# Supplementary material for: Highly comparable metabarcoding results from MGI-Tech and Illumina sequencing platforms
Source: PeerJ. 2021 Sep 30;9:e12254. doi: 10.7717/peerj.12254 (PMC8491618; doi:10.7717/peerj.12254)
Supplement: Supplemental Information 2 [file peerj-09-12254-s002.xlsx]

## Sheet: Table S1 - sampling plots
Sample name	Collection date	N	E	habitat	in OTU matrix	in ASV matrix
G5300	2020-07-01	58.2512	26.829	field, owergrown with bushes	+	+
G5301	2020-07-01	58.2511	26.8304	field, owergrown with bushes	+	+
G5302	2020-07-01	58.2634	26.8461	Birch, spruce, pine tree plantation	+	+
G5303	2020-07-01	58.2622	26.8446	agricultural field, Rapeseed	+	+
G5304	2020-07-01	58.2677	26.8189	Apple tree plantation	+	+
G5305	2020-07-01	58.2711	26.822	buckthorn plantation	+	+
G5306	2020-07-01	58.271	26.8253	Birch tree plantation	+	+
G5307	2020-07-01	58.2659	26.8128	Oak tree plantation	+	+
G5308	2020-07-01	58.2656	26.8096	Linden tree plantation	+	+
G5309	2020-07-01	58.2672	26.8081	Thuja tree plantation	+	+
G5310	2020-07-01	58.2655	26.8168	forest, mix	+	+
G5311	2020-07-02	58.3167	26.8004	field, owergrown with bushes	+	+
G5312	2020-07-02	58.3171	26.7985	field, owergrown with bushes	+	+
G5313	2020-07-02	58.3172	26.7962	field, owergrown with bushes	+	+
G5314	2020-07-02	58.3168	26.7936	agricultural field	+	+
G5315	2020-07-02	58.3159	26.7947	forest, conifer	+	+
G5316	2020-07-02	58.2993	26.7701	Pine tree plantation	+	+
G5317	2020-07-02	58.294	26.7632	fallow	+	+
G5318	2020-07-02	58.2599	26.7877	fallow	+	+
G5319	2020-07-02	58.2478	26.7919	Birch tree plantation	+	+
G5320	2020-07-02	58.247	26.7923	Larix tree plantation	+	+
G5321	2020-07-02	58.2465	26.7929	Spruce tree plantation	+	+
G5322	2020-07-02	58.2465	26.7933	Mixed tree plantation	+	+
G5323	2020-07-02	58.2471	26.7945	fallow	+	+
G5324	2020-07-03	58.1783	26.864	field, owergrown with bushes	+	+
G5325	2020-07-03	58.2465	26.7933	field, owergrown with bushes	+	+
G5326	2020-07-03	58.2114	26.7834	field, owergrown with bushes	+	+
G5327	2020-07-03	58.2116	26.7836	fallow	+	+
G5328	2020-07-03	58.2302	26.7811	Aspen tree plantation	+	+
G5329	2020-07-03	58.2394	26.7433	field, owergrown with bushes	+	+
G5330	2020-07-03	58.2428	26.7484	buckthorn plantation	+	+
G5331	2020-07-03	58.2593	26.7416	field, owergrown with bushes	+	+
G5332	2020-07-03	58.2463	26.6878	field, owergrown with bushes	+	+
G5333	2020-07-03	58.3049	26.7108	forest, Alnus incana	+	+
G5334	2020-07-06	58.197	26.5663	field, owergrown with bushes	+	+
G5335	2020-07-06	58.2096	26.6112	forest, hardwood	+	+
G5336	2020-07-06	58.2109	26.6232	Spruce and birch tree plantation	+	+
G5337	2020-07-06	58.2138	26.6429	field, owergrown with bushes	+	+
G5338	2020-07-06	58.2218	26.6733	fallow	+	+
G5339	2020-07-06	58.2362	26.6886	agricultural field, oat	+	+
G5340	2020-07-06	58.2377	26.6845	Spruce tree plantation	+	+
G5341	2020-07-06	58.231	26.6758	forest, mix	+	+
G5342	2020-07-06	58.2322	26.6672	field, owergrown with bushes	+	+
G5343	2020-07-06	58.2203	26.6299	field, owergrown with bushes	+	+
G5344	2020-07-06	58.2282	26.6432	field, owergrown with bushes	+	+
G5345	2020-07-07	58.3076	26.5898	field, owergrown with bushes	+	+
G5346	2020-07-07	58.3009	26.5882	Spruce tree plantation	+	+
G5347	2020-07-07	58.24	26.5462	Apple tree plantation	+	+
G5348	2020-07-07	58.2337	26.5727	field, owergrown with bushes	+	+
G5349	2020-07-07	58.275	26.6702	Aspen tree plantation	+	+
G5350	2020-07-07	58.2789	26.6583	Aspen tree plantation	+	+
G5351	2020-07-07	58.294	26.6185	Apple tree plantation	+	+
G5352	2020-07-07	58.3409	26.6735	field, owergrown with bushes	+	+
G5353	2020-07-08	58.3572	26.5205	buckthorn plantation	+	+
G5354	2020-07-08	58.3585	26.5209	Salix viminalis plantation	+	+
G5355	2020-07-08	58.3566	26.5177	Apple tree plantation	+	+
G5356	2020-07-08	58.3647	26.5182	Aspen tree plantation	+	+
G5357	2020-07-08	58.3576	26.5289	agricultural field	+	+
G5358	2020-07-08	58.3602	26.5331	buckthorn plantation	+	+
G5359	2020-07-08	58.342	26.7016	field, owergrown with bushes	+	+
G5360	2020-07-08	58.3272	26.6952	field, owergrown with bushes	+	-
G5361	2020-07-08	58.3175	26.6964	field, owergrown with bushes	+	-
G5362	2020-07-08	58.3166	26.6919	field, owergrown with bushes	+	-
G5363	2020-07-08	58.3003	26.6826	field, owergrown with bushes	+	-
G5364	2020-07-08	58.3048	26.6546	forest, mix	+	-
G5365	2020-07-08	58.3442	26.6901	fallow	+	-
G5366	2020-07-09	58.3419	26.6848	field, owergrown with bushes	+	-
G5367	2020-07-09	58.3408	26.6864	field, owergrown with bushes	+	-
G5368	2020-07-09	58.3389	26.7023	Pine and spruce tree plantation	+	-
G5369	2020-07-09	58.333	26.7042	agricultural field, pea	+	-
G5370	2020-07-09	58.2797	26.725	field, owergrown with bushes	+	-
G5371	2020-07-09	58.2742	26.7211	field, owergrown with bushes	+	-
G5372	2020-07-09	58.3411	26.6166	Mixed tree plantation	+	-
G5373	2020-07-09	58.3385	26.6154	field, owergrown with bushes	+	-
G5374	2020-07-09	58.3262	26.5545	Aspen tree plantation	+	-
G5375	2020-07-09	58.3252	26.5463	forest, hardwood, AM	+	-
G5376	2020-07-09	58.3858	26.5952	Oak tree plantation	+	-
G5377	2020-07-12	58.3463	26.5354	forest, mix	+	-
G5378	2020-07-12	58.3495	26.5489	fallow	+	-
G5379	2020-07-20	58.4981	26.6739	Apple tree plantation	+	-
G5380	2020-07-20	58.4767	26.6862	buckthorn plantation	+	-
G5381	2020-07-20	58.4699	26.7266	field, owergrown with bushes	+	-
G5382	2020-07-20	58.4692	26.7321	forest, oak	+	-
G5383	2020-07-20	58.4663	26.7078	Apple tree plantation	+	-
G5384	2020-07-20	58.4598	26.7328	Oak and spruce tree plantation	+	-
G5385	2020-07-20	58.4594	26.7332	agricultural field, oat	+	-
G5386	2020-07-20	58.4551	26.7451	field, owergrown with bushes	+	-
G5387	2020-07-20	58.4557	26.7442	field, owergrown with bushes	+	-
G5388	2020-07-20	58.4517	26.7153	field, owergrown with bushes	+	-
G5389	2020-07-21	58.463	26.7585	forest, Alnus incana	+	-
G5390	2020-07-21	58.4626	26.7595	forest, mix	+	-
G5391	2020-07-21	58.4635	26.763	field, owergrown with bushes	+	-
G5392	2020-07-21	58.4611	26.7738	fallow	+	-
G5393	2020-07-21	58.4454	26.7709	field, owergrown with bushes	+	-
G5394	2020-07-21	58.4307	26.8085	Larix tree plantation	+	-
G5395	2020-07-21	58.4516	26.7067	field, owergrown with bushes	+	-
G5396	2020-07-21	58.4389	26.7353	field, owergrown with bushes	+	-
G5397	2020-07-21	58.43	26.7127	forest, Ulmus laevis	+	-
G5398	2020-07-22	58.4909	26.7789	Apple tree plantation	+	-
G5399	2020-07-22	58.4999	26.8363	Aspen-mix tree plantation	+	-
G5400	2020-07-22	58.4396	26.7466	agricultural field, rye	+	-
G5401	2020-07-22	58.4373	26.7486	fallow	+	-
G5402	2020-07-22	58.4369	26.75	Oak tree plantation	+	-
G5403	2020-07-22	58.4379	26.751	forest, conifer	+	-
G5404	2020-07-22	58.4399	26.7507	Birch tree plantation	+	-
G5405	2020-07-22	58.4396	26.7502	Pine tree plantation	+	-
G5406	2020-07-22	58.4398	26.7517	Spruce tree plantation	+	-
G5407	2020-07-22	58.4394	26.7538	Linden tree plantation	+	-
G5408	2020-07-22	58.4374	26.7561	field, owergrown with bushes	+	-
G5409	2020-07-22	58.4289	26.7619	buckthorn plantation	+	-
G5410	2020-07-23	58.4562	26.7419	fallow	+	-
G5411	2020-07-23	58.4246	26.7398	field, owergrown with bushes	+	-
G5412	2020-07-23	58.4304	26.8062	field, owergrown with bushes	+	-
G5413	2020-07-23	58.4313	26.8225	field, owergrown with bushes	+	-
G5414	2020-07-23	58.431	26.8219	field, owergrown with bushes	+	-
G5415	2020-07-23	58.4405	26.8073	fallow	+	-
G5416	2020-07-23	58.4405	26.8066	field, owergrown with bushes	+	-
G5417	2020-07-23	58.4382	26.8097	field, owergrown with bushes	+	-
G5418	2020-07-23	58.4388	26.8103	field, owergrown with bushes	+	-
G5419	2020-07-23	58.4398	26.812	forest, hardwood	+	-
