# Supplementary material for: Highly comparable metabarcoding results from MGI-Tech and Illumina sequencing platforms
Source: PeerJ. 2021 Sep 30;9:e12254. doi: 10.7717/peerj.12254 (PMC8491618; doi:10.7717/peerj.12254)
Supplement: Supplemental Information 3 — Only forward primer was indexed. For sequencing, platform specific adapters were ligated by the sequencing [file peerj-09-12254-s003.xlsx]

## Sheet: Table S2
Table S2. Used PCR primers for COI amplicon library construction. Only forward primer was indexed. For sequecing, platform specific adapters were ligated by the sequencing service providers.
Sample name	Forward index with heterogenity spacers (N)	Forward primer (mlCOIintF)	Forward indexed primer for PCR	Reverse primer for PCR (jgHCO2198)
G5300	ACAACACTCCGAC	GGWACWGGWTGAACWGTWTAYCCYC	ACAACACTCCGACGGWACWGGWTGAACWGTWTAYCCYC	TAIACYTCIGGRTGICCRAARAAYCA
G5301	NACAAGTGCTGCTC	GGWACWGGWTGAACWGTWTAYCCYC	NACAAGTGCTGCTCGGWACWGGWTGAACWGTWTAYCCYC	TAIACYTCIGGRTGICCRAARAAYCA
G5302	NNACACAGTCCTGAC	GGWACWGGWTGAACWGTWTAYCCYC	NNACACAGTCCTGACGGWACWGGWTGAACWGTWTAYCCYC	TAIACYTCIGGRTGICCRAARAAYCA
G5303	NNNACACCAACACCAC	GGWACWGGWTGAACWGTWTAYCCYC	NNNACACCAACACCACGGWACWGGWTGAACWGTWTAYCCYC	TAIACYTCIGGRTGICCRAARAAYCA
G5304	ACACCGCACAATC	GGWACWGGWTGAACWGTWTAYCCYC	ACACCGCACAATCGGWACWGGWTGAACWGTWTAYCCYC	TAIACYTCIGGRTGICCRAARAAYCA
G5305	NACACTTCGGCAAC	GGWACWGGWTGAACWGTWTAYCCYC	NACACTTCGGCAACGGWACWGGWTGAACWGTWTAYCCYC	TAIACYTCIGGRTGICCRAARAAYCA
G5306	NNACAGTGCGTCCTC	GGWACWGGWTGAACWGTWTAYCCYC	NNACAGTGCGTCCTCGGWACWGGWTGAACWGTWTAYCCYC	TAIACYTCIGGRTGICCRAARAAYCA
G5307	NNNACATACTGAGCAC	GGWACWGGWTGAACWGTWTAYCCYC	NNNACATACTGAGCACGGWACWGGWTGAACWGTWTAYCCYC	TAIACYTCIGGRTGICCRAARAAYCA
G5308	ACATCTAGCAGAC	GGWACWGGWTGAACWGTWTAYCCYC	ACATCTAGCAGACGGWACWGGWTGAACWGTWTAYCCYC	TAIACYTCIGGRTGICCRAARAAYCA
G5309	NACATTGAAGCGTC	GGWACWGGWTGAACWGTWTAYCCYC	NACATTGAAGCGTCGGWACWGGWTGAACWGTWTAYCCYC	TAIACYTCIGGRTGICCRAARAAYCA
G5310	NNACCACACGTAGTC	GGWACWGGWTGAACWGTWTAYCCYC	NNACCACACGTAGTCGGWACWGGWTGAACWGTWTAYCCYC	TAIACYTCIGGRTGICCRAARAAYCA
G5311	NNNACCACGATGCTAC	GGWACWGGWTGAACWGTWTAYCCYC	NNNACCACGATGCTACGGWACWGGWTGAACWGTWTAYCCYC	TAIACYTCIGGRTGICCRAARAAYCA
G5312	ACCAGCTCAGATC	GGWACWGGWTGAACWGTWTAYCCYC	ACCAGCTCAGATCGGWACWGGWTGAACWGTWTAYCCYC	TAIACYTCIGGRTGICCRAARAAYCA
G5313	NACCAGTGACTCAC	GGWACWGGWTGAACWGTWTAYCCYC	NACCAGTGACTCACGGWACWGGWTGAACWGTWTAYCCYC	TAIACYTCIGGRTGICCRAARAAYCA
G5314	NNACCATCCAACGAC	GGWACWGGWTGAACWGTWTAYCCYC	NNACCATCCAACGACGGWACWGGWTGAACWGTWTAYCCYC	TAIACYTCIGGRTGICCRAARAAYCA
G5315	NNNACCGACGCTTGTC	GGWACWGGWTGAACWGTWTAYCCYC	NNNACCGACGCTTGTCGGWACWGGWTGAACWGTWTAYCCYC	TAIACYTCIGGRTGICCRAARAAYCA
G5316	ACCGATTAGGTAC	GGWACWGGWTGAACWGTWTAYCCYC	ACCGATTAGGTACGGWACWGGWTGAACWGTWTAYCCYC	TAIACYTCIGGRTGICCRAARAAYCA
G5317	NACCGGAGTAGGAC	GGWACWGGWTGAACWGTWTAYCCYC	NACCGGAGTAGGACGGWACWGGWTGAACWGTWTAYCCYC	TAIACYTCIGGRTGICCRAARAAYCA
G5318	NNACCGTAAGACATC	GGWACWGGWTGAACWGTWTAYCCYC	NNACCGTAAGACATCGGWACWGGWTGAACWGTWTAYCCYC	TAIACYTCIGGRTGICCRAARAAYCA
G5319	NNNACCGTGCTCACAC	GGWACWGGWTGAACWGTWTAYCCYC	NNNACCGTGCTCACACGGWACWGGWTGAACWGTWTAYCCYC	TAIACYTCIGGRTGICCRAARAAYCA
G5320	ACCTACTTGTCTC	GGWACWGGWTGAACWGTWTAYCCYC	ACCTACTTGTCTCGGWACWGGWTGAACWGTWTAYCCYC	TAIACYTCIGGRTGICCRAARAAYCA
G5321	NACCTATGGTGAAC	GGWACWGGWTGAACWGTWTAYCCYC	NACCTATGGTGAACGGWACWGGWTGAACWGTWTAYCCYC	TAIACYTCIGGRTGICCRAARAAYCA
G5322	NNACCTCTATTCGTC	GGWACWGGWTGAACWGTWTAYCCYC	NNACCTCTATTCGTCGGWACWGGWTGAACWGTWTAYCCYC	TAIACYTCIGGRTGICCRAARAAYCA
G5323	NNNACCTGATCCGCAC	GGWACWGGWTGAACWGTWTAYCCYC	NNNACCTGATCCGCACGGWACWGGWTGAACWGTWTAYCCYC	TAIACYTCIGGRTGICCRAARAAYCA
G5324	ACCTTACACCTTC	GGWACWGGWTGAACWGTWTAYCCYC	ACCTTACACCTTCGGWACWGGWTGAACWGTWTAYCCYC	TAIACYTCIGGRTGICCRAARAAYCA
G5325	NACCTTGACAAGAC	GGWACWGGWTGAACWGTWTAYCCYC	NACCTTGACAAGACGGWACWGGWTGAACWGTWTAYCCYC	TAIACYTCIGGRTGICCRAARAAYCA
G5326	NNACGACCTACGCTC	GGWACWGGWTGAACWGTWTAYCCYC	NNACGACCTACGCTCGGWACWGGWTGAACWGTWTAYCCYC	TAIACYTCIGGRTGICCRAARAAYCA
G5327	NNNACGACTGCATAAC	GGWACWGGWTGAACWGTWTAYCCYC	NNNACGACTGCATAACGGWACWGGWTGAACWGTWTAYCCYC	TAIACYTCIGGRTGICCRAARAAYCA
G5328	ACGAGACTGATTC	GGWACWGGWTGAACWGTWTAYCCYC	ACGAGACTGATTCGGWACWGGWTGAACWGTWTAYCCYC	TAIACYTCIGGRTGICCRAARAAYCA
G5329	NACGAGGAGTCGAC	GGWACWGGWTGAACWGTWTAYCCYC	NACGAGGAGTCGACGGWACWGGWTGAACWGTWTAYCCYC	TAIACYTCIGGRTGICCRAARAAYCA
G5330	NNACGATATGGTCAC	GGWACWGGWTGAACWGTWTAYCCYC	NNACGATATGGTCACGGWACWGGWTGAACWGTWTAYCCYC	TAIACYTCIGGRTGICCRAARAAYCA
G5331	NNNACGATGGTTGATC	GGWACWGGWTGAACWGTWTAYCCYC	NNNACGATGGTTGATCGGWACWGGWTGAACWGTWTAYCCYC	TAIACYTCIGGRTGICCRAARAAYCA
G5332	ACGCACATACAAC	GGWACWGGWTGAACWGTWTAYCCYC	ACGCACATACAACGGWACWGGWTGAACWGTWTAYCCYC	TAIACYTCIGGRTGICCRAARAAYCA
G5333	NACGCATCGCACTC	GGWACWGGWTGAACWGTWTAYCCYC	NACGCATCGCACTCGGWACWGGWTGAACWGTWTAYCCYC	TAIACYTCIGGRTGICCRAARAAYCA
G5334	NNACGCGAACTAATC	GGWACWGGWTGAACWGTWTAYCCYC	NNACGCGAACTAATCGGWACWGGWTGAACWGTWTAYCCYC	TAIACYTCIGGRTGICCRAARAAYCA
G5335	NNNACGCTAGATTGAC	GGWACWGGWTGAACWGTWTAYCCYC	NNNACGCTAGATTGACGGWACWGGWTGAACWGTWTAYCCYC	TAIACYTCIGGRTGICCRAARAAYCA
G5336	ACGCTGTCGGTTC	GGWACWGGWTGAACWGTWTAYCCYC	ACGCTGTCGGTTCGGWACWGGWTGAACWGTWTAYCCYC	TAIACYTCIGGRTGICCRAARAAYCA
G5337	NACGGCGTTATGTC	GGWACWGGWTGAACWGTWTAYCCYC	NACGGCGTTATGTCGGWACWGGWTGAACWGTWTAYCCYC	TAIACYTCIGGRTGICCRAARAAYCA
G5338	NNACGTAACCACGTC	GGWACWGGWTGAACWGTWTAYCCYC	NNACGTAACCACGTCGGWACWGGWTGAACWGTWTAYCCYC	TAIACYTCIGGRTGICCRAARAAYCA
G5339	NNNACGTATTCGAAGC	GGWACWGGWTGAACWGTWTAYCCYC	NNNACGTATTCGAAGCGGWACWGGWTGAACWGTWTAYCCYC	TAIACYTCIGGRTGICCRAARAAYCA
G5340	ACGTGCCTTAGAC	GGWACWGGWTGAACWGTWTAYCCYC	ACGTGCCTTAGACGGWACWGGWTGAACWGTWTAYCCYC	TAIACYTCIGGRTGICCRAARAAYCA
G5341	NACGTGTAGGCTTC	GGWACWGGWTGAACWGTWTAYCCYC	NACGTGTAGGCTTCGGWACWGGWTGAACWGTWTAYCCYC	TAIACYTCIGGRTGICCRAARAAYCA
G5342	NNACTAATACGCGAC	GGWACWGGWTGAACWGTWTAYCCYC	NNACTAATACGCGACGGWACWGGWTGAACWGTWTAYCCYC	TAIACYTCIGGRTGICCRAARAAYCA
G5343	NNNACTACCTCTTCAC	GGWACWGGWTGAACWGTWTAYCCYC	NNNACTACCTCTTCACGGWACWGGWTGAACWGTWTAYCCYC	TAIACYTCIGGRTGICCRAARAAYCA
G5344	ACTACTGAGGATC	GGWACWGGWTGAACWGTWTAYCCYC	ACTACTGAGGATCGGWACWGGWTGAACWGTWTAYCCYC	TAIACYTCIGGRTGICCRAARAAYCA
G5345	NACTAGACGACTAC	GGWACWGGWTGAACWGTWTAYCCYC	NACTAGACGACTACGGWACWGGWTGAACWGTWTAYCCYC	TAIACYTCIGGRTGICCRAARAAYCA
G5346	NNACTAGGATCAGTC	GGWACWGGWTGAACWGTWTAYCCYC	NNACTAGGATCAGTCGGWACWGGWTGAACWGTWTAYCCYC	TAIACYTCIGGRTGICCRAARAAYCA
G5347	NNNACTCACAGGAATC	GGWACWGGWTGAACWGTWTAYCCYC	NNNACTCACAGGAATCGGWACWGGWTGAACWGTWTAYCCYC	TAIACYTCIGGRTGICCRAARAAYCA
G5348	ACTCATCTTCCAC	GGWACWGGWTGAACWGTWTAYCCYC	ACTCATCTTCCACGGWACWGGWTGAACWGTWTAYCCYC	TAIACYTCIGGRTGICCRAARAAYCA
G5349	NACTCCTTGTGTTC	GGWACWGGWTGAACWGTWTAYCCYC	NACTCCTTGTGTTCGGWACWGGWTGAACWGTWTAYCCYC	TAIACYTCIGGRTGICCRAARAAYCA
G5350	NNACTCGGCCAACTC	GGWACWGGWTGAACWGTWTAYCCYC	NNACTCGGCCAACTCGGWACWGGWTGAACWGTWTAYCCYC	TAIACYTCIGGRTGICCRAARAAYCA
G5351	NNNACTCTAGCCGGTC	GGWACWGGWTGAACWGTWTAYCCYC	NNNACTCTAGCCGGTCGGWACWGGWTGAACWGTWTAYCCYC	TAIACYTCIGGRTGICCRAARAAYCA
G5352	ACTGAGCTGCATC	GGWACWGGWTGAACWGTWTAYCCYC	ACTGAGCTGCATCGGWACWGGWTGAACWGTWTAYCCYC	TAIACYTCIGGRTGICCRAARAAYCA
G5353	NACTGTACATGAGC	GGWACWGGWTGAACWGTWTAYCCYC	NACTGTACATGAGCGGWACWGGWTGAACWGTWTAYCCYC	TAIACYTCIGGRTGICCRAARAAYCA
G5354	NNACTGTCGCAGTAC	GGWACWGGWTGAACWGTWTAYCCYC	NNACTGTCGCAGTACGGWACWGGWTGAACWGTWTAYCCYC	TAIACYTCIGGRTGICCRAARAAYCA
G5355	NNNACTTCGGATGCAC	GGWACWGGWTGAACWGTWTAYCCYC	NNNACTTCGGATGCACGGWACWGGWTGAACWGTWTAYCCYC	TAIACYTCIGGRTGICCRAARAAYCA
G5356	AGAACCGTCATAC	GGWACWGGWTGAACWGTWTAYCCYC	AGAACCGTCATACGGWACWGGWTGAACWGTWTAYCCYC	TAIACYTCIGGRTGICCRAARAAYCA
G5357	NAGAACTTGACGTC	GGWACWGGWTGAACWGTWTAYCCYC	NAGAACTTGACGTCGGWACWGGWTGAACWGTWTAYCCYC	TAIACYTCIGGRTGICCRAARAAYCA
G5358	NNAGAAGGCCTTATC	GGWACWGGWTGAACWGTWTAYCCYC	NNAGAAGGCCTTATCGGWACWGGWTGAACWGTWTAYCCYC	TAIACYTCIGGRTGICCRAARAAYCA
G5359	NNNAGAATAGCGCTTC	GGWACWGGWTGAACWGTWTAYCCYC	NNNAGAATAGCGCTTCGGWACWGGWTGAACWGTWTAYCCYC	TAIACYTCIGGRTGICCRAARAAYCA
G5360	AGACACCAATGTC	GGWACWGGWTGAACWGTWTAYCCYC	AGACACCAATGTCGGWACWGGWTGAACWGTWTAYCCYC	TAIACYTCIGGRTGICCRAARAAYCA
G5361	NAGACATACCGTAC	GGWACWGGWTGAACWGTWTAYCCYC	NAGACATACCGTACGGWACWGGWTGAACWGTWTAYCCYC	TAIACYTCIGGRTGICCRAARAAYCA
G5362	NNAGACGACGTGGAC	GGWACWGGWTGAACWGTWTAYCCYC	NNAGACGACGTGGACGGWACWGGWTGAACWGTWTAYCCYC	TAIACYTCIGGRTGICCRAARAAYCA
G5363	NNNAGAGAGACAGGTC	GGWACWGGWTGAACWGTWTAYCCYC	NNNAGAGAGACAGGTCGGWACWGGWTGAACWGTWTAYCCYC	TAIACYTCIGGRTGICCRAARAAYCA
G5364	AGAGCATCCACTC	GGWACWGGWTGAACWGTWTAYCCYC	AGAGCATCCACTCGGWACWGGWTGAACWGTWTAYCCYC	TAIACYTCIGGRTGICCRAARAAYCA
G5365	NAGAGCGGAACAAC	GGWACWGGWTGAACWGTWTAYCCYC	NAGAGCGGAACAACGGWACWGGWTGAACWGTWTAYCCYC	TAIACYTCIGGRTGICCRAARAAYCA
G5366	NNAGAGTCTTGCCAC	GGWACWGGWTGAACWGTWTAYCCYC	NNAGAGTCTTGCCACGGWACWGGWTGAACWGTWTAYCCYC	TAIACYTCIGGRTGICCRAARAAYCA
G5367	NNNAGATCGTGCCTAC	GGWACWGGWTGAACWGTWTAYCCYC	NNNAGATCGTGCCTACGGWACWGGWTGAACWGTWTAYCCYC	TAIACYTCIGGRTGICCRAARAAYCA
G5368	AGATGTCCGTCAC	GGWACWGGWTGAACWGTWTAYCCYC	AGATGTCCGTCACGGWACWGGWTGAACWGTWTAYCCYC	TAIACYTCIGGRTGICCRAARAAYCA
G5369	NAGATTCGCTCGAC	GGWACWGGWTGAACWGTWTAYCCYC	NAGATTCGCTCGACGGWACWGGWTGAACWGTWTAYCCYC	TAIACYTCIGGRTGICCRAARAAYCA
G5370	NNAGCAACATTGCAC	GGWACWGGWTGAACWGTWTAYCCYC	NNAGCAACATTGCACGGWACWGGWTGAACWGTWTAYCCYC	TAIACYTCIGGRTGICCRAARAAYCA
G5371	NNNAGCAATCGGTATC	GGWACWGGWTGAACWGTWTAYCCYC	NNNAGCAATCGGTATCGGWACWGGWTGAACWGTWTAYCCYC	TAIACYTCIGGRTGICCRAARAAYCA
G5372	AGCACCGGTCTTC	GGWACWGGWTGAACWGTWTAYCCYC	AGCACCGGTCTTCGGWACWGGWTGAACWGTWTAYCCYC	TAIACYTCIGGRTGICCRAARAAYCA
G5373	NAGCAGAACATCTC	GGWACWGGWTGAACWGTWTAYCCYC	NAGCAGAACATCTCGGWACWGGWTGAACWGTWTAYCCYC	TAIACYTCIGGRTGICCRAARAAYCA
G5374	NNAGCAGGCACGAAC	GGWACWGGWTGAACWGTWTAYCCYC	NNAGCAGGCACGAACGGWACWGGWTGAACWGTWTAYCCYC	TAIACYTCIGGRTGICCRAARAAYCA
G5375	NNNAGCCGACTCTGTC	GGWACWGGWTGAACWGTWTAYCCYC	NNNAGCCGACTCTGTCGGWACWGGWTGAACWGTWTAYCCYC	TAIACYTCIGGRTGICCRAARAAYCA
G5376	AGCCGGAGAGTAC	GGWACWGGWTGAACWGTWTAYCCYC	AGCCGGAGAGTACGGWACWGGWTGAACWGTWTAYCCYC	TAIACYTCIGGRTGICCRAARAAYCA
G5377	NAGCCTGGTACCTC	GGWACWGGWTGAACWGTWTAYCCYC	NAGCCTGGTACCTCGGWACWGGWTGAACWGTWTAYCCYC	TAIACYTCIGGRTGICCRAARAAYCA
G5378	NNAGCGAACCTGTTC	GGWACWGGWTGAACWGTWTAYCCYC	NNAGCGAACCTGTTCGGWACWGGWTGAACWGTWTAYCCYC	TAIACYTCIGGRTGICCRAARAAYCA
G5379	NNNAGCGAGAAGTGAC	GGWACWGGWTGAACWGTWTAYCCYC	NNNAGCGAGAAGTGACGGWACWGGWTGAACWGTWTAYCCYC	TAIACYTCIGGRTGICCRAARAAYCA
G5380	AGCGCATATCCAC	GGWACWGGWTGAACWGTWTAYCCYC	AGCGCATATCCACGGWACWGGWTGAACWGTWTAYCCYC	TAIACYTCIGGRTGICCRAARAAYCA
G5381	NAGCGGCCTATTAC	GGWACWGGWTGAACWGTWTAYCCYC	NAGCGGCCTATTACGGWACWGGWTGAACWGTWTAYCCYC	TAIACYTCIGGRTGICCRAARAAYCA
G5382	NNAGCGTCTGAACTC	GGWACWGGWTGAACWGTWTAYCCYC	NNAGCGTCTGAACTCGGWACWGGWTGAACWGTWTAYCCYC	TAIACYTCIGGRTGICCRAARAAYCA
G5383	NNNAGCGTTGTCCAAC	GGWACWGGWTGAACWGTWTAYCCYC	NNNAGCGTTGTCCAACGGWACWGGWTGAACWGTWTAYCCYC	TAIACYTCIGGRTGICCRAARAAYCA
G5384	AGCTAGCGTTCAC	GGWACWGGWTGAACWGTWTAYCCYC	AGCTAGCGTTCACGGWACWGGWTGAACWGTWTAYCCYC	TAIACYTCIGGRTGICCRAARAAYCA
G5385	NAGCTGCACCTAAC	GGWACWGGWTGAACWGTWTAYCCYC	NAGCTGCACCTAACGGWACWGGWTGAACWGTWTAYCCYC	TAIACYTCIGGRTGICCRAARAAYCA
G5386	NNAGCTGTCAAGCTC	GGWACWGGWTGAACWGTWTAYCCYC	NNAGCTGTCAAGCTCGGWACWGGWTGAACWGTWTAYCCYC	TAIACYTCIGGRTGICCRAARAAYCA
G5387	NNNAGCTTCGACAGTC	GGWACWGGWTGAACWGTWTAYCCYC	NNNAGCTTCGACAGTCGGWACWGGWTGAACWGTWTAYCCYC	TAIACYTCIGGRTGICCRAARAAYCA
G5388	AGGCTCCATGTAC	GGWACWGGWTGAACWGTWTAYCCYC	AGGCTCCATGTACGGWACWGGWTGAACWGTWTAYCCYC	TAIACYTCIGGRTGICCRAARAAYCA
G5389	NAGGCTTACGTGTC	GGWACWGGWTGAACWGTWTAYCCYC	NAGGCTTACGTGTCGGWACWGGWTGAACWGTWTAYCCYC	TAIACYTCIGGRTGICCRAARAAYCA
G5390	NNAGGTACGCAATTC	GGWACWGGWTGAACWGTWTAYCCYC	NNAGGTACGCAATTCGGWACWGGWTGAACWGTWTAYCCYC	TAIACYTCIGGRTGICCRAARAAYCA
G5391	NNNAGGTATTACCGAC	GGWACWGGWTGAACWGTWTAYCCYC	NNNAGGTATTACCGACGGWACWGGWTGAACWGTWTAYCCYC	TAIACYTCIGGRTGICCRAARAAYCA
G5392	AGGTGAGTTCTAC	GGWACWGGWTGAACWGTWTAYCCYC	AGGTGAGTTCTACGGWACWGGWTGAACWGTWTAYCCYC	TAIACYTCIGGRTGICCRAARAAYCA
G5393	NAGGTGGTGGAGTC	GGWACWGGWTGAACWGTWTAYCCYC	NAGGTGGTGGAGTCGGWACWGGWTGAACWGTWTAYCCYC	TAIACYTCIGGRTGICCRAARAAYCA
G5394	NNAGGTTAAGTGCTC	GGWACWGGWTGAACWGTWTAYCCYC	NNAGGTTAAGTGCTCGGWACWGGWTGAACWGTWTAYCCYC	TAIACYTCIGGRTGICCRAARAAYCA
G5395	NNNAGGTTGCTGTAAC	GGWACWGGWTGAACWGTWTAYCCYC	NNNAGGTTGCTGTAACGGWACWGGWTGAACWGTWTAYCCYC	TAIACYTCIGGRTGICCRAARAAYCA
G5396	AGTACGCAGTCTC	GGWACWGGWTGAACWGTWTAYCCYC	AGTACGCAGTCTCGGWACWGGWTGAACWGTWTAYCCYC	TAIACYTCIGGRTGICCRAARAAYCA
G5397	NAGTAGCGGAAGAC	GGWACWGGWTGAACWGTWTAYCCYC	NAGTAGCGGAAGACGGWACWGGWTGAACWGTWTAYCCYC	TAIACYTCIGGRTGICCRAARAAYCA
G5398	NNAGTATTCGCGCAC	GGWACWGGWTGAACWGTWTAYCCYC	NNAGTATTCGCGCACGGWACWGGWTGAACWGTWTAYCCYC	TAIACYTCIGGRTGICCRAARAAYCA
G5399	NNNAGTCAATGGCCTC	GGWACWGGWTGAACWGTWTAYCCYC	NNNAGTCAATGGCCTCGGWACWGGWTGAACWGTWTAYCCYC	TAIACYTCIGGRTGICCRAARAAYCA
G5400	AGTCCACTGGTAC	GGWACWGGWTGAACWGTWTAYCCYC	AGTCCACTGGTACGGWACWGGWTGAACWGTWTAYCCYC	TAIACYTCIGGRTGICCRAARAAYCA
G5401	NAGTCCGAGTTGTC	GGWACWGGWTGAACWGTWTAYCCYC	NAGTCCGAGTTGTCGGWACWGGWTGAACWGTWTAYCCYC	TAIACYTCIGGRTGICCRAARAAYCA
G5402	NNAGTCGCTACACAC	GGWACWGGWTGAACWGTWTAYCCYC	NNAGTCGCTACACACGGWACWGGWTGAACWGTWTAYCCYC	TAIACYTCIGGRTGICCRAARAAYCA
G5403	NNNAGTCGTGCACATC	GGWACWGGWTGAACWGTWTAYCCYC	NNNAGTCGTGCACATCGGWACWGGWTGAACWGTWTAYCCYC	TAIACYTCIGGRTGICCRAARAAYCA
G5404	AGTGACTGTCAAC	GGWACWGGWTGAACWGTWTAYCCYC	AGTGACTGTCAACGGWACWGGWTGAACWGTWTAYCCYC	TAIACYTCIGGRTGICCRAARAAYCA
PositiveControl	NACAGACGACGGAC	GGWACWGGWTGAACWGTWTAYCCYC	NACAGACGACGGACGGWACWGGWTGAACWGTWTAYCCYC	TAIACYTCIGGRTGICCRAARAAYCA
NegativeControl	NNAGATAGCTCGCTC	GGWACWGGWTGAACWGTWTAYCCYC	NNAGATAGCTCGCTCGGWACWGGWTGAACWGTWTAYCCYC	TAIACYTCIGGRTGICCRAARAAYCA
G5405	ACAACACTCCGAC	GGWACWGGWTGAACWGTWTAYCCYC	ACAACACTCCGACGGWACWGGWTGAACWGTWTAYCCYC	TAIACYTCIGGRTGICCRAARAAYCA
G5406	NACAAGTGCTGCTC	GGWACWGGWTGAACWGTWTAYCCYC	NACAAGTGCTGCTCGGWACWGGWTGAACWGTWTAYCCYC	TAIACYTCIGGRTGICCRAARAAYCA
G5407	NNACACAGTCCTGAC	GGWACWGGWTGAACWGTWTAYCCYC	NNACACAGTCCTGACGGWACWGGWTGAACWGTWTAYCCYC	TAIACYTCIGGRTGICCRAARAAYCA
G5408	NNNACACCAACACCAC	GGWACWGGWTGAACWGTWTAYCCYC	NNNACACCAACACCACGGWACWGGWTGAACWGTWTAYCCYC	TAIACYTCIGGRTGICCRAARAAYCA
G5409	ACACCGCACAATC	GGWACWGGWTGAACWGTWTAYCCYC	ACACCGCACAATCGGWACWGGWTGAACWGTWTAYCCYC	TAIACYTCIGGRTGICCRAARAAYCA
G5410	NACACTTCGGCAAC	GGWACWGGWTGAACWGTWTAYCCYC	NACACTTCGGCAACGGWACWGGWTGAACWGTWTAYCCYC	TAIACYTCIGGRTGICCRAARAAYCA
G5411	NNACAGTGCGTCCTC	GGWACWGGWTGAACWGTWTAYCCYC	NNACAGTGCGTCCTCGGWACWGGWTGAACWGTWTAYCCYC	TAIACYTCIGGRTGICCRAARAAYCA
G5412	NNNACATACTGAGCAC	GGWACWGGWTGAACWGTWTAYCCYC	NNNACATACTGAGCACGGWACWGGWTGAACWGTWTAYCCYC	TAIACYTCIGGRTGICCRAARAAYCA
G5413	ACATCTAGCAGAC	GGWACWGGWTGAACWGTWTAYCCYC	ACATCTAGCAGACGGWACWGGWTGAACWGTWTAYCCYC	TAIACYTCIGGRTGICCRAARAAYCA
G5414	NACATTGAAGCGTC	GGWACWGGWTGAACWGTWTAYCCYC	NACATTGAAGCGTCGGWACWGGWTGAACWGTWTAYCCYC	TAIACYTCIGGRTGICCRAARAAYCA
G5415	NNACCACACGTAGTC	GGWACWGGWTGAACWGTWTAYCCYC	NNACCACACGTAGTCGGWACWGGWTGAACWGTWTAYCCYC	TAIACYTCIGGRTGICCRAARAAYCA
G5416	NNNACCACGATGCTAC	GGWACWGGWTGAACWGTWTAYCCYC	NNNACCACGATGCTACGGWACWGGWTGAACWGTWTAYCCYC	TAIACYTCIGGRTGICCRAARAAYCA
G5417	ACCAGCTCAGATC	GGWACWGGWTGAACWGTWTAYCCYC	ACCAGCTCAGATCGGWACWGGWTGAACWGTWTAYCCYC	TAIACYTCIGGRTGICCRAARAAYCA
G5418	NACCAGTGACTCAC	GGWACWGGWTGAACWGTWTAYCCYC	NACCAGTGACTCACGGWACWGGWTGAACWGTWTAYCCYC	TAIACYTCIGGRTGICCRAARAAYCA
G5419	NNACCATCCAACGAC	GGWACWGGWTGAACWGTWTAYCCYC	NNACCATCCAACGACGGWACWGGWTGAACWGTWTAYCCYC	TAIACYTCIGGRTGICCRAARAAYCA
G5420	NNNACCGACGCTTGTC	GGWACWGGWTGAACWGTWTAYCCYC	NNNACCGACGCTTGTCGGWACWGGWTGAACWGTWTAYCCYC	TAIACYTCIGGRTGICCRAARAAYCA
