# Supplementary material for: Highly comparable metabarcoding results from MGI-Tech and Illumina sequencing platforms
Source: PeerJ. 2021 Sep 30;9:e12254. doi: 10.7717/peerj.12254 (PMC8491618; doi:10.7717/peerj.12254)
Supplement: Supplemental Information 6 — ’index-switch %’ data appears in Figure 8. [file peerj-09-12254-s006.xlsx]

## Sheet: Table S5
Table S5. The proportion of reads and OTUs with index switch errors for tested OTU table types from DNBSEQ and NovaSeq sequencing platforms. ' index-switch %' data is displayed on Figure 8 in the manuscript.
Data	Platform	Total no. of reads	Total no. of reads with index switches	index-switch %	lower credible interval	upper credible interval
Raw OTU table (matrix#1)	DNBSEQ	28534703	14024	0.0491472	0.0483389	0.0499689
Raw OTU table (matrix#1)	NovaSeq	20687821	7847	0.0379305	0.0370983	0.0387814
Raw OTU table, singletons removed (matrix#2)	DNBSEQ	28486516	14630	0.0513576	0.0505306	0.0521982
Raw OTU table, singletons removed (matrix#2)	NovaSeq	20650217	8266	0.0400286	0.0391727	0.0409032
Metazoan OTU table, not rarefied (matrix#3)	DNBSEQ	5306352	3194	0.060192	0.0581318	0.0623249
Metazoan OTU table, not rarefied (matrix#3)	NovaSeq	5034436	3119	0.0619533	0.0598078	0.0641754
Metazoan OTU table, rarefied (matrix#4)	DNBSEQ	1258680	267	0.0212127	0.0187792	0.023956
Metazoan OTU table, rarefied (matrix#4)	NovaSeq	1258680	537	0.0426637	0.0391673	0.0464685
ASV matrix	DNBSEQ	13355112	1287	0.00963676	0.00912084	0.0101816
ASV matrix	NovaSeq	10811312	1207	0.0111642	0.0105475	0.0118168
post-clustered ASV matrix	DNBSEQ	13355112	1293	0.00968169	0.00916454	0.0102278
post-clustered ASV matrix	NovaSeq	10811312	1266	0.01171	0.011078	0.0123777
