# Supplementary material for: Highly comparable metabarcoding results from MGI-Tech and Illumina sequencing platforms
Source: PeerJ. 2021 Sep 30;9:e12254. doi: 10.7717/peerj.12254 (PMC8491618; doi:10.7717/peerj.12254)
Supplement: Supplemental Information 7 [file peerj-09-12254-s007.zip]

Archive with 22 entries (22 files):
- 1.Legend_for_SupplData.pdf
- Bioinformatics.sh
- matrix1_DNBSEQ.txt
- matrix1_DNBSEQ_tagJump_filt.txt
- matrix1_NovaSeq.txt
- matrix1_NovaSeq_tagJump_filt.txt
- matrix2_DNBSEQ.txt
- matrix2_DNBSEQ_tagJump_filt.txt
- matrix2_NovaSeq.txt
- matrix2_NovaSeq_tagJump_filt.txt
- matrix3_DNBSEQ.txt
- matrix3_DNBSEQ_tagJump_filt.txt
- matrix3_NovaSeq.txt
- matrix3_NovaSeq_tagJump_filt.txt
- matrix4_DNBSEQ.txt
- matrix4_DNBSEQ_tagJump_filt.txt
- matrix4_NovaSeq.txt
- matrix4_NovaSeq_tagJump_filt.txt
- matrix5_DNBSEQ_HighID_metazoa.txt
- matrix5_NovaSeq_HighID_metazoa.txt
- R_codes.R
- TagJump_code.R
