# Supplementary material for: Highly comparable metabarcoding results from MGI-Tech and Illumina sequencing platforms
Source: PeerJ. 2021 Sep 30;9:e12254. doi: 10.7717/peerj.12254 (PMC8491618; doi:10.7717/peerj.12254)
Supplement: Supplemental Information 7 [file peerj-09-12254-s007.zip › matrix5_DNBSEQ_HighID_metazoa.txt]

OTUs	G5300DNB	G5301DNB	G5302DNB	G5303DNB	G5304DNB	G5305DNB	G5306DNB	G5307DNB	G5308DNB	G5309DNB	G5310DNB	G5311DNB	G5312DNB	G5313DNB	G5314DNB	G5315DNB	G5316DNB	G5317DNB	G5318DNB	G5319DNB	G5320DNB	G5321DNB	G5322DNB	G5323DNB	G5324DNB	G5325DNB	G5326DNB	G5327DNB	G5328DNB	G5329DNB	G5330DNB	G5331DNB	G5332DNB	G5333DNB	G5334DNB	G5335DNB	G5336DNB	G5337DNB	G5338DNB	G5339DNB	G5340DNB	G5341DNB	G5342DNB	G5343DNB	G5344DNB	G5345DNB	G5346DNB	G5347DNB	G5348DNB
A00253_267_H2C3JDRXY_2_2131_19162_28573	31	1	12	0	22	1	11	15	0	60	12	76	0	3	30	1	0	0	0	25	55	5	3	957	122	25	11	0	7	0	4	0	0	3	0	8	0	0	0	9	0	0	0	7	0	110	0	0	6
A00253_267_H2C3JDRXY_2_2102_9796_24533	39	0	3	0	2	0	49	1	0	0	1	1	0	0	0	0	0	0	0	0	0	0	144	0	1	1	4	2	0	66	0	1	0	1	321	0	35	1	0	0	1	0	0	0	2	1	17	1281	340
A00253_267_H2C3JDRXY_2_2207_27082_7654	0	0	0	0	0	0	1	0	0	0	0	0	0	0	0	0	2	0	0	0	0	0	0	2	0	0	0	0	0	1	0	0	0	0	0	0	0	0	0	0	0	0	0	0	0	0	0	0	0
A00253_267_H2C3JDRXY_2_2276_24135_32581	1946	0	0	0	0	0	0	0	0	0	0	0	0	2	0	0	8	0	0	0	0	0	0	0	0	0	0	0	0	0	18	0	0	0	1	0	0	2	0	0	0	0	0	0	0	0	0	0	0
A00253_267_H2C3JDRXY_2_2156_10619_3474	77	43	96	0	73	1	0	0	1	0	0	0	4	0	0	0	0	0	0	0	8	0	0	0	107	0	0	74	0	1	0	0	0	0	6	0	8	0	0	0	0	0	0	0	52	0	0	3	4
V300094524L2C001R0071087193	31	0	1	0	0	43	0	0	0	1	0	3	0	0	2	21	4	11	6	1	0	0	6	1	0	1	23	0	350	243	1	0	27	155	1	1	4	0	0	0	0	0	5	0	0	1	0	71	1079
A00253_267_H2C3JDRXY_2_2105_27434_4695	0	0	0	0	0	0	0	137	0	0	0	0	0	0	0	0	1	22	0	388	0	0	575	0	552	2	0	0	0	5	2	0	125	0	3	0	0	5	3	3	266	0	12	1244	0	2	4	0	14
A00253_267_H2C3JDRXY_2_2115_21233_8359	0	3	0	0	3	0	0	0	4	0	3	0	0	0	0	0	0	0	0	0	0	154	0	0	0	11	133	0	0	0	10	0	415	0	0	0	0	2	0	1	0	0	0	821	0	10	0	0	0
A00253_267_H2C3JDRXY_2_2164_21866_8985	0	107	0	0	0	0	0	0	0	1097	2	0	0	0	0	0	0	0	6	1	0	1	0	2162	0	0	0	0	23	0	0	0	0	1	0	0	7	0	0	0	0	0	0	1	0	1	0	5	3
A00253_268_H2CGLDRXY_1_2120_13874_2440	0	0	0	0	0	0	0	0	20	1	0	22	35	0	0	0	0	0	0	0	0	0	1	1101	0	0	1	0	1	0	0	0	0	0	2	0	0	0	1300	0	0	0	0	0	0	0	1	0	0
A00253_267_H2C3JDRXY_2_2131_7419_26271	0	0	0	0	0	0	2	0	0	0	0	19	5	0	0	0	104	0	0	13	0	0	19	56	0	0	0	0	0	32	8	0	0	0	206	9	0	0	0	0	66	0	0	0	10	0	102	0	32
A00253_267_H2C3JDRXY_2_2101_13132_13307	4	25	27	0	19	18	3	0	0	0	0	3	11	0	0	0	0	0	0	0	0	0	0	44	0	1	0	0	5	0	11	0	0	0	0	0	0	0	24	0	0	0	0	0	0	1	0	4	3
V300094524L2C001R0250565889	0	0	0	0	0	0	0	0	1	0	94	0	0	0	1	0	0	35	0	0	0	13	40	0	4	14	93	0	22	0	0	6	0	150	0	146	15	0	0	0	0	37	0	0	2	0	0	0	0
A00253_268_H2CGLDRXY_1_2101_4535_9377	0	0	0	0	0	0	0	0	0	0	0	0	0	0	0	0	0	0	0	0	0	0	0	0	0	0	0	0	16	0	0	0	0	0	0	0	0	2470	0	0	0	0	0	0	0	1	0	0	0
A00253_267_H2C3JDRXY_2_2171_18656_28228	0	0	0	0	57	0	0	17	64	0	72	0	0	0	0	0	0	0	0	0	0	0	0	0	12	32	0	0	0	0	0	32	26	0	0	0	0	3	175	0	0	0	0	0	0	1	0	9	0
A00253_267_H2C3JDRXY_2_2176_15763_10535	0	0	2	2	0	1	0	2384	1	0	0	0	0	1	1	0	0	0	0	0	0	0	0	4	0	0	0	0	0	0	0	0	0	0	0	0	0	0	0	0	1	0	0	0	1	0	0	1	0
A00253_267_H2C3JDRXY_2_2224_26169_19069	0	0	0	0	0	1	0	1	0	1	0	0	0	0	0	0	0	0	1434	0	0	1	0	0	1	2	0	0	0	0	0	0	0	0	0	0	1	0	0	0	0	0	0	0	0	0	0	0	0
A00253_267_H2C3JDRXY_2_2137_5801_22780	0	0	0	0	0	0	0	2	0	0	0	0	0	0	0	0	0	0	0	0	0	0	0	0	0	0	0	0	0	0	0	0	0	0	0	0	0	0	0	0	0	0	0	0	0	1	0	0	0
V300094524L2C001R0030795037	0	0	0	0	0	0	0	0	0	0	0	3	89	0	0	0	0	0	0	0	0	0	52	0	0	0	0	0	0	0	0	144	0	0	0	0	0	0	0	0	0	0	0	0	0	0	0	0	0
A00253_267_H2C3JDRXY_2_2145_27887_2378	1	1	0	0	1	0	0	0	0	0	0	0	515	0	0	0	6	0	0	0	0	0	0	0	0	0	109	2	0	0	0	0	1	0	0	0	0	0	0	0	0	2	333	0	0	0	0	0	0
A00253_267_H2C3JDRXY_2_2101_29595_5118	1	0	0	0	0	0	0	0	0	0	0	0	0	0	0	0	0	0	0	0	0	0	0	0	0	0	0	0	0	0	0	0	1	0	1	0	0	0	0	0	0	0	0	0	0	0	0	1865	0
A00253_267_H2C3JDRXY_2_2141_8748_5619	0	0	0	0	0	0	0	0	0	0	0	0	1	0	0	0	0	0	0	0	0	0	10	0	0	2	0	0	0	0	0	16	0	4	0	0	0	0	0	0	16	0	0	0	0	0	0	0	0
A00253_267_H2C3JDRXY_2_2106_16749_23422	0	647	1	0	3	1	0	0	0	0	1	0	0	0	0	0	0	0	0	0	144	25	0	0	0	0	0	0	0	0	21	0	0	0	200	0	0	0	0	0	1	0	0	0	0	2	0	0	0
A00253_267_H2C3JDRXY_2_2220_8287_12461	0	0	0	0	2	0	1	0	0	0	0	1	0	0	0	0	0	0	0	0	0	0	0	0	0	0	0	1	0	0	0	0	0	2	151	5	2	0	0	0	0	63	0	0	0	0	0	0	0
A00253_267_H2C3JDRXY_2_2103_30825_8249	3	0	0	0	0	0	0	0	0	0	0	0	0	0	0	0	0	0	0	0	0	0	0	0	0	5	0	0	0	0	0	0	0	27	174	0	16	1	0	0	0	0	0	0	0	9	0	0	0
V300094524L2C001R0010415572	0	0	0	0	0	0	0	0	0	0	0	0	0	0	0	0	0	0	0	0	0	0	0	0	0	0	0	0	0	0	0	0	0	0	0	0	0	0	0	0	0	0	0	0	0	0	0	0	0
V300094524L2C001R0011184411	0	0	0	0	0	0	0	0	2	0	0	0	0	0	0	0	0	0	0	0	0	0	0	0	0	0	0	0	0	0	0	1	0	1	3	0	0	0	0	0	0	0	0	0	1568	0	0	0	1
A00253_268_H2CGLDRXY_1_2251_4544_10708	0	0	0	2	0	0	0	0	0	0	0	0	0	0	0	0	0	0	0	0	0	0	0	0	0	0	0	0	0	0	0	0	0	0	0	0	0	0	0	0	0	0	0	0	0	0	0	0	0
A00253_267_H2C3JDRXY_2_2102_32334_7106	0	0	2	1458	0	0	1	0	0	0	0	0	0	0	0	0	0	0	0	0	0	0	0	0	0	0	0	0	0	0	0	0	0	0	0	0	0	0	0	0	0	0	0	0	0	0	0	0	0
A00253_267_H2C3JDRXY_2_2105_21350_27790	0	0	0	0	0	0	0	0	0	0	0	0	0	0	0	0	0	0	0	0	0	0	0	0	0	0	0	0	0	0	0	0	0	0	0	0	0	0	0	0	0	0	0	0	0	0	0	0	3
A00253_267_H2C3JDRXY_2_2112_28339_3067	0	0	0	51	49	0	0	0	52	309	0	0	0	188	42	1	4	0	0	0	0	6	0	0	0	0	0	0	0	0	41	0	0	0	0	0	0	0	0	56	0	0	0	0	0	0	40	0	0
A00253_267_H2C3JDRXY_2_2101_12698_13088	0	0	0	0	0	0	0	0	0	805	0	0	0	491	0	0	0	0	1	0	0	0	0	0	0	0	0	0	0	0	0	0	0	0	0	0	0	0	0	0	0	0	0	0	0	0	0	0	0
V300094524L2C001R0011174144	0	0	0	0	0	0	0	0	0	0	0	0	0	0	0	160	14	0	0	0	0	0	0	0	0	0	0	0	12	0	14	0	0	0	0	0	0	0	0	0	0	0	0	0	0	53	0	0	0
A00253_267_H2C3JDRXY_2_2176_19614_35524	0	1	0	0	0	0	0	0	0	0	0	0	0	0	0	0	0	0	0	0	0	0	0	0	0	0	0	0	0	0	0	0	0	2	0	0	0	0	0	0	0	0	0	0	0	0	0	0	0
A00253_267_H2C3JDRXY_2_2102_16902_3302	0	0	0	0	0	0	0	0	0	0	0	0	0	0	0	0	0	0	0	0	0	0	0	0	0	0	0	0	0	0	0	0	0	0	0	0	0	0	0	0	0	0	0	0	0	0	0	0	0
A00253_267_H2C3JDRXY_2_2102_26738_3145	0	0	5	0	1	0	0	0	0	5	4	0	0	0	0	0	0	0	0	0	0	0	0	1	0	0	0	0	1	0	0	0	0	5	0	0	9	0	0	0	0	0	1	0	10	2	0	275	0
A00253_268_H2CGLDRXY_1_2108_15013_12367	0	0	0	0	0	0	0	0	0	1	0	0	0	0	0	0	0	0	0	0	0	0	0	3	168	0	2	0	0	2	0	0	177	17	0	0	0	0	0	1	0	4	0	0	0	0	0	1	0
A00253_268_H2CGLDRXY_1_2124_25012_10833	0	0	0	0	0	0	0	0	0	0	0	4	0	0	0	0	3	0	0	0	0	0	0	0	0	0	0	0	0	0	0	0	11	0	0	0	0	0	0	0	0	0	0	0	0	0	0	0	0
V300094524L2C001R0010223111	0	10	0	0	0	0	0	0	0	0	198	10	13	0	0	0	0	0	0	0	0	0	0	0	0	0	0	0	0	0	0	0	0	0	78	0	0	0	0	0	0	0	0	0	0	0	0	0	0
V300094524L2C001R0221045914	3	0	5	0	0	0	0	0	0	0	0	48	0	0	0	9	0	0	38	15	32	10	39	1	6	0	59	0	0	42	4	16	28	26	0	0	0	108	24	0	84	0	5	0	16	4	0	0	21
V300094524L2C001R0300098227	0	0	0	0	0	0	0	0	0	0	0	2	0	0	0	643	0	0	0	0	1	0	0	0	1	0	0	0	0	0	0	1	2	1	10	0	0	0	0	0	1	16	0	0	42	0	2	0	0
A00253_267_H2C3JDRXY_2_2245_6135_17253	0	0	0	0	96	0	0	0	0	0	0	0	0	0	0	0	0	0	0	0	2	2	0	0	0	0	0	0	0	0	0	0	0	0	0	0	0	0	0	0	2	0	8	0	0	0	15	0	0
A00253_267_H2C3JDRXY_2_2101_24080_4805	0	0	0	0	0	0	0	0	0	0	0	0	0	0	0	0	0	0	0	0	0	0	0	0	0	0	0	0	0	0	0	0	0	0	0	0	0	0	0	0	0	0	0	0	1	0	0	0	0
A00253_267_H2C3JDRXY_2_2156_16378_10880	4	0	2	0	2	0	2	0	0	0	0	0	0	0	0	0	0	0	0	0	0	0	0	0	0	0	0	0	0	0	0	0	0	0	0	0	0	0	0	0	0	0	0	0	0	0	0	0	0
A00253_267_H2C3JDRXY_2_2102_16821_14873	0	0	0	0	0	0	0	0	0	0	0	0	1	0	0	0	0	0	0	0	0	0	0	0	0	0	0	0	0	0	0	0	0	0	0	3	0	0	0	0	0	0	0	34	0	0	0	0	0
A00253_267_H2C3JDRXY_2_2101_11948_34147	0	0	0	0	0	0	0	0	0	0	0	0	0	0	0	0	0	0	0	0	0	0	0	0	0	0	0	0	0	0	0	0	0	0	0	0	0	0	0	0	0	0	0	0	0	0	0	0	0
A00253_267_H2C3JDRXY_2_2170_5810_9706	5	0	0	0	0	0	0	0	0	0	0	0	0	0	0	0	0	0	0	0	0	0	0	0	4	0	4	0	0	0	0	0	6	0	0	125	0	0	0	0	0	0	0	2	0	12	0	0	0
A00253_267_H2C3JDRXY_2_2142_2609_31187	0	0	0	0	0	0	0	0	0	0	0	0	0	0	0	0	0	0	0	0	0	0	0	0	0	0	0	0	0	0	0	0	0	0	0	0	0	0	0	0	0	0	0	0	0	0	0	0	0
V300094524L2C001R0010855286	0	0	0	0	0	0	0	0	0	0	0	0	0	0	0	0	0	0	0	0	0	0	0	0	0	0	0	0	0	0	0	0	0	0	0	0	0	0	0	0	0	0	0	0	0	0	0	0	0
A00253_267_H2C3JDRXY_2_2101_2157_29528	0	0	0	0	0	0	0	0	0	0	0	0	0	489	0	0	1	0	0	0	0	0	0	0	0	0	0	0	0	0	0	0	0	0	0	0	0	0	0	2	0	0	0	0	0	0	0	0	0
A00253_267_H2C3JDRXY_2_2126_6705_14700	0	0	0	0	0	0	0	0	0	0	0	0	0	0	0	0	0	0	0	0	0	0	0	0	0	0	0	0	0	0	0	0	0	0	0	0	0	0	0	0	0	0	0	0	0	0	0	0	0
V300094524L2C001R0030864525	0	0	0	0	0	0	13	0	0	0	0	0	0	0	0	0	0	1	0	0	5	0	4	0	0	0	0	0	14	3	0	35	0	0	0	0	0	0	0	0	0	0	0	0	10	0	0	0	0
A00253_267_H2C3JDRXY_2_2121_17707_21699	0	0	0	0	0	0	0	0	1	0	0	22	0	0	0	0	0	0	0	0	0	0	0	0	0	0	0	0	1	0	0	0	3	0	0	0	0	0	0	0	0	40	9	0	0	0	0	0	0
V300094524L2C001R0450188654	0	0	0	0	0	0	0	0	0	0	0	0	0	0	0	0	0	0	0	0	0	0	0	0	0	0	0	0	0	0	0	0	0	0	0	0	0	0	2	0	0	0	0	0	0	0	0	0	0
V300094524L2C001R0160414844	46	0	0	0	0	1	0	0	0	0	0	0	0	0	0	0	0	3	0	0	0	0	0	0	17	0	0	0	8	1	0	0	0	0	11	5	0	0	0	0	0	0	0	2	1	0	0	0	14
A00253_267_H2C3JDRXY_2_2111_25021_2644	0	0	0	0	0	1	3	0	0	0	0	0	0	0	0	0	11	0	0	0	0	0	0	0	0	0	0	0	0	2	0	0	7	7	44	0	0	0	3	24	3	0	0	38	0	0	0	0	1
A00253_267_H2C3JDRXY_2_2105_8974_13777	0	0	0	0	0	0	0	0	0	0	0	0	0	0	0	0	0	0	0	0	0	0	0	0	0	0	0	6	0	0	0	0	0	0	0	0	0	0	0	0	0	0	0	0	0	0	0	0	56
A00253_267_H2C3JDRXY_2_2216_4300_16548	0	0	0	0	0	0	0	0	0	0	0	0	7	0	0	0	0	0	0	0	0	0	0	0	0	0	0	7	0	0	0	0	0	18	0	0	0	0	0	0	0	0	5	0	0	0	0	0	0
A00253_267_H2C3JDRXY_2_2105_19967_34726	0	0	0	0	0	0	0	0	0	0	0	24	0	0	0	0	1	0	0	0	0	0	0	0	0	0	0	0	11	0	0	0	2	0	0	0	0	0	0	0	0	11	0	0	30	0	0	0	0
A00253_267_H2C3JDRXY_2_2161_21404_11569	0	0	0	0	0	0	0	0	0	0	0	0	0	0	0	0	0	0	0	0	0	0	0	0	0	25	0	4	0	0	0	0	0	0	0	0	0	0	0	0	0	0	0	0	0	0	0	0	0
A00253_267_H2C3JDRXY_2_2101_30707_5697	0	0	1	0	0	0	0	143	0	0	0	0	0	0	0	0	0	0	0	0	0	0	0	0	0	0	0	0	0	0	0	0	0	0	0	0	0	0	0	0	0	0	0	0	0	0	0	0	0
A00253_267_H2C3JDRXY_2_2273_10511_22357	0	6	0	0	0	0	0	0	0	0	14	0	0	0	0	0	188	0	0	0	0	0	5	1	0	0	0	0	5	0	0	3	1	0	0	0	0	0	0	0	0	20	0	0	0	4	0	0	0
A00253_267_H2C3JDRXY_2_2110_29803_17190	0	0	1	0	0	0	0	0	0	0	0	0	0	0	0	0	0	0	0	0	0	0	4	0	41	0	0	0	0	0	0	0	0	0	0	0	4	0	0	0	0	14	0	0	0	0	0	0	0
A00253_267_H2C3JDRXY_2_2101_13268_11318	0	0	0	0	0	0	0	1	0	0	0	0	0	0	0	0	0	0	0	0	0	0	0	0	0	0	0	0	0	0	13	0	0	0	0	0	0	0	0	0	0	0	0	0	0	0	4	0	0
A00253_267_H2C3JDRXY_2_2147_26413_6652	0	0	0	0	0	0	0	0	0	0	0	0	0	0	0	0	0	0	0	0	0	0	0	0	0	0	0	0	0	0	0	0	0	0	0	0	0	0	0	0	0	0	0	0	0	3	0	0	5
V300094524L2C001R0050314633	0	0	0	0	0	0	0	0	0	0	0	0	0	0	0	0	0	0	0	0	0	0	0	0	0	0	0	0	0	0	0	0	0	0	0	0	0	0	0	0	0	0	0	0	0	0	0	0	0
A00253_267_H2C3JDRXY_2_2135_27932_6496	0	0	4	0	0	0	45	0	0	0	0	0	0	0	0	0	0	0	0	0	0	0	0	0	0	0	0	0	0	1	0	0	0	0	0	0	0	0	0	0	0	0	0	0	0	0	0	0	0
V300094524L2C001R0071225463	0	0	0	0	0	0	1	0	0	0	0	0	0	0	0	0	0	0	0	1	0	0	0	2	0	0	0	0	0	0	0	1	0	0	0	0	0	0	0	0	0	0	0	0	0	0	0	0	0
V300094524L2C001R0440038232	0	0	0	350	0	0	0	0	0	0	0	0	0	0	0	0	0	0	0	0	0	0	0	0	0	0	0	0	0	0	0	0	0	0	0	0	0	0	0	0	0	0	0	0	0	0	0	0	0
V300094524L2C001R0030965536	0	0	0	0	0	0	0	0	0	0	0	0	0	0	0	0	0	0	0	0	0	0	0	0	0	0	0	0	0	0	0	0	0	0	0	0	0	0	0	0	0	0	0	0	0	0	0	0	0
A00253_267_H2C3JDRXY_2_2106_17924_27837	0	0	0	0	0	135	0	0	0	0	0	0	0	0	0	0	0	0	0	0	0	0	0	0	0	0	1	0	0	0	0	178	0	0	0	0	0	0	0	0	0	0	0	0	0	0	0	0	0
V300094524L2C001R0141210773	0	1	0	1	3	0	0	12	0	0	0	0	0	14	0	0	0	0	0	0	4	0	0	2	0	0	0	0	0	0	0	1	0	0	0	0	0	0	0	0	0	0	0	0	0	0	0	0	0
A00253_267_H2C3JDRXY_2_2102_21178_16188	0	0	0	0	0	0	0	0	0	0	0	0	0	0	0	0	0	0	0	0	0	0	0	0	0	0	0	0	0	0	0	0	0	0	0	0	0	0	0	0	0	0	0	0	0	0	0	0	0
V300094524L2C001R0211348489	0	0	0	0	2	0	0	0	0	0	0	0	0	0	0	0	0	0	0	0	0	0	0	0	0	0	0	0	0	0	0	0	0	0	0	0	0	0	0	0	0	0	0	0	0	0	0	0	0
A00253_267_H2C3JDRXY_2_2114_22833_27101	0	0	0	0	0	0	0	0	0	0	0	0	0	0	0	0	0	0	0	0	0	0	0	0	0	0	0	0	0	0	0	0	0	0	0	0	0	0	0	0	0	0	0	0	0	0	0	0	0
A00253_267_H2C3JDRXY_2_2106_10972_20870	0	0	0	0	0	0	0	8	11	33	0	0	0	0	8	0	0	0	0	0	0	0	0	0	0	0	0	0	0	0	0	0	0	0	0	0	0	0	0	0	0	0	0	0	0	0	0	0	0
A00253_267_H2C3JDRXY_2_2111_28420_24721	4	0	4	1	0	0	3	0	0	0	0	4	11	0	0	8	8	0	0	0	0	1	1	0	0	0	0	0	2	57	0	0	72	0	0	0	0	0	0	0	17	1	0	0	5	0	0	0	0
V300094524L2C001R0060895259	0	7	0	0	75	0	0	0	0	0	0	0	0	0	0	0	0	0	0	0	0	0	0	0	0	0	0	0	0	0	0	0	63	0	0	0	0	0	0	0	0	0	0	0	0	0	0	0	0
V300094524L2C001R0101210782	0	0	0	0	0	0	0	0	0	0	3	0	0	0	0	0	0	0	5	20	0	0	0	0	0	0	0	0	0	3	0	0	0	0	0	0	0	0	0	0	0	0	0	0	0	0	0	0	0
A00253_267_H2C3JDRXY_2_2126_16351_36793	0	0	0	0	0	0	0	0	0	0	0	0	0	0	0	0	0	0	0	0	0	39	0	0	48	0	0	0	0	0	0	9	0	0	0	0	0	0	0	0	0	0	0	0	0	0	26	0	0
V300094524L2C001R0160286842	0	0	0	0	0	0	0	0	0	0	0	0	0	0	0	0	0	0	0	0	0	0	0	0	0	0	0	0	0	0	0	0	0	0	0	0	0	0	0	0	0	0	0	0	0	0	0	0	0
V300094524L2C001R0020335524	0	0	0	0	0	0	0	0	0	0	0	1	0	0	0	0	0	0	0	0	0	0	0	0	3	0	0	0	0	0	0	0	0	0	0	0	0	0	0	0	0	0	0	0	0	0	0	0	0
A00253_267_H2C3JDRXY_2_2102_7961_1251	0	0	0	0	0	0	0	0	0	0	0	0	0	0	0	0	0	0	0	0	0	0	0	0	0	0	0	0	0	0	0	0	0	0	0	0	0	0	0	0	0	165	0	0	0	0	0	0	0
V300094524L2C001R0400806236	0	0	0	0	0	0	0	0	0	0	9	1	0	0	0	44	0	0	0	0	0	0	0	0	0	0	0	0	0	0	0	0	0	0	0	0	0	0	0	0	0	0	11	0	14	0	0	0	0
A00253_267_H2C3JDRXY_2_2115_23764_9267	0	0	0	0	0	2	0	0	0	0	0	4	0	0	0	0	0	0	0	0	8	0	0	0	0	0	0	0	0	0	0	1	0	5	3	0	0	0	0	0	0	0	0	7	0	0	0	0	0
V300094524L2C001R0030091095	0	2	0	0	0	0	0	0	0	0	0	0	0	0	0	0	0	0	0	0	0	0	0	0	0	0	0	0	0	0	0	0	0	0	0	0	0	0	0	0	0	0	0	0	0	0	0	0	0
A00253_267_H2C3JDRXY_2_2102_13150_4820	0	0	0	0	0	0	0	0	0	0	0	0	0	0	0	0	0	0	0	0	0	0	0	258	0	0	0	0	0	0	0	0	0	0	0	0	0	0	0	0	0	0	0	0	0	1	0	0	0
A00253_267_H2C3JDRXY_2_2125_20175_6464	0	0	18	0	0	0	0	0	0	0	0	0	0	0	0	227	0	0	0	0	0	0	0	0	0	0	0	0	0	0	0	0	0	0	0	0	0	0	0	0	0	0	0	0	0	0	0	0	0
V300094524L2C002R0041345644	0	0	0	0	15	0	0	0	0	0	0	0	0	0	0	0	0	24	0	0	0	0	0	0	0	0	0	0	0	0	7	0	0	0	0	0	0	0	0	0	0	0	0	0	0	0	0	0	0
A00253_267_H2C3JDRXY_2_2105_4435_7012	0	0	0	0	0	0	0	0	0	0	0	0	0	0	0	0	0	0	0	0	0	0	0	0	0	0	0	0	0	0	0	0	0	0	0	0	0	0	0	0	0	0	0	0	0	0	0	0	0
A00253_268_H2CGLDRXY_1_2134_10384_28181	0	0	2	0	0	0	0	0	0	0	0	1	0	0	0	8	3	0	0	0	10	0	5	0	0	0	2	2	0	0	0	3	0	8	1	1	0	15	0	0	0	0	3	0	0	0	0	0	64
A00253_267_H2C3JDRXY_2_2103_15917_16063	0	0	0	0	22	0	0	0	0	0	0	0	0	0	0	0	0	0	0	0	0	0	0	0	0	0	0	0	0	0	0	0	0	0	0	0	0	0	0	0	0	0	0	0	0	0	0	205	0
A00253_267_H2C3JDRXY_2_2104_24994_35947	0	0	0	0	1	0	0	20	20	0	0	0	0	0	0	0	0	0	0	0	0	8	0	0	0	0	0	0	0	1	0	0	0	0	0	0	0	0	0	0	85	0	0	0	0	0	0	0	0
V300094524L2C001R0030790407	0	0	0	0	0	4	0	0	0	0	1	0	60	0	0	0	0	0	0	0	0	0	0	0	0	0	3	0	0	0	0	0	3	0	0	0	0	0	0	0	0	0	0	0	2	0	0	0	0
V300094524L2C002R0480066385	0	0	0	0	0	0	0	0	0	0	0	0	0	0	0	0	0	0	0	0	0	0	0	0	0	0	0	0	0	0	0	0	0	0	0	0	0	0	0	0	0	0	0	0	0	0	0	0	0
A00253_267_H2C3JDRXY_2_2277_24849_3192	0	0	0	0	0	0	0	0	0	0	1	17	0	0	0	0	0	0	0	0	0	0	0	0	0	0	0	0	13	0	0	1	0	0	2	3	0	0	0	0	0	0	0	1	6	0	0	0	0
A00253_267_H2C3JDRXY_2_2159_31295_22592	0	0	1	0	5	0	0	0	0	0	0	0	0	183	0	0	0	0	0	0	0	0	0	0	0	0	0	0	0	2	0	0	0	0	0	0	0	0	0	2	0	0	0	0	0	2	0	0	0
V300094524L2C002R0080230306	0	1	0	0	0	0	0	0	0	0	0	0	0	0	0	0	0	0	0	0	0	0	0	0	0	0	0	0	0	0	0	0	0	0	0	0	0	0	0	0	0	0	0	0	0	0	0	0	0
A00253_267_H2C3JDRXY_2_2105_25048_29246	0	0	0	0	0	0	7	74	0	0	0	0	0	0	0	0	0	0	0	0	0	0	0	0	0	0	0	0	0	0	0	0	0	0	0	0	0	0	0	0	0	0	0	0	0	0	0	0	0
V300094524L2C001R0340611843	39	0	0	0	0	0	0	0	0	0	4	0	0	0	0	0	0	0	0	0	0	0	1	0	0	0	0	0	0	0	0	0	0	0	0	0	0	0	0	0	0	0	0	0	0	0	0	0	0
A00253_267_H2C3JDRXY_2_2102_18132_9627	0	0	0	0	0	0	0	0	0	0	0	0	0	0	0	0	0	0	0	0	0	0	0	0	0	0	0	0	0	0	0	0	0	0	0	0	0	0	0	0	0	0	0	0	0	0	0	0	0
A00253_267_H2C3JDRXY_2_2105_10339_12007	0	0	0	0	0	0	0	0	0	0	0	0	0	0	0	0	0	0	0	0	0	0	0	0	0	0	0	0	0	0	0	0	0	0	0	0	0	0	0	0	0	0	0	0	0	0	0	0	0
A00253_267_H2C3JDRXY_2_2101_9525_6621	0	0	0	0	0	0	0	0	0	0	0	0	0	0	0	0	0	0	0	0	0	0	0	0	0	0	0	0	0	0	0	0	0	0	0	0	0	0	0	0	0	0	0	0	0	0	0	0	0
A00253_268_H2CGLDRXY_1_2115_7862_33332	0	0	0	0	0	0	0	0	0	0	0	0	0	0	0	9	6	0	0	0	0	0	0	0	0	0	0	0	0	0	34	0	0	0	0	0	0	0	0	0	8	0	0	0	0	0	2	0	0
V300094524L2C001R0081111829	0	0	0	0	0	0	0	0	0	0	0	0	0	0	0	0	0	0	1	0	0	0	0	0	0	0	0	0	0	0	0	0	0	0	0	0	0	0	0	0	0	0	0	0	0	0	0	0	0
V300094524L2C002R0130032603	0	0	0	0	0	0	0	0	0	0	0	0	0	0	0	0	0	0	0	0	0	0	0	0	0	0	0	0	0	0	0	0	0	0	0	0	0	0	0	0	0	0	0	0	0	0	0	0	0
V300094524L2C001R0050910999	0	0	0	0	0	0	0	0	0	0	0	0	0	0	0	0	0	0	0	0	0	0	0	0	0	0	0	0	0	0	0	0	0	0	0	0	0	0	0	0	0	0	0	0	0	0	0	0	0
A00253_267_H2C3JDRXY_2_2119_31729_30733	0	0	0	0	0	18	0	0	0	0	2	0	0	7	0	0	0	0	0	0	0	0	0	0	0	0	0	0	0	0	0	0	0	0	0	0	0	2	0	0	0	0	0	0	0	0	0	0	0
A00253_267_H2C3JDRXY_2_2115_27543_29559	0	23	0	0	0	0	0	0	0	0	0	1	0	0	0	0	0	0	0	0	0	0	0	5	0	0	0	0	0	0	44	3	0	0	0	0	0	0	1	0	0	0	0	0	0	0	0	2	0
A00253_267_H2C3JDRXY_2_2167_23692_29246	0	0	0	0	0	0	0	0	0	0	0	0	0	0	0	0	0	0	0	0	0	0	0	0	0	0	0	0	0	0	0	0	0	0	0	0	0	0	0	0	0	0	0	0	0	0	0	0	0
A00253_267_H2C3JDRXY_2_2113_8883_2440	0	0	0	0	0	0	0	0	0	0	0	0	0	17	0	0	0	0	0	0	1	0	0	0	0	0	0	0	0	0	0	0	0	0	0	0	0	0	9	0	0	0	0	0	0	0	0	0	0
V300094524L2C001R0031191462	0	0	0	0	0	0	0	0	0	0	0	0	0	0	0	0	0	0	0	0	0	0	0	0	0	0	0	0	0	0	0	0	0	0	0	0	0	0	0	0	0	0	0	0	0	0	0	0	0
V300094524L2C001R0030446275	0	0	0	0	0	0	0	0	0	0	0	0	0	0	0	0	7	0	0	0	0	0	0	0	0	0	0	0	2	0	0	0	0	0	0	0	0	0	0	0	0	0	0	0	0	0	0	0	0
A00253_267_H2C3JDRXY_2_2106_11053_15937	0	0	0	0	0	0	0	0	0	0	0	0	0	0	0	0	0	0	0	0	0	0	0	0	0	0	0	0	0	0	0	0	0	0	0	0	0	0	0	0	0	0	0	0	0	0	0	0	0
A00253_267_H2C3JDRXY_2_2101_11577_13275	0	0	0	0	0	0	0	0	0	0	0	0	0	0	0	130	0	0	0	0	0	0	0	0	0	0	0	0	0	0	0	0	0	0	0	0	0	0	0	0	0	0	0	0	0	0	0	0	0
A00253_267_H2C3JDRXY_2_2130_6876_36636	0	0	0	0	0	0	0	0	0	0	0	0	0	0	0	0	0	0	0	0	0	0	0	0	0	0	2	0	0	0	0	0	0	0	0	0	0	0	0	0	0	0	0	0	0	0	0	0	0
A00253_267_H2C3JDRXY_2_2105_29279_27273	0	0	0	0	0	0	0	0	0	0	0	0	0	0	0	0	0	0	0	0	0	0	0	0	0	0	0	0	0	0	0	0	0	0	124	0	0	0	0	0	0	0	0	0	0	0	0	0	0
[truncated: 71 more columns]
