# Supplementary material for: Highly comparable metabarcoding results from MGI-Tech and Illumina sequencing platforms
Source: PeerJ. 2021 Sep 30;9:e12254. doi: 10.7717/peerj.12254 (PMC8491618; doi:10.7717/peerj.12254)
Supplement: Supplemental Information 7 [file peerj-09-12254-s007.zip › matrix5_NovaSeq_HighID_metazoa.txt]

OTUs	G5300Nova	G5301Nova	G5302Nova	G5303Nova	G5304Nova	G5305Nova	G5306Nova	G5307Nova	G5308Nova	G5309Nova	G5310Nova	G5311Nova	G5312Nova	G5313Nova	G5314Nova	G5315Nova	G5316Nova	G5317Nova	G5318Nova	G5319Nova	G5320Nova	G5321Nova	G5322Nova	G5323Nova	G5324Nova	G5325Nova	G5326Nova	G5327Nova	G5328Nova	G5329Nova	G5330Nova	G5331Nova	G5332Nova	G5333Nova	G5334Nova	G5335Nova	G5336Nova	G5337Nova	G5338Nova	G5339Nova	G5340Nova	G5341Nova	G5342Nova	G5343Nova	G5344Nova	G5345Nova	G5346Nova	G5347Nova	G5348Nova
A00253_267_H2C3JDRXY_2_2102_9796_24533	171	0	19	4	5	1	251	3	1	3	0	0	0	0	5	0	0	1	1	7	0	0	704	5	0	0	66	5	0	325	0	0	1	4	1815	9	147	0	2	3	9	1	0	4	1	4	60	4200	1621
A00253_267_H2C3JDRXY_2_2131_19162_28573	42	2	26	1	17	1	17	41	0	137	27	134	0	12	58	0	0	1	0	41	111	14	4	2066	347	63	17	2	15	0	14	0	0	4	0	25	0	0	0	36	0	0	0	19	1	248	0	0	19
V300094524L2C001R0071087193	113	0	5	0	0	245	1	0	2	1	1	0	3	0	27	134	22	38	22	0	5	2	0	3	1	3	67	0	1574	795	3	1	131	667	0	0	1	0	1	2	0	3	18	0	0	5	0	250	2609
A00253_267_H2C3JDRXY_2_2171_18656_28228	0	0	0	1	532	2	0	170	498	0	458	0	0	0	0	0	0	0	0	0	0	0	2	0	96	268	0	0	0	0	0	153	103	0	1	0	1	21	1531	1	0	0	0	0	0	2	0	35	0
A00253_267_H2C3JDRXY_2_2276_24135_32581	2652	0	0	0	0	0	0	0	0	0	0	0	0	0	0	0	8	0	0	0	0	0	0	0	0	0	0	0	0	0	28	0	0	0	0	0	0	4	0	0	0	0	0	0	0	1	0	0	0
A00253_267_H2C3JDRXY_2_2156_10619_3474	79	43	116	0	81	0	0	0	0	0	0	0	0	0	0	0	0	0	0	0	11	0	0	1	217	0	0	106	0	1	0	0	0	2	9	0	7	0	0	0	0	0	0	0	125	0	0	5	1
V300094524L2C001R0250565889	1	0	0	0	0	0	0	0	0	2	192	0	0	0	0	0	0	60	0	0	0	20	56	0	5	17	149	0	28	0	0	38	0	200	2	324	8	0	0	0	0	69	1	0	15	0	0	0	0
A00253_267_H2C3JDRXY_2_2131_7419_26271	0	0	0	0	0	0	0	0	0	1	1	15	15	0	0	0	157	0	0	32	0	0	22	70	0	0	0	0	0	44	23	0	0	0	403	19	0	0	0	0	71	0	0	0	21	1	148	0	33
A00253_267_H2C3JDRXY_2_2105_27434_4695	0	0	0	0	0	2	0	153	0	0	0	0	0	0	0	0	0	10	0	423	0	0	557	0	662	0	0	0	0	8	3	0	127	0	16	0	0	3	2	4	321	0	18	1408	0	6	1	0	13
A00253_267_H2C3JDRXY_2_2207_27082_7654	0	0	0	0	0	0	0	0	1	0	0	0	0	0	0	0	0	0	0	0	0	0	0	0	0	0	0	0	0	0	0	0	0	0	0	2	0	0	0	0	3	0	0	0	0	0	0	0	0
A00253_267_H2C3JDRXY_2_2115_21233_8359	0	2	0	0	5	1	3	0	9	0	2	0	0	0	0	0	0	0	0	0	0	151	0	0	0	16	204	0	0	0	4	0	380	0	0	4	0	0	0	2	0	0	0	1008	1	7	0	0	0
A00253_267_H2C3JDRXY_2_2224_26169_19069	0	0	0	0	1	1	0	0	0	0	0	0	0	0	0	0	0	0	3514	1	0	0	2	0	1	0	0	0	0	0	0	0	0	0	0	0	0	0	0	2	0	0	0	0	0	0	0	0	0
A00253_267_H2C3JDRXY_2_2101_13132_13307	1	30	41	0	29	17	5	0	0	0	0	1	18	0	0	0	0	0	0	0	0	0	0	55	0	0	0	0	7	0	5	0	0	0	0	0	0	0	32	0	0	0	0	0	0	1	0	4	5
A00253_267_H2C3JDRXY_2_2220_8287_12461	0	0	0	0	0	0	0	0	0	0	0	0	0	0	0	0	0	0	0	0	0	0	0	0	0	0	0	0	0	0	0	0	0	1	308	7	0	0	0	0	0	137	0	0	0	0	0	0	0
V300094524L2C001R0071225463	0	0	0	0	0	0	8	0	0	0	0	0	0	0	0	0	0	0	0	0	0	0	0	9	6	0	0	0	0	0	0	4	0	0	0	0	0	0	0	0	0	0	0	0	0	0	0	0	0
A00253_267_H2C3JDRXY_2_2245_6135_17253	2	0	0	0	347	5	0	0	0	0	0	0	0	0	0	0	0	0	0	0	23	33	4	0	0	0	1	0	0	0	0	2	3	0	0	0	0	0	0	0	2	0	34	0	0	0	35	0	0
A00253_268_H2CGLDRXY_1_2101_4535_9377	0	0	0	0	0	2	0	0	0	0	0	0	0	0	0	0	0	0	0	0	0	0	0	0	0	0	0	0	20	0	0	0	0	0	0	0	0	2404	3	0	0	0	0	0	0	0	0	0	0
A00253_267_H2C3JDRXY_2_2102_26738_3145	0	0	18	0	4	1	0	0	0	15	7	0	0	0	0	0	0	0	0	0	0	0	0	4	0	0	0	0	0	0	0	0	0	12	0	0	13	0	0	0	0	0	0	1	59	0	0	668	0
A00253_267_H2C3JDRXY_2_2164_21866_8985	0	69	0	0	0	0	0	0	0	860	1	0	0	0	0	0	0	0	2	0	0	0	0	1428	0	0	0	0	42	0	0	0	0	0	0	0	1	0	0	0	0	1	7	0	1	1	0	4	1
V300094524L2C001R0160414844	258	0	0	0	0	0	1	0	0	0	0	0	0	0	0	0	0	32	0	3	0	0	0	0	174	0	0	0	27	10	0	0	2	0	38	35	0	0	1	0	0	0	0	3	14	0	0	0	81
A00253_268_H2CGLDRXY_1_2120_13874_2440	0	0	0	0	0	0	0	0	14	0	0	11	41	0	0	0	0	0	0	0	1	0	0	616	0	0	1	0	0	0	0	1	0	1	0	0	0	0	932	0	0	0	0	1	0	0	0	0	0
A00253_267_H2C3JDRXY_2_2137_5801_22780	0	0	0	0	0	0	0	1	0	0	0	0	0	0	0	0	0	0	0	0	0	0	2	0	0	0	0	0	0	0	0	0	0	1	0	0	0	0	0	0	0	0	0	0	0	6	0	0	0
A00253_267_H2C3JDRXY_2_2176_15763_10535	0	0	0	1	0	0	0	2141	1	1	0	0	0	0	0	0	0	0	0	0	0	0	0	0	0	0	0	0	2	0	0	0	0	0	0	0	0	0	0	0	0	0	0	0	0	0	0	0	1
A00253_267_H2C3JDRXY_2_2141_8748_5619	0	0	0	0	0	0	0	0	0	0	0	0	0	0	1	0	0	0	0	0	0	0	17	0	0	0	0	0	0	0	0	10	0	5	0	0	0	0	0	0	20	0	0	0	0	0	0	0	0
V300094524L2C001R0010415572	0	0	0	0	0	0	0	0	0	0	0	0	0	0	0	0	0	0	0	0	0	0	0	0	0	0	0	0	0	0	0	0	0	0	0	0	0	0	0	0	0	0	0	0	0	0	0	0	0
V300094524L2C001R0030795037	0	0	0	0	0	0	0	0	0	0	0	0	85	0	0	0	0	0	0	0	0	0	28	0	0	0	0	0	0	0	0	84	0	0	0	0	0	0	0	0	0	0	0	0	0	0	0	0	0
A00253_267_H2C3JDRXY_2_2112_28339_3067	0	0	0	47	47	0	0	0	59	329	0	0	0	184	32	0	11	0	0	0	0	3	1	0	0	0	0	0	0	0	36	0	0	0	0	0	0	0	0	110	0	0	0	0	0	0	32	0	0
A00253_267_H2C3JDRXY_2_2105_21350_27790	0	0	0	0	0	0	0	0	0	0	0	0	0	0	0	0	0	0	0	0	0	0	0	0	0	0	0	0	0	0	0	0	0	0	0	0	0	0	0	0	0	0	0	0	0	0	0	0	1
A00253_267_H2C3JDRXY_2_2145_27887_2378	0	0	0	0	0	0	0	1	0	0	0	0	399	0	0	0	7	0	0	0	0	0	0	0	0	0	107	0	0	0	0	0	0	1	0	0	0	0	0	0	0	0	287	0	0	0	0	0	0
A00253_267_H2C3JDRXY_2_2101_29595_5118	0	0	0	0	0	0	0	0	0	0	0	0	0	0	0	0	0	0	0	0	0	0	0	0	0	0	0	0	0	0	0	0	0	0	1	0	0	0	2	0	0	0	0	0	0	0	0	1524	0
A00253_267_H2C3JDRXY_2_2106_16749_23422	0	521	3	0	5	0	0	0	0	0	0	0	0	0	0	0	0	0	0	0	152	7	0	0	0	0	1	0	0	0	10	0	0	0	191	0	0	0	0	0	2	0	0	0	0	0	0	0	0
A00253_267_H2C3JDRXY_2_2102_32334_7106	0	0	3	1475	0	0	0	0	0	0	0	0	0	0	0	0	0	0	0	0	0	0	0	0	0	0	0	0	0	0	0	0	0	0	0	0	0	0	0	1	0	0	0	0	0	0	0	0	0
V300094524L2C001R0011184411	0	0	0	0	0	0	0	0	0	0	0	0	0	0	0	0	0	0	0	0	0	0	0	0	0	0	0	0	0	0	0	0	0	0	0	0	0	0	0	0	0	0	0	0	1365	0	0	0	0
A00253_268_H2CGLDRXY_1_2251_4544_10708	0	0	0	0	0	0	0	0	0	0	0	0	0	0	0	0	0	0	0	0	0	0	0	0	0	0	0	0	0	0	0	0	0	0	0	0	0	0	0	0	0	0	0	0	0	0	0	0	0
A00253_267_H2C3JDRXY_2_2102_16821_14873	0	0	0	0	0	0	0	0	0	0	0	0	1	0	0	0	0	0	0	0	0	0	0	0	0	0	0	0	0	0	0	0	0	0	0	2	0	0	0	0	0	0	0	63	0	0	0	0	0
A00253_267_H2C3JDRXY_2_2101_12698_13088	0	0	0	0	0	0	0	0	0	757	0	0	0	435	0	0	0	0	0	0	0	0	0	0	0	0	0	0	0	0	0	0	0	0	0	0	0	1	0	0	0	0	0	0	0	0	0	0	0
A00253_267_H2C3JDRXY_2_2103_30825_8249	12	0	0	0	0	0	1	0	0	0	0	0	0	0	0	0	0	0	0	0	0	0	0	0	0	3	0	0	0	0	0	0	0	18	101	0	9	0	1	0	0	0	0	0	0	7	0	0	0
A00253_267_H2C3JDRXY_2_2142_2609_31187	0	0	0	0	0	0	1	0	0	0	0	0	0	0	0	0	0	0	0	0	0	0	0	0	0	0	0	0	0	1	0	0	0	0	0	0	0	0	0	0	0	0	0	0	0	0	0	0	0
A00253_267_H2C3JDRXY_2_2101_16703_3677	0	0	0	0	0	0	0	0	0	0	11	0	0	0	0	0	0	0	0	0	4	0	0	938	0	0	0	0	0	0	0	0	0	0	0	0	0	0	0	0	0	0	0	0	0	0	0	0	0
A00253_268_H2CGLDRXY_1_2107_5511_10504	0	0	0	0	0	0	0	0	0	0	0	0	0	0	0	0	0	0	0	0	0	0	0	0	0	0	0	0	0	0	0	0	0	0	0	0	0	0	0	0	0	0	0	0	0	0	0	0	0
A00253_267_H2C3JDRXY_2_2176_19614_35524	0	0	0	0	0	0	0	0	0	0	0	0	0	0	0	0	0	0	0	0	0	0	0	0	0	0	0	0	0	0	0	0	0	0	0	0	0	0	0	0	0	0	0	0	0	0	0	0	0
V300094524L2C001R0300098227	0	0	0	0	0	0	0	0	0	0	0	1	3	0	0	709	0	0	0	0	0	0	0	0	1	0	0	0	0	0	0	0	1	3	11	0	0	0	0	0	1	17	0	0	51	0	1	0	4
V300094524L2C001R0011174144	0	0	0	0	0	0	0	0	0	0	0	0	0	0	0	136	5	0	0	0	0	0	0	0	0	0	0	0	7	0	7	0	0	0	0	0	0	0	0	0	0	0	0	0	0	58	1	0	0
A00253_268_H2CGLDRXY_1_2108_15013_12367	0	0	0	0	0	0	0	0	0	0	0	0	0	0	0	0	0	0	0	0	0	0	0	7	209	0	0	0	0	5	0	0	127	12	0	0	0	0	0	0	0	2	0	0	0	0	0	0	0
A00253_267_H2C3JDRXY_2_2156_16378_10880	7	0	7	0	0	0	0	0	0	0	0	0	0	0	0	0	0	0	0	0	0	0	0	0	0	0	0	0	0	0	0	0	0	0	0	0	0	0	0	0	0	0	0	0	0	0	0	0	0
A00253_267_H2C3JDRXY_2_2102_16902_3302	0	0	0	0	0	0	0	0	0	0	0	0	0	0	0	0	0	0	0	0	0	0	0	0	0	0	0	0	0	0	0	0	0	0	0	0	0	0	0	0	0	0	0	0	0	0	0	0	0
V300094524L2C001R0010223111	0	5	0	0	0	1	0	0	0	0	174	11	9	0	0	0	0	0	0	0	0	0	0	0	0	0	0	0	0	0	0	0	0	0	61	0	0	0	0	0	0	0	0	0	0	0	0	0	0
V300094524L2C001R0221045914	5	0	5	0	0	0	0	0	0	0	0	30	0	0	0	7	1	0	29	15	35	7	22	1	11	0	48	0	0	59	2	4	28	15	0	0	0	120	18	0	55	0	5	0	17	2	0	0	12
A00253_268_H2CGLDRXY_1_2124_25012_10833	0	0	0	0	0	0	0	0	0	0	0	1	0	0	0	0	0	0	0	0	0	0	0	0	0	0	0	0	0	1	0	0	7	0	0	0	0	0	0	0	0	0	0	0	0	0	0	0	0
A00253_267_H2C3JDRXY_2_2101_11948_34147	0	0	0	0	0	0	0	0	0	0	0	0	0	0	0	0	0	0	0	0	0	0	0	0	0	0	0	0	0	0	0	0	0	0	0	0	0	0	0	0	0	0	0	0	0	0	0	0	0
A00253_267_H2C3JDRXY_2_2105_19967_34726	0	0	0	0	0	0	0	0	0	0	0	28	0	0	0	0	3	0	0	0	0	0	0	0	0	0	0	0	4	0	0	0	0	0	0	0	0	0	0	0	0	5	0	0	55	0	0	0	0
A00253_267_H2C3JDRXY_2_2273_10511_22357	2	4	0	0	0	0	0	0	0	0	22	0	0	0	0	0	270	0	0	0	0	0	1	0	0	0	0	0	10	0	0	6	2	0	0	0	0	0	0	0	0	39	0	5	0	12	0	0	0
A00253_267_H2C3JDRXY_2_2110_29803_17190	0	0	0	0	0	0	0	0	0	0	0	0	0	0	0	0	0	0	0	0	0	0	4	0	66	0	0	0	0	0	0	0	0	0	0	0	8	0	0	0	0	14	0	0	0	0	0	0	0
V300094524L2C001R0141210773	0	2	0	0	2	0	0	10	0	0	0	0	0	32	0	0	0	0	0	0	9	0	0	12	0	0	0	0	0	0	0	2	0	0	0	0	0	0	0	0	0	0	0	0	0	0	0	0	0
V300094524L2C001R0020373701	0	0	0	0	2	0	0	0	0	0	0	0	0	0	0	1	0	1	0	0	0	0	0	0	0	0	0	0	0	0	0	0	0	0	0	0	0	0	0	0	0	0	73	0	0	0	0	0	0
A00253_267_H2C3JDRXY_2_2161_21404_11569	0	0	0	0	0	0	0	0	0	0	0	0	0	0	0	0	0	0	0	0	0	0	0	0	0	31	0	5	0	0	0	0	0	0	0	0	0	0	0	0	0	0	0	0	0	0	0	0	0
V300094524L2C001R0010855286	0	0	0	0	0	0	0	0	0	0	0	0	0	0	0	0	0	0	0	0	0	0	0	0	0	0	0	0	0	0	0	0	0	0	0	0	0	0	0	0	0	0	0	0	0	0	0	0	0
A00253_267_H2C3JDRXY_2_2216_4300_16548	0	0	0	0	0	0	0	0	0	0	0	0	14	0	0	0	2	0	0	0	0	0	0	0	0	0	0	23	0	0	0	0	0	42	0	1	0	0	0	0	0	1	4	0	0	0	0	0	0
V300094524L2C001R0060895259	0	12	0	0	119	0	7	0	0	0	0	0	0	0	0	0	0	0	0	0	0	0	0	0	0	0	0	0	0	0	0	0	120	0	0	0	0	0	0	0	0	0	0	0	0	0	0	0	0
A00253_267_H2C3JDRXY_2_2101_24080_4805	0	0	0	0	0	0	0	0	0	0	0	0	0	0	0	0	0	0	0	0	0	0	0	0	0	0	0	0	0	0	0	0	0	0	0	0	0	0	0	0	0	0	0	0	0	0	0	0	0
A00253_267_H2C3JDRXY_2_2170_5810_9706	1	0	0	0	0	0	0	0	0	0	0	0	0	0	0	0	0	0	0	0	0	0	0	0	3	0	6	0	0	0	0	0	8	0	0	75	0	0	0	0	0	0	0	0	0	10	0	0	0
A00253_267_H2C3JDRXY_2_2101_2157_29528	0	0	0	0	0	0	0	0	0	0	0	0	0	392	0	0	0	0	0	0	0	0	0	0	0	0	0	0	0	0	0	0	0	0	0	0	0	0	0	3	0	0	0	0	0	0	0	0	0
V300094524L2C001R0030864525	0	0	0	0	0	0	11	0	0	0	0	0	0	0	0	0	0	0	0	0	7	0	2	0	0	0	0	0	11	2	0	33	0	0	0	0	0	0	0	0	0	0	0	0	10	0	0	0	0
A00253_267_H2C3JDRXY_2_2111_28420_24721	4	0	4	0	0	0	6	0	0	0	0	14	12	0	0	14	15	0	0	0	0	2	0	0	0	0	0	0	1	54	0	0	67	0	0	0	0	0	0	0	37	2	0	0	12	0	0	0	0
A00253_267_H2C3JDRXY_2_2111_25021_2644	0	5	0	0	0	3	0	0	0	0	0	0	0	0	0	0	7	0	0	0	0	0	0	0	0	0	0	0	0	3	0	1	8	4	24	0	0	0	3	18	0	0	0	33	0	0	0	0	1
A00253_267_H2C3JDRXY_2_2114_22833_27101	0	0	0	0	0	0	0	0	0	0	0	0	0	0	0	0	0	3	0	0	0	0	0	0	0	0	0	0	0	0	0	0	0	0	0	0	0	0	0	0	0	0	0	0	0	0	0	0	0
A00253_267_H2C3JDRXY_2_2105_8974_13777	0	0	0	0	0	0	0	0	0	0	0	0	0	0	0	0	0	0	0	0	0	0	0	0	0	0	0	4	0	0	0	0	0	0	0	0	0	0	0	0	1	0	0	0	0	0	0	0	29
A00253_267_H2C3JDRXY_2_2126_6705_14700	0	0	0	0	0	0	0	0	0	0	0	0	0	0	0	0	0	0	0	0	0	0	0	0	0	0	0	0	0	0	0	0	0	0	0	0	0	0	0	0	0	0	0	0	0	0	0	0	0
A00253_267_H2C3JDRXY_2_2147_26413_6652	0	0	0	0	0	0	0	0	0	0	0	0	0	0	0	0	0	0	0	0	0	0	0	0	0	0	0	0	0	0	0	0	0	0	0	0	0	0	0	0	0	0	0	0	0	6	0	0	17
A00253_267_H2C3JDRXY_2_2102_21178_16188	0	0	0	0	0	0	0	0	0	0	0	0	0	0	0	0	0	0	0	0	0	0	0	0	0	0	0	0	0	0	0	0	0	0	0	0	0	0	0	0	0	0	0	0	0	0	0	0	0
V300094524L2C001R0030965536	0	0	0	0	0	0	0	0	0	0	0	0	0	0	0	0	0	0	0	0	0	0	0	0	0	0	0	0	0	0	0	0	0	0	0	0	0	0	0	0	0	0	0	0	0	0	0	0	0
A00253_267_H2C3JDRXY_2_2101_30707_5697	0	0	2	0	0	0	0	149	0	0	0	0	0	0	0	0	0	0	0	0	0	0	0	0	0	0	0	0	0	0	0	0	0	0	0	0	0	0	0	0	0	0	0	0	0	0	0	0	0
A00253_267_H2C3JDRXY_2_2101_13268_11318	0	0	0	0	0	0	0	0	0	0	0	0	0	0	0	0	0	0	0	0	0	0	0	0	0	0	0	0	0	0	5	0	0	0	0	0	0	0	0	0	0	0	0	0	0	0	0	0	0
V300094524L2C001R0450188654	0	0	0	0	0	0	0	0	0	0	0	0	0	0	0	0	0	0	0	0	0	0	0	0	0	0	0	0	0	0	0	0	0	0	0	0	0	0	2	0	0	0	0	0	0	0	0	0	0
V300094524L2C001R0050523119	0	0	0	0	0	0	0	0	0	0	21	0	0	0	0	0	0	0	0	0	0	0	0	0	0	0	16	0	0	0	0	0	0	4	0	15	0	0	0	0	0	24	11	0	0	0	0	0	0
A00253_267_H2C3JDRXY_2_2135_27932_6496	0	0	6	0	0	0	37	0	0	0	0	0	0	0	0	0	0	0	0	0	0	0	0	0	1	0	0	0	0	0	0	0	0	0	0	0	0	0	0	0	0	0	0	0	0	0	0	0	0
A00253_267_H2C3JDRXY_2_2277_24849_3192	0	0	0	0	0	4	0	0	0	0	2	13	0	0	0	0	0	0	0	0	0	0	0	0	0	0	0	0	21	0	0	0	0	0	0	0	0	0	0	0	0	0	0	1	0	0	0	0	0
A00253_267_H2C3JDRXY_2_2106_10972_20870	0	0	0	0	0	0	0	14	16	26	0	0	0	0	7	0	0	0	0	0	0	0	0	0	0	0	0	0	0	0	1	0	0	0	0	0	0	0	0	0	0	0	0	0	0	0	0	0	0
A00253_267_H2C3JDRXY_2_2159_31295_22592	0	0	2	0	9	0	0	0	0	0	0	0	0	230	0	0	0	0	0	0	0	0	0	0	0	0	0	0	0	0	0	0	0	0	0	0	0	0	0	2	0	0	0	0	0	5	0	0	0
V300094524L2C001R0400806236	0	0	0	0	0	0	0	0	0	0	6	2	0	0	0	43	0	0	0	0	0	0	0	0	0	0	0	0	0	0	0	0	0	0	0	0	0	0	0	0	0	0	12	0	4	0	0	0	0
A00253_267_H2C3JDRXY_2_2121_17707_21699	0	0	0	0	0	0	0	0	0	0	0	7	0	0	0	0	0	0	0	0	0	0	0	0	0	0	0	0	0	0	0	0	1	0	0	0	0	0	0	0	0	20	8	0	0	0	0	0	0
A00253_267_H2C3JDRXY_2_2106_17924_27837	0	0	0	0	0	91	0	0	0	0	0	0	0	0	0	0	0	0	0	0	0	0	0	0	0	0	0	0	0	0	0	118	0	0	0	0	0	0	0	0	0	0	0	0	0	0	0	0	0
V300094524L2C001R0101210782	0	0	0	0	0	0	0	0	0	0	0	0	0	0	0	0	0	0	5	14	0	0	0	0	0	0	0	0	0	1	0	0	0	0	0	0	0	0	0	0	0	0	0	0	0	0	0	0	0
A00253_267_H2C3JDRXY_2_2102_7961_1251	0	0	0	0	0	0	0	0	0	0	0	0	0	0	0	0	0	0	0	0	0	0	0	0	0	0	0	0	0	0	0	0	0	0	0	0	0	0	0	0	0	142	0	0	0	0	0	0	0
V300094524L2C002R0041345644	0	0	0	0	13	0	0	0	0	0	0	0	0	0	0	0	0	10	0	0	0	0	0	0	0	0	0	0	0	0	10	0	0	0	0	0	0	0	0	0	0	0	0	0	0	0	0	0	0
A00253_267_H2C3JDRXY_2_2102_13150_4820	0	0	0	1	0	0	0	0	0	0	0	0	0	0	0	0	0	0	0	0	0	0	0	218	0	0	0	0	0	0	0	0	0	0	0	0	0	0	0	0	0	0	0	0	0	0	0	0	0
A00253_267_H2C3JDRXY_2_2126_16351_36793	0	0	0	0	0	0	0	0	0	0	0	0	0	0	0	0	0	0	0	0	0	37	0	0	55	0	0	0	0	0	0	2	0	0	0	0	0	0	0	0	0	0	0	0	0	0	13	0	0
V300094524L2C001R0050314633	0	0	0	0	0	0	0	0	0	0	0	0	0	0	0	0	0	0	0	0	0	0	0	0	0	0	0	0	0	0	0	0	0	0	0	0	0	0	0	0	0	0	0	0	0	0	0	0	0
V300094524L2C002R0080230306	0	0	0	0	0	0	0	0	0	0	0	0	0	0	0	0	0	0	0	0	0	0	0	0	0	0	0	0	0	0	0	0	0	0	0	0	0	0	0	0	0	0	0	0	0	0	0	0	0
A00253_267_H2C3JDRXY_2_2115_23764_9267	0	0	0	0	0	0	0	0	0	0	0	0	0	0	0	0	0	0	0	0	7	0	0	0	0	0	0	0	0	0	0	1	0	0	6	0	0	0	0	0	0	0	0	3	0	0	0	0	0
V300094524L2C001R0030091095	0	0	0	0	0	0	0	0	0	0	0	0	0	0	0	0	0	0	0	0	0	0	0	0	0	0	0	0	0	0	0	0	0	0	0	0	0	0	0	0	0	0	0	0	0	0	0	0	0
V300094524L2C002R0480066385	0	0	0	0	0	0	0	0	0	0	0	0	0	0	0	0	0	0	0	0	0	0	0	0	0	0	0	0	0	0	0	0	0	0	0	0	0	0	0	0	0	0	0	0	0	0	0	0	0
V300094524L2C001R0160286842	0	0	0	0	0	0	0	0	0	0	0	0	0	0	0	0	0	0	0	0	0	0	0	0	0	0	0	0	0	0	0	0	0	0	0	0	0	0	0	0	0	0	0	0	0	0	0	1	0
A00253_268_H2CGLDRXY_1_2134_10384_28181	0	1	8	0	0	0	0	0	0	0	0	0	0	0	0	15	1	0	0	0	10	0	2	0	0	0	3	5	0	0	0	0	0	1	0	1	0	5	0	0	0	2	5	0	0	0	0	0	30
A00253_267_H2C3JDRXY_2_2113_8883_2440	0	0	3	0	0	0	0	0	0	0	0	0	0	18	0	0	0	0	0	0	0	0	0	0	0	0	0	0	0	0	0	0	0	0	0	0	0	0	14	0	0	0	0	0	0	0	5	0	0
A00253_267_H2C3JDRXY_2_2105_25048_29246	0	0	0	0	0	0	5	58	0	0	0	0	0	0	0	0	0	0	0	0	0	0	0	0	0	0	0	0	0	0	0	0	0	0	0	0	0	0	0	0	0	0	0	0	0	0	0	0	0
A00253_267_H2C3JDRXY_2_2125_20175_6464	0	0	23	0	0	0	0	0	0	0	0	0	0	0	0	139	0	0	0	0	0	0	0	0	0	0	0	0	0	0	0	0	0	0	0	0	0	0	0	0	0	0	0	0	0	0	0	0	0
V300094524L2C001R0211348489	0	0	0	0	0	0	0	0	0	0	0	0	0	0	0	0	0	0	0	0	0	0	0	0	0	0	0	0	0	0	0	0	0	0	0	0	0	0	0	0	0	0	0	0	0	0	0	0	0
V300094524L2C001R0020335524	0	0	0	0	0	0	0	0	0	0	0	0	0	0	0	0	0	0	0	0	0	0	0	0	0	0	0	0	0	0	0	0	0	0	0	0	0	0	0	0	0	0	0	0	0	0	0	0	0
V300094524L2C001R0440038232	0	0	0	153	0	0	0	0	0	0	0	0	0	0	0	0	0	0	0	0	0	0	0	0	0	0	0	0	0	0	0	0	0	0	0	0	0	0	0	0	0	0	0	0	0	0	0	0	0
A00253_268_H2CGLDRXY_1_2102_32235_8876	0	0	0	0	0	0	0	0	0	0	0	0	0	41	0	0	9	0	5	0	0	0	0	0	0	0	0	0	0	0	0	0	0	0	0	0	0	0	0	0	0	0	0	0	0	0	3	0	0
A00253_267_H2C3JDRXY_2_2104_24994_35947	0	0	0	0	1	0	0	19	18	0	0	0	0	0	0	0	0	0	0	0	0	4	0	0	0	0	0	0	0	0	0	0	0	0	0	0	0	0	0	0	67	0	0	0	0	0	0	0	0
A00253_267_H2C3JDRXY_2_2105_10339_12007	0	0	0	0	0	0	0	0	0	0	0	0	0	0	0	0	0	0	0	0	0	0	0	0	0	0	0	0	0	0	0	0	0	0	0	0	0	0	0	0	0	0	0	0	0	0	0	0	0
A00253_267_H2C3JDRXY_2_2167_23692_29246	0	0	0	0	0	0	0	0	0	0	0	0	0	0	0	0	0	0	0	0	0	0	0	0	0	0	0	0	0	0	0	0	0	0	0	0	0	0	0	0	0	0	0	0	0	0	0	0	0
A00253_268_H2CGLDRXY_1_2115_7862_33332	0	0	0	0	0	0	0	0	0	0	0	0	0	0	0	5	3	0	0	0	0	0	0	0	0	0	0	0	0	0	14	0	0	0	0	0	0	0	0	0	0	0	0	0	0	0	4	0	0
V300094524L2C001R0030251941	0	0	0	0	0	0	0	0	0	0	0	0	0	0	0	0	0	0	0	0	0	0	0	0	0	0	0	0	0	0	0	0	0	0	0	0	0	0	0	0	0	0	0	0	0	0	0	0	0
A00253_267_H2C3JDRXY_2_2130_6876_36636	0	0	0	0	0	0	0	0	0	0	0	0	0	0	0	0	0	0	0	0	0	0	0	0	0	0	2	0	0	0	0	0	0	0	0	0	0	0	0	0	0	0	0	0	0	0	0	0	0
V300094524L2C002R0130032603	0	0	0	0	0	0	0	0	0	0	0	0	0	0	0	0	0	0	0	0	0	0	0	0	0	0	0	0	0	0	0	0	0	0	0	0	0	0	0	0	0	0	0	0	0	0	0	0	0
A00253_267_H2C3JDRXY_2_2119_31729_30733	0	0	0	0	0	17	0	0	0	0	4	0	0	5	0	0	0	0	0	0	0	0	0	0	0	0	0	0	0	0	0	0	0	0	0	0	0	5	0	0	0	0	0	0	0	0	0	0	0
A00253_267_H2C3JDRXY_2_2101_9525_6621	0	0	0	0	0	0	0	0	0	0	0	0	0	0	0	0	0	0	0	0	0	0	0	0	0	0	0	0	1	0	0	0	0	0	0	0	0	0	0	0	0	0	0	0	0	0	0	0	0
V300094524L2C001R0030446275	0	0	0	0	0	0	0	0	0	0	0	0	0	0	0	0	4	0	0	0	0	0	0	0	0	0	0	0	1	0	0	0	0	0	0	0	0	0	0	0	0	0	0	0	0	0	0	0	0
A00253_267_H2C3JDRXY_2_2101_11577_13275	0	0	0	0	0	0	0	0	0	0	0	0	0	0	0	121	0	0	0	0	0	0	0	0	0	0	0	0	0	0	0	0	0	0	0	0	0	0	0	0	0	0	0	0	0	0	0	0	0
[truncated: 71 more columns]
