# Supplementary material for: Highly comparable metabarcoding results from MGI-Tech and Illumina sequencing platforms
Source: PeerJ. 2021 Sep 30;9:e12254. doi: 10.7717/peerj.12254 (PMC8491618; doi:10.7717/peerj.12254)
Supplement: Supplemental Information 8 [file peerj-09-12254-s008.zip › OTU_taxonomy.xlsx]

## Sheet: OTU TAXONOMY
OTU_ID	OTU_sequence	OTU_seq_len	TAX	Acc.No	align_length	mismatch	gapopen	qstart	qend	sstart	send	eval	bitscore	coverage%	identity%	SumSeq	DNB dat	Nova dat
A00253_267_H2C3JDRXY_2_2101_24867_12649	TTTATCTGGTTTACAAAGTCATAGTGGACCTAGTGTAGATTTAGCAATTTTTGCTTTACATCTATCAGGTGTAAGTAGTTTACTAGGAGCAATGAACTTTATTACTACAATATTAAATATGAGAAGTCCAGGTATAAGATTACACAAATTAGCCTTATTCGGTTGAGCAGTAGTAGTAACAGCAGTGTTATTATTATTATCATTACCTGTGTTAGCCGGTGGAATAACTATGGTTTTAACAGATAGAAATTTCAATACGTCCTTTTTCGAAGTAGCAGGTGGTGGAGATCCTATACTATACCAACATCTTTTC	313	cellularOrganisms;Eukaryota;Fungi;Ascomycota;Eurotiomycetes;Chaetothyriales;Herpotrichiellaceae;Cladophialophora;Cladophialophora_bantiana	NC_030600	307	31	0	1	307	528	834	4.43e-114	415	0.980831	89.902	369362	110874	258488
A00253_267_H2C3JDRXY_2_2157_28320_18912	ACTAGCTAGAAATATAGCCCACGCAGGCCCCTCAGTTGATTTAGCAATTTTCTCACTTCATCTAGCAGGTGCGTCATCAATCCTAGGTGCAGTAAATTTTATTTCTACAGTAATTAATATACGATGACAAGGCCTACAATTGGAACGAATTCCACTATTCGTCTGAGCTGTTACTATCACTGTTGTACTACTCCTTCTATCACTACCAGTATTAGCAGGTGCGATCACCATACTCCTAACAGATCGAAATCTAAATACATCATTCTTTGACCCAGCCGGAGGAGGAGATCCTATCCTGTACCAACATCTGTTC	313	cellularOrganisms;Eukaryota;Metazoa;Annelida;Clitellata;Enchytraeida;Enchytraeidae;Grania_Enchytraeidae;Grania_trichaeta	GQ247642	311	51	0	3	313	347	657	4.15e-89	332	0.99361	83.601	247197	38709	208487
A00253_267_H2C3JDRXY_2_2157_27245_16830	TATCATCTGTTATTGCTCATGGAGGAGCTTCCGTTGACTTAGCTATTTTTTCTTTACATTTAGCTGGAATTTCTTCTATTTTAGGAGCAGTTAATTTTATTACAACAGTTATTAATATACGATCAACTGGAATTACATTTGATCGAATGCCATTATTTGTATGAGCAGTAGTATTAACTGCATTATTATTATTATTATCCTTACCAGTATTAGCAGGAGCTATTACAATACTTTTAACAGATCGAAATTTAAATACATCATTCTTCGATCCAGCTGGTGGAGGAGATCCAATTTTATATCAACATTTATTT	311	cellularOrganisms;Eukaryota;Metazoa;Arthropoda;Insecta;Diptera;Tephritidae;Rhagoletis;Rhagoletis_flavigenualis	MH998940	309	14	0	3	311	364	672	1.64e-138	495	0.993569	95.469	232385	98060	134323
A00253_267_H2C3JDRXY_2_2102_9796_24533	TCTATCAAGAAACCTAGCTCATGCTGGACCATCTGTTGATTTAGCCATTTTCTCTCTACACTTAGCAGGAGCATCCTCTATTCTAGGGGCCATTAACTTTATTACAACTATCATTAATATGCGATGAAGGGGCCTGCGACTTGAACGAATCCCCTTATTTGTATGGGCCGTAGTTATTACGGTTATTCTACTTCTACTATCTTTACCTGTCCTAGCTGGAGCTATTACTATACTCCTAACGGACCGAAATCTCAACACATCTTTCTTTGACCCGGCCGGGGGTGGAGATCCTATTCTATACCAGCACTTATTT	313	cellularOrganisms;Eukaryota;Metazoa;Annelida;Clitellata;Haplotaxida;Lumbricidae;Aporrectodea;Aporrectodea_tuberculata	JN869880	313	0	0	1	313	346	658	1.11e-159	565	1	100	210785	35651	175133
A00253_267_H2C3JDRXY_2_2177_9679_20666	TCTAGCAAGAAACATAGCTCATGCAGGCCCATCTGTTGATTTAGCTATTTTCTCACTTCACCTCGCAGGTGCATCATCAATTCTTGGTGCAGTAAACTTTATCTCAACAGTAATTAATATACGATGACAAGGTCTTCAACTAGAACGAATTCCTCTATTTGTATGAGCAGTTACTATTACAGTAGTTCTTCTTCTTCTCTCACTTCCCGTTCTAGCAGGAGCTATTACAATGCTCCTAACCGATCGAAACCTAAATACATCCTTCTTTGATCCAGCAGGAGGAGGAGATCCTATCCTCTATCAACATCTATTC	313	cellularOrganisms;Eukaryota;Metazoa;Annelida;Clitellata;Haplotaxida;Megascolecidae;Metaphire;Metaphire_paiwanna	AY960802	311	49	0	2	312	340	650	8.01e-92	341	0.99361	84.244	162310	81354	80952
A00253_267_H2C3JDRXY_2_2101_23448_24690	ACTCTCAAGTATAGTAGCTCATTCTGGGGGTGCCGTTGATTTAGCAATTTTTAGTTTACATTTAGCTGGGGTTTCTTCGTTGTTAGGCGCAATGAATTTCATTGTTACAATTACTTATATGAGAAATGTAAAAATGTTTGAACTTCCTTTGTTCGTTTGGGCTATTTATATTACTTCAGTGTTGCTTTTGTTATCTTTACCTGTTTTAGCTGCTGCAATAACAATGCTGCTAACAGATCGTAATTTTAATACATCATTTTATGATCCTGCAGGTGGAGGAGATCCTATTTTATATCAACATCTTTTT	307	#N/A	#N/A	#N/A	#N/A	#N/A	#N/A	#N/A	#N/A	#N/A	#N/A	#N/A	#N/A	#N/A	156966	85270	71693
V300094524L2C002R0241243516	ATTAGCTGGAATACAATCACACTCAGGTGGTTCAGTTGATTTAGCTATTTTCTCTCTGCATTTAAGCGGGGTTTCTTCACTATTGGGTGCTATGAATTTTATTAGTACAGTCCTTAACATGAGAGCTGGGGGTCTAAGCTTACATAAAATCAGTTTATTCTCTTGAGCTATTTTCGTAACGGCTATTTTACTTTTACTTTCTTTACCTGTCTTAGCTGGTGCAATCACTATGCTACTTTGTGATAGAAATTTTAATACTAGTTTTTACGACCCTGCTGGAGGTGGTGATCCTGTTCTGTACCAACATTTGTTC	313	cellularOrganisms;Eukaryota;Fungi;Basidiomycota;Agaricomycetes;Agaricales;Entolomataceae;Entoloma;Entoloma_clypeatum	JN029433	307	68	0	1	307	297	603	3.89e-64	248	0.980831	77.85	138351	85049	53301
V300094524L2C002R0140183073	TCTATCAAGAAACCTAGCTCATGCTGGACCATCTGTTGATTTAGCCATTTTCTCTCTACACTTAGCAGGAGCATCCTCTATTCTAGGGGCCATTAACTTTATTACAACTATCATTAATATGCGATGAAGGGGCCTGCGACTTGAACGAATCCCCTTATTTGTATGGGCCGTAGTTATTACGGTTATTCTACTTCTACTATCTTTACCTACACTTATTC	218	#N/A	#N/A	#N/A	#N/A	#N/A	#N/A	#N/A	#N/A	#N/A	#N/A	#N/A	#N/A	#N/A	125940	125694	245
A00253_267_H2C3JDRXY_2_2101_29351_20478	TTTATCTGGATTACAAAGTCACAGTGGACCTAGTGTAGATTTAGCTATATTCGCCTTACACCTATCAGGGGTAAGTAGTTTATTAGGAGCTGTTAACTTCATAACTACTATAGCTAACATGAGAACACCTGGTATAAGCTTACACAAATTAGCATTATTTGGATGAGCTGTAGTTATTACAGCTGTATTATTATTATTATCATTACCTGTATTAGCTGGTGGTATAACAATGATATTAACAGACAGAAACTTTAACACTTCATTCTTCGAAGTAGCTGGAGGAGGAGATCCTATCTTATTCCAACACTTATTC	313	cellularOrganisms;Eukaryota;Fungi;Ascomycota;Sordariomycetes;Hypocreales;Clavicipitaceae;Epichloe;Epichloe_festucae	KX066186	306	14	0	1	306	396	701	7.01e-137	489	0.977636	95.425	124057	45217	78839
V300094524L2C001R0030023423	TTTATCAGGTGTGCAAAGTCACAGTGGACCTAGTGTAGATTTAGCTATATTTGCATTACATTTATCAGGGATAAGTAGTTTATTAGGAGCAATTAATTTTATTACTACAATAGCTAATATGAGAACTCCTGGTATAAAATTACATAAATTATCTTTATTTGGATGAGCTGTAGTTATAACAGCTGTGTTATTATTATTATCTTTACCTGTTTTAGCTGCTGCAATTACTATGCTTTTAACAGATAGAAATTTTAACACATCATTCTTTGAACCAGCTGGAGGTGGTGATCCTATTTTATTCCAACATCTTTTC	313	cellularOrganisms;Eukaryota;Fungi;Ascomycota;Sordariomycetes;Ophiostomatales;Ophiostomataceae;Sporothrix;Sporothrix_schenckii	AB568599	312	31	0	2	313	397	708	8.54e-117	424	0.996805	90.064	120748	45635	75112
A00253_267_H2C3JDRXY_2_2140_18792_13933	TTTAAGTGGAGTACAAAGTCATAGTGGACCTAGTGTAGATTTAGCTATATTTGGATTACATTTATCTGGTATAAGTAGTTTATTAGGTGCTGTAAACTTCATTACTACTATACTAAATATGAGAAGTCCAGGTATCAGGTTGCACAAATTGGCCTTATTTGGATGAGCTGTAGTTGTTACAGCAGTATTATTATTACTATCGTTACCTGTATTAGCCGGTGCAATTACTATGCTTTTAACTGATAGAAATTTTAATACATCATTCTTCGAAGCAGCAGGAGGTGGTGACCCTATTTTATATCAACATCTTTTC	313	cellularOrganisms;Eukaryota;Fungi;Ascomycota;Leotiomycetes;Helotiales;undef_Helotiales;Rhynchosporium;Rhynchosporium_orthosporum	NC_023127	313	16	0	1	313	201	513	5.75e-138	493	1	94.888	119742	46898	72839
A00253_267_H2C3JDRXY_2_2106_12644_26303	ACTAGCAAGAAATATAGCTCATGCAGGCCCATCTGTAGACTTAGCTATTTTCTCTCTTCACTTAGCTGGTGCTTCATCAATTTTAGGTGCAGTAAATTTCATTTCCACAGTAATTAATATACGATGACAAGGTCTTCAACTTGAACGAATTCCATTATTCGTTTGAGCTGTAACAATTACTGTAGTCCTTCTATTGCTATCCCTTCCAGTTCTAGCTGGAGCAATCACTATACTTCTTACTGACCGCAATTTAAATACATCCTTCTTCGATCCGGCCGGTGGAGGAGATCCAATTTTATACCAACATTTATTC	313	cellularOrganisms;Eukaryota;Metazoa;Annelida;Clitellata;Enchytraeida;Enchytraeidae;Globulidrilus;Globulidrilus_riparius	MF801964	308	47	0	6	313	351	658	6.57e-93	344	0.984026	84.74	109435	51051	58384
V300094524L2C001R0071095348	GCTATCTAGCATACAAAGTCATAGTGGAGCTAGCGTAGATTTAGCTATTTTTGCATTACATTTATCTGGACTTAGTTCACTATTAGGTGCAATGAATTTTATGACTACAGTTTTCAACATGAGAGGTGCTGGGATGACATTACATACTGTTGCCTTATTTGCTTGAGCTGTTTTAGTAACAGCTGTTCTATTGTTATTATCTTTACCTGTATTAGCTGGAGCTATTACAATGTTATTGACAGATAGAAACTTTAATACTTCTTTTTTTGAAGTAGCTGGTGGAGGTGATCCTGTGTTATTTCAACATTTATTT	313	cellularOrganisms;Eukaryota;Fungi;Ascomycota;Eurotiomycetes;Onygenales;Arthrodermataceae;Arthroderma;Arthroderma_uncinatum	FJ385028	305	53	0	3	307	398	702	3.89e-83	312	0.974441	82.623	108486	55864	52621
V300094524L2C002R0500619637	GTTATCAGGAATACAATCACATTCAGGAGGGAGTGTTGATTTAGCTATTTTTAGTCTACATTTAGCAGGGGTATCTTCTTTATTAGGAGCTATTAATTTTATAAGTACTACTTTAAATATGAGAACTAATGGAATGTCTTTACATAAATTACCTTTATTTGTTTGGGCTATTTTTGTAACAGCAATTTTATTATTATTATCATTGCCTGTATTAGCTGGTGCAATTACAATGCTTCTTACAGATAGAAACTTTAATACTAGTTTTTATGATCCAGCTGGTGGTGGTGATCCTATTTTATATCAACATCTATTC	313	cellularOrganisms;Eukaryota;Fungi;Basidiomycota;Agaricomycetes;Agaricales;Pleurotaceae;Pleurotus;Pleurotus_djamor	KY951517	300	28	0	14	313	347	646	1.27e-114	416	0.958466	90.667	104012	55170	48841
A00253_267_H2C3JDRXY_2_2131_19162_28573	TTTAGCCAGAAATATAGCTCATGCCGGACCGTCCGTTGATCTAGCTATTTTTTCGCTTCATTTAGCTGGTGCTTCATCAATTTTAGGAGCAGTAAACTTCATTTCTACTGTTATTAATATACGTTGACAAGGTCTACAATTAGAACGAATCCCTTTATTTGTATGAGCAGTAACAATTACTGTAGTTCTTCTACTTCTATCTCTTCCAGTTCTAGCAGGAGCTATTACCATACTACTTACAGATCGTAATCTAAATACCTCCTTCTTTGACCCAGCTGGTGGAGGTGATCCTATTCTATATCAACACTTATTC	313	cellularOrganisms;Eukaryota;Metazoa;Annelida;Clitellata;Enchytraeida;Enchytraeidae;Fridericia;Fridericia_bisetosa	KU586588	290	2	0	1	290	346	635	1.76e-144	515	0.926518	99.31	102492	35982	66507
A00253_267_H2C3JDRXY_2_2102_2564_21934	ATTATCAGGATTACAAAGTCATAGTGGACCTAGTGTAGATTTAGCAATATTTGCTTTACATTTATCAGGGGTAAGTAGTTTATTAGGTGCTATTAACTTTATAACTACAATAGCTAATATGAGAACACCTGGTATAAAATTACATAAATTAACTTTATTTGGATGAGCAGTAGGTATTACAGCTATATTATTATTATTATCATTACCAGTATTAGCTGGTGGAATTACTATGATATTAACAGATAGAAACTTTAATACATCATTCTTTGAAGTAGCTGGTGGTGGAGATCCTATATTATTCCAACATTTATTC	313	cellularOrganisms;Eukaryota;Fungi;Ascomycota;Sordariomycetes;Hypocreales;Cordycipitaceae;Beauveria;Beauveria_bassiana	KT201148	313	2	0	1	313	396	708	5.75e-157	556	1	99.361	99555	37228	62325
A00253_267_H2C3JDRXY_2_2177_29776_2519	ATTAGCAAGAAACATGGCCCATGCTGGCCCCTCTGTAGACTTAGCTATTTTCTCCCTTCATCTAGCCGGTGCCTCATCAATCCTAGGTGCAGTAAACTTTATCTCTACCGTAATTAACATACGATGACAAGGCCTTCAACTTGAACGGATTCCACTATTTGTATGAGCCGTTACAATTACTGTAGTTCTCCTTCTATTATCACTTCCAGTACTAGCCGGAGCAATCACCATACTACTTACAGATCGCAACCTTAATACATCATTCTTCGACCCAGCCGGCGGAGGAGATCCAATTCTATATCAACACTTATTC	313	cellularOrganisms;Eukaryota;Metazoa;Annelida;Clitellata;Enchytraeida;Enchytraeidae;Fridericia;Fridericia_semisetosa	MG711471	310	45	0	3	312	348	657	1.04e-96	357	0.990415	85.484	96984	51224	45759
V300094524L2C001R0410185705	TTTATCTGGTTTACAAAGTCATAGTGGACCTAGTGTAGATTTAGCAATATTTGCTTTACATCTATCAGGAGTAAGTAGTTTACTAGGAGCAATGAACTTTATTACTACAATATTATACGTTCATAATCCAGGTATAAGATTACACAAATTAGCCTTATTCGGTTGAGCAGTAGTAGTAACAGCAGTGTTATTATTATTATCATTACCTGTGTTAGCCGGTGGAATAACTATGGTTTTAACAGATAGAAATTTCAATACGTCATTTTTCGAAGTAGCAGGTGGTGGAGATCCTATACTATACCAACATCTTTTC	313	cellularOrganisms;Eukaryota;Fungi;Ascomycota;Eurotiomycetes;Chaetothyriales;Herpotrichiellaceae;Cladophialophora;Cladophialophora_bantiana	NC_030600	307	38	0	1	307	528	834	7.49e-105	383	0.980831	87.622	95016	26429	68586
V300094524L2C002R0431128368	ACTAGCTAGAAATATAGCCCACGCAGGCCCCTCAGTTGATTTAGCAATTTTCTCACTTCATCTAGCAGGTGCGTCATCAATCCTAGGTGCAGTAAATTTTATTTCTACAGTAATTAATATACGATGACAAGGCCTACAATTGGAACGAATTCCACTATTCGTCTGAGCTGTATACATCATTCTTTGACCCAGCCGGAGGAGGAGATCCTATCCTGTACCAACATCTGTTC	230	#N/A	#N/A	#N/A	#N/A	#N/A	#N/A	#N/A	#N/A	#N/A	#N/A	#N/A	#N/A	#N/A	91653	91602	50
A00253_267_H2C3JDRXY_2_2151_28682_7576	ATTAAGTGGAATACAAAGTCACAGTGGACCTAGTGTAGATTTAGCTATATTTGGTTTACATTTATCTGGTATAAGTAGTTTGTTAGGTGCTATAAACTTTATAACTACTATACTAAATATGAGAAGTCCTGGTATAAGATTACATAAGCTAGCTTTATTCGGTTGAGCTGTAGTAGTTACAGCAGTATTATTATTACTATCATTACCAGTACTAGCCGGTGCAATTACAATGCTTTTAACTGATAGAAATTTTAATACATCATTCTTTGAAGCTGCAGGAGGTGGTGATCCTATACTTTATCAACATTTATTT	313	cellularOrganisms;Eukaryota;Fungi;Ascomycota;Leotiomycetes;Helotiales;Helotiaceae;Articulospora;Articulospora_tetracladia	EU998936	306	21	0	2	307	266	571	4.14e-127	458	0.977636	93.137	86383	31833	54549
V300094524L2C001R0160238954	ATTAGCAAGAAACATAGCTCATGCTGGTCCCTCTGTAGACTTAGCTATTTTCTCCCTTCATTTAGCCGGTGCCTCATCAATCCTAGGTGCAGTAAACTTTATCTCTACCGTAATTAATATACGATGACAGGGTCTTCAACTTGAACGAATTCCATTATTTGTATGAGCCGTTACAATTACTGTAGTTCTCCTTCTACTATCCCTTCCAGTTCTAGCCGGAGCAATCACCATACTACTTACAGATCGTAACCTTAATACATCATTCTTCGATCCAGCTGGCGGAGGTGATCCAATTTTATATCAACACTTATTC	313	cellularOrganisms;Eukaryota;Metazoa;Annelida;Clitellata;Enchytraeida;Enchytraeidae;Fridericia;Fridericia_galba	KX618733	306	47	0	1	306	345	650	8.01e-92	341	0.977636	84.641	84992	43137	41854
A00253_267_H2C3JDRXY_2_2101_20247_10567	TCTAGCCGCCAACATTGCACACTCTGGAGCCTCTGTAGACCTATCAATTTTTAGCCTACATTTAGCCGGAGCCTCATCCATCTTAGGAGCTATCAATTTTATTACCACAGTCATCAACATACGAAGCCCGGGGATATACTGAGACCAAACCCCTCTGTTTGTGTGGTCAGTATTCCTAACTGCCATCCTCTTACTCCTAGCCCTTCCCGTTCTAGCCGGAGCTATCACTATACTACTAACGGATCGAAATCTAAATACATCCTTTTTCGACCCTGCTGGAGGGGGTGACCCCATCCTCTACCAACACTTATTC	313	cellularOrganisms;Eukaryota;Metazoa;Arthropoda;Collembola;Entomobryomorpha;Entomobryidae;Homidia;Homidia_sinensis	KJ873654	310	59	0	3	312	348	657	1.04e-77	294	0.990415	80.968	84204	4081	80122
A00253_267_H2C3JDRXY_2_2103_12454_1892	ATTAAGTGGTATTTTAGCACATTCAGGAGGTGCTGTTGATTTTGCTATATTTAGTTTACATTTAGCAGGTATATCATCAATATTAGGAGCTATTAATTTTATGGTTACTATTTTAAATATGAGAGTACCTGGATTAAAAATGTCAATGATACCACTTTTTGTTTGAAGTGTTTTTATTACTGCAATATTACTTTTATTATCATTACCTGTATTAGCTGCTGCTATTACAATGCTTTTAACAGATAGAAATTTTAATACTTCTTTTTTTGATCCTTCAGGAGGAGGTGATCCTATTTTATATCAGCATTTATTT	313	cellularOrganisms;Eukaryota;undef_Eukaryota;undef_undef_Eukaryota;Oomycetes;Peronosporales;Peronosporaceae;Phytophthora;Phytophthora_macilentosa	MH136922	299	50	2	16	313	389	686	2.45e-79	298	0.952077	82.609	81232	36305	44926
A00253_267_H2C3JDRXY_2_2108_20003_29590	GTTAGCAAGTATACAAAGTCATTCTGGTTCTTCAGTAGATATGGCAATTTTTAGTTTACATTTAGCAGGTATATCTTCATTATTAGGTGCTATTAATTTTATAGTAACTATTACGAATATGCGTTCATATCCTATGTTTAAAATGCCGTTATTTGTATGGTCAGTTTATATTACTTCATTTTTACTTTTGTTATCTTTGCCTGTTTTGGCTGCTGCTATAACAATGTTATTAACTGATCGAAATTTAAACACTACTTTTTATGAACCAATTGGCGGTGGTGATCCAATTTTATATCAACACTTGTTT	307	#N/A	#N/A	#N/A	#N/A	#N/A	#N/A	#N/A	#N/A	#N/A	#N/A	#N/A	#N/A	#N/A	81116	37493	43622
A00253_267_H2C3JDRXY_2_2127_13033_11224	TCTTTCTGCCGGAATCGCCCATGCAGGAGCATCAGTAGATTTATCTATTTTTAGTTTACATTTAGCAGGAGCTTCTTCTATCCTAGGAGCTATTAATTTTATCACCACTATCATTAATATGCGTCAAGTAGGAATAACCTGAGACCGCACACCTTTGTTTGTTTGATCTGTGTTTCTTACGACCATTCTACTTCTTTTATCCCTTCCTGTATTAGCAGGTGCTATTACCATACTTCTTACAGACCGTAATTTAAACACAGCTTTCTTTGACCCAGCCGGTGGAGGGGACCCTATTTTATACCAACACTTATTT	313	cellularOrganisms;Eukaryota;Metazoa;Arthropoda;Collembola;Entomobryomorpha;Isotomidae;Folsomia;Folsomia_quadrioculata	KF684626	313	51	0	1	313	371	683	3.41e-90	335	1	83.706	80843	24863	55979
A00253_267_H2C3JDRXY_2_2101_3730_4633	TTTATCAGGATTACAAAGTCATAGTGGACCTAGTGTGGATTTAGCAATTTTTGCTTTACACTTATCAGGTATAAGTAGTTTATTAGGAGCTATAAATTTCATTACTACAGTAGTAAATATGAGAACACCAGGTATAAGATTACACAAATTAGCCTTATTTGGTTGAGCCGTAGTAATAACAGCTGTGTTATTACTATTATCTTTACCTGTATTAGCAGGAGCTATAACAATGTTATTAACAGATAGAAATTTTAACACTTCATTCTTTGAAACAGCAGGAGGAGGTGATCCTATTTTATTCCAACATTTATTC	313	cellularOrganisms;Eukaryota;Fungi;Ascomycota;Sordariomycetes;Glomerellales;Plectosphaerellaceae;Verticillium;Verticillium_nonalfalfae	KR704425	313	27	0	1	313	396	708	9.12e-123	444	1	91.374	74837	40254	34583
V300094524L2C001R0030418143	TTTAGCTTCAATTCAGTCACACTCAGGTGGTTCAGTTGATTTAGCTATATTTAGTTTACACTTAGCTGGGATATCTTCATTATTAGGAGCTATAAATTTTATAAGTACCACATTAAATATGAGAACAAATGGAATGTCATTACATAAATTACCATTATTTGTTTGGGCTATATTCATAACAGCTATTTTATTATTATTATCTTTACCTGTTTTAGCTGGTGCTATTACTATGCTTCTAACAGATAGAAATTTTAATACTAGTTTCTATGACCCAGCTGGAGGTGGTGATCCTATTTTATATCAACATTTATTC	313	cellularOrganisms;Eukaryota;Fungi;Basidiomycota;Agaricomycetes;Agaricales;Cortinariaceae;Hebeloma;Hebeloma_crustuliniforme	JN029439	280	18	0	1	280	294	573	2.45e-117	425	0.894569	93.571	72395	35890	36503
A00253_267_H2C3JDRXY_2_2105_14036_26365	ACTTTCTGCTGTTGAAGGTAAAGGAGTAGATTTTGCTATATTTAGTTTGCATATAGCAGGTGCAGCTTCATTAGCAGGTGCAATTAATTTTATTACAACAATTTTTAATATGAGATTACCAGGTATGGGAATGCATAAATTACCATTATTTGTATGAGCAATGTTAGTTACATCTTTTTTATTAGTATTTTCTTTACCAACATTTGCTGCTGCAATAACAATGTTATTGACAGATAGAAACTTTAATACTTCATTTTATGCATATGAAGGAGGTGGAGATCCAGTTTTATTTCAGCATTTATTT	304	#N/A	#N/A	#N/A	#N/A	#N/A	#N/A	#N/A	#N/A	#N/A	#N/A	#N/A	#N/A	#N/A	69180	43025	26154
A00253_267_H2C3JDRXY_2_2101_19217_30639	ATTATCTTCAGTACAAGCGCACTCAGGGCCTTCAGTTGATTTAGCAATTTTTAGCTTTCACCTTTCAGGTACAAGTTCAATTTTAGGTTCAATTAATTTCATTGTAACTATTTTTAATATGAGAGCACCAGGACTTTTCATGCATAAATTACCACTTTTTGTATGAGCACTTTTAATTACAACATTTTTACTCTTACTCTCATTACCAGTTTTTGCTGGAGCTATTACAATGTTATTAACAGATCGTAATTTTAATACAAGCTTTTACGATCCAGCCGGAGGAGGAGATCCTGTATTATACCAACATCTCTTC	313	cellularOrganisms;Eukaryota;undef_Eukaryota;undef_undef_Eukaryota;Dictyochophyceae;Pedinellales;undef_Pedinellales;Pseudopedinella;Pseudopedinella_elastica	FJ030896	302	61	0	11	312	382	683	1.19e-70	270	0.964856	79.801	68598	39264	29334
V300094524L2C001R0071087193	TAGCCAGAAATCTTGCACATGCTGGGCCCTCAGTAGATCTAGCTATTTTTTCACTACACTTAGCTGGAGCTTCCTCTATCCTTGGAGCCATCAATTTTATCACAACAGTAATCAATATACGCTGAAGAGGCTTACGACTAGAACGAATCCCCCTATTCGTATGGGCTGTAGTAATTACAGTTGTCCTTCTCCTCCTATCCCTCCCAGTTCTTGCGGGAGCAATTACCATACTTCTAACAGACCGAAATCTTAATACCTCATTCTTTGATCCTGCTGGAGGAGGAGATCCCATTCTATATCAACATCTATTC	311	cellularOrganisms;Eukaryota;Metazoa;Annelida;Clitellata;Haplotaxida;Lumbricidae;Aporrectodea;Aporrectodea_caliginosa	KY633651	311	1	0	1	311	211	521	5.71e-157	557	1	99.678	68435	13569	54866
V300094524L2C002R0160945021	TCTAGCCGCCAACATTGCACACTCTGGAGCCTCTGTAGACCTATCAATTTTTAGCCTACATTTAGCCGGAGCCTCATCCATCTTAGGAGCTATCAATTTTATTACCACAGTCATCAACATACGAAGCCCGGGGATATACTGAGACCAAACCCCTCTGTTTGTGTGGTCAGTATTCCTACACCTTTTC	187	#N/A	#N/A	#N/A	#N/A	#N/A	#N/A	#N/A	#N/A	#N/A	#N/A	#N/A	#N/A	#N/A	67253	67213	40
A00253_267_H2C3JDRXY_2_2106_24840_16235	TCTTGCCTCTAATATTGCCCATTCAGGGGCATCAGTTGATCTCTCCATTTTTAGATTACACCTAGCAGGCGCCTCTTCTATTCTTGGAGCCATCAATTTTATCACCACAATTATCAACATAAAATCCCCGGGTATAACATGAGACCAAATACCACTATTTGTTTGATCTGTTCTTTTAACAGCCATTTTGCTTCTTTTAGCCCTCCCTGTTCTAGCAGGTGCCATTACTATACTCTTAACTGATCGAAATATTAATACTTCTTTTTTTGACCCTGCTGGAGGGGGAGATCCCATTCTTTATCAACACTTATTT	313	cellularOrganisms;Eukaryota;Metazoa;Arthropoda;Insecta;Coleoptera;Staphylinidae;Placusa;Placusa_pinearum	JQ805146	306	58	0	8	313	391	696	3.64e-77	291	0.977636	81.046	66441	14187	52254
A00253_267_H2C3JDRXY_2_2118_27905_7670	ATTATCAGGAATTCAAGCACATTCAGGTGGATCTGTTGATTTAGCTATTTTTAGTTTACATTTAACAGGGGTATCTTCATTATTAGGTGCTATTAATTTTATTACTACAGTTTTAAATATGAGAACTAATGGTATGAGTTTACACAAATTATCTTTATTTGTATGAAGTGTATTTGTAACTGCTATTTTATTATTATTAGCTTTACCTGTATTAGCCGGTGGTATAACAATGTTATTAACAGATAGAAACTTTAATACTAGTTTTTATGATCCAGCTGGAGGTGGAGATCCTATATTATTCCAACATCTTTTC	313	cellularOrganisms;Eukaryota;Fungi;Basidiomycota;Agaricomycetes;Russulales;Russulaceae;Lactarius_Russulaceae;Lactarius_hatsudake	NC_038205	313	3	0	1	313	414	726	2.44e-155	552	1	99.042	63064	31359	31705
A00253_267_H2C3JDRXY_2_2103_18738_34945	TTTAAGTGGAGTACAAAGTCATAGTGGACCTAGTGTTGATCTAGCTATCTTTGCCTTACACTTATCAGGTATAAGTAGTTTATTAGGTGCAATAAATTTTATTACTACTATACTTAATATGAGAAGTCCAGGTATAAAACTACACAAATTGGCTTTATTTGGATGAGCTGTAGTAGTTACAGCGGTATTATTATTACTATCATTACCTGTACTTGCCGGTGCAATTACTATGGTTTTAACTGATAGAAATTTTAACACATCATTCTTTGAAGCTGCAGGTGGTGGTGATCCAATACTTTACCAACATCTTTTC	313	cellularOrganisms;Eukaryota;Fungi;Ascomycota;Leotiomycetes;undef_Leotiomycetes;Pseudeurotiaceae;Pseudogymnoascus;Pseudogymnoascus_pannorum	KR055655	313	27	0	1	313	402	714	9.12e-123	444	1	91.374	61053	20038	41015
A00253_267_H2C3JDRXY_2_2101_10782_4038	ATTATCAGGTATACAAAGTCACAGTGGACCTAGTGTTGATTTAGCTATATTTGGATTACATTTATCAGGAGTAAGTAGTTTATTAGGAGCTATGAACTTTATTACTACTATACTAAATATGAGAAGTCCAGGAATACGGTTACATAAACTAGCCTTATTTGGTTGAGCAGTTATTGTTACAGCTGTATTATTATTATTATCATTACCAGTTTTAGCAGGAGGAATTACTATGGTATTAACAGATAGAAATTTTAATACTTCCTTTTTCGAAGTTGCAGGAGGAGGTGATCCTATATTATACCAACATCTTTTC	313	cellularOrganisms;Eukaryota;Fungi;Ascomycota;Leotiomycetes;Helotiales;Chaetomellaceae;Synchaetomella;Synchaetomella_acerina	JX989833	306	31	0	1	306	306	611	1.54e-113	413	0.977636	89.869	61019	25984	35033
V300094524L2C001R0050293134	GCTAAGTGGAGTACAGAGTCACAGTGGACCAAGTGTAGATTTAGCTATATTTGCCTTACATTTAAGCGGTATAAGTAGTTTACTGGGAGCTATAAACTTCATTACAACTATACTAAATATGAGAAGTCCAGGAATACGATTACACAAGTTAGCTTTATTTGGTTGAGCTGTAGTTGTTACAGCTGTATTATTATTATTATCATTACCTGTGCTTGCGGGTGCAATCACAATGGTTTTAACTGATAGAAATTTTAATACATCATTCTTCGAAGCAGCAGGTGGTGGTGACCCTATTTTATATCAACATCTTTTC	313	cellularOrganisms;Eukaryota;Fungi;Ascomycota;Leotiomycetes;Helotiales;undef_Helotiales;Rhynchosporium;Rhynchosporium_orthosporum	KF650574	311	33	0	3	313	203	513	1.54e-113	413	0.99361	89.389	60835	30515	30318
A00253_267_H2C3JDRXY_2_2109_27001_10989	TTAAGTGATTTTGCTTATCATGCGAGTTTATCAGTTGATTTAACAATTTTTAGTTTACATTTAGCTGGGTTATCTTCTTTATTAGGAGCTATAAATTTTATTACAACTATTATACACATGAGGGCTGAAAAAATGACTTATTTTAAATTACCGTTATTCATATGAGCAGTTTTTGTGACATCTTTTTTATTGTTATTATCTTTACCGGTCTTAGCTGTTGCTATTACTATGTTATTAACCGATCGAAATTTTAATACTAGTTTTTTTGATCCAATTGGTGGTGGTGATCCAATTTTATATCAACATCTATTT	312	cellularOrganisms;Eukaryota;undef_Eukaryota;undef_undef_Eukaryota;undef_undef_undef_Eukaryota;Longamoebia;Acanthamoebidae;Acanthamoeba;Acanthamoeba_astronyxis	MG924718	287	45	2	31	312	337	618	1.19e-70	270	0.903846	80.836	60807	30310	30497
A00253_267_H2C3JDRXY_2_2172_21423_22561	TTTAAGTGGAATACAAAGTCACAGTGGACCTAGTGTTGATTTAGCCATATTTGGTTTACATCTATCAGGTATAAGTAGTTTATTAGGAGCAATTAATTTTATAACTACTATACTTAATATGAGAAGCCCTGGTATAAGATTACACAAATTAGCTTTATTTGGTTGAGCTGTTGTAGTTACAGCAGTTTTATTATTATTATCATTACCTGTTCTTGCTGGTGCAATTACAATGCTTTTAACTGACAGGAATTTTAATACATCCTTCTTTGAAGCTGCAGGTGGTGGTGATCCTATTTTATACCAACATCTTTTC	313	cellularOrganisms;Eukaryota;Fungi;Ascomycota;Leotiomycetes;undef_Leotiomycetes;Pseudeurotiaceae;Pseudogymnoascus;Pseudogymnoascus_pannorum	KR055655	313	28	0	1	313	402	714	1.11e-121	439	1	91.054	58047	29274	28773
A00253_267_H2C3JDRXY_2_2102_14208_18302	TCTAAGTGGCATTACAGCGCATTCTGGAGCATCTGTGGACTAGCAATTTTTAGTTTGCATCTAGCAGGATTTCATCATTGTTAGGAGCTATTAATTTTATTACCACTATATTAATATGCGTGTGCCACATTTATGATTATTTCGGCTACCACTATTTGTTGATCAGTAATTATAACTGCGTTTTTATTGCTCTTATCTTTACCGTGTTAGCTGGTGCAATAACTATGTTATTAACTGATAGAAATTTTAATACATGTTCTTTGATCCGGCAGGTGGTGGAGACCCTATTTATATCAACACTTATTT	306	#N/A	#N/A	#N/A	#N/A	#N/A	#N/A	#N/A	#N/A	#N/A	#N/A	#N/A	#N/A	#N/A	57744	28838	28906
A00253_267_H2C3JDRXY_2_2104_4643_15922	TTTAGCCGGAATACAAAGTCACAGTGGACCTAGTGTAGATCTTGCAATTTTTGCTTTACATCTATCAGGGGTAAGTAGTTTATTAGGATCAATAAACTTCATAACTACTGTAGCTAATATGAGAACACCTGGAATAAAATTACATAAATTAGCCTTATTTGGATGAGCTGTAGCAATAACAGCAGTGTTATTATTATGTTCATTACCTGTTTTAGCCGGTGGTATAACTATGGTTTTAACAGATAGAAACTTTAACACTTCATTCTTTGAAGTAGCTGGTGGAGGTGACCCTATATTATTCCAACACTTATTC	313	cellularOrganisms;Eukaryota;Fungi;Ascomycota;Sordariomycetes;Hypocreales;Hypocreaceae;Trichoderma;Trichoderma_asperellum	NC_037075	313	5	0	1	313	396	708	1.27e-152	543	1	98.403	56608	27948	28660
A00253_267_H2C3JDRXY_2_2118_16749_29403	ATTAGCAGGTGCAGTCTCCCATAGTGGAGCTTCTGTAGATTTATTAATAGTATCTTTACATCTAGCAGGTATTAGTTCTTTATTGGGAGCTATTAACCTTCTAGCTACTGTAAGCAATATGAGATCCTTGGGCCTAGGCTATGAAAGATTACCTTTATTCGTATGAGCTATTGCAGTAACAGCTGTATTATTATTACTATCTTTACCTGTATTAGCTGGTGCAATTACAATGGTATTAACAGATAGATTGTTAAACACCAGTTACTATGATGCTGCAGCAGGAGGTGATCCTGTATTATACCAGCATCTTTTC	313	cellularOrganisms;Eukaryota;undef_Eukaryota;undef_undef_Eukaryota;Oomycetes;Pythiales;Pythiaceae;Pythium;Pythium_alternatum	AB998877	276	58	2	30	303	398	671	8.02e-54	214	0.875399	77.536	55282	24972	30310
A00253_267_H2C3JDRXY_2_2207_27082_7654	ACTTTCATCAAATATTGCCCATAGAGGATCATCAGTTGATCTAGCAATTTTCAGATTACACTTAGCAGGAATCTCATCAATTCTAGGAGCAGTAAATTTTATTTCAACAGTAATTAATATACGATCAACAGGAATTACATTTGATCGAATACCTTTATTTGTTTGAGCAGTAGCAATCACTGCACTACTACTTCTTTTATCCTTACCTGTCTTAGCAGGAGCAATTACAATATTACTAACTGACCGAAACTTAAATACATCATTTTTCGACCCAGCAGGAGGAGGAGACCCCATCCTTTATCAACACCTGTTC	313	cellularOrganisms;Eukaryota;Metazoa;Arthropoda;Insecta;Coleoptera;Elateridae;Agriotes;Agriotes_obscurus	KJ965933	313	0	0	1	313	346	658	1.11e-159	565	1	100	55214	30475	24738
A00253_267_H2C3JDRXY_2_2220_8287_12461	TCTTGCGAGTAATCTTGCTCATGCGGGGCCCTCAGTAGACCTAGCTATCTTCTCCCTTCATTTAGCTGGTGCATCTTCTATTCTGGGAGCTATTAACTTTATTACCACAGTAATTAACATACGATGAAGAGGCCTACGATTAGAACGAGTCCCCTTATTTGTTTGAGCTGTACTAATCACTGTAGTTCTCCTCCTTCTATCTCTCCCAGTCCTGGCGGGAGCAATTACAATGCTCCTCACTGATCGAAATCTAAATACATCCTTTTTTGATCCGGCCGGAGGGGGAGATCCTATCCTCTACCAACACCTCTTC	313	cellularOrganisms;Eukaryota;Metazoa;Annelida;Clitellata;Haplotaxida;Lumbricidae;Lumbricus;Lumbricus_rubellus	KX400689	313	2	0	1	313	346	658	5.75e-157	556	1	99.361	54914	20061	34853
A00253_267_H2C3JDRXY_2_2102_32117_14184	TTTAGCTGGATTACAAAGTCACAGTGGACCTAGTGTAGATCTTGCAATTTTTGCTTTACATCTATCAGGGGTAAGTAGTTTATTAGGATCAATAAACTTTATAACTACTGTAGCTAATATGAGAACACCTGGAATAAAATTACATAAACTAGCTTTATTTGGATGAGCCGTAGTAATAACAGCAGTGTTATTATTATTATCATTACCTGTTTTAGCTGGTGGTATAACTATGGTTTTAACAGATAGAAACTTTAACACTTCATTCTTTGAAGTAGCTGGTGGAGGTGACCCTATATTATTCCAACACCTTTTC	313	cellularOrganisms;Eukaryota;Fungi;Ascomycota;Sordariomycetes;Hypocreales;Hypocreaceae;Trichoderma;Trichoderma_asperellum	NC_037075	313	13	0	1	313	396	708	9.11e-142	507	1	95.847	54713	26000	28712
A00253_267_H2C3JDRXY_2_2101_8919_25958	TTTAGCAAGAAACATAGCCCATGCTGGTCCATCCGTAGATCTAGCCATCTTCTCACTACACTTAGCCGGAGCATCATCTATTCTAGGTGCTGTAAACTTCATCTCTACAGTAATTAATATACGTTGACAAGGCCTACAACTAGAACGAATCCCATTGTTTGTATGAGCAGTAACTATTACAGTAGTCCTACTATTATTATCACTTCCTGTACTAGCCGGAGCTATTACAATATTATTAACAGACCGAAACTTAAATACATCATTTTTTGATCCTGCTGGCGGTGGAGACCCAATTCTATATCAACATTTATTC	313	cellularOrganisms;Eukaryota;Metazoa;Annelida;Clitellata;Haplotaxida;Megascolecidae;Amynthas;Amynthas_stricosus	KF205972	310	47	0	3	312	353	662	5.4e-94	348	0.990415	84.839	54236	24627	29609
A00253_267_H2C3JDRXY_2_2276_24135_32581	ACTTGCCGGTAACCTCTCACATTCAGGCCCCTCTGTTGATATGGCTATTTTCTCCTTACACCTCGCCGGAGCCTCGTCGATCCTGGGAGCAATCAACTTCATTACCACAATTATTAATATACGATCCATCGGAATAGGTTTCGAACACCTACCCTTATTTGTTTGGTCTGTAAAAATTACTGCAGTCTTACTTTTGCTCTCCTTACCTGTACTTGCAGGGGCAATCACAATACTTCTCACAGATCGAAACTTTAATACCTCATTTTTCGACCCCTCTGGTGGGGGTGACCCCATCCTTTACCAACACCTATTC	313	cellularOrganisms;Eukaryota;Metazoa;Arthropoda;Diplopoda;Julida;Julidae;Cylindroiulus;Cylindroiulus_caeruleocinctus	MF750286	313	0	0	1	313	346	658	1.11e-159	565	1	100	53537	22627	30910
A00253_267_H2C3JDRXY_2_2102_3983_25113	ATTATCAGGTATTGAAGCACATTCTGGAGGTAGTGTAGATTTAGCTATTTTCTCATTACATTTAGCAGGAGTTAGTTCTTTATTAGGAGCAATTAACTTCATTACAACTATTATCAATATGAGATCACCAAAATTAGAAATGCATAAATTACCATTATTCGTATGAGCGGTATTTATCACTGCATTCTTATTATTATTATCTTTACCAGTATTAGCGGGAGGGATCACGATGTTGTTGACAGATCGTAACTTCAACACATCATTCTACGACCCAAGTGGAGGAGGAGATCCTATCTTATACCAACATTTATTC	313	cellularOrganisms;Eukaryota;undef_Eukaryota;undef_undef_Eukaryota;Ichthyosporea;Ichthyophonida;Amoebidiaceae;Amoebidium;Amoebidium_parasiticum	AF538043	312	60	0	2	313	400	711	1.04e-77	293	0.996805	80.769	53328	29178	24148
A00253_267_H2C3JDRXY_2_2104_23520_36839	ATTAAGTAGTATAGTTGCTCATTCTGGTCCATCAGTAGATTTAGCTATATTTAGTTTACATATTGCTGGTGTTTCTTCATTATTAGGTGCAATAAATTTTATAACTACAATTTATAATATGAGAATAAAAGGTTTAACTTTTCATAAATTACCTTTATTTGTATGATCTGTATTAATTACAGCTATATTATTATTATTATCATTACCTGTATTAGCAGGTGCATTGACTATGTTAATAACAGATAGAAATTTTAATACTACATTTTTTGAACCAACAGGAGGAGGTGATCCTATTTTATATCAACATTTATTT	313	cellularOrganisms;Eukaryota;undef_Eukaryota;undef_undef_Eukaryota;undef_undef_undef_Eukaryota;Longamoebia;Acanthamoebidae;Acanthamoeba;Acanthamoeba_comandoni	MH124201	313	45	0	1	313	348	660	2.45e-98	362	1	85.623	52453	23309	29143
V300094524L2C002R0121281480	TTTAGCCAGAAATATAGCTCATGCCGGACCGTCCGTTGATCTAGCTATTTTTTCGCTTCATTTAGCTGGTGCTTCATCAATTTTAGGAGCAGTAAACTTCATTTCTACTGTTATTAATATACGTTGACAAGGTCTACAATTAGAACGAATCCCTTTATTTGTATGAGCAGTAACAATTACTGTAGTTCTTCTACTTCTAGTATTATATCAACATTTATTT	220	#N/A	#N/A	#N/A	#N/A	#N/A	#N/A	#N/A	#N/A	#N/A	#N/A	#N/A	#N/A	#N/A	50514	50364	150
A00253_267_H2C3JDRXY_2_2104_22507_3991	TCTCGCCTCAAATTTAGCCCACTCAGGAGCTTCTGTTGATCTATCGATTTTTAGCCTTCATCTGGCAGGAGCTTCTTCCATCCTTGGGGCCATTAATTTTATCACAACTGTCATTAACATACGAACCCCAGGAATAACATGAGACCAAATACCCCTATTCGTATGATCTGTTCTTTTAACAGCTATTCTTCTTCTTTTAGCTCTCCCAGTCTTAGCAGGAGCCATTACTATGCTACTAACTGACCGTAATATTAATACATCATTTTTTGACCCAGCCGGGGGCGGTGACCCAATTCTTTACCAACATTTATTC	313	cellularOrganisms;Eukaryota;Metazoa;Arthropoda;Collembola;Entomobryomorpha;Entomobryidae;Homidia;Homidia_formosana	KJ781845	296	53	0	17	312	362	657	2.99e-78	296	0.945687	82.095	47975	27755	20220
V300094524L2C002R0261323559	TTTAAGTGGAATACAAAGTCATAGTGGACCTAGTGTAGATCTAGCCATATTTGCTCTTCACTTAGCGGGTGTAAGTAGTTTATTAGGTGCCATGAACTTTATAACTACTATACTTAATATGAGAAGTCCAGGTATAAGATTACATAAATTAGCCTTATTTGGATGAGCTGTACTAGTAACAGCAGTTTTACTATTATTATCTCTACCAGTATTAGCAGGTGCAATTACAATGCTTTTAACTGATAGAAATTTTAATACATCATTCTTTGAAGCTGCAGGTGGTGGTGATCCTATTTTATATCAACATCTTTTC	313	cellularOrganisms;Eukaryota;Fungi;Ascomycota;Leotiomycetes;undef_Leotiomycetes;Pseudeurotiaceae;Pseudogymnoascus;Pseudogymnoascus_pannorum	NC_027422	313	32	0	1	313	402	714	2.98e-116	421	1	89.776	45880	20889	24990
A00253_267_H2C3JDRXY_2_2101_24017_5697	ATTATCAGGTGTTGCTTCTCACTCTGGTGGATCTGTAGATTTAGCTATTTTCAGTCTTCACTTATCAGGTATTTCTTCTATGTTAGGTGCAATGAACTTTATTACAACTATTATTAATATGAGAGCTCCTGGAATGTCATTCCATAAAATGCCTCTATTCGTATGGGCTGTATTAATTACAGCAGTTCTATTACTTCTATCTTTACCTGTATTAGCAGGAGGAATTACTATGTTATTAACAGATCGAAACTTCAATACTTCTTTCTACGAGCCAGCAGGTGGAGGAGATCCTCTATTATACCAACATTTATTC	313	cellularOrganisms;Eukaryota;Fungi;Mucoromycota;Mucoromycetes;Mucorales;Mucoraceae;Mucor;Mucor_circinelloides	KR809877	313	7	0	1	313	393	705	6.56e-150	534	1	97.764	45389	22901	22488
A00253_267_H2C3JDRXY_2_2106_17698_7780	TTTAAGCGGAGCTATTGCACACGCAGGACCTTCTGTAGATTTTGCAATTTTTAGTTTACATATTGCAGGTGCTTCATCAATTATGGGTGCTATTAATTTTATTACAACTATTGTGAATATGAGACACCCAGGTTGTGATTTCCATAACATGAATTTATTCGTATGGTCTGTATTTATTACAGCTATTTTATTATTATTATCTTTACCAGTGTTAGCAGGTGCTATCACTATGTTATTAACAGATAGAAATTTAAATACGTCTTTCTTTGATGCTACTGGGGGTGGTGATCCAGTTTTATACCAACACTTATTC	313	cellularOrganisms;Eukaryota;undef_Eukaryota;undef_undef_Eukaryota;Oomycetes;Pythiales;Pythiaceae;Pythium;Pythium_phragmitis	HQ708787	296	51	0	17	312	385	680	5.77e-81	305	0.945687	82.77	44941	18605	26336
A00253_267_H2C3JDRXY_2_2157_6840_3474	ACTGTCTTCCAACATTTCTCATGCTGGAGCTTCTGTAGATCTTGCTATTTTCAGTCTTCACTTAGCAGGAGCTAGTTCTATTTTAGGGGCCATTAACTTTATTACAACAATTATCAACATGCGTAACCCTGGAATAACTTGAGACCGAGTTCCCCTGTTTGTCTGGTCTGTGTTCTTAACTGCCATTTTATTATTACTATCTTTACCTGTATTAGCTGGAGCTATTACAATGTTACTTACAGACCGTAATTTGAATACTTCATTTTTTGACCCCGCTGGAGGAGGGGACCCCATTCTTTATCAGCACTTATTT	313	cellularOrganisms;Eukaryota;Metazoa;Arthropoda;Collembola;Symphypleona;Sminthuridae;Sphaeridia;Sphaeridia_pumilis	KY231133	313	50	0	1	313	357	669	8.01e-92	340	1	84.026	44332	21337	22995
A00253_267_H2C3JDRXY_2_2210_10330_11146	TTTGTCAGCAATTGAAGGATCTGGTGTTGATTTAGCTATATTTAGTTTACATTTAGCAGGAGCTGCTTCATTATTAGGCGCTATCAATTTTATAACAACTATTTTTAATATGAGAACGCCAGGAATGTATATGCATTCTTTACCGTTATTTGTATGATCTGTATTAGTTACTGCTTTCTTATTGTTATTATCTTTACCAGTATTAGCAGCAGCTATTACTATGTTATTAACAGATAGGAATTTTAATACTTCTTTCTATTCTGTTTCAGGAGGAGGTGATGCTATTTTATATCAACATTTATTT	304	#N/A	#N/A	#N/A	#N/A	#N/A	#N/A	#N/A	#N/A	#N/A	#N/A	#N/A	#N/A	#N/A	44241	27644	16597
A00253_267_H2C3JDRXY_2_2171_18656_28228	TCTATCAAGAAACCTGGCCCATGCTGGACCCTCTGTTGACCTAGCCATTTTCTCACTTCACCTAGCAGGGGCATCCTCGATTCTAGGAGCCCTTAACTTTATTACAACCGTTATCAATATACGATGAAGGGGCTTACGACTCGAACGAATTCCTTTATTTGTATGAGCTGTAATTATTACAGTAGTTTTACTTCTCCTTTCCCTTCCAGTCCTAGCCGGAGCTATCACTATACTCTTAACAGACCGAAATCTCAATACATCATTCTTCGACCCAGCCGGCGGTGGAGACCCAATTTTATACCAACATCTATTT	313	cellularOrganisms;Eukaryota;Metazoa;Annelida;Clitellata;Haplotaxida;Lumbricidae;Aporrectodea;Aporrectodea_rosea	JN869888	313	0	0	1	313	346	658	1.11e-159	565	1	100	43400	5602	37798
A00253_267_H2C3JDRXY_2_2127_5584_1673	TTTAAGTACTATAGGGCATATGGGCAATAGTGTTGATTTATCTATTTTTAGTCTTCATTGTGCTGGGGTTAGCTCTATTTTAGGTGCTATTAATTTTATATGTACAGTAGTCAATCTTCGTAGTATTTCTTTATCTTTGGAACATATAAGTTTATTTGTTTGGGCTATTTTTGTAACAGTTTTTTTATTACTTTTATCATTACCTGTTTTGGCTGGAGCCATTACTATACTATTAACCGATCGAAATTTAAATACTTGTTTTTTTGAGGCATCTTCTGGGGGTAACCCCTTGATTTACCAACATTTATTT	310	cellularOrganisms;Eukaryota;Metazoa;Nematoda;Chromadorea;Rhabditida;Steinernematidae;Steinernema;Steinernema_carpocapsae	LN912989	310	57	0	1	310	207	516	1.99e-80	303	1	81.613	43032	23772	19260
A00253_267_H2C3JDRXY_2_2134_29975_8124	GTTGAGTAGCGCAGCATTTCATTCTGGTGGAGCAGTTGATCTAGCAATTTTTAGTTTACATATTTCTGGTACTTCTTCGTTATTAGGTGCAATAAATTTTATTGTGACCTCTTTGAATATGCGTACTAAAGGTATGACTTTGCATATAATGCCGCTATTTGTTTGGGCTATTTTAGTTACTGCGATATTACTTCTATTGTCTTTACCTGTTTTAGCTGGTGCTATCACGATGTTATTAACTGATCGTAATTTTAATACGTCGTTTTTTAATGCATTGGGTGGTGGTGATCCAATTTTGTATCAACATTTATTT	313	cellularOrganisms;Eukaryota;Fungi;Basidiomycota;Agaricomycetes;Agaricales;Tricholomataceae;Laccaria;Laccaria_bicolor	MK697670	294	56	2	20	312	409	701	1.77e-68	262	0.936102	80.272	42994	22768	20226
V300094524L2C002R0060746303	CCTAGCTTCTAACCTAGCCCACTCAGGAGCCTCAATTGACTTGTCAATTTTCAGTCTTCATCTAGCTGGGGCCTCCTCAATTTTAGGGGCGATCAACTTCATCACTACAGTAATCAATATGCGAACACCAGGAATAACCTGAGACCAAACCCCTTTATTTGTGTGGTCTGTGTTTATTACTGCCGTCCTTCTCCTGTTTTATATCAACATTTATTT	216	#N/A	#N/A	#N/A	#N/A	#N/A	#N/A	#N/A	#N/A	#N/A	#N/A	#N/A	#N/A	#N/A	42548	42441	107
A00253_267_H2C3JDRXY_2_2101_9534_14152	ATTATCAGCTACTGAAGGTGATGGTGTTGATTTAGCTATTTTTAGTTTACATTTAGCTGGTGTTGCTTCATTATTAGGAGCTATAAATTTTATAACTACAATATTTAATATGAGAGCGCCTGGTATGCATTTACATAATTTACCGTTAATGATTTGATCGTTATTATTAACTGCTTTTTTATTAGTTTTTTCATTACCTGTATTTGCAGCAGCTATAACGATGTTATTGACTGATAGAAATTTTAATACGTCTTTTTATGCACCTGCTGGTGGTGGTGATCCTATTTTATTTCAACATTTATTT	304	#N/A	#N/A	#N/A	#N/A	#N/A	#N/A	#N/A	#N/A	#N/A	#N/A	#N/A	#N/A	#N/A	41709	25878	15831
A00253_267_H2C3JDRXY_2_2101_5728_32769	ATTAAGCGGTATATTAGCGCATTCAGGCGGGGCAGTTGATTTTGCTATATTTAGTTTACATTTAGCAGGTATATCTTCAATATTAGGGGCTATAAATTTTATGGTGACAATTTTAAATATGAGAGTACCAGGCTTAAAGATGTCAATGATTCCACTTTTTGTTTGAAGTGTTTTTATTACAGCAGTGCTTCTTTTATTATCACTGCCTGTATTAGCTGCTGCTATTACAATGTTACTAACAGATAGGAATTTTAATACATCATTTTTTGATCCTTCAGGTGGTGGTGATCCTATTTTATATCAACATTTATTT	313	cellularOrganisms;Eukaryota;undef_Eukaryota;undef_undef_Eukaryota;undef_undef_undef_Eukaryota;Himatismenida;Cochliopodiidae;Cochliopodium;Cochliopodium_spiniferum	KJ781459	308	55	4	8	313	358	663	2.8e-72	276	0.977636	80.844	41627	20818	20809
A00253_267_H2C3JDRXY_2_2105_4743_12712	TTTAGCAGGATTACAAAGTCATAGTGGTCCTAGTGTAGACTTAGCTATATTTGCTTTACATTTATCGGGTGTAAGTAGTTTATTGGGAGCAATAAATTTTATAACTACTATCGTTAATATGAGAACACCAGGAATAAGATTACATAAATTAGCACTATTTGGGTGAGCTGTAGCTATTACTGCAGTATTACTATTATTATCATTACCTGTGTTAGCTGGTGGTATAACTATGGTATTAACAGATAGAAATTTTAACACATCGTTCTTTGAAGTTGCTGGTGGTGGTGACCCTATATTATTCCAACATTTATTC	313	cellularOrganisms;Eukaryota;Fungi;Ascomycota;Sordariomycetes;Hypocreales;Nectriaceae;Ilyonectria;Ilyonectria_destructans	NC_030340	313	3	0	1	313	402	714	2.44e-155	552	1	99.042	41593	18652	22939
V300094524L2C002R0070024400	TCTTTCTGCCGGAATCGCCCATGCAGGAGCATCAGTAGATTTATCTATTTTTAGTTTACATTTAGCAGGAGCTTCTTCTATCCTAGGAGCTATTAATTTTATCACCACTATCATTAATATGCGTCAAGTAGGAATAACCTGAGACCGCACACCTTTGTTTGTTTGATCTGTGTTTCTTACGACCATTCTACTTCTTTTATCCCTTCCTGTATCACTTATTT	221	#N/A	#N/A	#N/A	#N/A	#N/A	#N/A	#N/A	#N/A	#N/A	#N/A	#N/A	#N/A	#N/A	41232	40897	334
V300094524L2C002R0190741283	TTTATCCGGAATACAATCACACTCCGGAGGTTCAGTTGATTTAGCTATATTTTCTCTACACCTTGCGGGGGTGTCTTCTCTATTGGGTGCTATTAATTTTATTTCTACAGCCCTAAATATGAGAACTGATGGAATGTTACTACACAAAATGCCGTTATTTTGTTGGTCTATTTTCGTTACCGCTATTTTACTGCTAATTACATTGCCTGTATTAGCCGGTGCAATTACAATGCTTCTAACTGATAGAAACTTTAATACATCATTCTTCGATCCTGCTGGAGGTGGTGATCCTGTATTGTTTCAGCACCTTTTT	313	cellularOrganisms;Eukaryota;Fungi;Basidiomycota;Agaricomycetes;Agaricales;Tricholomataceae;Clitocybe;Clitocybe_robusta	JN029413	308	64	0	2	309	274	581	4.15e-70	268	0.984026	79.221	40512	23995	16517
A00253_267_H2C3JDRXY_2_2224_26169_19069	TCTAGCTTCTAATATTTTCCATAGAGGACCTTCAATTGATATATCAATCTTTTCTCTTCATATCGCTGGAATATCGTCTATTTTAGGTGCTATTAATTTTATCTCAACAATTATTAACATACATCATAAATCAGTATCAATAGACAAAATCCCCTTAATAGTCTGATCAATTTTAATCACAGCTATTCTTCTCTTACTTTCCTTACCAGTCTTAGCAGGAGCAATTACTATATTATTAACAGATCGTAATTTAAATACTTCTTTTTTCGACCCATCTGGAGGGGGAGATCCAATTTTATACCAACATCTATTT	313	cellularOrganisms;Eukaryota;Metazoa;Arthropoda;Insecta;Hymenoptera;Formicidae;Myrmica;Myrmica_microrubra	AY280597	313	1	0	1	313	306	618	4.72e-158	561	1	99.681	40434	13688	26746
A00253_267_H2C3JDRXY_2_2103_5520_33004	ACTATCCGGAAACATCGCACACGCCGGAATAGCAGTTGAGTTTGCAATTTTTAGTTTGCATTTAGCTGGAGCTTCATCAATTTTAGGGGCTATTAATTTTATTACTACAATTATTAATATGCGCACTCCGGGTATAACTTGACATAAATTACCACTTTTTGTTTGATCTATTTTTATTACAGCATGATTATTACTTTTATCGTTACCTGTTTTAGCAGGTGCGATTACAATGCTTTTAACGGACCGTAATTTTAATACATCATTTTTTGATCACCAAGGTGGGGGCGATCCAGTTTTATACCAGCACTTATTT	313	cellularOrganisms;Eukaryota;Metazoa;Arthropoda;Insecta;Coleoptera;Endomychidae;Epipocus;Epipocus_gorhami	GQ302357	279	53	0	35	313	142	420	5.06e-69	265	0.891374	81.004	40240	22230	18010
A00253_267_H2C3JDRXY_2_2274_19479_18818	CCTAGCTTCTAACCTAGCCCACTCAGGAGCCTCAATTGACTTGTCAATTTTCAGTCTTCATCTAGCTGGGGCCTCCTCAATTTTAGGGGCGATCAACTTCATCACTACAGTAATCAATATGCGAACACCAGGAATAACCTGAGACCAAACCCCTTTATTTGTGTGGTCTGTGTTTATTACTGCCGTCCTTCTCCTGTTAGCCCTCCCGGTCTTAGCTGGAGCAATCACTATACTACTCACTGACCGTAACATCAATACCTCATTCTTTGACCCAGCCGGAGGTGGGGACCCAATCCTTTACCAACATTTATTC	313	cellularOrganisms;Eukaryota;Metazoa;Arthropoda;Collembola;Entomobryomorpha;Entomobryidae;Coecobrya;Coecobrya_khaopaela	MF978040	310	61	0	3	312	348	657	5.4e-75	285	0.990415	80.323	40008	5076	34932
V300094524L2C001R0330831399	ACTAGCTAGAAATATAGCCCACGCAGGCCCCTCAGTTGATTTAGCAATTTTCTCACTTCATCTAGCAGGTGCGTCATCAATCCTAGGTGCAGTAAATTTTATTTCTACAGTAATTAATATACGATGACAAGGCCTACAATTGGAACGAATTCCACTATTCGTCTGAGCTGTTACTATCACTGTTGTACTACTCCTTCTATCACTACTAGTATTAGCAGGTGGAGGAGATCCTATCCTGTACCAACATCTGTTC	253	#N/A	#N/A	#N/A	#N/A	#N/A	#N/A	#N/A	#N/A	#N/A	#N/A	#N/A	#N/A	#N/A	39875	39731	143
V300094524L2C001R0030294951	TCTAGCAAGAAATATAGCTCACGCAGGTCCATCTGTAGACTTAGCTATTTTCTCTCTTCATTTAGCTGGTGCTTCATCGATTTTAGGTGCAGTAAATTTCATTTCTACAGTTATTAATATACGATGACAGGGTCTTCAACTTGAACGAATCCCATTATTTGTCTGAGCTGTGACAATTACTGTAGTTCTTCTGTTACTATCTCTTCCAGTTTTAGCCGGAGCAATTACTATACTTCTTACAGATCGCAATCTAAATACATCCTTCTTTGATCCGGCCGGTGGAGGAGATCCTATTTTATATCAACACTTATTC	313	cellularOrganisms;Eukaryota;Metazoa;Annelida;Clitellata;Enchytraeida;Enchytraeidae;Fridericia;Fridericia_bisetosa	KU586588	288	39	0	3	290	348	635	6.57e-93	344	0.920128	86.458	39747	21136	18611
V300094524L2C001R0030979771	ATTATCAGGTATTGCTTCTCACTCTGGAGGATCTGTAGATTTAGCAATTTTCTCTCTTCATTTAGCAGGTATTTCTTCTATGTTAGGAGCTATGAATTTCATTACTACAATTCTTAATATGAGAGCTCCTGGTATGTCATTCCATAAAATGCCTTTATTTGTATGGGCTGTATTAATTACAGCTGTATTATTACTTCTATCTTTACCTGTATTAGCAGGAGGTATTACAATGCTATTAACAGATAGAAACTTTAATACATCTTTCTATGAGCCAGCAGGAGGAGGGGATCCATTACTATATCAACACTTATTC	313	cellularOrganisms;Eukaryota;Fungi;Mucoromycota;Mucoromycetes;Mucorales;Rhizopodaceae;Rhizopus;Rhizopus_oryzae	AY863212	306	28	0	1	306	393	698	7.01e-118	426	0.977636	90.85	39490	17826	21664
V300094524L2C002R0510713596	TTTATCTGGTTTACAAAGTCATAGTGGACCTAGTGTAGATTTAGCAATATTTGCTTTACATCTATCAGGAGTAAGTAGTTTACTAGGAGCAATGGA	96	#N/A	#N/A	#N/A	#N/A	#N/A	#N/A	#N/A	#N/A	#N/A	#N/A	#N/A	#N/A	#N/A	38883	33933	4950
A00253_267_H2C3JDRXY_2_2101_3423_10708	TTTATCTAGTATACAAAGTCATAGTGGTCCAAGCGTAGATTTAGCTATATTTGGATTACATTTATCAGGAGTTAGTTCATTATTAGGGGCAATGAATTTTATAACTACGATATTAAATATGAGATCTCCTGGAATAAGATTACACAAAGTAACATTATTTGGATGAGCCACAGTTATAACTGCTGTTTTATTATTGTTATCTTTACCAGTATTAGCTGGAGCGATAACTATGCTACTTACAGATAGAAATTTAAATACATCTTTCTTTGAAGTAGCAGGAGGTGGAGATCCTATCTTGTTTCAACACCTTTTC	313	cellularOrganisms;Eukaryota;Fungi;Ascomycota;Sordariomycetes;Hypocreales;Nectriaceae;Thelonectria;Thelonectria_veuillotiana	JN574864	302	48	0	12	313	264	565	1.45e-88	329	0.964856	84.106	38806	19279	19525
A00253_267_H2C3JDRXY_2_2131_7419_26271	TCTCTCAATAAATATAGCTCATGGGGGAGCCTCTGTAGATTTAGCAATTTTTAGCCTACATATAGCAGGAGTATCCTCAATTTTAGGGGCTATTAACTTCATTTCAACTACTATTAATATACGCCCATATGGTATATCTTTTGATCGAATATCCCTATTTATTTGAGCTGTAAAAATTACAGCTATCCTCTTACTATTATCTTTACCTGTTTTAGCAGGAGCCATCACCATATTACTAACAGATCGAAACGTAAATACATCATTTTTTGACCCCGCAGGGGGAGGAGATCCCATCTTATATCAACATCTATTT	313	cellularOrganisms;Eukaryota;Metazoa;Arthropoda;Insecta;Coleoptera;Curculionidae;Brachysomus;Brachysomus_echinatus	KU916071	313	0	0	1	313	346	658	1.11e-159	565	1	100	38670	16486	22184
V300094524L2C001R0060588597	TTTGAGTGGTAATATTGCTCATTCTGGTCCTTCAGTTGATTTTGCAATTTTTAGCTTACATATCGCAGGTGCAAGCTCAATTATGGGAGCAATTAACTTTATCACAACTATTATTAATATGCGTCATCCTGGTTGTACGTTCCACAAGATGAGTTTATTTGTTTGAAGTGTATTTATCACCGCTTGATTGTTACTATTATCATTACCAGTTTTAGCGGGAGCAATTACAATGTTATTAACTGATAGAAATTTCAATACAAGTTTCTTTGATTATGTTGGTGGAGGAGACCCTGTTTTATACCAACATTTATTC	313	cellularOrganisms;Eukaryota;Metazoa;Cnidaria;Hydrozoa;Anthoathecata;Corynidae;Coryne;Coryne_tricycla	KT981897	296	63	0	18	313	369	664	1.11e-64	251	0.945687	78.716	38564	21537	17027
A00253_267_H2C3JDRXY_2_2156_10619_3474	TCTTGCCAGAAATCTCGCCCATGCCGGGCCATCTGTAGATTTAGCTATTTTTTCCCTCCATTTAGCAGGTGCGTCCTCTATTCTGGGGGCTATTAATTTTATTACCACTGTAATTAACATACGCTGAAGTGGGTTACGACTAGAGCGAATCCCTCTGTTTGTGTGAGCTGTATTAATTACAGTAGTTCTCCTCCTCCTATCCCTTCCTGTACTTGCCGGAGCAATTACAATACTCCTAACAGATCGAAATCTTAATACTTCATTTTTCGACCCCGCTGGTGGGGGAGATCCAATTTTATATCAACACCTTTTC	313	cellularOrganisms;Eukaryota;Metazoa;Annelida;Clitellata;Haplotaxida;Lumbricidae;Lumbricus;Lumbricus_terrestris	KX790472	313	0	0	1	313	346	658	1.11e-159	565	1	100	38452	18263	20189
A00253_267_H2C3JDRXY_2_2102_17752_17425	TTTAGCCGGATTACAAAGTCATAGTGGTCCAAGTGTAGACTTAGCCATATTTGCTTTACATTTATCAGGTGTAAGTAGTTTATTAGGAGCAATCAATTTTATAACTACTATCGTTAATATGAGAACACCAGGGATAAGATTACACAAATTAGCACTATTTGGATGAGCTGTAGTTATTACTGCAGTATTACTATTATTATCATTACCTGTATTAGCTGGTGGTATAACTATGGTTTTAACTGATAGAAATTTTAATACATCATTCTTTGAAGTTGCTGGTGGTGGGGATCCTATATTATTCCAACATTTATTC	313	cellularOrganisms;Eukaryota;Fungi;Ascomycota;Sordariomycetes;Hypocreales;Nectriaceae;Ilyonectria;Ilyonectria_destructans	NC_030340	313	17	0	1	313	402	714	2.45e-136	489	1	94.569	38328	19387	18941
A00253_267_H2C3JDRXY_2_2101_13132_13307	ATTAGCGGCAGGTGTAGCTCACGCCGGAGCCTCCGTGGATTTATCTATTTTTAGACTTCATCTGGCGGGCGCCAGATCTATCTTGGGGGCCGTAAATTTCATTACTACAATTATTAATATACGAACCCCAGGCCTATCTTGAGATCAAACTCCACTTTTTGTGTGATCCGTTTTTCTAACCGCTATCTTACTTTTATTATCCCTACCAGTGCTAGCCGGTGCTATTACCATACTTCTTACCGACCGAAACCTAAATACTTCATTTTTTGACCCTGCTGGAGGAGGAGACCCCATTCTTTATCAACATTTATTT	313	cellularOrganisms;Eukaryota;Metazoa;Arthropoda;Collembola;Entomobryomorpha;Entomobryidae;Lepidocyrtus;Lepidocyrtus_lignorum	KY231122	313	0	0	1	313	357	669	1.11e-159	565	1	100	38141	18327	19814
V300094524L2C001R0410188496	TTTATCTGGTTTACAAAGTCATAGTGGACCTAGTGTAGATTTAGCAATTTTTGCTTTACATCTATCAGGTGTAAGTAGTTTACTAGGAGCAATGAACTTTATTACTACAATATTATGTTG	120	#N/A	#N/A	#N/A	#N/A	#N/A	#N/A	#N/A	#N/A	#N/A	#N/A	#N/A	#N/A	#N/A	37889	35170	2718
A00253_267_H2C3JDRXY_2_2102_23276_21825	TCTCGCAAGAAATATAGCCCATGCAGGACCTTCTGTAGACTTAGCAATTTTCTCCTTACATCTAGCAGGTGCATCATCAATTTTAGGGGCAGTAAACTTTATTTCTACAGTAATCAACATACGTTGACAAGGATTGCAGCTAGAACGAATCCCTTTATTTGTATGAGCTGTTACTATTACAGTTGTTCTATTATTACTATCTCTCCCAGTTCTAGCTGGTGCTATTACAATACTTCTAACTGACCGAAATCTAAATACATCATTCTTCGACCCTGCAGGTGGGGGAGATCCAATTCTATATCAACATTTATTC	313	cellularOrganisms;Eukaryota;Metazoa;Annelida;Clitellata;Enchytraeida;Enchytraeidae;Fridericia;Fridericia_ratzeli	HQ920539	305	47	0	8	312	353	657	2.8e-91	339	0.974441	84.59	37804	22544	15260
A00253_267_H2C3JDRXY_2_2134_13729_33880	CCTCTCGGCAGGTATCGCCCATGCAGGGGCTTCAGTAGACCTTTCAATTTTCAGCTTACACTTAGCTGGTGCAAGCTCTATTCTAGGAGCTGTTAATTTTATTACTACCATTATTAACATACGTTCCGCTGGTATAACTTGAGACCGCACTCCTTTATTTGTTTGGTCTGTATTTTTAACGGCTATTTTGTTACTCTTATCCCTTCCTGTTCTAGCAGGAGCTATTACCATACTTTTAACAGATCGAAACCTAAACACAGCCTTTTTTGATCCAGCTGGAGGAGGAGACCCTATTTTATACCAACATCTATTT	313	cellularOrganisms;Eukaryota;Metazoa;Arthropoda;Collembola;Entomobryomorpha;Isotomidae;Agrenia;Agrenia_bidenticulata	KX351320	300	49	0	14	313	359	658	7.5e-86	321	0.958466	83.667	37666	20018	17648
V300094524L2C001R0030572316	ACTAGCTAGGAATATGGCCCACGCAGGTCCCTCAGTTGATTTAGCAATTTTCTCCCTTCATCTAGCAGGCGCATCATCAATCCTAGGCGCAGTAAATTTTATTTCTACAGTAATTAATATACGGTGACAAGGCCTACAATTGGAGCGAATTCCACTATTCGTCTGAGCTGTAACTATCACTGTCGTACTACTCCTCCTATCACTACCAGTATTAGCAGGCGCAATCACCATACTTCTAACAGATCGAAATCTAAATACATCATTCTTTGACCCAGCCGGAGGAGGAGATCCTATCCTATACCAACATCTATTC	313	cellularOrganisms;Eukaryota;Metazoa;Annelida;Clitellata;Enchytraeida;Enchytraeidae;Globulidrilus;Globulidrilus_riparius	MF801960	305	51	0	8	312	353	657	7.5e-86	321	0.974441	83.279	37214	15709	21505
A00253_267_H2C3JDRXY_2_2101_11867_28275	ATTAAGTGGTATACAAAGCCACAGTGGACCTAGTGTTGATTTAGCTATCTTTGCTCTACACTTATCTGGTATAAGTAGTTTATTAGGTGCAATTAACTTTATAACAACGATATTAAATATGAGAAGTCCGGGTATAAGACTACATAAATTAGCTTTATTTGGATGAGCTGTAGTTGTTACAGCTGTATTATTGTTATTATCATTACCTGTTCTTGCCGGTGCAATTACAATGGTTTTAACAGATAGAAATTTTAATACATCCTTTTTTGAAGCTGCTGGTGGGGGTGATCCTATACTTTACCAACATCTTTTC	313	cellularOrganisms;Eukaryota;Fungi;Ascomycota;Leotiomycetes;undef_Leotiomycetes;Pseudeurotiaceae;Pseudogymnoascus;Pseudogymnoascus_pannorum	KR055655	312	15	0	2	313	403	714	1.65e-138	496	0.996805	95.192	36842	15420	21422
A00253_267_H2C3JDRXY_2_2101_11514_29418	ATTATCAGGTATACAAAGTCACAGTGGTCCTAGTGTGGATTTAGCAATTTTTGCTCTTCACTTATCAGGTATAAGTAGTTTATTAGGAGCTATTAATTTTATAGTAACAATACTAAACATGAGAAGTCCAGGTATAAGACTACACAAATTAGCATTATTCGGATGAGCAGTGGTAGTAACAGCAGTGTTATTACTATTATCTTTACCGGTTTTAGCTGGAGCAATAACAATGGTCTTAACAGACAGAAACTTTAATACATCTTTCTTCGAAGTAGCAGGGGGTGGAGACCCTATATTATACCAACATCTATTC	313	cellularOrganisms;Eukaryota;Fungi;Ascomycota;Eurotiomycetes;Eurotiales;Aspergillaceae;Penicillium;Penicillium_sclerotiorum	FJ004548	281	6	0	33	313	1	281	3.63e-134	480	0.897764	97.865	36576	11666	24863
A00253_267_H2C3JDRXY_2_2101_16315_4476	TTTAAGAAGATTTATTGGGCACTCGAACAATACTGTTGACTTAGTTATTTTTAGTTTACATTTGGCTGGGGTAAGATCAATTGCAGGGTCTATTAATTTCCTTTGTACTATGAATAACCTAAAAAGGCCATCTTTGACTTGATTTAATATGCCCTTATTTTTGGTCAGAGTTTGAGTGACGGCCTTTTTATTGGTTTTAAGACTGCCAGTTTTAGCGGGCGGGATTACCATGTTGCTGTTTGACCGAAATCTGAACACCTCTTTTTTTGACCCTTTGGGGGGCGGAGATCCGATTTTATTTCAACACCTCTTT	313	cellularOrganisms;Eukaryota;Metazoa;Nematoda;Enoplea;Dorylaimida;Longidoridae;Xiphinema;Xiphinema_americanum	AY382608	297	76	0	17	313	415	711	7.51e-48	194	0.948882	74.411	36263	15540	20723
V300094524L2C001R0450246464	ATTAAGTGGTGTACAAAGTCACAGTGGACCTAGTGTAGATTTAGCTATATTTGCTTTACATTTATCAGGTATAAGTAGTTTACTAGGTGCAATAAACTTTATAACTACTATACTTAATATGAGAAGTCCAGGTATAAAACTACATAAATTAGCTTTATTTGGTTGAGCAGTAGTAGTTACAGCTGTATTGTTATTATTATCTTTACCTGTTTTAGCTGGTGCTATTACAATGGTTTTAACAGATAGAAACTTTAACACATCTTTCTTTGAAGCTGCCGGTGGTGGTGATCCTATACTATACCAACATCTTTTC	313	cellularOrganisms;Eukaryota;Fungi;Ascomycota;Leotiomycetes;undef_Leotiomycetes;Pseudeurotiaceae;Pseudogymnoascus;Pseudogymnoascus_pannorum	NC_027422	312	26	0	2	313	403	714	7.49e-124	446	0.996805	91.667	35865	11710	24155
A00253_267_H2C3JDRXY_2_2163_13367_3818	TTTATCTGGAATACAAAGTCACAGTGGTCCTAGTGTAGATTTAGCTATATTTGCTTTACACTTATCAGGGGTTAGTTCTCTTTTAGGTGCTATAAATTTTATAACAACTATAGTAAATATGAGAACACCAGGGATAAGATTACATAAATTAGCTTTATTCGGGTGAGCCGTAGTTATTACAGCTGTATTATTATTATTATCTTTACCTGTTCTTGCAGGTGGTATAACAATGGTATTAACAGATAGAAATTTTAATACATCATTCTTTGAAGTAGCAGGTGGAGGTGATCCTATATTATTTCAACATCTATTT	313	cellularOrganisms;Eukaryota;Fungi;Ascomycota;Sordariomycetes;Hypocreales;Nectriaceae;Calonectria;Calonectria_colhounii	JN574872	311	31	0	2	312	254	564	2.98e-116	422	0.99361	90.032	35813	13713	22100
V300094524L2C001R0231056853	TCTTTCTAGTGTATTAGGGCATAGAAGGAATGCGGTAGATTTAGCAATTTTTAGACTTCATTTAGCTGGGGCTTCTTCGATTTTAGGATCTATTAATTTTATTTCTACTTTGTCAAATATACATAGGTTAAGAATAAGATTAGAACGATTTCCATTATATTTATGAAGATTATTTTTAACCACTTTGCTGCTAGTATTGTCTTTACCTATTTTAGCTGGGGCCCTAACAATGCTATTAACTGATCGTAACTTAAATACTTCATTTTTCGATCCAAGAGGCGGTGGTGATCCTATTTTATTTGAAGGATTATTT	313	cellularOrganisms;Eukaryota;Metazoa;Arthropoda;Malacostraca;Amphipoda;Hyalellidae;Hyalella;Hyalella_azteca	DQ464623	265	59	0	35	299	367	631	2.8e-53	213	0.846645	77.736	35699	19505	16194
A00253_267_H2C3JDRXY_2_2132_24496_19899	TTTAAGTAGTATTTTATCACATTCAGGTGGTGCAGTAGATTTTGCTATTTTTAGTTTACATTTAGCAGGTTTATCTTCTATTTTAGGAGCTATAAATTTTATGGTTACTATATTAAATATGAGAGTACCAGGTTTAAAAATGTCAATGATTCCTCTATTTGTTTGAAGTGTTTTTATTACAGCTATATTATTATTATTATCTTTACCAGTTTTAGCAGCAGCTATAACAATGTTATTAACTGATAGAAATTTTAATACTTCTTTTTTTGATCCATCAGGTGGAGGAGATCCTATATTATATCAACATTTATTT	313	cellularOrganisms;Eukaryota;undef_Eukaryota;undef_undef_Eukaryota;undef_undef_undef_Eukaryota;Himatismenida;Cochliopodiidae;Cochliopodium;Cochliopodium_minutoidum	KJ781454	306	49	2	9	313	359	663	3.19e-84	315	0.974441	83.333	35387	13924	21462
A00253_267_H2C3JDRXY_2_2114_19235_15608	ATTATCTTCTATAGAAAGTCATTCAGGAGGTTCTGTTGATCTGGCAATATTTAGTTTACATTTAGCTGGTGCTTCATCGATCTTAGGTGCAATGAATTTTATAACCACAGTTATAAATATGAGATCTCCTTTTTTAAAAATGCATAGAATACCTTTATTTGTTTGAGCTGTATTTATTACTGCTATTTTATTATTATTGTCTTTACCTGTTTTAGCTGGTGCAATAACAATGTTATTAACTGATAGAAATTTTAATACAACGTTCTTTGATCCCGCAGGAGGTGGAGATCCTATTTTATATCAACATTTATTT	313	cellularOrganisms;Eukaryota;Metazoa;Placozoa;undef_Placozoa;undef_undef_Placozoa;undef_undef_undef_Placozoa;Polyplacotoma;Polyplacotoma_mediterranea	MH682141	313	51	0	1	313	396	708	3.41e-90	335	1	83.706	35371	17797	17574
V300094524L2C001R0020143271	TCTAAGTGGAGTGCAAAGTCACAGTGGACCAAGTGTAGATTTAGCCATATTTGCTTTACATTTATCTGGTATAAGTAGTTTATTAGGTGCAATAAACTTTATTACTACTATATTAAATATGAGAAGTCCGGGTATAAGATTACATAAATTAGCTTTATTTGGATGAGCTGTAATTGTTACAGCTGTATTATTATTATTATCATTACCTGTGCTTGCAGGTGCAATTACTATGGTATTAACTGATAGGAATTTTAATACATCATTCTTTGAAGCAGCAGGTGGTGGTGATCCTATTTTATATCAACATTTATTC	313	cellularOrganisms;Eukaryota;Fungi;Ascomycota;Leotiomycetes;undef_Leotiomycetes;Pseudeurotiaceae;Pseudogymnoascus;Pseudogymnoascus_pannorum	KR055655	311	27	0	3	313	404	714	1.11e-121	440	0.99361	91.318	35139	10727	24411
A00253_267_H2C3JDRXY_2_2101_32334_6543	GTTATCATCAATTCAAGCGCATTCTGGAGCATCTGTTGATTTAGCTATTTTTAGTTTACATTTATCTGGAGCAGCCTCTATTTTAGGAGCAATTAATTTTATTGTTACAATCTTTAATATGAGAGCACCGGGACTTTTTATGCATAAATTACCTTTATTTGTTTGATCAATCTTAGTAACTGCTTTCCTTCTATTACTTTCTTTACCAGTATTTGCTGGAGCTATTACTATGCTTTTAACTGATCGAAATTTTAATACAAGTTTTTACGATCCTGTAGGTGGAGGAGATCCTGTGTTATATCAACATTTATTT	313	cellularOrganisms;Eukaryota;undef_Eukaryota;undef_undef_Eukaryota;Oomycetes;Pythiales;Pythiaceae;Salispina;Salispina_spinosa	HQ171170	305	48	3	12	313	381	682	2.45e-79	299	0.964856	82.295	34575	20530	14045
A00253_267_H2C3JDRXY_2_2101_14615_5729	TTTAAGTGGTCCAGTAGCTCATGCTGGGCCTTCGGTAGATTTTGCTATTTTTTCATTACATATCGCCGGAGCTTCATCAATTATGGGTGCAATTAATTTTATTACCACAATTATTAATATGCGTCATCCAAGCTGTACTTTCCATAAATTAAACTTATTCGTATGGTCAGTATTTATTACAGCTTTCTTATTATTATTATCGCTACCAGTGTTAGCTGGAGCCATTACAATGTTATTAACAGATAGAAATTTTAATACTTCGTTCTTCGACGCCGCTGGTGGTGGAGACCCTGTATTATACCAACATTTATTC	313	cellularOrganisms;Eukaryota;undef_Eukaryota;undef_undef_Eukaryota;Oomycetes;Saprolegniales;Saprolegniaceae;Achlya_Saprolegniaceae;Achlya_racemosa	HQ708178	297	56	0	16	312	367	663	5.4e-75	284	0.948882	81.145	34514	18340	16173
V300094524L2C002R0490134087	ATTATCATCAATCCAAGCGCATTCAGGACCCTCAGTAGATTTAGCTATTTTTAGTTTACATTTATCAGGAGCAGGTTCTATTTTAGGTGCAATTAACTTTATTGTAACTATTTTCAACATGCGTGCACCGGGGCTTTTCTTACATAAAATGCCTCTCTTTGTATGATCTGTATTAGTAACAGCATTTTTACTTTTATTATCATTACCAGTATTTGCTGGAGCGATTACTATGCTTTTAACAGATCGTAATTTTAATACAAGCTTTTATGATCCAGCAGGAGGGGGAGATCCAGTATTATATCAACATTTATTT	313	cellularOrganisms;Eukaryota;undef_Eukaryota;Rhodophyta;Florideophyceae;Gigartinales;Peyssonneliaceae;Sonderopelta;Sonderopelta_coriacea	JX969711	306	57	0	8	313	359	664	2.99e-78	296	0.977636	81.373	34444	24384	10059
A00253_267_H2C3JDRXY_2_2105_27434_4695	TTGTCGTCTACACTTTCTCACACTGGGGCCTCAGTAGATTTAACTATTTTTAGATTGCACTTAGCAGGAGTGTCTTCAATTCTAGGTGCTATTAACTTTATTACTACAATTATTAATATACGAACACCAGGAATAACATGAGACCGTACCCCTTTATTCGTATGGTCTGTTATCATTACAGCAATTCTATTACTCTTGTCCCTCCCAGTATTAGCAGGGGCAATTACTATACTTCTCACTGATCGAAACCTGAATACAACATTTTTTGACCCAGCTGGGGGAGGTGATCCAATTCTTTACCAACATTTATTT	312	cellularOrganisms;Eukaryota;Metazoa;Arthropoda;Collembola;Symphypleona;Katiannidae;Sminthurinus;Sminthurinus_aureus	KY231102	312	1	0	1	312	358	669	1.64e-157	559	1	99.679	34253	16085	18167
A00253_267_H2C3JDRXY_2_2101_16360_10316	ACTTTCAAGTATAGTAGCTCATTCTGGTGGTGCTGTTGATCTAGCAATTTTTAGTCTGCATTTAGCTGGGGTTTCTTCGTTGTTAGGTGCAATGAATTTTATTGTTACAATCACTTATATGAGAAATGTAAAAATGTTTGAGCTTCCTTTGTTTGTTTGGGCTATTTATATTACTTCAGTGTTACTTTTGTTATCTTTACCTGTTTTAGCTGCTGCAATAACAATGCTGCTAACTGATCGTAATTTTAATACATCATTTTATGATCCTGCAGGTGGAGGAGATCCTATTTTATACCAGCATCTTTTT	307	#N/A	#N/A	#N/A	#N/A	#N/A	#N/A	#N/A	#N/A	#N/A	#N/A	#N/A	#N/A	#N/A	34137	18749	15388
A00253_267_H2C3JDRXY_2_2105_17644_16391	TTTATCTTCTGTAGAAGGAATAGGAGTTGATTGTGCAATTTTTAGTTTACATTTAGCAGGAGCAGCTTCTTTAATGGGTGCTATTAATTTTATTACAACTGTTTTTAATATGAGAGCACCTGGTATTACTATGCATACATTACCTTTATTTATTTGAGCTATGTTAGTAACAGCTTTTTTATTAGCATTCTCTTTACCTGTTTTAGCAGCAGCTATAACTATGCTTTTAACAGATAGAATTTTAATACTTCATTTTATTCAGCAGCTGGTGGAGGAGATCCTATTTTATATCAACATTTATTT	303	#N/A	#N/A	#N/A	#N/A	#N/A	#N/A	#N/A	#N/A	#N/A	#N/A	#N/A	#N/A	#N/A	34070	21645	12425
V300094524L2C001R0250565889	TCTTGCAAGTAACATTGCTCACGCAGGACCTTCAGTAGACCTTGCAATTTTCTCTCTACACTTAGCTGGTGCATCATCTATTCTTGGTGCAGTAAATTTTATCTCAACAGTAGTAAATATACGTTGACAAGGCTTACAACTAGAGCGAATCCCCCTATTCGTCTGAGCTGTAACTATTACAGTTGTTCTATTACTTCTATCTCTCCCAGTCCTTGCTGGAGCAATTACTATATTATTAACAGATCGAAACTTAAATACATCATTTTTTGATCCAGCCGGTGGAGGTGACCCAATTTTATATCAACATTTATTC	313	cellularOrganisms;Eukaryota;Metazoa;Annelida;Clitellata;Enchytraeida;Enchytraeidae;Buchholzia;Buchholzia_appendiculata	GU902038	313	0	0	1	313	346	658	1.11e-159	565	1	100	33878	13836	20042
A00253_267_H2C3JDRXY_2_2101_4896_5400	TTTAGCTGCTAACATCTCCCACTCCGGCCCCTCCGTAGACATAACCATTTTTTCCCTTCACTTAGCAGGAGTCTCCTCAATCCTAGCATCTGTGAACTTTATCACAACTATTATTAACATGCGCTCCAGAGGAATAGTCTTAGAGCGAATCCCCCTATTTGTCTGAAGAGTAAAAATCACCGCAGTCCTTCTACTCTTATCTTTACCCGTCTTAGCCGGAGCAATTACCATGCTCCTTACAGATCGAAATATTAATACAAGCTTCTTTGACCCTTCAGGGGGAGGAGACCCAATCCTCTACCAACACTTATTC	313	cellularOrganisms;Eukaryota;Metazoa;Arthropoda;Chilopoda;Geophilomorpha;Geophilidae;Clinopodes;Clinopodes_flavidus	MH816987	309	51	0	5	313	267	575	5.05e-88	328	0.98722	83.495	33820	9951	23867
V300094524L2C002R0460827509	TTTAAGTGGAGTACAAAGTCATAGCGGTCCTAGTGTAGATTTAGCTATATTTGCTTTACACTTATCTGGTATAAGTAGTTTATTAGGTGCAATTAACTTTATAACTACTATACTTAACATGAGAAGTCCAGGTATAAGATTACATAAATTAGCTTTATTTGGATGAGCTGTAGTAGTTACAGCCGTATTATTATTATTATCTTTACCCGTATTAGCCGGTGCTATCACTATGGTTTTAACAGATAGAAATTTTAATACATCATTCTTTGAAGCAGCTGGTGGTGGTGATCCTATACTTTACCAACATCTTTTC	313	cellularOrganisms;Eukaryota;Fungi;Ascomycota;undef_Ascomycota;undef_undef_Ascomycota;undef_undef_undef_Ascomycota;Tetracladium;Tetracladium_breve	EU883397	312	23	0	2	313	265	576	1.19e-127	460	0.996805	92.628	33708	8736	24972
A00253_267_H2C3JDRXY_2_2107_25599_24909	TTTAAGTGGCATATTAGCGCATTCAGGAGGCTCTGTTGATTTTGCCATATTTAGCTTACATTTAGCCGGTTTGTCCTCAATTTTAGGAGCCATAAATTTTATGGTAACAATATTAAATATGAGGGTACCAGGTTTAAAAATGTCAATGATACCTTTATTTGTATGAAGTGTATTTATTACAGCAATATTATTATTGCTGTCATTACCTGTATTAGCAGCAGCAATTACAATGCTCTTAACAGATCGTAATTTTAATACATCTTTTTTTGATCCATCAGGAGGAGGTGATCCAATATTATACCAACATTTATTT	313	cellularOrganisms;Eukaryota;Metazoa;Arthropoda;Arachnida;Mesostigmata;Laelapidae;Laelaps;Laelaps_muricola	KU166786	304	55	2	13	313	331	631	1.19e-70	270	0.961661	79.934	33665	20046	13618
A00253_267_H2C3JDRXY_2_2103_29749_5854	TTTATCTGGTTTACAAAGTCATAGTGGACCTAGTGTAGATTTAGCGATATTTGCTTTACACTTATCAGGTATAAGTAGTCTGTTAGGTGCTATGAATTTCATAACAACAATTTTAAATATGAGAAGTCCAGGTATAAGACTACACAAATTAGCCTTATTTGGATGAGCAGTAGTTATAACAGCAGTATTATTATTATTATCACTACCTGTATTAGCCGGTGGTATAACTATGGTATTAACAGATAGAAATTTCAATACATCTTTCTTTGAAGTTGCTGGAGGTGGTGATCCTATATTATACCAACATCTTTTC	313	cellularOrganisms;Eukaryota;Fungi;Ascomycota;Leotiomycetes;undef_Leotiomycetes;Pseudeurotiaceae;Pseudogymnoascus;Pseudogymnoascus_pannorum	KR055655	313	36	0	1	313	402	714	8e-111	403	1	88.498	33637	11978	21659
A00253_267_H2C3JDRXY_2_2105_30644_12320	ATTATCTTCAATTCAAGCACATTCAGGGCCATCAGTAGATTTAGCTATTTTTAGTTTTCACCTCGCTGGAACTAGCTCAATTTTAGGTTCAATCAATATTATTGTAACAATCTTTAATATGAGAGCTCCTGGACTTTTAATGCATAAAATCCCACTTTTTGTATGAGCTGTGTTAGTAACTACTTTCTTACTTTTACTTTCTTTACCAGTTTTTGCTGGGGCTATTACAATGTTATTAACAGATCGTAATTTCAATACTAGTTTTTACGATCCTGCTGGTGGAGGAGATCCAGTGTTATATCAACATCTTTTC	313	cellularOrganisms;Eukaryota;undef_Eukaryota;undef_undef_Eukaryota;Phaeophyceae;Ectocarpales;Scytosiphonaceae;Petalonia;Petalonia_fascia	MH309345	298	59	2	11	307	359	655	2.62e-66	256	0.948882	79.53	33308	15890	17417
V300094524L2C001R0031275578	TCTATCAAGAAACCTAGCTCATGCTGGACCATCTGTTGATTTAGCCATTTTCTCTCTACACTTAGCAGGAGCATCCTCTATTCTAGGGGCCATTAACTTTATTACAACTATCATTAATATGCGATGAAGGGGCCTGCGACTATACTCCTAACGGACCGAAATCTC	165	#N/A	#N/A	#N/A	#N/A	#N/A	#N/A	#N/A	#N/A	#N/A	#N/A	#N/A	#N/A	#N/A	33268	33022	246
A00253_267_H2C3JDRXY_2_2102_6831_24627	ATTATCTGGTATAACAGCACATTCTGGTGGAGCTGTAGATTTTGCTATTTTTAGTTTACACTTAGCAGGTCTTTCTTCATTATTAGGTGCTATAAATTTTATTGTAACTATTTTAAATATGCGCGTTCCAGGATTAAGAATGCGTATGATTCCTCTATTTGTTTGATCTGTTTTTATTACAGCTTTTTTATTGCTTTTATCTTTACCTGTTTTAGCAGCAGGCATAACAATGTTGCTTACAGATAGAAATTTTAATACTTCTTTTTTTGATCCTGCAGGTGGTGGTGATGCTATATTATATCAACATTTATTT	313	cellularOrganisms;Eukaryota;undef_Eukaryota;Rhodophyta;Florideophyceae;Corallinales;undef_Corallinales;undef_undef_Corallinales;uncultured_Corallinales	GQ917559	294	49	0	20	313	371	664	1.36e-82	310	0.939297	83.333	32990	16134	16856
V300094524L2C001R0130325077	TCTATCAAGAAACCTAGCTCATGCTGGACCATCTGTTGATTTAGCCATTTTCTCTCTACACTTAGCAGGAGCATCCTCTATTCTAGGGGCCATTAACTTTATTACAACTATCATTAATATGCGATGAAGGGGCCTGCGACTTGAACGAATCCCCTTATTTGTATGGGCCGTAGTTATTACGGTTATTCTACTTCTACTATCTTTACCTGTCCTAGCTGGAGCTATTACTATACTCCTAACGGACCGAAATCTCAACACATCTTTCTTTGACCCGGCCGGGTCAAAGAAAGATGTGT	296	#N/A	#N/A	#N/A	#N/A	#N/A	#N/A	#N/A	#N/A	#N/A	#N/A	#N/A	#N/A	#N/A	32935	9043	23892
V300094524L2C001R0170314218	TTTATCTGGTTTACAAAGTCATAGTGGACCTAGTGTAGATTTAGCAATTTTTGCTTTACATCTATCAGGTGTAAGTAGTTTACTAGGAGCAATGAACTTTATTACTACAATATTAAATATGAGAAGTCCAGGTATAAGATTACACAAATTAGCCTTATTCGGTTGAGCAGTATACCCCCCAC	182	#N/A	#N/A	#N/A	#N/A	#N/A	#N/A	#N/A	#N/A	#N/A	#N/A	#N/A	#N/A	#N/A	32891	32613	276
V300094524L2C002R0541284659	ACTAGCTAGAAATATAGCCCACGCAGGCCCCTCAGTTGATTTAGCAATTTTCTCACTTCATCTAGCAGGTGCGTCATCAATCCTAGGTGCAGTAAATTTTATTTCTACAGTAATTAATATACGATGACAAGGCCTACAACTAGAGCGAATCCCCCTATTC	160	#N/A	#N/A	#N/A	#N/A	#N/A	#N/A	#N/A	#N/A	#N/A	#N/A	#N/A	#N/A	#N/A	32795	32513	282
A00253_267_H2C3JDRXY_2_2228_30752_7780	TTTATCTGGATTACAAAGTCATAGTGGACCTAGTGTAGATTTAGCAATTTTTGCTTTACACTTATCAGGTATAAGTAGTTTATTAGGAGCTATAAATTTCATTACTACAGTAGTAAATATGAGAACACCAGGTATAAGATTACACAAATTAGCGTTATTTGGTTGAGCCGTAGTTATAACGGCTGTGTTATTATTATCTTTACCTGTATTAGCTGGAGGTATAACAATGTTATTAACAGATAGAAATTTTAACACTTCATTCTTTGAAACAGCAGGAGGAGGTGATCCACTTTTATTCCAACATTTATTC	310	cellularOrganisms;Eukaryota;Fungi;Ascomycota;Sordariomycetes;Glomerellales;Plectosphaerellaceae;Verticillium;Verticillium_nonalfalfae	KR704425	313	28	1	1	310	396	708	8.45e-117	424	1	90.096	32549	15958	16591
V300094524L2C002R0050581488	TTTATCTGGTTTACAAAGTCATAGTGGACCTAGTGTAGATTTAGCAATATTTGCTTTACATCTATCAGGAGTAAGTAGTTTACTAGGAGCAATGAACTTTATTACTACAATATTAAATATGAGAAGTCCAGGTATAAGATTACACAAATTAGCCTTATTCGGTTGAGCAGTAGTAGTAACAGCAGTGTTATTATTATTATTTTAACGGATCGTCATTTTAACACATCGTTTTTTAGTGTACTAGGAGGAGGTGATCCTGTTTTATTTCAACATATTTTT	279	#N/A	#N/A	#N/A	#N/A	#N/A	#N/A	#N/A	#N/A	#N/A	#N/A	#N/A	#N/A	#N/A	32466	32281	185
A00253_267_H2C3JDRXY_2_2102_8196_9204	ACTAGCAAGAAATATGGCTCATGCAGGCCCATCTGTAGACTTAGCTATTTTCTCTCTTCATTTAGCTGGTGCCTCATCAATTTTAGGTGCAGTAAATTTCATTTCTACAGTTATTAATATACGATGACAAGGTCTTCAACTTGAACGAATTCCATTATTCGTTTGAGCTGTAACAATTACTGTAGTCCTTCTATTATTATCCCTTCCAGTTTTAGCTGGAGCAATTACTATGCTTCTTACTGACCGCAATTTAAATACATCCTTCTTCGATCCAGCCGGTGGAGGAGACCCGATTTTATACCAACATTTATTC	313	cellularOrganisms;Eukaryota;Metazoa;Annelida;Clitellata;Enchytraeida;Enchytraeidae;Globulidrilus;Globulidrilus_riparius	MF801962	305	45	0	8	312	353	657	5.4e-94	348	0.974441	85.246	32442	16529	15913
A00253_268_H2CGLDRXY_1_2101_20645_1611	TTTATCTGGTATACAAAGTCATAGTGGACCTAGTGTAGATTTAGCTATATTTGGTTTACATTTATCAGGTGTAAGTAGTCTATTAGGAGCTATGAATTTTATAACTACTATCTTAAATATGAGAAGTCCAGGAATAAGATTACATAAATTAGCTTTATTTGGTTGAGCTGTACTTGTAACAGCTGTATTATTATTATTATCTCTACCTGTTCTTGCAGGAGCAATAACAATGGTTTTAACAGATAGAAACTTTAATACTTCCTTCTTTGAAACAGCTGGAGGTGGTGATCCTATATTATACCAACATCTTTTC	313	cellularOrganisms;Eukaryota;Fungi;Ascomycota;Leotiomycetes;undef_Leotiomycetes;Pseudeurotiaceae;Pseudogymnoascus;Pseudogymnoascus_pannorum	KR055655	313	33	0	1	313	402	714	1.27e-114	416	1	89.457	32370	9796	22573
V300094524L2C001R0190249216	ATTATCAGGTATACAAAGTCATAGTGGTCCAAGTGTAGACTTGGCTATATTTGGTTTACATTTATCTGGTCTTAGTTCTTTATTAGGAGCTATGAACTTTATAACTACTTTATTAAATATTAGATGTCCAGGAACAAATTTACATAAAGTTTCATTATTTGGATGAGCTGTATTAGTGACAGCAGTATTATTATTATTATCTTTACCAGTATTAGCAGGTGCAATTACAATGTTATTAACAGATAGAAATTTTAATACTTCATTTTTCGAAGTAGCAGGAGGAGGAGATCCTATATTATTTCAACATTTATTT	313	cellularOrganisms;Eukaryota;Fungi;Ascomycota;Leotiomycetes;Helotiales;Chaetomellaceae;Synchaetomella;Synchaetomella_acerina	JX989833	312	49	0	1	312	306	617	2.29e-92	343	0.996805	84.295	32360	12315	20045
A00253_267_H2C3JDRXY_2_2103_13322_25848	TTTATCTGCAACAGAAGGAGCTGGAGTAGATTTTGCTATTTTTAGCTTACATCTTGCAGGTGCTGCTTCTTTGCTTGGAGGTATAAATTTTATTACTACTATTATTAATATGAGAACTCCAGGTATGAAAATGCATAGAGTACCTTTGTTAGTTTGATCATTATTGATTACTGCATTTTTGTTAGTTTTTTCTTTACCAGTATTAGCTGCAGCTATTACTATGTTATTAACTGATAGAAATTTTAATACATCATTTTATTTACCATCTGGTGGTGGAGATCCTGTGTTATATCAACATTTATTT	304	#N/A	#N/A	#N/A	#N/A	#N/A	#N/A	#N/A	#N/A	#N/A	#N/A	#N/A	#N/A	#N/A	32132	19212	12920
A00253_267_H2C3JDRXY_2_2126_13304_34585	ATTAAGCAGTATTGTTGCTCATTCTGGTCCATCAGTAGATTTAGCTATATTTAGTTTACATATTGCTGGTATTTCTTCATTATTAGGTGCAATAAATTTTATAACTACAATTTATAATATGAGAATAAAAGGTTTAACTTTTCATAAATTACCTTTATTTGTGTGATCTGTATTAATTACAGCTATTTTATTATTATTATCATTACCGGTATTAGCTGGTGCATTAACTATGTTAATAACAGATAGAAATTTTAATACAACATTTTTTGAACCTACAGGAGGAGGTGATCCAATTTTATATCAACATTTATTT	313	cellularOrganisms;Eukaryota;undef_Eukaryota;undef_undef_Eukaryota;Oomycetes;Saprolegniales;Saprolegniaceae;Aphanomyces;Aphanomyces_cladogamus	HQ708186	306	42	0	7	312	375	680	7.02e-99	363	0.977636	86.275	32043	13198	18845
A00253_267_H2C3JDRXY_2_2112_22137_9424	TTTAAGTGGTATATTAGCACATTCAGGAGGGGCTGTTGATTTTGCTATTTTTAGTTTACATTTAGCAGGTTTATCATCTATTTTAGGTGCAATAAATTTTATGGTTACTATATTAAATATGAGAGTACCTGGTTATAAAATGTCAATGATACCTTTATTTGTATGAAGTGTTTTTATAACAGCTATTTTATTATTATTGTCACTACCTGTATTAGCTGCTGCAATTACAATGTTATTAACAGATAGAAATTTTAATACTTCATTCTTTGATCCTTCAGGTGGAGGAGATCCTATTTTATATCAACATTTATTT	313	cellularOrganisms;Eukaryota;undef_Eukaryota;undef_undef_Eukaryota;Oomycetes;Pythiales;Pythiaceae;Pythium;Pythium_uncinulatum	EU350530	299	51	2	16	313	385	682	1.04e-77	294	0.952077	82.274	31983	12117	19865
A00253_268_H2CGLDRXY_1_2146_23891_12461	ACTCTCAAGTATAGTAGCTCATTCTGGGGGTGCCGTTGATTTAGCAATTTTTAGTTTACATTTAGCTGGGGTTTCTTCGTTGTTAGGCGCAATGAATTTCATTGTTACAATTACTTATATGAGAAATGTAAAAATGTTTGAACTTCCTTTGTTCGTTTGGGCTATTTATATTACTTCAGTGTTGCTTTTGTTATCAACATTTATTC	206	#N/A	#N/A	#N/A	#N/A	#N/A	#N/A	#N/A	#N/A	#N/A	#N/A	#N/A	#N/A	#N/A	31576	31349	227
A00253_267_H2C3JDRXY_2_2111_14651_10958	TTTAAGTGGAGTACAAAGTCACAGTGGACCTAGTGTGGATTTAGCTATATTTGCTTTACACTTATCAGGTATAAGTAGTTTATTAGGTGCAATAAATTTTATTACTACTATACTTAATATGAGAAGCCCAGGTATAAAACTACACAAACTGGCTTTATTTGGGTGAGCTGTAGTTGTTACAGCCGTATTATTATTGTTATCGTTACCTGTTTTAGCTGGAGCAATTACAATGGTTTTAACGGATAGAAATTTTAATACATCATTCTTTGAAGCTGCAGGTGGTGGTGATCCTATACTTTACCAACATCTTTTC	313	cellularOrganisms;Eukaryota;Fungi;Ascomycota;Leotiomycetes;undef_Leotiomycetes;Pseudeurotiaceae;Pseudogymnoascus;Pseudogymnoascus_pannorum	NC_027422	313	28	0	1	313	402	714	1.11e-121	439	1	91.054	31416	13108	18308
V300094524L2C001R0251252010	TTTAGCTGGAATACAAAGTCATAGTGGTCCTAGTGTAGATTTAGCTATATTTTCCTTACATTTAGCGGGAGTAAGTAGTTTATTAGGAGCCATAAATTTTATAACAACAATTATTAATATGAGGACGCCGGGTATAAGACTTCATAAACTAGCTTTATTTGGATGAGCAATCGTTATTACTGCTGTATTGTTATTATTATCTTTACCTGTATTAGCTGGTGGAATTACAATGGTATTAACAGATAGAAATTTTAATACTTCATTCTTTGAAGTTGCAGGGGGTGGTGATCCTATTTTATTTCAACATCTTTTC	313	cellularOrganisms;Eukaryota;Fungi;Ascomycota;Sordariomycetes;Hypocreales;Nectriaceae;Thelonectria;Thelonectria_discophora	JN574874	313	38	0	1	313	253	565	4.14e-108	394	1	87.859	31220	13975	17245
A00253_267_H2C3JDRXY_2_2248_20772_12727	TTTAAGTGGAGTACAAAGTCATAGTGGTCCTAGTGTAGACTTAGCTATATTTGCTTTACATTTATCAGGTATAAGTAGTTTATTAGGTGCAATTAACTTTATAACAACTATACTTAATATGAGAAGTCCCGGTATAAGATTACATAAATTAGCTTTATTTGGGTGAGCTGTTGTAGTTACAGCTGTATTATTATTATTATCTTTACCCGTATTAGCCGGTGCGATTACAATGGTTTTAACAGATAGAAATTTTAATACATCATTCTTTGAAGCGGCAGGTGGTGGTGACCCTATACTTTACCAACATCTTTTC	313	cellularOrganisms;Eukaryota;Fungi;Ascomycota;Leotiomycetes;undef_Leotiomycetes;Pseudeurotiaceae;Pseudogymnoascus;Pseudogymnoascus_pannorum	NC_027422	313	29	0	1	313	402	714	4.72e-120	434	1	90.735	31196	9105	22091
A00253_267_H2C3JDRXY_2_2111_19461_9361	ATTAAGTAGTATAATTGCTCATTCAGGACCATCAGTAGATTTAGCAATTTTTAGTTTACATATTGCAGGTATATCATCCTTATTAGGTGCTATTAATTTTATAACGACTATTTATAATATGCGTATAATTGGATTAACATTTCATAAATTACCATTATTTGTATGATCTGTATTAATTACAGCTATTTTATTATTATTATCATTACCAGTGTTAGCAGGAGCATTAACTATGTTAATTACTGATAGAAATTTTAATACAACTTTTTTTGAACCTACCGGTGGAGGTGATCCGATATTATATCAACATCTTTTT	313	cellularOrganisms;Eukaryota;undef_Eukaryota;undef_undef_Eukaryota;Oomycetes;Saprolegniales;Saprolegniaceae;Saprolegnia;Saprolegnia_eccentrica	HQ709023	290	44	0	17	306	385	674	1.76e-87	325	0.926518	84.828	31178	13862	17316
A00253_267_H2C3JDRXY_2_2106_31367_26443	ATTAAGTAGTGTACAAGCACATTCTGGTCCCAGTGTTGATTTAGCAATCTTTAGTTTACACTTATCCGGAGCCGCATCTATTTTAGGTGCTATTAATTTTATTTCTACCACGTTTAACATGCGTGCACCGGGTATTGCCATGCATAGACTTCCATTATATGTTTGGTCACTACTAGTTACATCATTTCTATTGTTACTATCATTGCCAGTTTTAGGGGGTGCTATTACTATGCTTTTAACAGATCGTAATTTTAACACCACCTTTTTCGATCCTGCAGGAGGAGGCGACCCAGTTCTTTACCAGCACTTATTT	313	cellularOrganisms;Eukaryota;undef_Eukaryota;undef_undef_Eukaryota;Phaeophyceae;Dictyotales;Dictyotaceae;Dictyota;Dictyota_dichotoma	AY500368	312	66	0	2	313	469	780	1.45e-69	266	0.996805	78.846	30949	16829	14119
A00253_267_H2C3JDRXY_2_2155_15962_25191	ATTAGCAGGGCTACAAAGCCATAGTGGACCAAGTGTAGATTTAGCGATATTTGCTCTACATCTTGCTGGTGTAAGTAGTTTATTAGGTGCCATGAATTTTATTACTACAATTGCTAATATGAGAACTCCTGGTATAAGTTTACATAAATTGACCTTATTTGCCTGATCTGTTCTTATAACAGCTGTATTATTACTATTATCATTGCCTGTACTTGCAGGAGGAATAACTATGGTTTTAACAGATAGAAATTTTAATACTTCTTTCTTTGAAACAGCAGGTGGAGGTGATCCAATATTATTTCAACATTTATTC	313	cellularOrganisms;Eukaryota;Fungi;Ascomycota;Sordariomycetes;Hypocreales;Nectriaceae;Calonectria;Calonectria_colhounii	JN574872	313	44	0	1	313	253	565	5.76e-100	367	1	85.942	30671	16066	14605
V300094524L2C001R0110766758	ACTATCTTCAAACATTGCCCACGCAGGTCCATCAGTAGACTTGGCCATTTTCTCATTACACTTAGCCGGAGCCTCATCAATTTTAGGAGCTATTAACTTTATTACCACTGTAATCAACATACGATGACAAGGTATACAATTAGAGCGCATTCCTCTATTTGTATGAGCTGTAACAATTACAGTAATTCTTCTCTTACTATCTCTACCAGTCTTAGCTGGAGCAATTACAATACTATTAACTGATCGAAATTTAAATACTTCGTTTTTTGATCCAGCCGGAGGAGGTGATCCAATCTTATATCAACATTTATTC	313	cellularOrganisms;Eukaryota;Metazoa;Annelida;Clitellata;Haplotaxida;Naididae;Nais;Nais_communis	LT903836	312	55	0	1	312	345	656	3.19e-84	315	0.996805	82.372	29898	15895	14003
A00253_267_H2C3JDRXY_2_2249_13458_12148	ACTAGCATCTATCCAATCTCATTCTGGGGGCTCGGTTGACCTTGCCATATTTAGCCTACACCTAGCTGGTATCTCCTCTATGTTGGGAGCCATTAACTTTATCACTACCATCTTGAACATGAGAGCTCCAGGTATCACTATGCACAAGATGCCGCTATTTGCATGGGCAGTGTTAGTTACCGCTGTGTTACTATTGCTATCTTTACCCGTACTTGCAGGGGGTATCACAATGTTACTCACAGATCGTAACTTTAACACTTCCTTCTATGAACCTGCAGGAGGTGGAGATCCCGTTCTTTACCAACATCTATTC	313	cellularOrganisms;Eukaryota;Fungi;Mucoromycota;Glomeromycetes;Glomerales;Glomeraceae;Rhizophagus_Glomeraceae;Rhizophagus_fasciculatus	NC_029185	288	61	0	1	288	396	683	4.74e-63	245	0.920128	78.819	29553	16114	13439
A00253_267_H2C3JDRXY_2_2151_20708_23954	ATTATCAGCTATGGTTTCAGATAGTTCAGTAGATTTAGCTATATTTAGTTTACATTTAGCAGGTCTTTCTTCTATATTAGGAGCAATAAATTTTATGGTAACAGTTTTAAATATGAGATTACCAGGTTATTCAATGCATATGATACCTTTATTTGTTTGAAGTGTTTTTATAACAGCATTATTATTATTATTATCATTACCAGTATTAGCAGCAGGAATAACTATGTTATTAACAGATAGAAATTTTATAGTAGTTTTTTTAATCCTTCAGGAGGAGGAGATCCTGTATTATATCAACATTTATTT	306	#N/A	#N/A	#N/A	#N/A	#N/A	#N/A	#N/A	#N/A	#N/A	#N/A	#N/A	#N/A	#N/A	29538	16122	13416
A00253_267_H2C3JDRXY_2_2111_19388_25488	ATTAAGTAGTATAGTAGCCCATTCTGGACCATCAGTAGATCTAGCTATATTTAGTTTACATATTGCTGGGGTTTCTTCATTATTAGGAGCAATAAATTTTATAACTACAATTTATAATATGAGAATAAAAGGTTTAACTTTTCATAAGCTACCTTTATTTGTATGATCTGTATTAATTACAGCTATTTTATTATTATTATCATTACCAGTATTAGCTGGTGCATTAACTATGTTAATAACAGATAGAAATTTTAATACAACATTTTTTGAACCTACAGGTGGTGGTGATCCAATTTTATATCAACATTTATTT	313	cellularOrganisms;Eukaryota;undef_Eukaryota;undef_undef_Eukaryota;undef_undef_undef_Eukaryota;Longamoebia;Acanthamoebidae;Acanthamoeba;Acanthamoeba_tubiashi	MG924719	313	51	0	1	313	306	618	3.41e-90	335	1	83.706	29323	10209	19114
V300094524L2C001R0021359271	TTTATCTGGATTACAAAGTCACAGTGGACCTAGTGTAGATTTAGCTATATTCGCCTTACACCTATCAGGGGTAAGTAGTTTATTAGGAGCTGTTAACTTCATAACTACTATAGCTAACATGAGAACACCTGGTATAAGCTTACACAAATTAGCATTATTTGGATGAGCTGTAGTTATTACAGCTGTATTATTATTATTATCATTACCTGTATATCCCCCAC	221	#N/A	#N/A	#N/A	#N/A	#N/A	#N/A	#N/A	#N/A	#N/A	#N/A	#N/A	#N/A	#N/A	29222	28862	360
A00253_267_H2C3JDRXY_2_2128_15691_34992	ACTCGCAAGAAATATAGCCCACGCTGGACCATCTGTAGATCTAGCAATTTTCTCTCTACATCTAGCAGGGGCATCCTCTATTCTTGGCGCAGTAAATTTTATCTCCACAGTAATTAATATACGATGACAAGGTCTACAACTAGAACGTATTCCTCTATTTGTCTGAGCAGTTACTATTACTGTAGTCCTTCTTCTCTTATCTCTTCCAGTTCTTGCTGGCGCAATTACTATACTTCTTACAGATCGAAATCTTAATACATCATTTTTTGACCCTGCTGGAGGAGGAGACCCAATTTTATATCAACATCTATTT	313	cellularOrganisms;Eukaryota;Metazoa;Annelida;Clitellata;Enchytraeida;Enchytraeidae;Fridericia;Fridericia_galba	KX618733	303	44	0	5	307	349	651	1.55e-94	349	0.968051	85.479	29024	16070	12954
A00253_267_H2C3JDRXY_2_2102_29839_12524	GTTAAGTAGTTTATTAGGACATCCCGGTGCCGCTGTAGATGCAGCTATTTTTAGTTTACATTTAGCTGGATTAAGTAGTATTTTGGGCGCAATAAATTTTATTACAACGATTTTTAATATGCGTTGTGGAGGAATGGTTAGTTATCGTATTCCATTATTTGTATGGTCTGTATTAATTACGGCTTTTTTATTACTGTTATCTTTACCGGTTTTGGCCGCAGCGATTACAATGTTATTAACTGATCGTAATTTAAATACCAGTTTTTTTGAAGTAAATGGAGGAGGAGATCCGGTATTATATCAACATTTATTT	313	cellularOrganisms;Eukaryota;Metazoa;Arthropoda;Insecta;Coleoptera;Carabidae;Amara;Amara_famelica	KJ965680	279	57	0	35	313	380	658	1.36e-63	247	0.891374	79.57	29019	16726	12293
A00253_267_H2C3JDRXY_2_2101_16306_10160	ATTATCAGGAATTTTTTCACACTCAGGTAGTGCTGTTGATTTTGGTATTTTTAGTTTACATTTAGCAGGTATTTCATCAATATTAGGTGCAATTAATTTTATAGTAACAATTTTAAATATGAGAATAAAAGGTATGATTATGTTTAGATTACCTTTATTTGTATGAGCTGTATTTATAACTGCCTGATTATTATTATTATCTTTACCTGTATTAGGAGCTGGTATAACAATGTTATTAACAGATAGAAATTTTAATACAGCTTTTTTTGAAGTAAGTGGTGGAGGGGATCCTGTTTTATTTCAACATTTATTT	313	cellularOrganisms;Eukaryota;undef_Eukaryota;undef_undef_Eukaryota;undef_undef_undef_Eukaryota;Himatismenida;Cochliopodiidae;Cochliopodium;Cochliopodium_megatetrastylus	KJ781446	313	18	0	1	313	351	663	2.98e-135	484	1	94.249	28936	17118	11818
A00253_268_H2CGLDRXY_1_2101_3016_1454	ATTATCAGGAATTCAAAGTCATAGTGGACCAAGTGTAGATTTAGCTATTTTTGCTCTACACTTATCAGGTGTGAGTAGTTTATTAGGAGCTATAAATTTTATAACTACAATTTTAAATATGAGAAGCCCTGGTATAAGATTACATAAATTATCTTTATTTGGATGAGCTGTTGTAGTTACTGCAGTTTTATTATTATTATCTTTACCTGTTTTAGCTAGCGCTATTACTATGGTATTAACTGATAGAAATTTTAATACTTCATTCTTTGAAGCTGCAGGTGGAGGTGATCCTATTCTATATCAACATCTTTTC	313	cellularOrganisms;Eukaryota;Fungi;Ascomycota;Sordariomycetes;Glomerellales;Plectosphaerellaceae;Verticillium;Verticillium_nonalfalfae	NC_029238	312	36	0	2	313	397	708	2.79e-110	401	0.996805	88.462	28924	13857	15067
A00253_267_H2C3JDRXY_2_2101_10574_7780	TTTATCTGGATTACAAAGTCACAGTGGACCTAGTGTTGACTTGGCTATATTCGCCTTACATTTATCAGGGGTAAGTAGTTTATTAGGTGCTGTAAACTTTATTACTACTATAGCTAATATGAGAACACCTGGTATAAAATTACACAAATTAGCATTATTTGGATGAGCTGTAGTTATTACAGCTGTATTATTATTATTATCATTACCTGTATTAGCTGGTGGTATAACAATGATATTAACAGACAGAAACTTTAACACTTCATTCTTCGAAGTAGCTGGAGGAGGAGATCCTATCTTATTCCAACACTTATTC	313	cellularOrganisms;Eukaryota;Fungi;Ascomycota;Sordariomycetes;Hypocreales;Clavicipitaceae;Epichloe;Epichloe_hybrida	KX066187	306	12	0	1	306	396	701	1.35e-139	499	0.977636	96.078	28697	14002	14693
A00253_267_H2C3JDRXY_2_2101_5204_23437	ACTTTCAAGTATAGTAGCTCATTCTGGTGGTGCTGTTGATTTAGCAATTTTTAGTTTACATTTAGCTGGGGTTTCTTCGTTATTAGGTGCAATGAATTTCATTGTTACAATCACTTATATGAGAAATGTAAAAATGTTTGAACTTCCTTTGTTCGTTTGGGCTATTTATATTACTTCAGTATTGCTTTTGTTATCTTTACCTGTTTTAGCTGCTGCAATAACAATGCTTCTAACTGATCGTAATTTTAATACATCATTTTATGATCCTGCAGGTGGAGGAGATCCTATCTTATATCAGCATCTTTTT	307	#N/A	#N/A	#N/A	#N/A	#N/A	#N/A	#N/A	#N/A	#N/A	#N/A	#N/A	#N/A	#N/A	28689	18616	10073
V300094524L2C001R0070152817	ACTATCGGCTAACGTTTCCCACACAGGTGCGTCTGTTGACCTCACAATTTTTAGTCTTCATTTAGCAGGTATATCTTCAATTCTTGGGGCAATTAATTTTATTACTACTATTATCAATATACGAACCCCGGGAATAAGATGAGATCAAATTCCCCTGTTTATTTGATCAGTTTTTATTACTTCAATTTTACTGCTTCTTTCACTACCTGTCTTGGCTGGTGCTATTACCATACTTTTAACGGATCGTAATCTAAATACATCATTTTTTGACCCCGCGGGTGGGGGAGACCCTATTTTGTATCAACACTTATTT	313	cellularOrganisms;Eukaryota;Metazoa;Arthropoda;Collembola;Entomobryomorpha;Entomobryidae;Entomobrya;Entomobrya_nivalis	HQ928273	294	49	0	20	313	365	658	1.36e-82	310	0.939297	83.333	28196	15619	12576
A00253_267_H2C3JDRXY_2_2277_7726_18380	TTTATCAGGTTTACAAAGTCATAGTGGACCTAGTGTAGATTTAGCTATATTTGCTCTTCATCTTTCTGGTGTAAGTAGTTTACTTGGAGCAATGAACTTTATTACAACTATATTAAATATGAGAAGTCCTGGAATAAGATTACACAAATTAGCATTATTTGGTTGAGCAGTTATAGTAACAGCTGTGTTACTATTATTATCATTACCTGTATTAGCTGGTGGTATAACAATGGTTTTAACAGATAGAAATTTTAACACATCTTTCTTTGAAGTAGCTGGTGGTGGAGATCCTATATTATACCAACATCTTTTC	313	cellularOrganisms;Eukaryota;Fungi;Ascomycota;Eurotiomycetes;Chaetothyriales;Herpotrichiellaceae;Cladophialophora;Cladophialophora_bantiana	KX257489	307	20	0	1	307	528	834	2.79e-129	464	0.980831	93.485	28138	10823	17314
A00253_267_H2C3JDRXY_2_2263_4209_18740	TCTCGCCGCAAACATCTCCCACTCCGGCCCCTCCGTAGATATAACAATTTTTTCCCTACATCTAGCCGGAGTATCCTCAATCTTAGCCTCAATTAACTTTATTACAACTATCATTAACATACGCTCTAGCGGAATAGTATTAGAGCGAATCCCCTTGTTTGTATGAAGAGTAAAAATTACAGCAATCCTCCTGCTCCTCTCCCTACCGGTACTGGCCGGAGCAATCACCATACTACTAACAGATCGAAACATTAATACAAGCTTCTTTGATCCTGCTGGCGGAGGAGACCCCATTCTCTACCAACACCTATTT	313	cellularOrganisms;Eukaryota;Metazoa;Arthropoda;Chilopoda;Geophilomorpha;Geophilidae;Geophilus;Geophilus_flavus	KM999125	313	7	0	1	313	346	658	6.56e-150	534	1	97.764	28128	3187	24941
A00253_267_H2C3JDRXY_2_2103_30391_6277	TCTTTCTAGTATTGTTGCACATTCTGGTGGAGCTGTGGATTTGGCTATTTTTAGTTTACATTTAGCGGGTGTTTCTTCATTATTAGGAGCTATGAATTTCATAGTGACTATTACTTATATGCGAAATGTAAAAATGTTTGAATTACCACTTTTTGTTTGGGCGATATATGTGACATCTTTTTTATTGTTATTATCGTTACCTGTTTTAGCTGCAGCAATTACTATGTTGCTAACTGATCGTAATTTTAATACTTCTTTTTATGATCCAATTGGTGGTGGTGATCCTATTTTATATCAGCATCTTTTT	307	#N/A	#N/A	#N/A	#N/A	#N/A	#N/A	#N/A	#N/A	#N/A	#N/A	#N/A	#N/A	#N/A	28027	16441	11586
A00253_267_H2C3JDRXY_2_2148_17716_19210	ATTAGCTGGTATTCAGTCACATTCAGGTGGTTCAGTTGATTTAGCTATTTTCTCTCTGCATTTAAGCGGGGTTTCTTCACTATTGGGTGCTATGAATTTTATTAGTACAGTTCTTAACATGAGAGCTGGGGGTCTAAGCTTACATAAAATAAGTTTATTCTCTTGAGCTATTTTCGTAACGGCTATTTTACTATTACTTTCTTTACCTGTTTTAGCGGGTGCAATCACTATGCTACTTTGTGATAGAAATTTTAATACTAGTTTTTACGACCCTGCTGGAGGTGGTGATCCTGTTCTGTATCAACATTTGTTC	313	cellularOrganisms;Eukaryota;Fungi;Basidiomycota;Agaricomycetes;Agaricales;Entolomataceae;Entoloma;Entoloma_clypeatum	JN029433	307	66	0	1	307	297	603	7.51e-67	257	0.980831	78.502	27968	17492	10476
V300094524L2C001R0030327393	ATTATCAGGAATACAAAGTCATAGTGGACCTAGTGTTGATTTAGCTATATTTGCTTTACATCTTTCAGGTGTAAGTAGTTTATTAGGAGCTGTAAATTTCATAACTACTATAGTTAATATGAGAACTCCTGGTATAAGATTACATAAATTAGCTTTATTTGGATGAGCTGTAGTTATTACAGCAGTGTTATTATTATTATCTTTACCAGTGTTAGCTGGAGGAATAACAATGGTTTTAACAGATCGTAATTTTAATACATCATTCTTTGAAACAGCTGGTGGAGGTGATCCTATATTATTCCAACATCTATTC	313	cellularOrganisms;Eukaryota;Fungi;Ascomycota;Sordariomycetes;Hypocreales;Nectriaceae;Calonectria;Calonectria_colhounii	JN574872	313	19	0	1	313	253	565	1.27e-133	480	1	93.93	27900	12580	15319
V300094524L2C001R0290826157	TCTCGCCGCAAACATCTCCCACTCCGGCCCCTCCGTAGATATAACAATTTTTTCCCTACATCTAGCCGGAGTATCCTCAATCTTAGCCTCAATTAACTTTATTACAACTATCATTAACATACGCTCTAGCGGAATAGTATTAGAGCGAATCCCCTTGTTTGTATGAAGAGTAAAAATTACAGCAATCCTCCTGCTCCTCTCCCTACCGGTACTGGCCGGAGCAATCACCATACTACTAACAGATCGAAACATTAATACAAGCTTCTTTGATCCTATATTATTCCAACATTTATTC	295	#N/A	#N/A	#N/A	#N/A	#N/A	#N/A	#N/A	#N/A	#N/A	#N/A	#N/A	#N/A	#N/A	27868	19675	8192
V300094524L2C002R0160925641	CTTATCGGCTAATATTGCTCATGAAGGATCTTCAGTTGACCTGGCTATTTTTAGCCTTCACATAGCAGGTGTTTCCTCAATCCTAGGAGCTATTAATTTTATCTCTACGGTTATCAATATACGTCCATTAGGGATAACCCCCGAACGAATACCATTATTTGTTTGGGCAGTTAAAATTACAGCAATCCTCCTCCTTCTTTCACTTCCTGTATTAGCTGGGGCAATCACCATACTATTAACAGACCGAAACGTAAATACCTCTTTTTTTGAAACAGCTGGTGGTGGTGATCCTATATTATTTCAGCATCTTTT	312	cellularOrganisms;Eukaryota;Metazoa;Arthropoda;Insecta;Coleoptera;Curculionidae;Sciaphilus;Sciaphilus_asperatus	KM439833	312	12	0	1	312	318	629	7.45e-143	509	1	96.154	27781	25444	2337
A00253_267_H2C3JDRXY_2_2122_7672_6731	ATTATCAGGTATTGCTTCTCACTCTGGTGGGTCTGTAGATTTAGCCATTTTCTCTCTTCATTTAGCAGGTATTTCTTCTATGTTAGGAGCGATGAATTTCATTACTACAATTCTTAATATGAGAGCTCCTGGTATGTCATTCCATAAAATGCCTCTATTTGTATGGGCTGTATTAATTACAGCTGTATTATTACTTCTATCTTTACCTGTATTAGCAGGAGGTATTACAATGTTATTAACGGATAGAAATTTTAATACATCTTTCTATGAGCCAGCTGGAGGAGGGGATCCATTACTATATCAACATTTATTC	313	cellularOrganisms;Eukaryota;Fungi;Mucoromycota;Mucoromycetes;Mucorales;Lichtheimiaceae;Lichtheimia;Lichtheimia_hongkongensis	NC_024200	313	31	0	1	313	393	705	2.45e-117	425	1	90.096	27763	12326	15437
A00253_267_H2C3JDRXY_2_2115_21233_8359	TCTATCAAGAAATCTGGCCCATGCTGGACCCTCTGTTGACCTAGCCATTTTCTCACTACACTTGGCAGGAGCATCCTCAATTCTCGGAGCCATTAACTTTATTACAACAGTTATTAATATACGATGAAGAGGTTTACGACTAGAGCGAATCCCACTATTTGTCTGAGCCGTAGTTATTACAGTAGTGTTACTTCTTCTATCCCTACCAGTGCTAGCCGGAGCTATTACTATACTCCTAACAGACCGAAATCTAAATACATCCTTCTTTGACCCTGCAGGAGGGGGAGATCCCATTCTATATCAACACTTATTC	313	cellularOrganisms;Eukaryota;Metazoa;Annelida;Clitellata;Haplotaxida;Lumbricidae;Aporrectodea;Aporrectodea_rosea	DQ092893	313	0	0	1	313	345	657	1.11e-159	565	1	100	27710	13306	14404
V300094524L2C001R0030763022	TTTAGCAAGTATACAAAGTCATTCTGGCCCTTCTGTTGATATGGCAATTTTTAGTTTACATTTAGCTGGTGTTTCTTCATTATTAAGTGCCATGAATTTTATAGTTACAGTTACCAATATGAGATCTTACCCAATGTTTAAATTGCCTTTATTTGTTTGGTCAGTTTATGTAACCTCGTTTTTACTTTTATTAGCGCTACCTGTTTTAGCTGCTGCAATAACCATGCTTTTGACTGATCGAAATTTTAATACATCATTTTACGATCCTTCAGGAGGAGGAGACCCTATTTTATATCAACACTTATTT	307	#N/A	#N/A	#N/A	#N/A	#N/A	#N/A	#N/A	#N/A	#N/A	#N/A	#N/A	#N/A	#N/A	27695	16299	11396
A00253_267_H2C3JDRXY_2_2113_5122_4100	ATTAAGTGGCATATTAGCACATTCTGGTGGTGCTGTAGATTTTGCTATTTTTAGTCTACATTTAGCAGGTATTTCTTCAATTTTAGGTGCTATAAATTTTATGGTTACTATTTTAAATATGAGAGTACCTGGATATAAAATGTCAATGATACCTTTATTTGTTTGAAGTGTTTTTATTACAGCTATTCTATTATTATTATCATTACCTGTTTTAGCAGCTGCTATTACAATGCTTTTAACTGATAGAAATTTTAACACTTCTTTTTTTGATCCTTCAGGTGGAGGTGACCCTATATTATATCAACATTTATTT	313	cellularOrganisms;Eukaryota;undef_Eukaryota;undef_undef_Eukaryota;Oomycetes;Peronosporales;Peronosporaceae;Phytophthora;Phytophthora_morindae	MH136936	299	47	2	16	313	393	690	3.89e-83	312	0.952077	83.612	27421	10962	16459
V300094524L2C001R0030302887	ATTAAGTGGTATTGATGCACATTCAGGGCCATCCGTTGATTTAGCTATTTTTAGCTTACATCTTTCTGGTGCATCTTCGATTGCAGGAGCTATTAATTTTATTGTTACCATTATCAACATGCGAGCAAAGGGTTTAGACTTTTATCGTCTACCTTTATTTGTTTGATCTGTTTTTATTACAGCCTTTCTACTTTTATTATCTTTACCTGTTCTCGCAGGAGCAATTACTATGTTACTTTTTGATCGAAATATGGGTACTGttttttttACTGCAGCTGGAGGAGGTGATCCTGTTTTATATCAACATTTATTT	313	cellularOrganisms;Eukaryota;undef_Eukaryota;Bacillariophyta;Bacillariophyceae;Naviculales;Pinnulariaceae;Pinnularia;Pinnularia_viridiformis	JN418679	306	69	0	1	306	306	611	5.77e-62	242	0.977636	77.451	27140	14021	13119
A00253_267_H2C3JDRXY_2_2102_20292_4633	ATTGTCAGGTATACAAAGTCACAGTGGTCCTAGTGTAGATTTAGCTATATTCGCACTTCACCTATCAGGTATAAGTAGTCTATTAGGAGCAATGAATTTTATAACAACTATACTAAATATGAGAAGTCCAGGAATAAGATTACACAAATTGGCTTTATTTGGATGAGCAGTAGTGGTTACAGCAGTTTTATTACTTTTATCTTTACCTGTATTAGCTGGTGCAATTACTATGGTTTTAACAGATAGAAATTTTAATACATCATTCTTCGAAGTAGCAGGAGGTGGAGATCCAATCTTATACCAACACCTTTTC	313	cellularOrganisms;Eukaryota;Fungi;Ascomycota;Leotiomycetes;Helotiales;undef_Helotiales;Gamarada;Gamarada_debralockiae	MG704281	302	37	0	12	313	212	513	3.19e-103	379	0.964856	87.748	26871	13039	13826
V300094524L2C001R0410172591	ATTATCAGGATTACAAAGTCATAGTGGACCTAGTGTAGATTTAGCAATTTTTGCTTTACACTTATCAGGTATAAGTAGTTTATTAGGAGCTATAAATTTCATTACTACAGTAGTATATGAGAATTCCCCAGGTATAAGATTACACAAATTAGCCTTATTTGGTTGAGCCGTAGTTATAACAGCTGTGTTATTACTATTATCTTTACCTGTATTAGCAGGAGGTATAACAATGTTATTAACAGATAGAAATTTTAACACTTCATTCTTTGAAACAGCAGGAGGAGGTGATCCAATTTTATTCCAACATTTATTC	313	cellularOrganisms;Eukaryota;Fungi;Ascomycota;Sordariomycetes;Glomerellales;Plectosphaerellaceae;Verticillium;Verticillium_nonalfalfae	KR704425	314	27	2	2	313	397	708	2.98e-116	422	0.996805	90.127	26791	10777	16014
V300094524L2C001R0020090131	ATTAAGTGGAAGTGAAGCTCATTCAGGGCCCGCAGTTGATTTAGCAATATTTAGTTTACATTTATCAGGAGCTTCTTCTATTGCAGGGGCTATAAATTTCATAGTAACTATTATAAATATGCGTGCTGAAGGCTTAGGTTTTAATCAGTTACCTTTATTTGTTTGATCTGTTTTTATTACAGCAATCTTATTATTATTATCTTTACCAGTTTTAGCTGGCGCAATTACAATGCTCTTATTTGATAGAAATATGGGAACTGttttttttAATGCTGCTGGTGGTGGTGATCCTGTTTTATATCAACATTTATTT	313	cellularOrganisms;Eukaryota;undef_Eukaryota;undef_undef_Eukaryota;Phaeophyceae;Ectocarpales;Chordariaceae;Mesogloia;Mesogloia_ikomae	LC382483	312	66	0	2	313	350	661	1.45e-69	266	0.996805	78.846	26722	11328	15394
V300094524L2C001R0010145743	ATTATCTGCGATGGCTTCAGATGGTTCTGTTGACTTAGCTATTTTTAGTTTACATATTGCAGGTCTTTCTTCTATTCTTGGTGCTATTAATTTTATAGCGACTGTTATTAATATGAGGGCTCCAGGATTTAGAATGGGTTTATTACCTCTTTTCGTATGAGCTGTATTAATTACAGCTGTGTTATTATTATTATCTTTACCAGTACTTGCTGCTGGTATTACTATGTTACTTACAGATAGAAATTTTAATAGTTCATTTTTTAATCCTTCAGGTGGTGGTGATCCAATTTTATATCAACACCTTTTT	307	#N/A	#N/A	#N/A	#N/A	#N/A	#N/A	#N/A	#N/A	#N/A	#N/A	#N/A	#N/A	#N/A	26338	15638	10700
A00253_267_H2C3JDRXY_2_2101_31575_6010	TTTATCTATTATAGAAGAGAAAGGTGTAGATTTTGCTATTTTTAGTTTACATTTAGCCGGTATATCTTCTTTATTAGGTGCTATTAATTTTATAAGTACAATTATTAATATGCGTCATGCTGGTTTAAATTTTCATATAACACCTTTATTTGTATGAGCTGTTTTAGTTACAGCTTTTTTATTATTATTATCTTTACCTGTTTTAGCTGGTGGTATTACTATGCTTTTAACTGATAGAAATTTAAATACAACTTTTTTTAATCCAGCTGGTGGTGGAGATCCTATTTTATATCAACATTTATTT	304	#N/A	#N/A	#N/A	#N/A	#N/A	#N/A	#N/A	#N/A	#N/A	#N/A	#N/A	#N/A	#N/A	26317	16878	9439
V300094524L2C001R0011186079	TCTATCAAGAAACCTAGCTCATGCTGGACCATCTGTTGATTTAGCCATTTTCTCTCTACACTTAGCAGGAGCATCCTCTATTCTAGGGGCCATTATCTTATTCCAACACTTATTC	115	#N/A	#N/A	#N/A	#N/A	#N/A	#N/A	#N/A	#N/A	#N/A	#N/A	#N/A	#N/A	#N/A	26290	23852	2438
A00253_267_H2C3JDRXY_2_2105_15736_18192	TTTATCAAGTGTACAAGCACATTCAGGTCCTTCAGTAGATTTAGCTATTTTTAGTTTACATTTATCAGGTATTTCTTCTTTATTAGGTGCTATTAATTTTTTATCTACTATTTATAATATGAGAGCTCCTGGTTTAAGTTTTCATAGATTACCTTTATTTGTTTGGGCTATATTTATTACAGCTTTTTTATTATTATTAACCTTACCTGTATTAGCAGGTGCAATTACTATGTTATTAACTGATAGAAATTTAAATACATCTTTTTACGATCCTTCAGGTGGAGGAGATCCTGTATTATATCAACATTTATTT	313	cellularOrganisms;Eukaryota;undef_Eukaryota;undef_undef_Eukaryota;Oomycetes;Pythiales;Pythiaceae;Pythium;Pythium_attrantheridium	HQ708523	312	2	0	1	312	369	680	2.01e-156	554	0.996805	99.359	26094	6797	19297
V300094524L2C001R0030333946	TTTAGCAGGTATCCAATCACATTCTGGTGGTTCAGTAGATTTAGCTATTTTTAGTTTACATCTTGCTGGAGTATCTTCTTTATTAGGAGCTATTAATTTTATTAGTACAACATTGAACATGAGAACAAATGGTATGTCTTTACATAAATTACCTTTATTTGTTTGGGCTATATTCATCACTGCAATTTTACTTTTATTATCTTTACCTGTATTAGCTGGTGCTATAACTATGTTATTAACAGATAGAAATTTTAATACTAGTTTCTATGACCCAGCTGGAGGTGGTGATCCGATTTTATATCAACATTTATTC	313	cellularOrganisms;Eukaryota;Fungi;Basidiomycota;Agaricomycetes;Agaricales;Tricholomataceae;Laccaria;Laccaria_bicolor	MK697670	313	2	0	1	313	390	702	5.75e-157	556	1	99.361	26001	12854	13147
A00253_267_H2C3JDRXY_2_2215_31340_19758	CTATCATCTGTTATTGCTCATGGAGGAGCTTCCGTTGACTTAGCTATTTTTTCTTTACATTTAGCTGGAATTTCTTCTATTTAGGA	86	#N/A	#N/A	#N/A	#N/A	#N/A	#N/A	#N/A	#N/A	#N/A	#N/A	#N/A	#N/A	#N/A	25953	5555	20398
A00253_268_H2CGLDRXY_1_2101_30418_7451	TCTTTCAGCTTCTATTGCTCATGGAGGAGCTTCTGTTGACTTAGCTATTTTTTCTCTTCACTTAGCCGGAATTTCTTCTATTTTAGGAGCAGTAAATTTTATTACTACAGTAATTAATATACGATCAACAGGAATTACATTTGATCGTATACCATTATTTGTATGAGCTGTTGTAATTACTGCTATTCTATTATTACTATCATTGCCTGTTTTAGCAGGTGCTATTACTATATTACTAACAGATCGAAATTTAAATACATCCTTTTTTGACCCTGCAGGAGGTGGAGATCCCATTTTATATCAACATTTATTT	313	cellularOrganisms;Eukaryota;Metazoa;Arthropoda;Insecta;Diptera;Rhagionidae;Rhagio;Rhagio_tringarius	KR672118	313	12	0	1	313	346	658	2.14e-143	511	1	96.166	25657	8744	16913
A00253_267_H2C3JDRXY_2_2119_28854_33364	GTTATCAGGTTTACAAAGTCATAGCGGACCAAGTGTAGATTTAGCAATTTTTGCTTTACATCTGTCTGGTATAAGTAGCCTATTAGGTGCTATGAACTTCATTACTACAATTTTGAATATGAGAAGTCCAGGTATAAGACTACACAAATTAGCTTTATTTGGATGAGCAGTCGTAATAACAGCTGTATTATTATTATTATCATTACCTGTGCTAGCTGGTGCAATAACTATGCTATTAACAGATAGAAATTTTAATACTTCCTTTTTTGAAGTAGCAGGAGGAGGAGACCCTATTTTATATCAGCATCTTTTC	313	cellularOrganisms;Eukaryota;Fungi;Ascomycota;Eurotiomycetes;Chaetothyriales;Herpotrichiellaceae;Cladophialophora;Cladophialophora_bantiana	KX257489	306	41	0	2	307	529	834	5.76e-100	368	0.977636	86.601	25515	12677	12838
V300094524L2C001R0071371070	ATTATCAGGAATACAAAGTCACAGTGGACCTAGTGTTGATTTAGCTATATTTGGTTTACATCTATCAGGTGTAAGTAGTTTATTGGGTGCAGTAAACTTTATTACTACTATATTAAATATGAGAAGTCCTGGAATAAGATTACATAAATTAGCTTTATTTGGTTGAGCTGTTTTAGTTACAGCAGTTCTTCTTTTATTATCTTTACCAGTATTAGCTGGAGGAATTACTATGGTGTTAACAGATAGAAATTTCAATACTTCATTTTTTGAAACAGCTGGAGGAGGTGATCCTATATTATACCAACATCTTTTC	313	cellularOrganisms;Eukaryota;Fungi;Ascomycota;Leotiomycetes;Helotiales;Chaetomellaceae;Synchaetomella;Synchaetomella_acerina	JX989833	306	39	0	1	306	306	611	1.11e-102	377	0.977636	87.255	25503	13863	11637
A00253_267_H2C3JDRXY_2_2102_20274_4633	ACTAAGCAGCATTCAAGCACATTCAGGTGGATCTGTAGATTTGGCTATTTTTAGTTTGCATCTTGCTGGTGTATCATCACTACTAGGTGCGGTAAACTTTATTACAACTATTTTTAATATGAGAGCTCCTGGTTTGTCAATGCATCGACTTCCTTTGTTTGTTTGGTCAGTTCTAATTACGGCTTTTTTGCTACTTTTGTCAATGCCAGTTCTTGCTGGTGCAATCACTATGTTGCTAACTGATCGAAATTTTAATACAACATTTTTTGATCCTGCCGGTGGTGGAGATCCAATCCTATATCAGCATTTGTTC	313	cellularOrganisms;Eukaryota;undef_Eukaryota;undef_undef_Eukaryota;Phaeophyceae;Fucales;Notheiaceae;Notheia;Notheia_anomala	AB776656	310	58	0	3	312	351	660	2.45e-79	298	0.990415	81.29	25461	14238	11223
A00253_267_H2C3JDRXY_2_2125_16785_2253	ACTTTCTGGTATAGAAAGTCATTCTGGTGGATCAGTAGATTTAGCTATTTTTAGTTTACATTTAGCTGGTGCTTCTTCTATTTTAGGAGCTATAAACTTTATTACTACAATTATAAATATGAGATCTCCTAATTTAAAAATGCATTGATTACCTTTATTTGTGTGAGCaatttttattactgcttttttattattattatctttacctgttttaGCCGGAGCAATTACAATGTTATTAACTGATAGAAATTTTAATACAACATTTTTTGATCCTGCAGGTGGAGGCGATCCTATTTTATATCAACATTTATTT	313	cellularOrganisms;Eukaryota;undef_Eukaryota;undef_undef_Eukaryota;undef_undef_undef_Eukaryota;Himatismenida;undef_Himatismenida;Parvamoeba;Parvamoeba_rugata	JN202434	309	45	0	5	313	381	689	3.64e-96	355	0.98722	85.437	25459	14087	11372
A00253_267_H2C3JDRXY_2_2167_4029_6057	GTTAAGCGGACCTATTGCTCATGCGGGACCTTCTGTAGATTTTGCTATTTTTAGTTTACATATTGCAGGTGCTTCGTCAATTATGGGTGCTATTAATTTTATTACAACGATTATGAACATGAGACACCCAGGTTGTACATTTAGCAATTTAAATTTATTTGTTTGATCAGTATTTATTACTGCTATTTTACTATTATTATCGTTACCAGTCTTAGCAGGTGCGATCACGATGTTATTAACAGACAGAAATTTAAATACTTCATTCTTTGATGCTACTGGAGGTGGTGACCCAGTTTTATACCAACATCTATTC	313	cellularOrganisms;Eukaryota;Metazoa;Cnidaria;Hydrozoa;Leptothecata;Campanulariidae;Obelia;Obelia_dichotoma	KX665209	295	57	0	18	312	383	677	2.8e-72	276	0.942492	80.678	25428	14116	11311
A00253_267_H2C3JDRXY_2_2127_25030_32283	ATTAAGTGCTATGCTTCTGATGGATCCGTTGATTTTGCAATTTTTAGTTTGCATCTTGCGGGTGCTTCATCACTTATGGGTGCTATAACTTTATAGCAACAGTGTTAAATATGCGCACTCCGGGATTGAAAATGAATTTAATTCCACTTTTTGTTTGAGCTGTTTTTATAACTGCATTTTTATTATTACTTTCATTACCCGTATTAGCAGCAGGTATTACTATGTTATTAACCGATAGAATTTTAATAGTTCTTTTTTTAATCCAGCTGGTGGAGGAGATCCTATTCTTTATCACATTTATTT	303	#N/A	#N/A	#N/A	#N/A	#N/A	#N/A	#N/A	#N/A	#N/A	#N/A	#N/A	#N/A	#N/A	25406	15864	9542
A00253_267_H2C3JDRXY_2_2214_30716_27821	TCTATCAAGAAACCTGGCCCATGCTGGACCCTCTGTTGACCTAGCCATTTTCTCACTTCACCTAGCAGGGGCATCCTCGATTCTAGGAGCCCTTAACTTTATTACAACCGTTATCAATATACGATGAAGGGGCTTACGACTCGAACGAATTCCTTTATTTGTATGAGCTGTAATTATTACAGTAGTTTTACTTCTCCTTTCCCTTCCAGTCCTGGCGGGAGCAATTACAATGCTCCTCACTGATCGAAATCTAAATACATCCTTT	265	#N/A	#N/A	#N/A	#N/A	#N/A	#N/A	#N/A	#N/A	#N/A	#N/A	#N/A	#N/A	#N/A	25292	25002	290
V300094524L2C001R0070175947	ATTAAGTGGTATATTAGCACATTCGAGTGGTGCTGTCGATTTTGCAATTTTTAGTTTGCATTTAGCAGGTATTTCTTCTATTTTAGGCGCAATAAATTTTATAGTAACTATAATAAATATGAGAGTACCAGGATATGGAATGCATCAAATACCATTATTCGTATGATCAGTTTTAGTTACGGCAGTATTATTATTGTTATCTTTACCAGTATTAGCTGCAGCTATAACTATGTTATTAACAGATCGAAATTTTAATACGTCATTTTTTGATCCTACAGGAGGAGGAGATCCTATTTTGTATCAACATCTGTTT	313	cellularOrganisms;Eukaryota;undef_Eukaryota;undef_undef_Eukaryota;undef_undef_undef_Eukaryota;Longamoebia;Acanthamoebidae;Acanthamoeba;Acanthamoeba_astronyxis	MG924718	313	59	0	1	313	306	618	2.45e-79	299	1	81.15	25200	14708	10492
V300094524L2C001R0060072911	ATTATCCGGAATTCAATCACATTCAGGAGGATCTGTTGATTTAGCTATATTTAGTCTACATTTAGCAGGTATCTCTTCAATGTTAGGAGCTATGAATTTTATTACAACTATTTTAAACATGAGAGCACCAGGAATGACATTACATAAATTACCTTTATTTGGTTGAGCTATATTAGTAACTGCTGTATTATTATTACTATCATTACCAGTATTAGCCGGTGGTATAACAATGTTATTAACAGATAGAAATTTTAATACAAGCTTTTATGAGCCAGCCGGAGGTGGAGATCCAATTTTATATCAACATCTTTTC	313	cellularOrganisms;Eukaryota;Fungi;Basidiomycota;Agaricomycetes;Agaricales;Entolomataceae;Entoloma;Entoloma_clypeatum	JN029433	309	47	0	1	309	297	605	1.88e-93	346	0.98722	84.79	25194	14630	10564
A00253_267_H2C3JDRXY_2_2114_32796_2143	ATTATCAGGTATACAAAGTCACAGTGGTCCTAGTGTAGATTTAGCTATCTTCGCTCTACATCTATCAGGGATAAGTAGTCTATTAGGGGCTATGAATTTTATAACAACTATACTTAATATGAGAAGTCCAGGAATAAGACTACACAAATTGGCTTTATTTGGTTGAGCAGTAGTGGTAACAGCCGTGTTATTACTTTTATCTTTACCTGTATTAGCTGGTGCAATTACTATGGTTTTAACTGACAGAAATTTTAATACATCATTCTTCGAAGTAGCAGGAGGTGGTGATCCAATCTTATACCAACACCTTTTC	313	cellularOrganisms;Eukaryota;Fungi;Ascomycota;Eurotiomycetes;Chaetothyriales;Herpotrichiellaceae;Cladophialophora;Cladophialophora_bantiana	NC_030600	305	41	0	2	306	529	833	2.01e-99	366	0.974441	86.557	25165	13270	11891
V300094524L2C001R0021257646	TTTATCTTCAATTCAATCACACTCTGGTGGTTCAGTTGATTTAGCTATATTTAGTTTACACTTAGCTGGTATATCTTCATTATTAGGAGCAATTAACTTCATAAGTACAACATTAAATATGAGAACAAATGGAATGTCATTACATAAATTACCTTTATTTGTTTGGGCTATATTCATTACAGCTATTTTACTATTATTATCTTTACCTGTATTAGCCGGTGCTATTACTATGTTACTTACAGATAGAAATTTTAATACTAGTTTCTATGATCCAGCTGGAGGTGGTGATCCAATTTTATATCAACATTTATTC	313	cellularOrganisms;Eukaryota;Fungi;Basidiomycota;Agaricomycetes;Agaricales;Cortinariaceae;Hebeloma;Hebeloma_crustuliniforme	JN029439	280	0	0	1	280	294	573	9.11e-142	506	0.894569	100	25058	14606	10452
A00253_267_H2C3JDRXY_2_2102_25156_15937	ATTGTCGAGTATTGCTAGTCACTCTGGAGGATCTGTTGATTTAGCGATTTTTAGCTTACATTTATCAGGTATTAGTAGTATTTTAGGTGCTGTGAATTTTATTACGACAATTTTAAATATGCGTGCTCCTGGTATGAGTATGCATCGATTACCTTTATTTGTGTGGTCAGTATTTATTACAGCGTTTCTATTATTGCTGTCACTTCCTGTATTTGCTGGTGCAATTACTATGTTATTAACAGATCGAAACTTTAATACTACATTTTTCGATCCTGCTGGTGGAGGTGATCCAGTTCTTTACCAACATTTATTT	313	cellularOrganisms;Eukaryota;Viridiplantae;Chlorophyta;Nephroselmidophyceae;undef_Nephroselmidophyceae;undef_undef_Nephroselmidophyceae;Nephroselmis;Nephroselmis_olivacea	AF110138	295	50	0	19	313	423	717	4.73e-82	307	0.942492	83.051	24931	10561	14370
A00253_267_H2C3JDRXY_2_2130_22372_11271	TTTAGCAGGGTTACAGAGTCATAGTGGGCCAAGTGTAGATTTAGCCATCTTTGCTTTGCATTTATCAGGTGTAAGTAGTTTATTAGGATCAATTAATTTTATAACTACTATTGTTAATATGAGAACTCCAGGTATAAGATTACACAAATTAGCCTTATTTGGATGAGCTGTAGTTATTACTGCTGTATTACTGTTATTATCTTTACCGGTATTAGCTGGTGGTATAACAATGGTTTTAACAGATAGAAATTTCAATACATCGTTCTTTGAAGTAGCCGGAGGAGGTGATCCTATATTATTCCAACACTTATTC	313	cellularOrganisms;Eukaryota;Fungi;Ascomycota;Sordariomycetes;Hypocreales;Nectriaceae;Thelonectria;Thelonectria_veuillotiana	JN574862	313	16	0	1	313	253	565	5.75e-138	493	1	94.888	24906	12107	12799
A00253_267_H2C3JDRXY_2_2101_3351_3787	TCTCGCTCATTATTTTGCTCACAGAGGGCCTGCAGTTGACTTAACAATTTTTTCATTACACCTAGCCGGCGTATCCTCAATTTTAGGGGCAGTTAACTTTATTTCAACAATTATTAATATACGATCTTTATCTATATCTTTAGAAAATATACCCCTATTCGTATGATCTGTTTTAATCACTGCCATTTTATTACTGCTCTCTTTACCAGTGTTAGCTGGAGCAATTACAATACTTCTTTTAGATCGAAATTTCAATACTTCTTTCTTTGACCCTGCTGGAGGTGGAGATCCTGTACTTTACCAACACCTGTTT	313	cellularOrganisms;Eukaryota;Metazoa;Arthropoda;Insecta;Neuroptera;Myrmeleontidae;Myrmeleon;Myrmeleon_inconspicuus	JQ864066	272	50	0	35	306	334	605	1.45e-69	266	0.86901	81.618	24882	8566	16316
A00253_267_H2C3JDRXY_2_2220_14642_21339	GTTGAGTACGTCATTATTTCATTCAGGGGGTGCTGTAGATTTAGCTATTTTTAGTTTACATATTTCAGGTACTTCATCGTTATTGGGGGCGATAAATTTTATTGTTACGTCTTTAAATATGCGTACAAAAGGTATGAGCATGCAGAATATGCCGTTGTTTGTTTGAGCAATTTTAGTTACAGCAATCCTTTTACTTTTATCGTTACCAGTTTTAGCGGGAGCTATAACAATGTTGCTTACTGATCGTAACTTTAATACGTCTTTTTTTAATTCGCTTGGAGGAGGAGATCCTATTTTATACCAACACTTATTT	313	cellularOrganisms;Eukaryota;undef_Eukaryota;Rhodophyta;Florideophyceae;Rhodymeniales;Rhodymeniaceae;Chrysymenia;Chrysymenia_brownii	KU986351	298	61	2	19	313	370	664	2.99e-59	233	0.942492	77.517	24867	14762	10105
V300094524L2C001R0151289608	ACTAGCTAGAAATATAGCCCACGCAGGCCCCTCAGTTGATTTAGCAATTTTCTCACTTCATCTAGCAGGTGCGTCATCAATCCCCCC	87	#N/A	#N/A	#N/A	#N/A	#N/A	#N/A	#N/A	#N/A	#N/A	#N/A	#N/A	#N/A	#N/A	24854	15298	9555
A00253_267_H2C3JDRXY_2_2139_15835_2174	ATTAAGTAGTAATTTATTTCATAGCACATCTTCAGTGGATTTAGCAATTTTTAGTTTACATTTAGCGGGAGCTTCTTCTTTGGCCGGAGCAATTAATTTTATTTGTACAATTTTTTATATGAGAGCTCCAGGAATTACTTTTGCAAATTTACCATTATTTGTTTGGTCAGTTTTAATTACTGCTTTTTTATTATTGCTATCTCTACCTGTTTTGGCTGGAGGTATTACTATGTTATTATTCGATAGAAATTTTAATTCAAATTTTTTTGTCGTTGATGGAGGAGGAGATCCAATTTTATATCAGCATTTATTT	313	cellularOrganisms;Eukaryota;undef_Eukaryota;undef_undef_Eukaryota;Oomycetes;Peronosporales;Peronosporaceae;Phytophthora;Phytophthora_insolita	GU594822	286	50	4	30	313	399	682	2.15e-67	259	0.907348	81.119	24775	14441	10334
A00253_267_H2C3JDRXY_2_2113_32434_19617	TCTATCGTCTAATATTGCTCATGCCGGGGCTTCTGTAGACTTCGCCATCTTTTCCTTACACTTAGCCGGCGCCTCCTCCATTATGGGGTCGGCCAACTTTATTACTACTATCATTAATATGCGCACTAGCGGAATAACTATAGAAAAAACCCCGCTATTCGTATGGTCGGTACTTTTAACGGCTATCCTACTCCTACTGTCTCTACCGGTGCTAGCAGGGGCCATTACAATGCTATTAACAGACCGCAACTTTAATACCTCCTTCTTCGACCCAGCTGGGGGTGGAGATCCTATTTTATACCAACACTTGTTT	313	cellularOrganisms;Eukaryota;Metazoa;Arthropoda;Insecta;Ephemeroptera;Ephemerellidae;Uracanthella;Uracanthella_chinoi	KP970704	294	60	0	13	306	358	651	6.16e-68	260	0.939297	79.592	24763	8617	16145
A00253_267_H2C3JDRXY_2_2131_19479_7827	ACTTTCTGCTATTCAGGCGCATTCGGGGCCTGCAGTTGATTTAGCAATTTTTAGCTTACATTTATCAGGAGCTTCGTCTATTTTAGGGGCCATTAATTTCATTGCCACAATTTTTAACATGAGGAGCCCAGGTATGTTTTTTCATAAAACTCCTCTTTTCGTATGATCAGTCCTTGTTACTGCCTTTTTGCTTCTTTTATCTTTGCCTGTTTTTGCAGGTGCAATTACTATGTTGCTAACAGATAGAAATTTTAATACCAGCTTTTATGATCCTGCAGGCGGTGGTGATCCGGTTCTCTATCAGCATTTATTT	313	cellularOrganisms;Eukaryota;undef_Eukaryota;Rhodophyta;Florideophyceae;Ceramiales;Rhodomelaceae;Polyostea;Polyostea_bipinnata	KU564325	294	62	0	20	313	371	664	3.19e-65	251	0.939297	78.912	24613	14832	9781
V300094524L2C002R0400240316	ATTATCAGGAATACAAAGTCATAGTGGTCCTAGTGTAGATTTAGCTATATTTGGATTACATTTAAGTGGTATAAGTAGTATGTTAGGAGCTATAAATTTCATAACTACAATATTAAATATGAGAAGTCCTGGTATATCTTTACACAAATTAGCTTTATTTGGTTGAGCTATAATAATTACAGCAGTATTATTGTTATTATCATTACCTGTATTAGCTGGGGGGATTACTATGCTTTTAACTGATAGAAATTTTAATACATCTTTCTTTGAAGCAGCTGGAGGTGGTGACCCTATATTATTTCAACATCTTTTT	313	cellularOrganisms;Eukaryota;Fungi;Ascomycota;Eurotiomycetes;Onygenales;Arthrodermataceae;Arthroderma;Arthroderma_uncinatum	NC_012828	311	41	0	2	312	397	707	1.11e-102	377	0.99361	86.817	24578	13019	11559
A00253_267_H2C3JDRXY_2_2101_7600_1157	TTTAAGTGGAATACAAAGTCATAGTGGACCTAGTGTAGATTTAGCTATTTTCGCATTACATCTAGCAGGTGTAAGTAGTTTATTAGGTGCTATGAACTTTATAACTACTATACTTAACATGAGAAGTGCGGGTATTAGATTACACAAGTTAGCTTTATTTGGGTGAGCCGTACTAGTTACAGCAGTATTACTATTATTATCATTACCTGTTTTAGCTGGTGCTATAACAATGCTTTTAACAGATAGAAATTTTAATACTTCATTCTTTGAAGCAGCAGGAGGAGGTGATCCTATTTTATATCAACATCTTTTC	313	cellularOrganisms;Eukaryota;Fungi;Ascomycota;Leotiomycetes;Helotiales;Helotiaceae;Articulospora;Articulospora_tetracladia	EU998934	313	40	0	1	313	264	576	2.15e-105	385	1	87.22	24542	13562	10980
A00253_267_H2C3JDRXY_2_2102_22363_11381	GTTATCGGGAATTCAAAGCCATTCTGGGGGTTCCGTTGATATGGCGATTTTTAGTTTACATTTAGCTGGGATTTCATCTTTATTAGGAGCAATTAATTTTATTACAACAATAATTAATATGCGTACTCCTCAATTACACTGGCATAGATTACCTTTATTTGTTTGGTCTGTATTTATCACAGCCATTTTATTATTATTAGCATTACCAGTATTAGCAGCAGCAATAACTATGCTATTAACTGATAGAAATTTTAATACAACATTTTTTGATCCAGCAGGTGGAGGTGACCCTATATTATATCAACATTTATTT	313	cellularOrganisms;Eukaryota;undef_Eukaryota;undef_undef_Eukaryota;undef_undef_undef_Eukaryota;undef_undef_undef_undef_Eukaryota;Vannellidae;Vannella;Vannella_simplex	MF496657	313	50	2	2	313	439	750	6.16e-87	324	0.996805	83.387	24460	11719	12741
V300094524L2C002R0150760735	TTTATCTGGTTTACAAAGTCATAGTGGACCTAGTGTAGATTTAGCAATTTTTGCTTTACATCTATCAGGTGTAAGTAGTTTACTAGGAGCAATGAACTTTATTACTACAATATTAAATATGAGAAGTCCAGGTGGAGGAGATCCTATATTATTCCAACATTTATTC	166	#N/A	#N/A	#N/A	#N/A	#N/A	#N/A	#N/A	#N/A	#N/A	#N/A	#N/A	#N/A	#N/A	24428	24153	275
V300094524L2C001R0010678058	ATTATCAAGTATTCAAGCACATTCAGGAGGTGCTGTAGATTTAGCGATTTTTAGTTTACATTTATCAGGATTATCATCATTATTAGGAGCTATAAATTTTATCACAACAATATTTAATATGCGTACTCCAGGTATGTCAATGCATAAATTACCATTATTTGTATGGTCTGTATTAATTACTGCCTTTTTATTATTATTATCTTTACCTGTATTAGCTGGTGCTATTACAATGTTATTAACAGATAGAAATTTTAATACAACTTTCTTTGATCCTGCTGGAGGTGGTGATCCAATCTTATATCAACACTTATTC	313	cellularOrganisms;Eukaryota;undef_Eukaryota;undef_undef_Eukaryota;Oomycetes;Peronosporales;Peronosporaceae;Phytophthora;Phytophthora_aquimorbida	MH136847	314	42	2	1	312	372	683	3.64e-96	354	0.996805	85.35	24251	9626	14625
A00253_267_H2C3JDRXY_2_2109_27841_5744	CCTTAGAAGCCTGTTAGGACATTCTAATAATAGTGTAGATATAGTGATTTTTAGATTACACTTAGCGGGAGTTAGATCAATTGCGGGTTCTGTTAATTTTTTATGTACTATAAATAATTTAAAAGTACCATCTTTAAGATGATTCAATATGCCTCTTTTTTTAGTTAGAGTTTGAGTAACTGCTTTTCTTTTAGTATTAAGTTTACCAGTTTTAGCTGGAGGAATTACAATATTGTTGTTTGACCGAAATTTAAATACTTCTTTTTTTGATCCTTTAGGAGGTGGAGATCCCTTGTTATTCCAACACTTATTT	313	cellularOrganisms;Eukaryota;Metazoa;Nematoda;Enoplea;Dorylaimida;Longidoridae;Xiphinema;Xiphinema_brevicolle	AB675669	302	52	5	16	312	193	489	3.19e-65	252	0.948882	79.47	24131	14280	9851
A00253_267_H2C3JDRXY_2_2106_20401_2440	TTTATCAGGATTACAAAGTCATAGTGGACCTAGTGTAGATTTAGCTATATTTGCTTTACACTTATCAGGTATAAGTAGTTTATTAGGAGCTATAAATTTCATTACTACAGTAGTAAATATGAGAACACCAGGTATAAGATTACACAAATTAGCTTTATTTGGTTGAGCCGTAGTTATAACAGCTGTATTATTATTATTATCTTTACCTGTATTAGCTGGAGGTATAACAATGTTATTAACAGATAGAAATTTTAACACTTCATTCTTTGAAACAGCAGGAGGAGGTGATCCAATTTTATTCCAACATTTATTC	313	cellularOrganisms;Eukaryota;Fungi;Ascomycota;Sordariomycetes;Glomerellales;Plectosphaerellaceae;Verticillium;Verticillium_nonalfalfae	KR704425	313	23	0	1	313	396	708	3.4e-128	462	1	92.652	23991	10902	13089
V300094524L2C001R0030021562	TTTATCAGGAATACAATCTCATTCTGGTGCTTCAGTAGATTTAGCTATATTTAGTCTACACTTATCAGGTATATCTTCAATCTTAGGTGCTATAAACTTTATTACTACAGTATTAAATATGAGAGCTCCAGGAATGACAATGCATAAATTACCTTTATTCGTTTGAGCTATATTTGTAACTGCTATACTATTATTATTATCACTACCAGTATTAGCTGGTGCGATTACTATGTTATTAACGGATAGAAACTTTAATACATCATTCTATGATCCAAGTGGTGGTGGTGATCCAATTCTATATCAGCACTTATTC	313	cellularOrganisms;Eukaryota;Fungi;undef_Fungi;undef_undef_Fungi;undef_undef_undef_Fungi;undef_undef_undef_undef_Fungi;undef_undef_undef_undef_undef_Fungi;uncultured_fungus	FN600305	221	7	0	1	221	375	595	5.76e-100	368	0.70607	96.833	23975	11248	12726
V300094524L2C001R0670364077	TCTCGCTCATTATTTTGCTCACAGAGGGCCTGCAGTTGACTTAACAATTTTTTCATTACACCTAGCCGGCGTATCCTCAATTTTAGGGGCAGTTAACTTTATTTCAACAATTATTAATATACGATCTTTATCTATATCTTTAGAAAATATACCCCTATTCGTATGATCTGTTTTAATCACTGCCATTTTATTACTGCTCTCTTTACCAGTGTTAGCCGGAGCAATTACAATACTTCTTTTAGATCGAAATTTCAATACTTCTTTCTTTGACCCTGCTGGGGGCGGAGAAAGAAGTAT	297	#N/A	#N/A	#N/A	#N/A	#N/A	#N/A	#N/A	#N/A	#N/A	#N/A	#N/A	#N/A	#N/A	23925	20402	3523
A00253_267_H2C3JDRXY_2_2102_23692_1470	ATTATCTGGAATACAAAGTCATAGTGGGCCAAGTGTAGATTTAGCTATTTTTGCTTTACATTTATCTGGATTAAGTTCTATGTTAGGAGCTATGAATTTTATTACTACTATATTAAATATGAGATCTCCAGGTATAAAATTACATAAAGTTACTTTGTTCGGATGAGCTACAGTTATTACTGCTGTTTTATTATTATTATCTTTACCTGTGTTAGCTGGTGCAATTACCATGTTATTAACAGATAGAAATTTTAATACCTCATTCTTTGAAGTAGCTGGGGGAGGAGATCCTATATTATTTCAACATTTATTC	313	cellularOrganisms;Eukaryota;Fungi;Ascomycota;Sordariomycetes;Glomerellales;Plectosphaerellaceae;Verticillium;Verticillium_nonalfalfae	NC_029238	312	41	0	2	313	397	708	3.19e-103	379	0.996805	86.859	23912	10678	13234
V300094524L2C001R0060290249	TTTATCATCAATTCAAGCACATTCTGGAGCTTCTGTTGATTTAGCTATTTTTAGTTTACATTTATCAGGAGCAGCATCTATTTTAGGGGCGATTAATTTTATTGTTACTATTTTCAATATGAGAGCTCCTGGACTTTTTATGCATAAATTACCATTATTTGTTTGATCTATTTTAGTAACTGCATTTCTTTTATTATTATCTTTACCTGTTTTTGCTGGAGCAATTACAATGCTTTTAACAGATAGAAATTTTAATACAAGTTTTTATGACCCAGTAGGAGGAGGAGATCCAGTATTATACCAACATCTTTTC	313	cellularOrganisms;Eukaryota;undef_Eukaryota;Rhodophyta;Bangiophyceae;Bangiales;Bangiaceae;Pyropia;Pyropia_haitanensis	KC791171	307	53	0	1	307	352	658	3.19e-84	315	0.980831	82.736	23876	14673	9203
A00253_267_H2C3JDRXY_2_2204_19434_29637	TCTATCAAGAAACCTAGCTCATGCTGGACCATCTGTTGATTTAGCCATTTTCTCTCTACACTTAGCAGGAGCATCATCAATTGC	84	#N/A	#N/A	#N/A	#N/A	#N/A	#N/A	#N/A	#N/A	#N/A	#N/A	#N/A	#N/A	#N/A	23876	22356	1519
V300094524L2C001R0111103717	ATTAGCTTCTTTGCAAGGACATCCAGGCCCGTCAGTTGATTTTGCAATTTTTAGTTTGCACATTGCGGGGGCTTCGTCGATTCTTGGTGCTATTAATTTCATCGCTACTATTGTTAACATGAGGACGTTAGGCATTTTTTGGCATCGCGTCCCTTTGTTTGTTTGGGCAGTTTTTATTACTGCGATACTTTTGTTACTGTCACTTCCAGTTCTTGCGGCTGGCATTACCATGCTTCTTACAGATCGGAATTTTAATACTAGTTTCTTTGATTACGTTGGTGGGGGCGATCCTATTCTTTACCAGCATCTGTTT	313	cellularOrganisms;Eukaryota;Metazoa;Arthropoda;Arachnida;Sarcoptiformes;Acaridae;Aleuroglyphus;Aleuroglyphus_ovatus	KJ571488	285	59	2	35	313	421	699	2.15e-48	196	0.891374	75.088	23780	15296	8484
A00253_267_H2C3JDRXY_2_2103_12029_9862	GCTCGCAAGAAATATAGCCCACGCTGGACCATCTGTAGATCTAGCAATTTTCTCTCTACATTTAGCTGGAGCATCCTCTATTCTTGGCGCAGTAAATTTTATCTCCACAGTAATTAACATACGATGACAAGGCCTACAACTAGAACGTATTCCACTATTTGTCTGAGCAGTTACTATTACTGTAGTCCTTCTTCTCCTATCACTTCCAGTTCTTGCTGGTGCAATTACTATACTTCTTACAGATCGAAATCTTAATACATCATTTTTTGATCCTGCCGGAGGAGGAGACCCAATTTTATATCAACACCTATTT	313	cellularOrganisms;Eukaryota;Metazoa;Annelida;Clitellata;Enchytraeida;Enchytraeidae;Globulidrilus;Globulidrilus_riparius	MF801971	308	47	0	6	313	351	658	6.57e-93	344	0.984026	84.74	23552	13683	9869
A00253_267_H2C3JDRXY_2_2106_5303_4069	ACTTTCAGGAATAGAGGCACATAGCACACCAGGTGTTGACTTAGCTATATTTAGCTTACATCTCGCAGGTATTTCTTCCTTACTCGGAGCAATTAATTTCATTGTAACTATTATCTTCATGAGAGTTCCAGGAATGACAATGCACAAAGCACCGTTATTCGTATGGGCTGTTTTGGTGACAGCAGTGTTGCTACTGTTATCCCTTCCTGTTCTAGCCGGAGCTATTACAATGCTTTTAACAGATCGTAATTTTAACACCTCTTTCTTTGATCCCTCAGGAGGAGGTGATCCGTTATTATATCAACATCTCTTT	313	cellularOrganisms;Eukaryota;Metazoa;Cnidaria;Hydrozoa;Siphonophorae;Agalmatidae;Agalma;Agalma_elegans	GQ119940	282	61	2	35	313	105	383	1.45e-50	204	0.891374	76.241	23505	13901	9604
A00253_268_H2CGLDRXY_1_2101_11107_17910	TTTAAGTGGAGTACAAAGTCACAGTGGACCTAGTGTTGATTTAGCTATATTTGCTTTACACCTTTCAGGTGTAAGTAGTCTATTAGGTGCAATTAATTTTATAACTACTATACTTAATATGAGAAGTCCAGGAATAGTGCTACATAAATTAGCTTTATTTGGATGAGCTGTAGTTGTTACAGCTGTATTATTATTATTATCCTTACCCGTTCTTGCAGGTGCAATTACAATGGTTTTAACTGATAGAAATTTTAATACATCATTCTTTGAAGCTGCAGGAGGTGGTGACCCTATATTATACCAACATCTTTTC	313	cellularOrganisms;Eukaryota;Fungi;Ascomycota;Leotiomycetes;undef_Leotiomycetes;Pseudeurotiaceae;Pseudogymnoascus;Pseudogymnoascus_pannorum	NC_027422	313	21	0	1	313	402	714	6.56e-131	471	1	93.291	23353	10068	13285
A00253_268_H2CGLDRXY_1_2120_13874_2440	ATTAGCTTCTAATATTTTTCATAATGGTCCCTCAGTTGATTTAACTATTTTTTCTCTTCATATTGCTGGAATATCTTCTATTCTAGGAGCTATCAATTTTATTTCAACTATTATAAATATACATCATAAAAATTTTTCTATCGATAAAATTCCCTTACTTGTATGATCAATTTTAATCACTGCAATTTTATTACTTTTATCCCTCCCAGTTCTTGCAGGAGCTATCACTATACTTCTAACTGACCGTAACCTTAATACTTCATTTTTTGACCCATCTGGTGGTGGTGATCCTATTTTATACCAACATCTCTTC	313	cellularOrganisms;Eukaryota;Metazoa;Arthropoda;Insecta;Hymenoptera;Formicidae;Lasius;Lasius_niger	LT977503	313	0	0	1	313	346	658	1.11e-159	565	1	100	23335	14974	8360
V300094524L2C001R0030302039	ATTATCAGGTATACAATCTCACAGTGGACCAAGTGTTGATTTAGCTATTTTTGGTTTACACTTGAGTGGTATAAGTAGTATGTTAGGTGCTATGAATTTTATAACAACAATATTAAATATGAGAAGTCCAGGTATACGTTTACACAAATTAGCTTTATTTGGATGAGCTGTAGTTATTACAGCTGTATTATTATTATTATCATTACCAGTATTAGCGGGTGGTATAACTATGATATTAACAGATAGAAACTTTAATACTTCATTCTTTGAAGTAGCTGGTGGAGGTGATCCTATTTTATTCCAACACTTATTC	313	cellularOrganisms;Eukaryota;Fungi;Ascomycota;Eurotiomycetes;Eurotiales;Aspergillaceae;Penicillium;Penicillium_ochrochloron	FJ004541	281	11	0	33	313	1	281	4.14e-127	458	0.897764	96.085	23314	11406	11908
V300094524L2C001R0071225463	CTTATCGGCTAATATTGCTCATGAAGGATCTTCAGTTGACCTGGCTATTTTTAGCCTTCACATAGCAGGTGTTTCCTCAATCCTAGGAGCTATTAATTTTATCTCTACGGTTATCAATATACGTCCATTAGGGATAACCCCCGAACGAATACCATTATTTGTTTGGGCAGTTAAAATTACAGCAATCCTCCTCCTTCTTTCACTTCCTGTATTAGCTGGGGCAATCACCATACTATTAACAGACCGAAACGTAAATACCTCTTTTTTTGACCCTGCCGGAGGAGGGGACCCAATTTTATACCAGCATCTTTTT	313	cellularOrganisms;Eukaryota;Metazoa;Arthropoda;Insecta;Coleoptera;Curculionidae;Sciaphilus;Sciaphilus_asperatus	KJ962310	313	0	0	1	313	346	658	1.11e-159	565	1	100	23280	2540	20740
A00253_267_H2C3JDRXY_2_2101_21314_4053	CTTATCAGGAATACAAAGTCATAGTGGACCTAGTGTGGATTTAGCCATATTTGCTCTACACCTTTCAGGTATAAGTAGTTTACTTGGAGCAATGAATTTCATAACAACTATCTTAAATATGAGAAGTCCTGGAATCAGATTACATAAATTGGCATTGTTTGGGTGAGCAGTAGTAGTTACAGCAGTATTACTATTATTATCTTTACCTGTATTAGCGGGAGGTATAACAATGGTTCTTACAGACAGAAACTTTAATACATCTTTCTTTGAAGTAGCAGGTGGAGGAGATCCCATATTATACCAACACTTGTTT	313	cellularOrganisms;Eukaryota;Fungi;Ascomycota;Eurotiomycetes;Chaetothyriales;Herpotrichiellaceae;Cladophialophora;Cladophialophora_bantiana	NC_030600	312	42	0	2	313	529	840	3.88e-102	374	0.996805	86.538	23235	12474	10761
A00253_267_H2C3JDRXY_2_2249_32786_21386	ATTGTCTAGCATTCAAAGTCATAGTGGGCCTAGTGTAGATTTAGCTATATTTGCATTACATTTATCTGGTGTTAGTTCTTTATTAGGAGCTATGAACTTTATAACAACAATATTAAATATGAGAGCTCCAGGTATAAGATTACACAAAGTCTCTTTATTTGGATGAGCTGTAGTAGTAACAGCTATACTACTATTATTATCTTTACCCGTATTAGCAGGTGCAATAACAATGTTATTAACTGATAGAAATTTTAATACTTCATTTTTTGAAGTAGCAGGAGGTGGAGATCCTATATTATTTCAACATTTATTT	313	cellularOrganisms;Eukaryota;Fungi;Ascomycota;Sordariomycetes;Hypocreales;Nectriaceae;Calonectria;Calonectria_colhounii	JN574872	299	39	0	14	312	266	564	7.02e-99	364	0.955272	86.957	23153	11464	11689
A00253_267_H2C3JDRXY_2_2103_11749_12477	TTTATCTGGTTTACAAAGTCATAGTGGACCTAGTGTAGATTTAGCTATATTTGCTTTACATCTATCAGGAGTAAGTAGTTTATTAGGAGCAATGAATTTTATTACCACAATATTAAATATGAGAAGTCCAGGTATAAGATTACACAAATTAGCCTTATTCGGATGAGCAGTAGTAGTAACAGCAGTGTTATTATTATTATCATTACCTGTATTAGCAGGTGGAATTACTATGGTTTTAACGGATAGAAATTTCAATACTTCATTTTTTGAAGTAGCCGGAGGTGGAGATCCTATATTATACCAACATCTTTTC	313	cellularOrganisms;Eukaryota;Fungi;Ascomycota;Eurotiomycetes;Chaetothyriales;Herpotrichiellaceae;Cladophialophora;Cladophialophora_bantiana	KX257489	307	30	0	1	307	528	834	1.04e-115	419	0.980831	90.228	23099	9833	13266
A00253_267_H2C3JDRXY_2_2109_22516_29684	TTTAAGTGGAATAGTAGCCCATTCAGGTGGAGCAGTAGATTTTGCTATATTTAGTTTACATTTAGCTGGATTATCTTCTATTTTAGGTGCCATTAATTTTATGGTTACAATTTTAAATATGAGAGTACCTGGTTTAAAATTATCAATGATACCATTATTTGTTTGAAGTGTTTTTATTACTGCTATTTTACTTTTATTATCTTTACCAGTTTTAGCAGCAGCTATTACAATGCTTTTAACAGATCGTAATTTTAATACATCATTTTTTGATCCTTCAGGTGGAGGTGATCCTATTTTATATCAACATTTATTC	313	cellularOrganisms;Eukaryota;Metazoa;Arthropoda;Insecta;Lepidoptera;Noctuidae;Mythimna;Mythimna_separata	MH900439	298	47	2	17	312	242	537	2.01e-80	303	0.945687	82.886	23020	13984	9036
A00253_267_H2C3JDRXY_2_2101_8124_27586	GCTAAGTAGTATCGTTGCACATTCTGGAGGAGCAGTTGATTTAGCTATTTTTAGTCTACATTTAGCAGGTATTTCTTCATTATTGGGTGCAATGAACTTTATTACTACTATTTTTAATATGCGTGTACCAGGCTTAACTATGTACACAATACCTTTATTTGTTTGGGCTGTTTTAATTACAGCTTTCTTGTTACTTTTATCGCTACCTGTTTTGGCTGGTGGCATTACCATGTTACTTACAGATCGTAATTTTAATACGTCTTTTTTTGATCCAGCTGGTGGAGGTGACCCAATTTTATATCAACATTTATTC	313	cellularOrganisms;Eukaryota;undef_Eukaryota;undef_undef_Eukaryota;Oomycetes;Peronosporales;Peronosporaceae;Phytophthora;Phytophthora_multivora	MH136939	297	49	2	17	312	385	680	2.45e-79	299	0.945687	82.828	23000	12358	10642
A00253_267_H2C3JDRXY_2_2150_21034_32002	ATTAAGTGGTATTTTAGCACATTCTGGTGGTGCTGTAGATTTTGCTATTTTTAGTTTACATTTATCAGGTTTATCTTCTATATTAGGTGCTATAAATTTTATGGTAACAATATTAAATATGAGAGTACCTGGTTATAAAATGTCAATGATTCCTTTATTTGTATGAAGTATATTTATAACAGCAATATTATTATTATTATCATTACCAGTTTTAGCTGCTGCAATTACAATGCTTTTAACTGATAGGAATTTTAATACTTCATTTTTTGATCCTTCTGGTGGAGGTGATCCTATTTTATATCAACATTTATTT	313	cellularOrganisms;Eukaryota;undef_Eukaryota;Rhodophyta;Florideophyceae;Gigartinales;Cystocloniaceae;Calliblepharis;Calliblepharis_ciliata	KJ960360	294	47	0	20	313	382	675	2.62e-85	319	0.939297	84.014	22935	9865	13070
V300094524L2C001R0030298871	TTTATCAAGTATCTTGAGTCATTCTGGTGGTTCTGTTGATTTAGCTATCTTCAGTTTACATCTTGCAGGAATCTCTTCTTTATTAGGAGCTATAAATTTCATAACTACTGTATTAAATATGAGAGCTAATGGAATGAGTTTACATAAATTATCATTATTTGTGTGGGCTATTTTTATAACAGCAATTTTATTATTATTATCTTTACCAGTATTAGCTGGTGCAATAACAATGTTACTTACAGATAGAAATTTTAATACTAGTTTCTATGATCCAGCTGGAGGTGGTGATCCTATTTTATATCAACATTTATTC	313	cellularOrganisms;Eukaryota;Fungi;Basidiomycota;Agaricomycetes;Polyporales;Polyporaceae;Ganoderma;Ganoderma_applanatum	NC_027188	294	31	0	20	313	412	705	5.05e-107	391	0.939297	89.456	22929	12918	10011
V300094524L2C001R0601088358	TCTAGCAGGAATCCAGTCTCATTCCGGTGGTTCTGTAGATTTAAGTATCTTCTCTCTACACCTAGCGGGTGTATCTAGTTTACTAGGTGCAATGAATTTCATTACAACAGTATTGAATATGAGAGCTCCAGGTATGACATTACATAAATTACCATTATTCGTATGAGCTATTTTCGTAACAGCTATATTGTTATTATTATCATTACCCGTATTAGCCGGTGCTATTACTATGCTATTAACAGATAGACAGTTTAATACATCATTCTATGATCCTAGTGCAGGAGGGGACCCGATCTTATATCAGCATTTATTC	313	cellularOrganisms;Eukaryota;Fungi;Basidiomycota;Agaricomycetes;Cantharellales;Cantharellaceae;Cantharellus;Cantharellus_cibarius	KC573037	314	57	2	2	313	394	705	1.55e-75	287	0.996805	80.573	22925	6238	16686
A00253_267_H2C3JDRXY_2_2101_23312_14403	TCTTGCTTCTAATATAGCTCACTCAGGAGCCTCCATCGACCTCTCAATCTTTAGACTCCATCTAGCTGGGGCTTCCTCAATCCTAGGAGCTATTAATTTCATTACCACAATTATTAACATACGAAGCCCAGGGATATCTTGGGACCATACCCCATTATTTGTTTGGTCAGTATTTCTCACAGCTATTCTTCTCCTTTTAGCCCTCCCTGTGCTAGCTGGAGCTATCACCATACTACTAACAGATCGAAATTTGAACACCTCCTTTTTTGACCCGGCTGGAGGTGGGGACCCTATTCTGTATCAACATTTATTC	313	cellularOrganisms;Eukaryota;Metazoa;Arthropoda;Collembola;Entomobryomorpha;Entomobryidae;Homidia;Homidia_similis	KJ781679	299	53	0	14	312	359	657	7.02e-80	301	0.955272	82.274	22810	11376	11434
V300094524L2C002R0410525466	TTTATCAGGTGTGCAAAGTCACAGTGGACCTAGTGTAGATTTAGCTATATTTGCATTACATTTATCAGGGATAAGTAGTTTATTAGGAGCAATTAATTTTATTACTACAATAGCTAATATGAGAACTCCTGGTATAAAATTACATAAATTATCTTTATTTGGATGAGCTGTAGTTATAACAGCTGTGTTATTATTATTATCTTTACCTGTTTTAGCCGGTGCGATTACTATGGTATTAACAGACAGAAATTTTAATACATCATTCTTTGAAGTAGCAGGAGGTGGAGATCCTATATTATACCAACATCTTTT	312	cellularOrganisms;Eukaryota;Fungi;Ascomycota;Sordariomycetes;Hypocreales;Cordycipitaceae;Beauveria;Beauveria_malawiensis	KT201147	311	30	0	2	312	403	713	6.99e-118	426	0.996795	90.354	22780	21590	1190
V300094524L2C002R0060044175	TTTATCTGGTTTACAAAGTCATAGTGGACCTAGTGTAGATTTAGCAATTTTTGCTTTACATCTATCAGGTGTAAGTAGTTAACTAGGAGCATAGAACTT	99	#N/A	#N/A	#N/A	#N/A	#N/A	#N/A	#N/A	#N/A	#N/A	#N/A	#N/A	#N/A	#N/A	22636	19203	3433
A00253_267_H2C3JDRXY_2_2142_5032_27054	ATTAAGTGGTGTACAAAGTCACAGTGGACCTAGTGTGGATTTGGCTATATTTGCTTTACATTTATCAGGTATAAGTAGTTTATTAGGTGCAATAAACTTTATAACTACTATACTTAATATGAGAAGTCCAGGTATAAAACTACATAAATTAGCTCTATTTGGTTGAGCAGTAGTAGTTACAGCTGTGTTGTTATTATTATCTTTACCTGTTTTAGCTGGTGCTATTACAATGGTTTTAACAGATAGAAACTTTAATACATCTTTCTTTGAAGCTGCAGGTGGTGGTGATCCTATATTATACCAACATTTATTT	313	cellularOrganisms;Eukaryota;Fungi;Ascomycota;Leotiomycetes;undef_Leotiomycetes;Pseudeurotiaceae;Pseudogymnoascus;Pseudogymnoascus_pannorum	NC_027422	306	26	0	2	307	403	708	1.35e-120	435	0.977636	91.503	22556	10554	12002
A00253_267_H2C3JDRXY_2_2102_24505_23923	TTTATCTGGAATAGATGCACACTCTACACCTGCTGTAGATTTAGCCATTTTTAGTTTACACTTAGCTGGTATTTCCTCTTTACTAGGTGCGATTAATTTTATTACAACGATCTTTTTTATGCGTGTTAAAGGAATGAGCATGCATAAATTACCTTTGTTTGTATGGGCTGTTTTAGTGACAGCTTTTTTATTATTATTGTCTCTTCCTGTTTTAGCTGGTGCGATTACGATGTTGCTTACAGATAGAAACTTTAATACTTCCTTCTTTGATCCTGCTGGAGGAGGAGATCCATTATTGTATCAACATTTATTT	313	cellularOrganisms;Eukaryota;undef_Eukaryota;undef_undef_Eukaryota;Oomycetes;Peronosporales;Peronosporaceae;Phytophthora;Phytophthora_insolita	MH136909	297	55	0	17	313	394	690	4.43e-76	288	0.948882	81.481	22455	12981	9474
A00253_268_H2CGLDRXY_1_2105_26639_10708	TTTATCAGGTATACAAAGTCATAGTGGTCCTAGTGTAGATTTAGCTATATTTGGATTACACTTATCAGGTATAAGTAGTTTATTAGGAGCTATGAATTTTATAACCACTATATTAAATATGAGATCTCCAGGTATAAGATTACACAAATTAGCTTTATTTGGATGAGCAGTTATAGTTACAGCTGTTTTATTATTATTATCTCTACCTGTTTTAGCTGGTGGAATTACTATGATTTTAACAGATAGAAATTTTAATACTTCATTTTTTGAAGTAGCAGGAGGTGGAGATCCTATTTTATATCAACATCTTTTC	313	cellularOrganisms;Eukaryota;Fungi;Ascomycota;Eurotiomycetes;Chaetothyriales;Herpotrichiellaceae;Cladophialophora;Cladophialophora_bantiana	KX257489	307	32	0	1	307	528	834	5.39e-113	410	0.980831	89.577	22411	8300	14111
A00253_267_H2C3JDRXY_2_2103_4128_35258	TTTAGCTGGATTACAAAGTCATAGTGGACCAAGTGTAGACTTAGCTATATTCGCTTTACATTTATCTGGTGTAAGTAGTTTATTAGGTGCCATTAATTTTATAACTACCATCGTTAATATGAGAACACCAGGTATAAGATTACACAAATTAGCACTATTTGGATGAGCTGTAGTTATTACTGCAGTATTACTATTATTATCATTACCTGTGTTAGCTGGTGGTATAACTATGGTATTAACAGATAGAAATTTTAACACATCATTCTTTGAAGTAGCTGGTGGTGGTGATCCTATATTATTCCAACATTTATTC	313	cellularOrganisms;Eukaryota;Fungi;Ascomycota;Sordariomycetes;Hypocreales;Nectriaceae;Ilyonectria;Ilyonectria_destructans	KU881725	313	18	0	1	313	402	714	2.98e-135	484	1	94.249	22378	11393	10985
A00253_267_H2C3JDRXY_2_2164_21866_8985	CCTAGCCAGAAATCTTGCACATGCTGGACCCTCAGTAGATCTAGCTATTTTTTCACTACACTTAGCTGGAGCTTCCTCTATCCTCGGAGCCATCAATTTTATCACAACAGTAATCAATATACGCTGAAGAGGCTTACGACTAGAACGAATCCCCCTATTCGTATGAGCTGTAGTAATTACAGTTGTTCTTCTCCTATCCCTCCCAGTTCTTGCGGGAGCAATTACCATACTTCTAACAGACCGAAATCTTAATACCTCATTCTTTGATCCTGCTGGAGGGGGCGATCCCATTCTATCTCAACATCTATTC	310	cellularOrganisms;Eukaryota;Metazoa;Annelida;Clitellata;Haplotaxida;Lumbricidae;Aporrectodea;Aporrectodea_caliginosa	KP789271	313	1	1	1	310	346	658	1.03e-153	545	1	98.722	22357	13702	8655
A00253_267_H2C3JDRXY_2_2101_19090_2863	TCTTTCAGGAGTACAAAGTCATAGTGGACCTAGCGTAGATCTAGCTATATTTGCTTTACATTTATCAGGAGTTAGTAGTTTATTAGGTGCTATCAATTTCATAACTACAATAGTTAATATGAGAACACCTGGAATTAGACTCCACAAATTAGCTTTATTTGGATGAGCTGTAGTTATTACAGCAGTATTATTATTATTATCTTTACCTGTGTTAGCCGGTGCAATAACAATGCTTTTAACAGATAGAAATTTTAATACATCATTCTTTGAAACAGCTGGTGGAGGTGATCCTATTTTATTTCAACATCTTTTC	313	cellularOrganisms;Eukaryota;Fungi;Ascomycota;Sordariomycetes;Glomerellales;Plectosphaerellaceae;Verticillium;Verticillium_nonalfalfae	KR704425	309	26	0	5	313	400	708	3.18e-122	441	0.98722	91.586	22313	11798	10515
A00253_267_H2C3JDRXY_2_2101_21694_14105	ATTATCAGGATTACAAAGTCATAGCGGACCAAGTGTAGATCTTGCTATTTTTACTTTACATTTAACAGGGGTAAGTAGTTTATTAGGATCGATAAATTTTATAACAACAATTGTAAATATGAGAACGCCAGGAATAAGATTACATAAATTAGCATTATTCGGATGAGCAGTAGTTATAACAGCAGTATTACTTTTATTATCATTACCTGTATTAGCTGGTGGTATAACTATGGTGTTAACAGATAGAAATTTTAATACATCATTCTTTGAAGTAGCAGGTGGAGGAGATCCTATATTATTCCAACATCTTTTC	313	cellularOrganisms;Eukaryota;Fungi;Ascomycota;Sordariomycetes;Hypocreales;Nectriaceae;Fusarium;Fusarium_commune	LT906348	313	0	0	1	313	402	714	1.11e-159	565	1	100	22307	8714	13593
A00253_267_H2C3JDRXY_2_2234_7039_10739	TTTATCAGGTATTTTAGCACATACAGGAGGAGCTGTAGATTTTGCTATTTTTAGTTTGCATTTAGCTGGTGTTTCTTCTATATTAGGTGCTATTAATTTTATTGTTACAATTATTAATATGCGTGTTCCTGGTTATATATGAGAATGCTTCCTTTATTTGTTTGATCTATTTTTATAACAGCTTTTTTATTATTATTATCGTTACCTGTTTTAGCTGCTGGTATTACTATGTTATTAACTGATAGAATTTTAATACTTCTTTTTTTGATCCTTCAGGAGGAGTGATGTCATTTTGTTTCAGCATCTTTTT	310	cellularOrganisms;Eukaryota;Metazoa;Arthropoda;Arachnida;Araneae;Ctenidae;Petaloctenus;Petaloctenus_cupido	KT794234	313	53	4	2	310	85	396	1.26e-76	290	0.996774	81.47	22305	12407	9897
A00253_267_H2C3JDRXY_2_2236_19334_7012	ATTAAGTGGAATACAAAGTCACAGTGGACCTAGTGTAGATTTAGCTATATTTGGTTTACATTTATCTGGTATAAGTAGTTTGTTAGGTGCTATAAACTTTATAACTACCATACTAAATATGAGAAGTCCTGGTATAAGATTACATAAGCTAGCTTTATTCGGATGAGCTGTGGTAGTTACAGCTGTATTATTATTGTTATCATTACCTGTACTAGCCGGTGCAATTACAATGTTATTAACTGATAGAAATTTTAATACATCGTTCTTTGAAGCTGCAGGAGGTGGAGACCCTATATTATACCAACATCTTTTC	313	cellularOrganisms;Eukaryota;Fungi;Ascomycota;Leotiomycetes;Helotiales;Helotiaceae;Articulospora;Articulospora_tetracladia	EU998936	312	28	0	2	313	266	577	3.88e-121	437	0.996805	91.026	22303	9442	12861
A00253_267_H2C3JDRXY_2_2105_23520_30170	CCTATCAGGATTGCAGTCTCACAGCGGAGCATCAGTTGATATAGCTATTCTGGCCCTTCATTTGGCGGGAATTAGCAGTACGCTAGGCGCAATCAACTTTATTGTGACAACATTAAGTATGCGAGCTCCTGGAATCTCACTCCATAACATCCCTCTATTTACATGGGCAACTCTTGTAACAGCCGTACTTCTTTTGCTATCCCTCCCCGTTTTAGCGGGGGCAATCACAATACTCCTAACTGACCGGGCTTTCAACACCAGTTTCTATGACCCCGCAGGAGGAGGAGATTTAGCACTCTTCCAACACCTGTTT	313	cellularOrganisms;Eukaryota;Metazoa;Arthropoda;Insecta;Orthoptera;Tettigoniidae;Anterastes;Anterastes_antitauricus	KR051835	289	77	4	26	312	82	368	4.16e-32	142	0.916933	71.972	22253	10250	12002
A00253_267_H2C3JDRXY_2_2215_11858_17080	ACTAAGTGGTGTACAAAGTCACAGTGGACCTAGCGTAGATTTAGCAATCTTTGCTTTACACTTATCAGGTATAAGTAGTTTATTAGGTGCGGTTAACTTTATAACTACTATACTTAATATGAGAAGCCCGGGTATAAGATTACATAAATTAGCATTATTTGGATGAGCTGTAGTTGTTACAGCCGTATTATTATTACTATCATTACCTGTACTAGCCGGTGCAATCACAATGGTATTAACAGATAGAAATTTTAATACATCATTCTTTGAAGCCGCAGGGGGAGGTGACCCTATATTATACCAACATCTTTTC	313	cellularOrganisms;Eukaryota;Fungi;Ascomycota;undef_Ascomycota;undef_undef_Ascomycota;undef_undef_undef_Ascomycota;Tetracladium;Tetracladium_breve	EU883397	311	25	0	3	313	266	576	2.15e-124	449	0.99361	91.961	22173	10554	11619
A00253_267_H2C3JDRXY_2_2102_10068_5963	TTTATCCGCAATACAAAGCCATAGCGGACCTAGTGTTGATTTAGCTATTTTTGCTTTACATTTATCAGGGATCAGTAGTTTATTAGGAGCTATTAATTTCATAACGACTGTTGTAAATATGAGAACACCGGGTATAAGATTACATAAATTAGCTTTATTTGGGTGAGCTGTGGTTATTACAGCTGTATTATTATTATTATCTTTACCTGTTTTAGCAGGTGCTATAACAATGGTTTTAACGGATAGAAACTTTAATACTTCATTCTTTGAACCAGCAGGTGGAGGAGATCCTATATTATTTCAACATTTATTT	313	cellularOrganisms;Eukaryota;Fungi;Ascomycota;Sordariomycetes;Glomerellales;Plectosphaerellaceae;Verticillium;Verticillium_nonalfalfae	NC_029238	312	33	0	1	312	396	707	4.43e-114	415	0.996805	89.423	22172	10629	11543
A00253_267_H2C3JDRXY_2_2106_17291_33035	TTTAAGTGCAATAGCAAGTGATGCCTCTGTTGATTTTGCAATATTTAGTTTACATTTAGCAGGTATTTCCTCAATTTTAGGTGCCATAAATTTTATTGTAACAATATTTAATATGAGAAATCCTGGTGCAAAAATGAACCTAATACCCTTATTTATATGATCAGTATTAATTACAGCTTTTTTATTACTAATTTCATTACCTGTTTTAGCAGCTGGAATAACTATGTTACTTACAGATAGAAACTTTAATAGTTCTTTTTTTAATCCTTCTGGAGGAGGAGATCCTATATTATTTCAACATCTTTTC	307	#N/A	#N/A	#N/A	#N/A	#N/A	#N/A	#N/A	#N/A	#N/A	#N/A	#N/A	#N/A	#N/A	22119	12560	9558
V300094524L2C001R0030433922	TTTATCAGCGATTGAAGGTAAAGGAGTTGATTTTGCTATTTTTAGTTTACATATTGCTGGTGCTGCTTCATTAGCAGGTGCTATCAATTTTATTACTACAATTTTTAATATGCGTGTTCCTGGTATGGGAATGCATTTATTACCATTATTTGTATGATCGCTTTTAATAACAGCTTTTTTATTGGTTTTTTCATTGCCAACATTTGCAGCTGCTATTACAATGTTATTAACAGATAGAAATTTTAATACATCATTTTATGTAGCGGATGGTGGTGGAGATCCAGTATTATATCAACATTTATTT	304	#N/A	#N/A	#N/A	#N/A	#N/A	#N/A	#N/A	#N/A	#N/A	#N/A	#N/A	#N/A	#N/A	22073	13450	8623
A00253_267_H2C3JDRXY_2_2101_3224_13870	ATTAAGTGGTATTTTAGCACATTCAGGTGGAGCTGTTGATTTTGCTATTTTTAGTTTACATTTAGCAGGTTTATCATCAATATTAGGTGCAATTAATTTTATGGTAACTATATTAAATATGAGAGTACCTGGTTATAAAATGTCAATGATACCTTTATTTGTATGAAGTGTTTTTATAACAGCAATATTATTATTACTATCTTTACCTGTATTAGCAGCTGCGATTACAATGCTTTTAACAGATAGAAATTTTAATACATCATTTTTTGATCCTTCAGGAGGTGGTGATCCTATATTATATCAACATTTATTT	313	cellularOrganisms;Eukaryota;undef_Eukaryota;undef_undef_Eukaryota;undef_undef_undef_Eukaryota;Himatismenida;Cochliopodiidae;Cochliopodium;Cochliopodium_larifeili	KJ781466	307	52	0	7	313	357	663	7.5e-86	320	0.980831	83.062	22062	11267	10793
V300094524L2C002R0080423105	TCTTGCCTCTAATATTGCCCATTCAGGGGCATCAGTTGATCTCTCCATTTTTAGATTACACCTAGCAGGCGCCTCTTCTATTCTTGGAGCCATCAATTTTATCACCACAATTATCAACATAAAATCCCCGGGTATAACATGAGACCAAATACCACTATTTGTTTGATCTATTATTTCAACATTTATTT	188	#N/A	#N/A	#N/A	#N/A	#N/A	#N/A	#N/A	#N/A	#N/A	#N/A	#N/A	#N/A	#N/A	21995	21985	10
A00253_267_H2C3JDRXY_2_2133_3595_16548	ATTATCAGGTATACAAAGTCATAGTGGACCTAGTGTAGATTTAGCTATTTTTGGATTACATTTAAGTGGAGTTAGTAGTTTATTAGGTGCTATAAATTTTATATCTACTATATTAAATATGAGAAGCCCAGGTATACGTTTACATAAATTAGCTTTATTTGGATGAGCTGTAGTAATAACAGCTGTACTGTTATTATTATCTTTACCTGTTTTAGCAGGAGCAATAACAATGGTATTGACTGATAGAAATTTTAATACATCTTTCTTTGAATTAGCAGGAGGAGGTGATCCAATATTATATCAACATCTTTTC	313	cellularOrganisms;Eukaryota;Fungi;Ascomycota;Eurotiomycetes;Onygenales;Arthrodermataceae;Arthroderma;Arthroderma_uncinatum	FJ385028	312	37	0	2	313	397	708	1.19e-108	397	0.996805	88.141	21972	10193	11779
A00253_267_H2C3JDRXY_2_2101_30861_32393	ATTATCAGGTATACAAAGTCATAGTGGTCCAAGTGTGGATTTAGCTATATTTGGATTACACTTATCAGGTATAAGTTCTCTTCTTGGAGCTATGAACTTTATTACAACAATATTGAACATGAGAAGCCCTGGTATAAGATTACATAAATTAGCTTTATTTGGATGAGCAGTTGTTATAACAGCAGTATTATTATTATTATCTTTACCTGTACTTGCTGGAGCTATAACAATGGTATTAACAGATCGTAACTTTAACACTTCATTCTTCGAGGCAGCAGGTGGTGGTGATCCTATATTATACCAACATCTTTTC	313	cellularOrganisms;Eukaryota;Fungi;Ascomycota;Leotiomycetes;Helotiales;Chaetomellaceae;Synchaetomella;Synchaetomella_acerina	JX989833	306	40	0	1	306	306	611	1.35e-101	372	0.977636	86.928	21961	11528	10433
A00253_267_H2C3JDRXY_2_2132_31928_25911	TCTAAGTGCTATAGCTAGTGATGCATCTGTAGATTTTGCAATTTTTAGTTTACATTTAGCTGGTGTTTCCTCTATATTAGGAGCAATTAATTTTATTGTTACTATTTTTAATATGAGAAATCCAGGTGTAAAAATGAATTTAATACCATTATTTATTTGAGCAGTCTTAATTACAGCTTTTTTATTATTAATATCATTACCTGTATTAGCTGCTGGTATTACTATGCTTTTAACAGATAGAAATTTTAATAGTAGTTTTTTTAATCCTTCTGGAGGTGGAGATCCTATATTATTTCAGCATCTTTTC	307	#N/A	#N/A	#N/A	#N/A	#N/A	#N/A	#N/A	#N/A	#N/A	#N/A	#N/A	#N/A	#N/A	21918	8537	13380
A00253_267_H2C3JDRXY_2_2105_21350_27790	TTTATCTGCTAATATCGCTCATGAAGGTTCTTCAGTAGATTTAGCAATTTTTAGTTTACATATAGCAGGAATTTCTTCCATCCTTGGCGCTATTAATTTTATTTCTACAGTAATTAATATACGACCTTCAGGCATATCTTTAGACCGTTTATCTTTATTTGTATGATCTGTAAAAATTACTGCTATTTTACTTTTATTATCTTTACCTGTATTAGCAGGAGCAATTACTATATTATTAACCGATCGAAATGTAAATACATCATTTTTTGATCCAGCAGGTGGAGGAGACCCTATTCTTTATCAACATTTATTT	313	cellularOrganisms;Eukaryota;Metazoa;Arthropoda;Insecta;Coleoptera;Curculionidae;Trachyphloeus;Trachyphloeus_spinosus	KU919550	313	0	0	1	313	346	658	1.11e-159	565	1	100	21902	10925	10977
A00253_267_H2C3JDRXY_2_2106_5294_25723	GTTATCAGCAATTGAAGGTAAAGGAGTTGATTTTGCTATTTTTAGCTTACATATTGCAGGTGCTGCTTCATTAGCTGGTGCAATAAATTTTATTACTACAATTTTCAATATGCGTGTTCAAGGTTTGGGAATGCATTTATTGCCATTATTTGTATGATCGCTTTTAATAACAGCTTTTTTATTAGTTTTTTCATTACCAACGTTTGCAGCAGCTATTACAATGTTATTAACAGATAGAAATTTTAATACATCATTTTATGTAGCAGATAGTGGAGGAGATCCAGTATTATATCAACATTTATTT	304	#N/A	#N/A	#N/A	#N/A	#N/A	#N/A	#N/A	#N/A	#N/A	#N/A	#N/A	#N/A	#N/A	21810	13895	7915
V300094524L2C001R0521064373	ATTAGCTGGTATCCAATCCCATTCAGGTGGATCAGTAGATTTAGCTATTTTTAGTTTACATCTTGCTGGGGTATCTTCTTTACTTGGAGCTATAAATTTCATAAGTACAACTTTAAATATGAGAACAAATGGAATGTCTTTACATAAATTACCTTTATTTGTATGGGCTATTTTTATTACTGCAATATTATTATTATTAGCTTTACCAGTATTAGCTGGAGCTATTACAATGTTATTAACAGATAGAAATTTTAATACTAGTTTCTATGATCCAGCTGGAGGAGGAGATCCAATATTATATCAACATTTATTC	313	cellularOrganisms;Eukaryota;Fungi;Basidiomycota;Agaricomycetes;Agaricales;Tricholomataceae;Clitocybe;Clitocybe_subditopoda	JN029415	310	19	0	1	310	297	606	5.39e-132	474	0.990415	93.871	21713	10820	10893
A00253_267_H2C3JDRXY_2_2110_26096_8578	ATTAGCAAGCATTCAAAGTCATTCAGGTTCTTCGGTGGATATGGCAATTTTTAGTTTGCATTTGGCTGGTATATCTTCATTATTAGGTGCTATTAATTTTATTGTAACTATTACAAATATGCGTTCTTATCCGATGTTTAAAATGCCTTTATTTGTATGGTCAGTTTACATTACTTCTTTTTTATTATTGTTAGCTTTACCTGTTTTAGCAGCTGCTATAACAATGTTATTAACTGATAGAAATTTAAATACTACTTTTTACGAACCTATAGGTGGAGGAGATCCTATATTATATCAGCATTTATTT	307	#N/A	#N/A	#N/A	#N/A	#N/A	#N/A	#N/A	#N/A	#N/A	#N/A	#N/A	#N/A	#N/A	21602	11842	9760
V300094524L2C001R0330645620	TTTAAGTGGATTATTGGGGCATTCTAATAATAGGGTAGATATAGTTATTTTTAGGCTCCATTTAGCAGGAGTGAGCTCAATTGCTGGGTCTGTGAACTTTTTATGTACAATGAATAATTTAAAAATTCCAGTTCTCAATTGATTTAATATGCCGTTATTTTTAGTAAGAGTTTGAGTCACAGCTTTTTTACTAGTTTTAAGGCTACCAGTCTTAGCTGGAGGAATCACTATGCTCCTATTTGATCGTAATTTAAATACGTCTTTTTTTGACCCTCTAGGAGGAGGAGATCCAATTTTATTTCAGCATCTTTTT	313	cellularOrganisms;Eukaryota;Metazoa;Nematoda;Enoplea;Dorylaimida;Longidoridae;Xiphinema;Xiphinema_brevicolle	AB675673	301	62	5	12	307	187	484	2.8e-53	213	0.945687	76.744	21536	13709	7827
A00253_267_H2C3JDRXY_2_2104_19542_2174	ATTAAGTAGTGCAGCATTTCATTCTGGTGGGGCGGTTGACTTAGCGATTTTTAGTTTACATATTTCTGGTACGTCTTCATTATTAGGTGCTATAAATTTTATTGTAACTTCTTTAAACATGCGTACTAAAGGTATGACTCTGCATATAATGCCACTATTTGTTTGAGCTATTTTAGTTACGGCCGTACTACTTTTATTATCATTACCTGTTTTAGCAGGTGCTATAACAATGCTATTAACCGATCGTAATTTTAATACATCATTTTTTAATGCATTAGGAGGTGGTGATCCTATTTTGTATCAACATTTGTTT	313	cellularOrganisms;Eukaryota;undef_Eukaryota;Rhodophyta;Florideophyceae;Ceramiales;Ceramiaceae;Griffithsia;Griffithsia_okiensis	EU194973	295	60	0	19	313	330	624	1.77e-68	262	0.942492	79.661	21422	7860	13562
A00253_267_H2C3JDRXY_2_2101_23583_15342	TTTAAGAACTTTAGGACATCCAAATAGAAGGGTAGATTTAGCTATTTTTAGCTTGCATTGTGCTGGAGTAAGTTCAATTTTAGGTGGGATTAATTTTATGACAACTGTAAAAAATCTACGTAGATCGAGAATTTCATTGGAGCATATGAGTCTATTTGTTTGGACTGTTTTAATTACGGTGTTTTTGTTAGTTTTAAGTTTACCTGTTTTAGCAGGTGCAATTACTATATTATTAACTGATCGAAATTTTAACACCAGATTTTTTGATCCAGTAAATGGCGGTAACCCATTAATTTATCAACATCTATTT	310	cellularOrganisms;Eukaryota;Metazoa;Nematoda;Chromadorea;Rhabditida;Aphelenchoididae;Laimaphelenchus;Laimaphelenchus_suberensis	KX580744	311	53	2	1	310	138	447	1.63e-81	306	1	82.315	21216	11736	9479
A00253_267_H2C3JDRXY_2_2105_13376_1110	ACTAAGCGGTATCGAAGCACACTCCGGCCCAGCCGTAGACTTTGGTATTTTCGCTCTTCACCTTTCTGGCCTTTCTTCCATCCTTGGTGCGATTAACTTCATCGTTACCATCTTTAATATGCGTGCTCTTGGTATGTCTTTCCACACCATGCCACTTTTTGTTTGAAGCGTTTTAATTACCGCGTTCCTGCTTCTTCTATCTCTACCAGTTCTAGCAGGCGCAATCACCATGCTTCTTATGGATCGTAACTTCAAAACCGTTTTCTTCAATCACAACGGTGGAGGAGACGCCGTCCTTTATCAGCACTTATTC	313	cellularOrganisms;Eukaryota;Metazoa;Nematoda;Chromadorea;Rhabditida;Aphelenchoididae;Bursaphelenchus;Bursaphelenchus_cocophilus	AY508039	270	69	0	1	270	168	437	2.02e-42	177	0.86262	74.444	21213	10595	10618
V300094524L2C001R0290890500	ACTAGCTAGAAATATAGCCCACGCAGGCCCCTCAGTTGATTTAGCAATTTTCTCACTTCATCTAGCAGGTGCGTCATCAATCCTAGGTGCAGTAAATTTTATTTCTACAGTAATTAATATACGATGACAAGGCCTACAATTGGAACGAATTCCACTATTCGTCTGAGCTGTTACTATCACTGTTGTACTACTCCTTCTATCACTACCAGTATTAGCAGGTGCGATCACCATACTCCTAACAGATCGAAATCTAAATACATCATTAGGAGGAGGAGATCCTATCCTGTACCAACATCTGTTC	301	#N/A	#N/A	#N/A	#N/A	#N/A	#N/A	#N/A	#N/A	#N/A	#N/A	#N/A	#N/A	#N/A	21213	5694	15518
A00253_267_H2C3JDRXY_2_2123_14199_33567	TTTAAGTGGAGTACAAAGTCATAGTGGACCTAGTGTTGATCTAGCTATCTTTGCCTTACACTTATCAGGTATAAGTAGTTTATTAGGTGCAATAAATTTTATTACTACTATACTTAATATGAGAAGTCCAGGTATAAAACTACACAAATTGGCTTTATTTGGATGAGCTGTAGTAGTTACAGCGGTATTATTATTACTATCATTACCTGTACTTGCCGGTGCAATTACTATGGTTTTAACTGATAGAAATTTTAACACATCATTCTTTGAAGCTGCAGGAGGTGGAGATCCTATAACATCTTTTC	305	#N/A	#N/A	#N/A	#N/A	#N/A	#N/A	#N/A	#N/A	#N/A	#N/A	#N/A	#N/A	#N/A	21053	15836	5217
A00253_267_H2C3JDRXY_2_2208_13078_32784	TTTATCTGGATTACAAAGTCACAGTGGACCTAGTGTAGATTTAGCTATATTCGCCTTACACCTATCAGGGGTAAGTAGTTAATTAGGAGCAGTTACC	97	#N/A	#N/A	#N/A	#N/A	#N/A	#N/A	#N/A	#N/A	#N/A	#N/A	#N/A	#N/A	#N/A	20894	13710	7184
A00253_267_H2C3JDRXY_2_2101_16622_28463	ATTATCAGGAATACAAAGTCATAGTGGTCCAAGTGTGGACTTAGCTATCTTTGGATTACACCTTTCTGGTATCTCAAGTTTACTTGGGGCTATGAATTTCATGACAACTACATTTAATATGAGAAGTCCTGGGATAAGATTACATAAATTAATTTTATTTGCATGAGCAGTTGTTATTACAGCTGTTTTATTATTATTATCATTACCTGTTTTAGCCGGTGGAATTACTATGGTTCTTACAGATAGAAACTTTAACACTTCATTTTTTGAAGTAGCAGGTGGTGGTGACCCAATATTATACCAACATCTTTTC	313	cellularOrganisms;Eukaryota;Fungi;Ascomycota;Dothideomycetes;Pleosporales;Pleosporaceae;Bipolaris;Bipolaris_cookei	MF784482	312	13	0	2	313	397	708	3.18e-141	505	0.996805	95.833	20813	7344	13469
A00253_267_H2C3JDRXY_2_2143_15447_22169	CTAGCCAGAAATCTTGCACATGCTGGGCCCTCAGTAGATCTAGCTATTTTTTCACTACACTTAGCTGGAGCTTCCTCTATCCTTGGAGCCATCAATTTTATCACAACAGTAATCAATATACGCTGAAGAGGCTTACGACTAGAACGAATCCCCCTATTCGTATGGGCTGTAGTAATTACAGTTGTCCTTCTCCTCCTATCCCTCCCAGTTCTTGCGGGAGCAATTACCACTTTTTTGACCCCGCTGGTGGTGGGGATCCGGTGCTGTACCAGCATTTATTC	281	#N/A	#N/A	#N/A	#N/A	#N/A	#N/A	#N/A	#N/A	#N/A	#N/A	#N/A	#N/A	#N/A	20788	19109	1679
V300094524L2C002R0120074151	GTTAGCCTCCAATCTAGCTCATGCTGGGGCTTCTGTCGATCTATCAATTTTTAGTCTCCATTTAGCTGGGGCCTCTTCAATCCTTGGTGCCATTAACTTCATTACCACAGTAATTAATATACGAACCCCAGGAATAACTTGAGACCAAACACCCCTATTTGTTTGGTCTGTGTTTATTACTGCTGCCCTTCTTCTATTAGCCCTACCAGTGTTAGCAGGAGCCATTACTATGCTCCTTACTGACCGTAATATTAATACATCATTCTTTGACCCAGCAGGAGGTGGTGACCCAATTCTCTACCAACACTTATTC	313	cellularOrganisms;Eukaryota;Metazoa;Arthropoda;Collembola;Entomobryomorpha;Entomobryidae;Coecobrya;Coecobrya_khaopaela	MF978041	296	51	0	17	312	362	657	5.77e-81	305	0.945687	82.77	20684	7907	12777
V300094524L2C002R0491310166	CTATCATCTGTTATTGCTCATGGAGGAGCTTCCGTTGACTTAGCTATTTTTTCTTTACATTTAGCTGGAATTTCTTCTATTTTAGGAGCAGTTAATTTTATTACAACAGTTATTAATATACGATCAACTGGAATTACATTTGATCGAATGCCATTATTTGTATGAGCAGTAGTATTAACTGCATTATTATTATTATTATTCCAACACTTATTC	213	#N/A	#N/A	#N/A	#N/A	#N/A	#N/A	#N/A	#N/A	#N/A	#N/A	#N/A	#N/A	#N/A	20610	20586	23
V300094524L2C001R0030405722	ACTATCAAGTATTGGTCATCAAAATTATAGAGTAGATTTCTTGATTTTTTCTTTACATATTGCAGGAATATCCTCTATTGTAGGTTCTATTAACTTTTTAGTGACTATCTTTTTGGTCAAAAATAATTTACTCAGACTTGAAAAAATACCATTATTTATTTGAAGTGTATTAATTACGGTTTTCTTATTAGTTCTATCACTACCTGTTTTAGCTGGGGGAATTACTATACTACTAACTGATCGAAACATTAATACTAGATTTTTTGACAACATATCAGGAGGTAGAGTAGTCCTATTTCAACATTTATTT	310	cellularOrganisms;Eukaryota;Metazoa;Arthropoda;Insecta;Hymenoptera;Crabronidae;Tracheliodes;Tracheliodes_varus	MH609293	281	67	2	31	310	379	658	3.16e-46	189	0.903226	75.445	20524	13179	7345
A00253_267_H2C3JDRXY_2_2107_23484_14638	TTTATCAAATTCTGTTTATCATTTTGGTGGGTCTGTTGATTTAGCTATTTTTAGTTTACATGTAGCTGGTGTATCTTCAATTTTAGGGGGAATTAATTTTATTACTACTTGTTTAAAAGGGAAAGTAAGGTATGTATTAAGCCTTGAATTTTTAAATTTATTTGTTTGGGCTATAGTAGTTACTAGGTTTTTATTAGTTTTAAGTTTGCCTGTTTTAGCTGGGGGGATTACTATATTATTGTTAGATCGTAATTTTGGGTCTTCTTTTTTTGATCCTAGTGGTGGTGGGAATCCTATTTTGTATCAACATTTATTT	316	cellularOrganisms;Eukaryota;Metazoa;Rotifera;Bdelloidea;Philodinida;Philodinidae;Pleuretra;Pleuretra_lineata	FJ426427	316	26	0	1	316	342	657	5.1e-126	453	1	91.772	20478	11839	8639
A00253_267_H2C3JDRXY_2_2105_20455_15562	ACTTTCTGCGGTTGAAGGTAAAGGAGTAGATTTTGCTATATTTAGTTTGCATATAGCAGGTGCAGCTTCATTAGCAGGTGCTATAAATTTTATTACAACAATTTTTAATATGAGATTGCCAGGAATGGGAATGCATAAATTACCATTATTCGTATGAGCAATGTTAGTTACTTCTTTTTTATTAGTATTTTCTTTACCAACATTTGCAGCTGCAATAACAATGTTATTGACAGATAGAAATTTTAATACTTCATTTTATGCATATGAAGGAGGTGGAGATCCAGTTTTATTTCAACATTTATTT	304	#N/A	#N/A	#N/A	#N/A	#N/A	#N/A	#N/A	#N/A	#N/A	#N/A	#N/A	#N/A	#N/A	20387	11035	9352
V300094524L2C001R0101193029	TTTAGCGACGATGGATTTTCATAGTGGTGCTGCGGTTGATTTTGCTATTTTTAGTTTGCATTTGGCAGGACTTGCCTCATTACTAGGTGCTATTAATTTCATAGTAACAGTGCTTAATATGAGGGTACCCGGCATGCGATGAACTTATATGCCACTGTTTGTATGATCAGTTTTAATTACAGCAGTGTTGTTATTATTATCTTTACCTGTATTGGCCGCAGGTATTACTATGTTATTAACAGATCGTAATTTTAATACTTCTTTTTTTGATCCTTCCGGTGGAGGTGATCCCATATTATATCAACATCTTTTT	313	cellularOrganisms;Eukaryota;undef_Eukaryota;undef_undef_Eukaryota;undef_undef_undef_Eukaryota;Longamoebia;Acanthamoebidae;Acanthamoeba;Acanthamoeba_astronyxis	MG924718	289	57	2	26	313	331	618	3.89e-64	249	0.920128	79.585	20323	12272	8051
V300094524L2C001R0070490663	TCTATCTGGTATTAAAGCACACGCAGGGCCGTCTGTAGACTTAGCAATCCTAAGCATGCATCTGGCAGGTGCTTCATCAATTCTTGGCGCTATTAATATGATCGTGACAATAATTAACATGCGACCAAAAGGTATGACTATGTTTCGCATGCCCTTATTCGTATGATCAGTACTAATAACTTCTATATTATTAGTAGTTGCTTTACCTGCCCTTGCTGCAGGTATTACAATGATCTTAACAGACCGTCATTTTAATACAACATTTTTTTCACCAGCCGGGGGAGGTGACCCAATATTATTTCAACACATTTTT	313	cellularOrganisms;Eukaryota;Metazoa;Arthropoda;Insecta;Coleoptera;Latridiidae;Corticaria;Corticaria_punctulata	KM444060	313	87	0	1	313	346	658	2.46e-41	173	1	72.204	20320	10440	9880
A00253_267_H2C3JDRXY_2_2103_5367_33395	ACTCGCAAGAAACATGGCTCATGCTGGACCCTCTGTAGATCTAGCAATTTTCTCCCTACATCTAGCTGGGGCATCCTCTATTCTTGGCGCAGTAAATTTTATCTCCACAGTAATTAATATACGATGACAAGGTCTACAACTAGAACGTATTCCACTATTTGTTTGAGCAGTTACTATTACTGTAGTCCTTCTTCTTTTATCCCTTCCAGTTCTTGCTGGTGCAATTACTATACTTCTTACAGATCGAAATCTTAATACATCATTTTTTGACCCTGCTGGAGGAGGAGATCCTATTTTATATCAACATCTATTT	313	cellularOrganisms;Eukaryota;Metazoa;Annelida;Clitellata;Enchytraeida;Enchytraeidae;Fridericia;Fridericia_ratzeli	HQ920539	307	44	2	8	313	353	658	8.01e-92	340	0.977636	85.016	20311	8604	11707
A00253_267_H2C3JDRXY_2_2102_19840_20791	TTTAAGTGGTAATATTGCTCATTCAGGACCATCAGTTGATTTTGCTATTTTTAGTTTACATATTGCAGGAGCAAGTTCAATTATAGGGGCTATTAATTTTATTACTACAATCATTAATATAAGACATCCAGGATGTTTTTTCCATAAAATGAGTTTATTTGTTTGAAGTGTTTTTATTACAGCTTGATTATTATTATTATCGCTTCCAGTTTTAGCAGGAGCAATTACAATATTATTGACTGATAGAAACTTTAATACTTCATTTTTTGACTACGTTGGAGGAGGAGATCCAGTTTTATATCAACATTTATTT	313	cellularOrganisms;Eukaryota;Metazoa;Arthropoda;Insecta;Lepidoptera;Limacodidae;Parasa;Parasa_cebrenisDHJ01	HM409494	305	55	2	10	313	355	658	1.55e-75	287	0.971246	81.311	20274	11939	8335
A00253_267_H2C3JDRXY_2_2109_24605_5055	ATTATCAGTTATATTATATCATCCTGGAGCAAGTGTTGATTATTTAATAGGATCATTACATTTGGCAGGATTATCGTCGTTATTGGGAGCAATAAATTTTATAGTTACATTTTTATTCATGAGATCATATAAGTTAATTGATATTTCGTTATTTGCATGATCAATATTAGTGACATCTTTTTTATTGTTATTGTCTGTTCCAGTATTAGCAGCAGCATTAACCATGTTAATAACAGATAGACACTTTAATACGTGTTTTTTTGATCCATTTTCGGGTGGAGATCCAATTTTATATCAACACCTTTTT	307	#N/A	#N/A	#N/A	#N/A	#N/A	#N/A	#N/A	#N/A	#N/A	#N/A	#N/A	#N/A	#N/A	20246	12023	8223
A00253_267_H2C3JDRXY_2_2176_15763_10535	TCTATCTTCTACTTTATCACATTCAGGTGCTTCTGTTGATTTATCAATTTTCTCCCTACATTTAGCTGGTATCTCATCAATTTTAGGGGCTGTAAATTTTATTTCTACTATCATCAATATACGGGCCCCAGGGATGTCCTTTGATAAAATGCCCCTATTTGTATGATCAGTTTTAATTACTGCTGTGTTACTATTACTTTCTTTGCCAGTTCTTGCTGGGGCAATTACAATATTGTTAACAGACCGTAATTTAAATACATCTTTCTTCGACCCTGCGGGAGGGGGGGACCCTATTTTATATCAACATTTATTC	313	cellularOrganisms;Eukaryota;Metazoa;Arthropoda;Insecta;Diptera;Sciaridae;Bradysia;Bradysia_subrufescens	KU923115	313	0	0	1	313	345	657	1.11e-159	565	1	100	20144	11520	8624
A00253_267_H2C3JDRXY_2_2113_13485_23657	TTTATCAGGTGTGCAAAGTCATAGCGGACCTAGTGTAGATTTAGCTATATTTGCATTACATTTATCAGGGGTAAGTAGTTTATTAGGAGCTATGAATTTCATAACTACAATAATGAATATGAGAACTCCAGGTATAAGATTACACAAACTAGCTTTATTTGGATGAGCTGTAGTTATAACAGCTGTATTATTATTATTATCTTTACCTGTTTTAGCGGGTGCAATTACAATGCTTTTAACAGATAGAAATTTTAATACGTCATTCTTTGAAACAGCGGGAGGTGGTGATCCTATTTTATTCCAACATCTTTTC	313	cellularOrganisms;Eukaryota;Fungi;Ascomycota;Sordariomycetes;Glomerellales;Glomerellaceae;Colletotrichum;Colletotrichum_salicis	KY774449	313	27	0	1	313	396	708	9.12e-123	444	1	91.374	20046	10547	9499
V300094524L2C001R0320594766	ATTATCAGGATTACAAAGTCATAGTGGACCTAGTGTAGATTTAGCAATATTTGCTTTACATTTATCAGGGGTAAGTAGTTTATTAGGTGCTATTAACTTTATAACTACAATAGCTAATATGAGAACACCTGGTATAAAATTACATAAATTAACTTTATTTGGATGAGCAGTAGGTATTACAGCTATATTATTCCAACATTTATTC	205	#N/A	#N/A	#N/A	#N/A	#N/A	#N/A	#N/A	#N/A	#N/A	#N/A	#N/A	#N/A	#N/A	20031	19985	46
A00253_267_H2C3JDRXY_2_2147_24596_2660	ATTAAGCGGAATTGAAGCACATTCTGGCCCAGCTGTTGATTGCGCAATTTTTAGTTTACATCTTTCAGGTGCTTCGTCAATTGCGGGCGCTATTAACTTTTTAGTAACTATTATTAATATGCGGGGAACAGGGTTAACCTTTTACCGTTTACCATTATTCGTTTGATCGGTATTTATTACTGCAATACTATTACTTTTATCATTACCTGTTTTGGCGGGCGCTATAACAATGTTACTTTTTGACCGAAACACAGGAACGATGTTTTTTAATCCATCCGGTGGAGGCGATCCTATTTTATATCAACATTTATTC	313	cellularOrganisms;Eukaryota;Metazoa;Arthropoda;Insecta;Coleoptera;Carabidae;Semiophonus;Semiophonus_signaticornis	KU910366	279	65	2	35	312	380	657	7.51e-48	195	0.888179	75.986	19949	10637	9312
A00253_267_H2C3JDRXY_2_2101_11026_13573	ATTATCAGGATTACAAAGTCATAGTGGACCTAGTGTAGATTTAGCTATATTTGCTTTACATTTATCAGGTATTAGTAGTTTATTAGGTGCAGTAAACTTTATAACTACTGTTATGAATATGAGAACACCTGGAATAAAATTACATAAATTAACTTTATTCGGATGAGCCGTTATAATTACAGCCATATTACTATTGTTATCTTTACCTGTTTTAGCTGGAGGTATAACTATGATTTTAACTGATAGAAACTTTAATACTTCATTCTTTGAAGTAGCGGGAGGAGGAGATCCTATATTATTCCAACATTTATTC	313	cellularOrganisms;Eukaryota;Fungi;Ascomycota;Sordariomycetes;Hypocreales;Cordycipitaceae;Lecanicillium;Lecanicillium_fungicola	LR536627	313	32	0	1	313	402	714	2.98e-116	421	1	89.776	19894	9243	10651
A00253_267_H2C3JDRXY_2_2106_21793_36166	ATTATCATCAGTTGAATTTCATTCAGGTGGTGCTGTAGATTTTGCAATTTTTAGTTTACACTTAGCTGGTGTAGCTTCTTTATTAGGTGCTATTAATTTTATAGCTACTGTTTTAAATATGCGTGTTCCTGGAATGAAAATGAATTATATTCCATTATTCGTATGATCTGTTTTTATTACTGCTATATTATTATTATTATCTCTACCTGTATTGGCTGCAGGTATACTATGTTATTAACTGATCGAAATTTTAATACTTCATTCTTCGATCCTTCAGGTGGTGGTGATCCTATTTTATATCAACACCTTTTC	312	cellularOrganisms;Eukaryota;Metazoa;Arthropoda;Pycnogonida;Pantopoda;Ammotheidae;Ammothella;Ammothella_tuberculata	DQ390094	307	56	3	2	305	347	651	1.19e-70	270	0.974359	80.13	19731	7779	11952
V300094524L2C002R0540166701	ATTAAGTGGTAATATCGCTCATTCAGGTCCATCTGTAGACTTCGCAATTTTTAGCTTACACATCGCAGGGGCCAGCTCTATTATGGGAGCCCTTAACTTCATCACTACGATTATCAATATGAGACATCCCGGATGTAGTTTCCACAATATAAGCTTATTTGTTTGAAGTGTTTTTATCACAGCATGATTATTATTACTATCTCTACCAGTCTTGGCAGGGGCAATTACGATGCTTTTAACAGATCGTAATTTTAATACAAGTTTTTTCGATTATGTAGGAGGAGGTGATCCGGTTCTATACCAACATCTTTTC	313	cellularOrganisms;Eukaryota;Metazoa;Cnidaria;Hydrozoa;Siphonophorae;Agalmatidae;Agalma;Agalma_elegans	GQ119943	295	72	0	18	312	361	655	3.41e-52	208	0.942492	75.593	19707	12057	7650
V300094524L2C001R0390948802	TTTAAGTGGTATTCAAGCGCATTCTGGTCCTGCTGTTGATTTAGGTATTTTCTCTTTACATATTGCAGGTATTAGTAGTATTGCTGGTGCAATTAATTTTATTGTAACTATCTTTAATATGCGTGCTCGTGGTATGACATGAAATCGTTTACCATTATTTGTATGATCTGTATTAGTTACAGCTATTTTATTATTATTATCATTACCAGTTCTTGCTGGAGCAATTACAATGTTATTAACTGATCGTAATTTTAATACAACCTTTTTTAATCCTGCTGGTGGGGGCGATCCAGTTTTGTATCAACATTTGTTC	313	cellularOrganisms;Eukaryota;Metazoa;Mollusca;Gastropoda;undef_Gastropoda;Planorbidae;Biomphalaria;Biomphalaria_glabrata	DQ084823	312	59	2	2	312	366	676	6.58e-74	281	0.99361	80.449	19677	9479	10198
A00253_267_H2C3JDRXY_2_2160_7328_21167	ATTATCAGGAATACAAAGTCATAGTGGTCCAAGTGTGGATTTAGCTATATTTGGATTACATCTTTCTGGTATTTCAAGTTTACTTGGAGCTATGAATTTTATGACTACTACATTTAATATGAGAAGTCCTGGAATAAGATTACATAAATTAATACTATTTGCATGAGCAGTTGTTATTACAGCTGTTTTATTATTATTATCATTACCTGTTTTAGCTGGTGGAATTACTATGGTATTAACAGATAGAAACTTTAATACTTCATTCTTTGAAGTAGCAGGTGGTGGTGATCCTATATTATACCAACATCTATTC	313	cellularOrganisms;Eukaryota;Fungi;Ascomycota;Dothideomycetes;Pleosporales;Coniothyriaceae;Coniothyrium;Coniothyrium_glycines	MH337273	313	17	0	1	313	396	708	2.45e-136	489	1	94.569	19673	225	212
A00253_267_H2C3JDRXY_2_2139_21694_8625	ATTAGCATCTATACAATCACATTCAGGTCCTTCTGTAGATTTAGCTATATTTAGTTTACATTTAGCAGGTATTGGTTCATTACTTGGTGCTGTTAATTTTATAACAACAATATTTAATATGAGAGCACCTGGATTAACAATGAATAGATTACCATTATTTGTATGGTCTTTATTAATAACAGCATTTTTAATATTATTATCATTACCTGTATTTGCAGGAGGTATTACAATGTTATTAACAGATCGTAATTTCAATACAACATTCTATGATCCAGCAGGAGGAGGAGATCCAGTATTATATCAACATTTATTT	313	cellularOrganisms;Eukaryota;undef_Eukaryota;undef_undef_Eukaryota;undef_undef_undef_Eukaryota;undef_undef_undef_undef_Eukaryota;Malawimonadidae;Malawimonas;Malawimonas_jakobiformis	NC_002553	313	47	0	1	313	402	714	1.27e-95	353	1	84.984	19662	10682	8980
V300094524L2C001R0011067199	TTTAGCTTCTTTTACAGGACATAATAATGCTTCTGTTGATCTAGGAATTTTTTCTTTACATATTGCAGGTATTTCTTCTATTTTAGGATCTATTAACTTTATAGTTACTATATTAAATATACGTATTATAAATCTAGAAAATGTGTATTTGTATATTTGAAGAATTTTTATTACTGTATTTTTATTAGTTTTATCATTACCTGTACTTGCAGGTGCTATTACTATACTATTAACAGATCGAAATTTAAACACCAGATTTTTTGATTCTATAAGAGGTGGAAGGCCTATTTTATATCAACATTTATTT	307	#N/A	#N/A	#N/A	#N/A	#N/A	#N/A	#N/A	#N/A	#N/A	#N/A	#N/A	#N/A	#N/A	19629	5433	14195
A00253_267_H2C3JDRXY_2_2101_6768_23390	ATTATCTCATGTATTCGCCCATGCTGGAGCATCTGTGGATTTAGCTATTTTTAGTTTACATCTTGCGGGAGTATCATCTATTTTAGGTGCAATTAATTTTATGTGTACTGTATATAATATGCAAACAAATGGTTTAATTTTACAAAGGTTATCGTTATTTATTTGGGCTGTTGTAATTACTGCATTATTACTATTATTATCATTACCGGTGTTAGCTGGTGCAATTACAATGTTGTTAACTGATCGAAATTTTAATACGACATTTTTTGATCCTGCTGGTGGTGGAGATCCAGTATTATATCAACATTTATTT	313	cellularOrganisms;Eukaryota;undef_Eukaryota;undef_undef_Eukaryota;Oomycetes;Saprolegniales;Saprolegniaceae;Brevilegnia;Brevilegnia_gracilis	HQ708200	311	62	0	2	312	370	680	1.89e-74	282	0.99361	80.064	19623	10940	8683
A00253_267_H2C3JDRXY_2_2103_21016_9298	CCTTAGCTCTATAGTAGCTCATTCAGGCGGTTCTGTCGATTTAGCTATATTTAGCTTACATTTGGCTGGAGTTTCTTCCTTATTAGGGGCTATTAATTTTATTACCACTATATTTAATATGAGAGTTCCTGGTCTTTCTATGCATAAACTTCCATTATTTGTTTGGTCGGTATTAATAACAGCGTTTTTATTGTTGTTCTCATTACCTGTTTTAGCTGGTGCGATTACAATGCTTCTGACTGACCGTAATTTTAATACTAGTTTCTTCGATCCTTCTGGTGGTGGTGATCCTATTTTATACCAACATCTGTTT	313	cellularOrganisms;Eukaryota;undef_Eukaryota;undef_undef_Eukaryota;undef_undef_undef_Eukaryota;Longamoebia;Acanthamoebidae;Acanthamoeba;Acanthamoeba_palestinensis	MG924713	309	49	0	5	313	310	618	9.76e-91	337	0.98722	84.142	19510	10374	9136
A00253_267_H2C3JDRXY_2_2106_9878_23296	TTTAGCGGGAGTACAAAGTCATAGCGGACCTAGTGTAGATTTAGCTATATTTGCTTTACATCTTGCAGGTATTAGTTCACTTCTTGGTGCCATAAATTTCATAACTACAATAGTTAACCTGAGAACTCCAGGTATAAGATTACACAAACTATCTTTATTTGGATGAGCTGTAGTTATAACAGCTGTATTATTATTATTATCTTTACCTGTTTTAGCAGGGGGAATTACAATGCTTTTAACAGATAGAAATTTTAATACATCATTCTTTGAAATAGCTGGAGGTGGTGATCCTATTTTATTCCAGCATCTTTTC	313	cellularOrganisms;Eukaryota;Fungi;Ascomycota;Sordariomycetes;Hypocreales;Nectriaceae;Calonectria;Calonectria_colhounii	JN574872	312	40	0	2	313	254	565	7.49e-105	383	0.996805	87.179	19489	7897	11592
V300094524L2C001R0410156344	TTTATCTGGATTACAAAGTCACAGTGGACCTAGTGTAGATTTAGCTATATTCGCCTTACACCTATCAGGGGTAAGTAGTTTATTAGGAGCTGTTAACTTCATAACTACTATAGCTAAGCTCTGCGG	126	#N/A	#N/A	#N/A	#N/A	#N/A	#N/A	#N/A	#N/A	#N/A	#N/A	#N/A	#N/A	#N/A	19383	15935	3448
V300094524L2C001R0700579851	TCTAAGAACTTTGGGGCATATGGGTAACAGGGTGGATTTATCTATTTTTAGTCTTCATTGTGCTGGGGTGAGATCAATTTTAGGGGCTATTAATTTTATATGTACTGTTGTAAATCTACGTAGAATTTCTTTATCTTTAGAACATATAAGTTTATTTGTTTGAGCAATCTTTGTGACAGTTTTTTTATTACTTTTATCTTTGCCGGTTTTAGCTGGAGCGATTACTATGTTATTAACTGACCGTAACTTGAATACCTGTTTCTTTGAAACCTCTTCAGGTGGTAACCCTTTAATTTATCAGCATTTGTTC	310	cellularOrganisms;Eukaryota;Metazoa;Nematoda;Chromadorea;Strongylida;Haemonchidae;Mecistocirrus;Mecistocirrus_digitatus	AB245056	305	55	0	5	309	160	464	1.99e-80	303	0.983871	81.967	19361	11806	7555
A00253_267_H2C3JDRXY_2_2102_16170_2503	TTTATCAGGAGTGCAGAGTCATAGTGGGCCAAGTGTTGATCTAGCCATATTTGCTTTACATCTATCAGGGGTTAGTAGTTTATTAGGAGCTATAAACTTTATTACTACAATTGTAAATATGAGAACACCAGGAGTTAGATTACATAAATTAACATTATTTGGATGAGCTGTAGTTATTACAGCTGTATTATTATTACTATCTTTACCTGTGTTAGCTGGAGGAATAACAATGGTATTAACAGATAGAAATTTTAATACATCATTCTTTGAAGTTGCAGGTGGTGGAGATCCTATTTTATTCCAACATCTGTTC	313	cellularOrganisms;Eukaryota;Fungi;Ascomycota;Sordariomycetes;Hypocreales;Cordycipitaceae;Beauveria;Beauveria_caledonica	NC_030636	312	35	0	2	313	397	708	2.29e-111	406	0.996805	88.782	19327	10141	9186
A00253_267_H2C3JDRXY_2_2116_19027_26647	TTTATCAGGATTACAAAGTCATAGTGGACCTAGTGTAGATTTAGCAATATTTGCTTTACATTTATCAGGTATAAGTAGTTTATTAGGAGCTGTAAATTTTATAACAACAGTAATAAACATGAGAACACCAGGAATCAGATTACATAAATTAGCTTTATTTGGTTGAGCTGTAGTTATAACAGCAGTATTATTATTATTATCTTTACCTGTGTTAGCCGGTGGAATAACAATGTTATTAACTGATAGAAATTTTAATACATCATTCTTTGAAACAGCAGGTGGAGGTGATCCATTATTATTCCAACACTTATTC	313	cellularOrganisms;Eukaryota;Fungi;Ascomycota;Sordariomycetes;Hypocreales;Nectriaceae;Calonectria;Calonectria_colhounii	JN574872	312	29	0	2	313	254	565	1.65e-119	433	0.996805	90.705	19324	10208	9116
A00253_267_H2C3JDRXY_2_2122_4472_36479	ATTATCAGGAGTACAAAGTCACAGTGGACCTAGTGTTGACTTAGCTATTTTTGCTTTACACTTATCTGGTGTAAGTAGTTTATTAGGTGCTATCAATTTCATTACAACAATTGTAAATATGAGAACTCCTGGTATAAGATTGCATAAATTAGCTTTATTTGGATGAGCTGTAGTTATTACAGCTGTATTATTATTATTATCATTACCAGTGCTTGCTGGAGCTATAACTATGTTATTAACAGATAGAAATTTTAATACATCATTCTTTGAAACAGCTGGTGGTGGTGATCCTATATTATTCCAACATCTGTTT	313	cellularOrganisms;Eukaryota;Fungi;Ascomycota;Sordariomycetes;Hypocreales;Nectriaceae;Calonectria;Calonectria_colhounii	JN574872	307	20	0	1	307	253	559	2.79e-129	464	0.980831	93.485	19298	9240	10058
A00253_267_H2C3JDRXY_2_2108_12599_12289	GATAAGCGGCCCAGTGGCTCATGCTGGCCCTTCAGTTGATTTAGCTATTTTTAGCTTACACTTAGCAGGGGCATCCTCAATTATGGGTGCTATTAATTTTATTACAACTATTATTAATTTAAGGCATAATGAGTGCCGCTTTAGTCGTTTAAATCTATTTGTTTGGGCAACATTTATTACAGCCTTTTTATTATTATTATCAATACCAGTTTTAGCTGGTGCGATCACAATGTTAATAACGGACAGAAATATAAATACCGCTTTTTTTGATCCAGCCGGTGGCGGCGATCCGGTTTTATATCAGCATTTATTT	313	cellularOrganisms;Eukaryota;Metazoa;Mollusca;Gastropoda;undef_Gastropoda;Valvatidae;Valvata;Valvata_sibirica	KJ186033	298	62	2	17	313	322	618	1.65e-62	242	0.948882	78.523	19284	9799	9485
A00253_267_H2C3JDRXY_2_2101_15212_1877	ATTATCAGGAATACAATCTCATAGTGGACCTAGTGTAGATTTAGCTATTTTTGGTTTACACTTAAGTGGTATAAGTAGTATGTTAGGTGCTATGAATTTTATTACTACTATTTTAAATATGAGAAGTCCAGGTATACGTTTACATAAATTAGCTTTATTTGGATGAGCTGttattattacagctgtattattattattatcattacctgtattaGCAGGTGGTATTACTATGATCTTAACTGATAGAAACTTTAATACTTCATTCTTTGAAGTAGCTGGAGGTGGTGATCCTATTTTATTCCAACATTTATTC	313	cellularOrganisms;Eukaryota;Fungi;Ascomycota;Eurotiomycetes;Eurotiales;Trichocomaceae;Talaromyces;Talaromyces_minioluteus	FJ004539	281	8	0	33	313	1	281	1.88e-131	471	0.897764	97.153	19259	10044	9215
V300094524L2C001R0020335446	ATTGAGAACTTTGGGTCATCCGGGGAATTCTGTGGATTTGGCTATTTTTAGGTTACATTTTGCGGGAGTTAGTTCTATTTTGGGGGGGATTAATTTTATAAGAACTATTAAGAATTTGCGTAGAATTTCTGTTTCGGTAGAACATATGGGGTTGTTTGTTTGAACTGTTTTGGTTACTGTTTTCTTGCTAGTACTTTCCCTGCCTGTTTTGGCGGGGGCAATTACTATGTTATTAACAGACCGAAACTTAAATACATCTTTTTTTGATGTTACCGGGGGAGGCAATCCTTTAGTTTATCAACATTTATTT	310	cellularOrganisms;Eukaryota;Metazoa;Nematoda;Chromadorea;Rhabditida;Aphelenchoididae;Aphelenchoides;Aphelenchoides_paradalianensis	GU367865	309	56	0	2	310	181	489	1.63e-81	306	0.996774	81.877	19210	10730	8480
A00253_267_H2C3JDRXY_2_2115_27525_31814	TTTATCTGGATTACAAAGTCACAGTGGACCTAGTGTAGATTTAGCAATATTTGCATTACACTTATCAGGGGTAAGTAGTTTATTAGGTGCTATAAACTTTATAACTACTATAGCTAACATGAGAACACCTGGTATAAAATTACACAAATTAGCATTATTTGGGTGAGCTGTAGTTATTACAGCTGTATTATTATTATTATCATTACCTGTATTAGCTGGTGGTATAACAATGATATTAACAGATAGAAACTTTAATACTTCATTCTTCGAAGTAGCTGGAGGAGGAGATCCTATCTTATTCCAACACTTATTC	313	cellularOrganisms;Eukaryota;Fungi;Ascomycota;Sordariomycetes;Hypocreales;Clavicipitaceae;Epichloe;Epichloe_hybrida	KX066187	306	13	0	1	306	396	701	5.75e-138	494	0.977636	95.752	19069	7201	11868
A00253_267_H2C3JDRXY_2_2240_14470_16626	TTTATCTGCTTTTGAAGGAGATGGTGTTGATTTGGCTATCTTTAGTCTTCATTTAGCTGGTGCAGCATCTTTATTAGGAGCAATAAATTTTATTACTACAATTTTTAATATGAGAGTAGCTGGTATGGGTATGCATTCATTACCATTATTAATATGATCTATGTTGCTTACAGCATTTTTATTAGTATTTTCTTTACCTGTTTTAGCTGCTGCTATTACTATGTTATTAACTGATCGTAATTTTAATACTACATTTTATTCTCCTGCTGGTGGTGGTGATCCAATTTTATATCAACATTTATTT	304	#N/A	#N/A	#N/A	#N/A	#N/A	#N/A	#N/A	#N/A	#N/A	#N/A	#N/A	#N/A	#N/A	19062	10737	8324
A00253_267_H2C3JDRXY_2_2265_12454_28072	TTTAAGTGGAGTACAAAGTCATAGTGGACCTAGTGTCGATTTAGCTATATTTGGATTACATCTATCTGGTATAAGTAGTTTATTGGGTGCTATAAATTTCATTACTACTATACTAAATATGAGAAGTCCAGGTATTAGGTTACACAAATTGGCCTTATTCGGTTGAGCTGTAGTTGTTACAGCAGTATTATTATTACTGTCATTACCAGTATTAGCGGGTGCTATTACTATGCTTTTAACAGATAGAAATTTTAATACATCATTTTTCGAAGCAGCAGGTGGTGGTGACCCTATTTTATACCAACATCTTTTC	313	cellularOrganisms;Eukaryota;Fungi;Ascomycota;Leotiomycetes;Helotiales;undef_Helotiales;Rhynchosporium;Rhynchosporium_secalis	KF650575	313	17	0	1	313	201	513	2.45e-136	489	1	94.569	19057	15348	3708
A00253_267_H2C3JDRXY_2_2156_8919_29152	ATTATCAGGTGTTGCTTCTCACTCTGGTGGATCTGTAGATTTAGCTATTTTCAGTCTTCACTTATCTGGTATTTCTTCTATATTAGGTGCAATGAACTTTATTACAACAATTATTAATATGAGAGCTCCTGGAATGTCATTCCATAAAATGCCTCTATTTGTATGGGCTGTATTAATTACAGCAGTTCTATTACTTCTATCTTTACCTGTATTGGCAGGAGGAATTACTATGTTATTAACAGATCGAAACTTTAATACTTCATTCTACGAGCCAGCAGGAGGAGGAGATCCTCTATTATACCAGCATCTATTC	313	cellularOrganisms;Eukaryota;Fungi;Mucoromycota;Mucoromycetes;Mucorales;Mucoraceae;Mucor;Mucor_circinelloides	KR809877	313	7	0	1	313	393	705	6.56e-150	534	1	97.764	19016	8699	10317
A00253_267_H2C3JDRXY_2_2126_25373_10676	ATTAAGTGGAGTACAAAGTCATAGTGGACCAAGTGTAGATTTAGCTATATTTGCCTTACATCTATCTGGTATAAGTAGTTTATTGGGTGCAGTTAATTTTATAACTACTATACTTAATATGAGAAGTCCAGGTATAAGATTACACAAGTTAGCCTTATTTGGATGAGCTGTAGTTATTACTGCTGTATTATTATTATTATCATTACCAGTATTAGCCGGTGCAATTACAATGGTTTTAACTGATAGAAATTTTAACACTTCATTCTTTGAAGCTGCAGGGGGTGGTGATCCTATTTTATACCAACATCTTTTC	313	cellularOrganisms;Eukaryota;Fungi;Ascomycota;undef_Ascomycota;undef_undef_Ascomycota;undef_undef_undef_Ascomycota;Tetracladium;Tetracladium_palmatum	EU883403	309	24	0	5	313	268	576	6.15e-125	450	0.98722	92.233	19010	8274	10736
A00253_267_H2C3JDRXY_2_2102_29957_2268	TCTAGCTTCTAATATTTTCCATAGAGGACCTTCAATTGATATATCAATCTTTTCTCTTCATATCGCTGGAATATCGTCTATTTTAGGTGCTATTAATTTTATCTCAACAATTATTAACATACATCATAAATCAGTATCAATAGACAAAATCCCCTTAATAGTCTGATCAATTTTAATCACAGCTATTCTTCTCTTACTTTCCTTACCAGTCTTAGCAGGAGCAATTACTATATTATATCAGCATCTTTTT	250	#N/A	#N/A	#N/A	#N/A	#N/A	#N/A	#N/A	#N/A	#N/A	#N/A	#N/A	#N/A	#N/A	18955	17769	1186
A00253_267_H2C3JDRXY_2_2276_2645_6230	TTTAAGTGGTATACAAAGTCATAGTGGACCTAGTGTAGATTTAGCTATATTTGCTTTACACTTATCTGGTATAAGTAGTTTATTAGGTGCAATAAACTTTATAACAACTATACTTAATATGAGAAGTCCTGGTGTAAAATTACATAAACTTGCTTTATTTGGTTGAGCAGTAGTGGTTACTGCTGTACTATTGTTATTATCATTACCAGTGTTAGCTGGTGCAATTACAATGGTTTTAACAGATAGAAATTTTAATACATCTTTTTTTGAAGCTGCAGGAGGTGGTGATCCTATATTATATCAACATCTTTTC	313	cellularOrganisms;Eukaryota;Fungi;Ascomycota;Leotiomycetes;undef_Leotiomycetes;Pseudeurotiaceae;Pseudogymnoascus;Pseudogymnoascus_pannorum	NC_027422	313	29	0	1	313	402	714	4.72e-120	434	1	90.735	18948	7027	11920
A00253_267_H2C3JDRXY_2_2104_18304_20322	TTTAAGTGGAATATTAGCTCATTCAAGTGCTGCTGTTGATTTTGCTATTTTTAGTTTACATTTAGCAGGTATATCATCAATATTAGGTGCTATTAATTTTATGGTTACTATATTAAATATGAGAGTACCAGGCTTAAAAATGTCAATGGTACCTTTATTTGTTTGAAGTGTTTTTATTACTGCTGTATTATTATTATTAGCATTACCAGTGTTAGCAGCAGCGATTACAATGTTATTAACAGATAGAAATTTTAATACATCATTTTTTGACCCTTCTGGAGGAGGTGATCCTATATTATATCAACATTTATTT	313	cellularOrganisms;Eukaryota;undef_Eukaryota;undef_undef_Eukaryota;undef_undef_undef_Eukaryota;Himatismenida;Cochliopodiidae;Cochliopodium;Cochliopodium_spiniferum	KJ781456	307	53	0	7	313	357	663	3.19e-84	315	0.980831	82.736	18846	10981	7865
V300094524L2C001R0110415777	TCTCTCTAGAATAATTGCCCACGCTGGAGCTTCTGTGGATCTTTCAATTTTTAGACTTCATCTGGCTGGTGCTAGATCTATTTTAGGAGCAGTAAATTTTATTACTACAATTATTAATATGCGAAGGGCAGGAATGACTTGAGACCGCACCCCCTTATTTGTCTGATCAGTATTTCTTACCGCCATTCTTCTTCTTCTTTCTCTACCTGTTCTAGCAGGAGCGATCACAATACTTTTAACAGATCGTAATATTAATACTTCATTCTTTGACCCAGCAggggggggAGACCCCATTCTCTACCAACATTTATTT	313	cellularOrganisms;Eukaryota;Metazoa;Arthropoda;Collembola;Entomobryomorpha;Isotomidae;Isotomiella;Isotomiella_minor	KF684666	312	49	0	2	313	372	683	2.29e-92	343	0.996805	84.295	18817	521	18296
A00253_267_H2C3JDRXY_2_2101_5764_29794	ATTATCAAGTGTTCAAGCACATTCAGGACCCTCTGTAGATTTAGCAATTTTTAGTTTACATCTAGCAGGTATTTCTTCTTTATTAGGAGCTATTAATTTTTTATCAACTATTTATAATATGCGAGCTCCAGGATTAAGTTTTCATAGATTACCTTTATTTGTTTGGTCTATTTTTATTACAGCTTTTTTATTATTATTAACTTTACCTGTATTAGCTGGTGCGATTACTATGTTATTAACTGATAGAAATTTAAATACATCTTTCTATGATCCTTCTGGTGGAGGTGATCCGGTATTATATCAACATTTATTT	313	cellularOrganisms;Eukaryota;undef_Eukaryota;undef_undef_Eukaryota;Oomycetes;Peronosporales;Peronosporaceae;Phytophthora;Phytophthora_boehmeriae	MH136853	312	18	0	2	313	382	693	1.04e-134	482	0.996805	94.231	18814	10259	8555
A00253_267_H2C3JDRXY_2_2101_28528_3897	TTTATCTGGAATACAAGCTCATAGTGGACCTAGTGTTGATTTAGCTATTTTTGGTTTACATTTATCAGGTGTTAGTAGTCTTTTAGGTGCAATGAACTTTATAACTACTATTTTAAATATGAGAAGTCCAGGTATAAGATTACATAAATTAGCATTATTTGGTTGAGCTGTAATAGTTACAGCTGTTTTACTATTGTTATCTTTACCAGTGTTAGCTGGAGGAATAACTATGGTGTTAACAGATAGAAATTTTAATACTTCATTCTTTGAAGTAGCAGGTGGAGGTGATCCTATATTATATCAACATCTTTTC	313	cellularOrganisms;Eukaryota;Fungi;Ascomycota;Leotiomycetes;Helotiales;Chaetomellaceae;Synchaetomella;Synchaetomella_acerina	JX989833	305	31	0	2	306	307	611	5.39e-113	411	0.974441	89.836	18799	8734	10065
V300094524L2C002R0401009642	ATTATCTTCAATTCAAGCACATTCAGGGCCATCAGTAGATTTAGCTATTTTTAGTTTTCACCTCGCTGGAACTAGCTCAATTTTAGGTTCAATCAATATTATTGTAACAATCTTTAATATGAGAGCTCCTGGACTTTTAATGCATAAAATCCCACTTTTTGTATGAGCTGTGTTAGTAACTACTTTCTTACTTTTACTTTCTTTACCAGTTTTTGCTGGGGCTATTACAATGTTATTAACAGATACGATCCTGCTGGTGGAGGAGATCCAGTGTTATATCAACATCTTTTC	291	#N/A	#N/A	#N/A	#N/A	#N/A	#N/A	#N/A	#N/A	#N/A	#N/A	#N/A	#N/A	#N/A	18705	17377	1327
V300094524L2C001R0680184364	ATTATCTAGAACACTTTCTCATAGAGGGGGCTCTGTAGATTTAGCTATTTTTTCTCTTCATTTAGCCGGAATTTCTTCTATTTTAGGAGCAGTTAATTTTATCACAACTGTAATTAATATACGAGCTATTGGAATTTCATTTGATCGTATGCCTTTATTTGTCTGATCAGTAGTTATTACAGCTATTCTATTACTCTTATCATTGCCTGTACTAGCTGGAGCAATTACTATATTATTAACAGATCGAAATTTAAATACTTCATTTTTTGACCCCATAGGAGGAGGAGACCCTATTTTATACCAACATTTATTT	313	cellularOrganisms;Eukaryota;Metazoa;Arthropoda;Insecta;Diptera;Bibionidae;Bibio;Bibio_longipes	JN582188	313	15	0	1	313	346	658	4.72e-139	498	1	95.208	18653	10722	7931
A00253_267_H2C3JDRXY_2_2144_25690_28385	ATTAAGTGGAATACAAAGTCACAGTGGACCTAGTGTAGATTTAGCTATATTTGGTTTACATTTATCTGGTATAAGTAGTTTGTTAGGTGCTATAAACTTTATAACTACTATACTAAATATGAGAAGTCCTGGTATAAGATTACATAAGCTAGCTTTATTCGGTTGAGCTTCGTCGATTTTAGGGGCCATCAATTTCATTACAACCATCTTTAAC	214	#N/A	#N/A	#N/A	#N/A	#N/A	#N/A	#N/A	#N/A	#N/A	#N/A	#N/A	#N/A	#N/A	18582	18370	212
V300094524L2C001R0030102110	ATTATCATCAATGAATACCACTCTGGTGGTGCTGTTGATTTTGCGATTTTAGCTTACACTTGGCAGGTGTAGCCTCGCTATTAGGTGCTATAAATTTCATCGTTACGGTATTAAACATGAGAGTGCCGGGTATGAAAATGAATTATATTCCGTTGTTTGTATGATCTGTTTTAATTACAGCTGTATTGTTATTACTTCTCTACCAGTGTTAGCAGCAGCTATTACAATGCTTTTAACTGATAGAAATTTAATACATCTTTTTTTGATCCTTCTGGTGGTGGTGATCCTATTCTGTATCAGCATTTATTC	309	cellularOrganisms;Eukaryota;undef_Eukaryota;undef_undef_Eukaryota;undef_undef_undef_Eukaryota;Longamoebia;Acanthamoebidae;Acanthamoeba;Acanthamoeba_tubiashi	MG924719	280	54	3	32	308	338	617	6.93e-61	238	0.89644	79.643	18564	11318	7246
V300094524L2C001R0230691483	ATTATCAGGAATTCAAGCACATTCAGGTGGATCTGTTGATTTAGCTATTTTTAGTTTACATTTAACAGGGGTATCTTCATTATTAGGTGCTATTAATTTTATTACTACAGTTTTAAATATGAGAACTAATGGTATGAGTTTACACAAATTATCTTTATTTGTATGAAGTGTATTTGTAACTGCTATTTTATTATTATTAGCTTTACCTGTATTAGCCGGTGGTATAACAGATAGAAACTTTAATACTAGTTTTTATGATCCAGCTGGAGGTGGAGATCCTATATTATTCCAACATCTTTTC	301	#N/A	#N/A	#N/A	#N/A	#N/A	#N/A	#N/A	#N/A	#N/A	#N/A	#N/A	#N/A	#N/A	18499	16900	1598
A00253_267_H2C3JDRXY_2_2123_14036_9330	TTTAAGCGGACCTATTGCACATGCAGGACCATCTGTAGATTTTGCCATTTTTAGTTTACATATTGCAGGGGCTTCTTCTATTATGGGAGCGATTAACTTTATCACAACGATTGTTAATATGAGACACCCTGGACTTGAGTTCCATAATTTAAATTTATTTGTTTGGTCAGTTTTTATTACTGCTATTTTATTATTATTATCGCTGCCTGTTTTAGCTGGTGCAATCACTATGTTATTAACAGATAGAAACTTAAATACTTCATTCTTTGATGCAACAGGTGGTGGTGATCCGGTTTTATATCAACACTTATTC	313	cellularOrganisms;Eukaryota;Metazoa;Cnidaria;Hydrozoa;Leptothecata;Campanulariidae;Obelia;Obelia_longissima	AY789906	296	57	0	18	313	319	614	8.02e-73	278	0.945687	80.743	18485	9588	8897
A00253_267_H2C3JDRXY_2_2141_14796_17284	TCTGAGTAGCGTCGGTCATCCGGATGCAGCCGTTGACTTTATGCTCGTGAGTCTGCACCTAGCGGGTGCCTCTTCCATTTTAGGGGCCATCAATTTTATTACGACCATTTTTAATATGCGTGCTCCTGGCATGACCATGCATAAGGTGCCCCTCTTTGTATGGGGGATTTTGATAACTGCATTTTTGTTGCTTCTAGCCGTTCCTGTTTTAGCGGGGGCGATTACAATGCTGTTAACGGACCGAGGATTTGGAACCAGCTTTTTTGAACCTGCAGGGGGAGGGGACCCCATCCTTTTCCAACATCTCTTT	310	cellularOrganisms;Eukaryota;Metazoa;Cnidaria;Anthozoa;Scleractinia;Caryophylliidae;Caryophyllia;Caryophyllia_calveri	JQ611392	240	51	2	50	288	272	510	1.1e-45	187	0.770968	77.917	18433	11606	6827
A00253_267_H2C3JDRXY_2_2101_16342_19272	TTTAGCATCTGTAGAAGGAATAGGGGTTGATTGTGCTATTTTTAGTTTACATTTAGCAGGAGCAGCTTCTTTAATGGGTGCAATTAATTTTATTACAACAGTTTTTAATATGAGAGCGCCTGGTATTACTATGCATACATTGCCTTTGTTTATTTGAGCTATGTTAGTAACAGCGTTTTTATTAGCGTTTTCGTTACCTGTATTGGCTGCAGCTATAACTATGCTTTTAACAGATAGAAATTTTAATACATCTTTTTATTCTGCAGCTGGTGGTGGAGATCCTATTTTATATCAACATTTATTT	304	#N/A	#N/A	#N/A	#N/A	#N/A	#N/A	#N/A	#N/A	#N/A	#N/A	#N/A	#N/A	#N/A	18376	10556	7819
A00253_267_H2C3JDRXY_2_2110_27037_5635	ATTAAGTGGTAACATTGCACATGCTGGCCCTTCTGTAGATTTTGCTATTTTTAGTTTACATATCGCAGGGGCTAGTTCAATTATAGGAGCCATTAATTTTATTACTACTATTATCAATATAAGACATCCAGGATGTACATTCCATAAGATGAGCTTATTTGTTTGAAGTGTTTTTATCACTGCATGATTGTTATTATTGTCATTACCAGTTTTAGCGGGAGCAATTACAATGTTGCTAACGGATAGAAACTTTAATACTTCATTTTTTGATTATGTTGGAGGAGGAGACCCTGTTTTATACCAACATTTATTT	313	cellularOrganisms;Eukaryota;Metazoa;Cnidaria;Hydrozoa;Anthoathecata;Corynidae;Sarsia;Sarsia_princeps	MG423490	295	58	2	20	313	365	658	2.62e-66	255	0.939297	79.661	18351	9849	8502
A00253_267_H2C3JDRXY_2_2104_17517_36307	ACTTTCTGCAGTGGAAGGAAAAGGAGTAGATTTTGCTATTTTTAGTTTACATATAGCTGGTGCAGCTTCATTAGCAGGTGCTATTAATTTTATTACAACAATTTTTAATATGAGATTGCCAGGAATGGGAATGCATAAATTACCATTATTTGTATGAGCAATGTTAGTTACATCTTTTTTATTAGTGTTTTCTTTACCAACATTTGCAGCTGCAATAACAATGTTATTGACAGATAGAAATTTTAATACTTCATTTTATGCATATGAAGGTGGTGGAGATCCAGTTTTATTTCAGCATTTATTT	304	#N/A	#N/A	#N/A	#N/A	#N/A	#N/A	#N/A	#N/A	#N/A	#N/A	#N/A	#N/A	#N/A	18330	10273	8057
A00253_267_H2C3JDRXY_2_2106_30346_18067	ATTATCAGGTATACAAAGTCACAGTGGACCTAGTGTAGACTTAGCAATCTTCGCTCTTCACTTATCAGGGATAAGTAGTCTATTAGGAGCAATGAATTTTATAACAACAATACTAAATATGAGAAGTCCAGGAATAAGATTACATAAATTGGCTTTATTTGGTTGAGCAGTAGTGGTTACAGCAGTATTATTACTTTTATCTTTACCTGTTTTAGCAGGTGCAATTACTATGGTTTTAACAGACAGAAATTTTAATACTTCATTTTTCGAAGTAGCAGGAGGTGGAGATCCAATCTTATACCAACACCTTTTC	313	cellularOrganisms;Eukaryota;Fungi;Ascomycota;Eurotiomycetes;Chaetothyriales;Herpotrichiellaceae;Cladophialophora;Cladophialophora_bantiana	KX257489	305	41	0	2	306	529	833	2.01e-99	366	0.974441	86.557	18312	6810	11502
A00253_268_H2CGLDRXY_1_2108_15013_12367	TCTAGCCAGAAATCTTGCACATGCTGGACCTTCAGTAGACTTAGCAATTTTCTCCCTACATTTAGCAGGAGCCTCCTCCATCCTAGGGGCTATCAATTTTATCACGACTGTAATTAATATACGATGAAGAGGGTTGCGACTAGAGCGAATCCCTCTATTTGTATGAGCCGTAGTAATTACGGTTGTTTTACTCCTCTTATCTCTACCAGTTCTTGCAGGAGCAATTACCATGCTTTTAACAGATCGCAATCTTAATACTTCATTTTTCGACCCCGCTGGAGGTGGTGATCCCATTCTATATCAACACTTATTC	313	cellularOrganisms;Eukaryota;Metazoa;Annelida;Clitellata;Haplotaxida;Lumbricidae;Aporrectodea;Aporrectodea_caliginosa	KU358871	313	0	0	1	313	346	658	1.11e-159	565	1	100	18305	9623	8682
A00253_267_H2C3JDRXY_2_2114_18123_16470	CCTTGCTTCTTTACAAAGTCACTCAGGCCCATCAGTTGACATGGCGATTTTTAGTTTACATCTTGCCGGAGCATCATCTTTACTTAGCTCTATGAATTTTATTGTTACAATTACAAATATGCGTTCTTTCCCTATGTTTACTTTACCTCTTTTTGTTTGGTCAGTTTATGTAACTTCTTTTTTGCTTTTATTATCTTTACCTGTTTTGGCAGCAGCTATAACCATGTTATTAACAGATCGTAATTTCAATACCTCATTTTATGATCCTGCTGGAGGTGGTGATCCTATTTTATATCAACATCTTTTT	307	#N/A	#N/A	#N/A	#N/A	#N/A	#N/A	#N/A	#N/A	#N/A	#N/A	#N/A	#N/A	#N/A	18221	9589	8632
V300094524L2C001R0030099019	ATTATCTGGTATACAAAGTCATAGTGGACCTAGTGTAGATTTAGCCATTTTTGGTTTACATTTATCTGGTCTTAGTTCTTTATTAGGGGCTATGAATTTCATTACTACTTTGTTAAATATAAGATGTCCAGGTACAAATTTACATAAAGTTTCATTATTCGGATGAGCTGTGTTAGTTACAGCTGTATTACTATTATTATCTTTACCTGTATTAGCAGGTGCAATAACAATGTTATTAACAGATAGAAATTTTAATACTTCATTTTTCGAAGTAGCAGGAGGAGGGGATCCTATATTATTTCAACATTTATTT	313	cellularOrganisms;Eukaryota;Fungi;Ascomycota;Sordariomycetes;Hypocreales;Nectriaceae;Calonectria;Calonectria_colhounii	JN574872	314	42	4	1	312	253	564	1.88e-93	345	0.996805	85.35	18185	8114	10071
A00253_267_H2C3JDRXY_2_2105_27706_19946	TTTAGCCGGAATACAAAGTCATAGTGGACCAAGTGTAGATTTAGCAATATTTTCCTTACATTTAGCAGGAGTAAGTAGTTTATTAGGAGCCATAAATTTTATAACAACAATTATTAATATGAGAACGCCCGGTATTAGACTTCATAAACTAGCTTTATTTGGATGAGCTGTAGTTATTACAGCTGTATTGCTATTATTATCTTTACCTGTGTTAGCAGGTGGAATCACAATGGTGTTAACAGATAGAAATTTTAATACTTCATTCTTTGAAGTTGCAGGGGGTGGTGATCCTATTTTATTTCAACATCTTTTC	313	cellularOrganisms;Eukaryota;Fungi;Ascomycota;Sordariomycetes;Hypocreales;Nectriaceae;Thelonectria;Thelonectria_discophora	JN574874	313	37	0	1	313	253	565	3.4e-109	398	1	88.179	18184	8661	9523
A00253_267_H2C3JDRXY_2_2101_11243_33238	TTTATCTAGTATACAAAGTCATAGTGGACCTAGTGTCGATTTAGCTATATTTGGGTTGCATTTAGCGGGAGTAAGTTCTTTATTAGGTGCTATGAATTTTATTACAACTATATTAAATATGAGATCTCCTGGAATAAGATTACATAAAGTAACATTATTTGGTTGATCAGTAGTGGTAACTGCAGTGTTATTACTATTATCTTTACCTGTTCTAGCTGGAGCTATAACAATGCTATTAACAGATAGAAATTTTAATACTTCTTTCTTCGAAGTAGCTGGAGGTGGAGACCCTATATTATTCCAACATCTTTTC	313	cellularOrganisms;Eukaryota;Fungi;Ascomycota;Eurotiomycetes;Onygenales;Arthrodermataceae;Arthroderma;Arthroderma_uncinatum	FJ385028	313	49	0	1	313	396	708	6.57e-93	344	1	84.345	18174	12087	6087
A00253_267_H2C3JDRXY_2_2114_19434_26819	TTTATCTAGTATACAAAGTCATAGTGGACCTAGTGTAGATTTAGCTATTTTCGCTTTACATTTATCAGGTGTAAGTAGTTTATTAGGTGCTATTAATTTTATAGTAACAATAGTTAATATGAGAGCACCAGGAATGACATTCCATAATATGCCATTATTTGGATGAGCTGTACTTATTACAGCTGTATTATTATTATTATCATTACCTGTTTTAGCAGCAGGGATTACAATGGTTTTAACCGACAGAAATTTTAATACATCATTTTTTGAAGTAGGGGGAGGAGGAGACCCTATATTATTTCAACATCTATTC	313	cellularOrganisms;Eukaryota;Fungi;Ascomycota;Sordariomycetes;Glomerellales;Glomerellaceae;Colletotrichum;Colletotrichum_salicis	KY774449	313	46	0	1	313	396	708	2.98e-97	358	1	85.304	18164	9264	8900
V300094524L2C002R0361058913	GTTAGCAAGTATACAAAGTCATTCTGGTTCTTCAGTAGATATGGCAATTTTTAGTTTACATTTAGCAGGTATATCTTCATTATTAGGTGCTATTAATTTTATAGTAACTATTACGAATATGCGTTCATATCCTATGTTTAAAATGCCGTTATTTGTATGGTCAGTTTATATTACTTCATTTTTACTTTTGTTATCTTTGCCTGTATTGGCGGTGGTGATCCAATTTTATATCAACACTTGTTT	243	#N/A	#N/A	#N/A	#N/A	#N/A	#N/A	#N/A	#N/A	#N/A	#N/A	#N/A	#N/A	#N/A	18053	17992	61
A00253_267_H2C3JDRXY_2_2103_30725_20697	ATTATCAGCTGTTGAAGGTATTGGAGTTGATTGTGCTATATTTAGTTTACATTTAGCTGGGGCAGCTTCTTTATTAGGTGCAATTAATTTTATTACTACTATTTTTAATATGAGAACTCCAGGTATGACTATGTATTCATTACCTTTATTTATTTGATCTATGTTAGTAACAGCATTTTTATTAGCATTTTCTTTACCTGTTTTAGCAGCTGCAATAACGATGTTATTAACTGATAGAAATTTTAATACATCATTTTATTCAGTTGCTGGTGGTGGTGATCCTATTTTATTTCAACATTTATTT	304	#N/A	#N/A	#N/A	#N/A	#N/A	#N/A	#N/A	#N/A	#N/A	#N/A	#N/A	#N/A	#N/A	18044	10616	7428
A00253_267_H2C3JDRXY_2_2132_6225_32189	GTTGAGCCACATTACCGCCCATTCAGGTCCTTCGGTTGATTTGGCTATCTTCAGCTTGCACCTAGCGGGCGTTTCCTCTTTGCTCGGAGCCATAAATTTTATTTCAACTATAATAAACATGCGTGCTCCAGGTCTAACTTGGCATAGACTTCCTTTGTTTGTATGGTCAGTATTTGTCACTGCTTTTTTGCTTCTTCTTTCTCTTCCTGTTTTGGCTGGTGCTATTACTATGCTACTTACTGATAGAAATTTCAATACTACCTTTTATGATCCTATAGGTGGTGGTGATCCTATTCTTTATCAACATCTTTTC	313	cellularOrganisms;Eukaryota;Metazoa;Echinodermata;Crinoidea;Cyrtocrinida;Sclerocrinidae;Neogymnocrinus;Neogymnocrinus_richeri	NC_007689	296	63	0	17	312	409	704	1.11e-64	251	0.945687	78.716	17986	10321	7665
V300094524L2C001R0460793689	TTTAAGAAGATTTATTGGGCACTCGAACAATACTGTTGACTTAGTTATTTTTAGTTTACATTTGGCTGGGGTAAGATCAATTGCAGGGTCTATTAATTTCCTTTGTACTATGAATAACCTAAAAAGGCCATCTTTGACTTGATTTAATATGCCCTTATTTTTGGTCAGAGTTTGAGTGACGGCCTTTTTATTGGTTTTAAGACTGCCAGTTTTAGCGGGCGGGATTACCATGTTGAACTGTTTACCCCCCAC	252	#N/A	#N/A	#N/A	#N/A	#N/A	#N/A	#N/A	#N/A	#N/A	#N/A	#N/A	#N/A	#N/A	17941	17198	743
A00253_267_H2C3JDRXY_2_2105_7798_12712	ATTATCTGCTATAGCTTCAGATGGTTCTGTTGATTTAGCAATTTTTAGTTTACATATTGCAGGTATATCTTCTATTTTAGGTGCTATTAATTTTATAGTAACTACTATAAATATGAGAGCACCTGGCCTTAGAATGGGTTTAGTACCACTTTTTGTATGATCTATATTAATTACAGCTATATTATTATTATTATCATTACCAGTACTTGCTGCTGGTATTACTATGTTACTTACAGATAGAAATTTTAATAGTTCATTCTTTAATCCTTCAGGTGGTGGTGATCCTATTTTATATCAACATCTCTTC	307	#N/A	#N/A	#N/A	#N/A	#N/A	#N/A	#N/A	#N/A	#N/A	#N/A	#N/A	#N/A	#N/A	17911	10539	7372
A00253_267_H2C3JDRXY_2_2101_18611_2378	ATTGAGCAGTATTGAAGCTCATTCAGGTGGTTCTGTGGATTTGGCCATTTTTAGTTTACATTTAGCTGGTGTATCTTCATTGTTGGGTGCTGTTAATTTTATAACTACGATCGTGAATATGAGAACACCTGGAATGACATATCATAGAATGCCTTTATTTGTTTGGTCAGTTTTAATTACGGCTGTGTTGTTGTTGTTATCATTGCCTGTATTAGCTGGTGGTATTACGATGTTGTTAACGGATAGAAATTTTAATACAACTTTTTTTGATCCTGCTGGTGGTGGTGATCCTATTTTATATCAGCATTTATTT	313	cellularOrganisms;Eukaryota;undef_Eukaryota;Rhodophyta;Bangiophyceae;Bangiales;Bangiaceae;Pyropia;Pyropia_haitanensis	KC791166	310	55	2	1	309	352	660	2.99e-78	296	0.98722	81.613	17901	11148	6752
A00253_267_H2C3JDRXY_2_2102_24677_36401	TTGAGTGATATTGAAGCTCATTCTGGTATATCTGTTGATCTTGTTTATTTTCAGTTTACATTTATCGGGTGTATCTTCTCTGTTAGGTAGTATTAATTTTATCACTACATTATTAATATGAGAGCTCCTAAATTAACTTATAGTAAATTACCGTCTTTTTATTTGGGCATTATATATAACTGCTTTTTTGTTACTTCTATCTTTACCTGTTTTAGCGGGTGCTATTACTATTATGTTATTAACTGATCGAAATTTTAATACCTCTTTTTTTGATCCTATTCTGGTGGTGGTGATCCGATCTTATTTCAACATTTATTT	318	#N/A	#N/A	#N/A	#N/A	#N/A	#N/A	#N/A	#N/A	#N/A	#N/A	#N/A	#N/A	#N/A	17858	8699	9159
A00253_267_H2C3JDRXY_2_2107_21549_13322	TCTATCTGGTTTACAAAGTCATAGTGGACCAAGTGTAGATTTAGCTATTTTTGCTTTACATTTATCAGGGGTAAGTAGTTTATTAGGTGCAGTAAACTTTATAACTACTATTGCTAATATGAGAACTCCAGGTATAAGATTACATAAATTAACATTATTTGGATGAGCAGTTGTAATAACAGCTATATTATTATTATTATCACTACCTGTATTAGCAGGAGGTATAACTATGATTCTTACAGATAGAAACTTTAATACTTCTTTCTTTGAAGTAGCAGGAGGTGGAGATCCTATATTATTTCAACACCTATTC	313	cellularOrganisms;Eukaryota;Fungi;Ascomycota;Sordariomycetes;Hypocreales;Cordycipitaceae;Cordyceps;Cordyceps_militaris	KP722499	311	34	0	3	313	398	708	1.88e-112	408	0.99361	89.068	17767	5852	11915
V300094524L2C001R0030037941	TCTAAGTGGACCTATTATACATGCAGGTCCATCTGTGGATTTTGCTATTTTTAGTTTACATATAGCAGGGGCTTCATCTATCTTAGGAGCTATTAATTTTATTACGACTATTATAAATATAAGAGCAATTGGAATTCATTTTCACAATATAAATTTATTTGTTTGGTCTGTTTTTATTACAGCCTGGTTATTATTATTATCTTTACCTGTTTTAGCTGGAGCAATTACAATATTATTAACTGATAGAAATTTTAATACCACATTTTTTGATGCTACTGGGGGTGGTGATCCTGTATTATATCAACATTTATTT	313	cellularOrganisms;Eukaryota;undef_Eukaryota;Rhodophyta;Bangiophyceae;Bangiales;Bangiaceae;Pyropia;Pyropia_haitanensis	KC791171	291	48	0	19	309	370	660	1.36e-82	309	0.929712	83.505	17683	7797	9886
V300094524L2C002R0260841413	TCTTTCATCAAACATAGCACATGCCGGCCCATCAGTTGATTTAGCCATTTTCTCCCTTCACTTAGCAGGTGCTTCATCTATTCTAGGAGCCATTAATTTTATTACTACAGTAATCAATATACGAATAAAAGGAATACAATTAGAACGAATCCCCCTATTCGTATGAGCAGTTGTTATTACAGTAGTCCTTCTTCTCTTATCCCTTCCCGTTCTAGCAGGAGCTATTACTATACTTCTAACAGACCGAAATCTTAACACATCTTTCTTTGATCCAGCTGGCGGGGGAGACCCTATTCTTTATCAACACTTATTC	313	cellularOrganisms;Eukaryota;Metazoa;Annelida;Clitellata;Enchytraeida;Enchytraeidae;Chamaedrilus;Chamaedrilus_chalupskyi	MH810223	313	43	0	1	313	346	658	4.73e-101	371	1	86.262	17661	9183	8478
A00253_267_H2C3JDRXY_2_2110_17598_29997	TTTATCATCGGTGAATTTCATGCAGGTGCCGCGTTGATATGGCTATTTTTAGTTTACATCTAGCGGTATAGCTTCTATACTAGGTGCAATTAACTTTATTGTCACAATATTAATATGCGTGTTCCGGGTATGCATATGAATTATATTCCATTATTGTTTGATCAGTACTTATAACGGCTGTTCTTTTACTTTATCTTTACCTGTTCTGGCTGCAGGTATTACGATGTATTGACAGATCGAAATTTTAACACTTCATTCTTGATCCATCAGGAGGTGGTGATCCTATATGTTTCAGCATCTTTTC	304	#N/A	#N/A	#N/A	#N/A	#N/A	#N/A	#N/A	#N/A	#N/A	#N/A	#N/A	#N/A	#N/A	17647	10357	7290
V300094524L2C001R0080477700	TTTAAGTGGAGTACAAAGTCATAGTGGACCTAGTGTAGATTTAGCTATATTTGGATTACATTTATCTGGTATAAGTAGTTTATTAGGTGCTGTAAGGTACAGGTTGAACAGTATACCCTCC	121	#N/A	#N/A	#N/A	#N/A	#N/A	#N/A	#N/A	#N/A	#N/A	#N/A	#N/A	#N/A	#N/A	17583	9887	7695
A00253_267_H2C3JDRXY_2_2145_15248_14090	ACTAAGTGGAGTACAAAGTCACAGTGGACCAAGTGTTGATTTAGCTATATTTGCCTTACATTTATCTGGTATAAGTAGTTTATTAGGTGCGGTTAATTTTATAACTACTATACTTAATATGAGAAGTCCAGGTATAAGATTACACAAATTAGCTTTATTTGGATGAGCTGTTGTTGTTACAGCTGTATTACTATTACTTTCATTACCAGTACTAGCGGGTGCAATTACAATGGTATTAACTGATAGAAATTTCAATACATCATTCTTCGAAGCAGCTGGGGGTGGTGACCCTATATTATACCAACATCTTTTC	313	cellularOrganisms;Eukaryota;Fungi;Ascomycota;undef_Ascomycota;undef_undef_Ascomycota;undef_undef_undef_Ascomycota;Tetracladium;Tetracladium_breve	EU883397	311	21	0	3	313	266	576	7.99e-130	467	0.99361	93.248	17554	6692	10862
A00253_267_H2C3JDRXY_2_2151_5475_27007	TCTATCAGCAGTAGAAGGTTCTGGTGTTGATTTAGCTATTTTTAGTTTACATATAGCAGGAGCTGCATCTTTGTTAGGAGCAATTAATTTTATTACAACAATATTTAATATGAGAACACCTGGTATGAATATGCATATGTTACCATTGTTTGTATGATCTGTGCTTATTACAGCATTTTTATTATTGTTATCTTTACCTGTTTTAGCTGCTGCTATAACAATGTTATTAACAGATAGAAATTTTAATACATCTTTTTATTCTCCAGCTGGTGGAGGTGATCCAATTTTATATCAACATTTATTT	304	#N/A	#N/A	#N/A	#N/A	#N/A	#N/A	#N/A	#N/A	#N/A	#N/A	#N/A	#N/A	#N/A	17553	10571	6982
V300094524L2C001R0050596262	ATTAAGTGGCATTGATGCGCATTCAGGTCCTTCTGTTGATTTAGCTATTTTTAGCTTGCATTTGTCTGGTGCATCATCAATTATGGGTGCTATTAACTTTCTCGTAACGATTATAAATATGCGTGCAGAAGGAATGACTTTTTACCGCTTACCTTTATTTGTTTGATCAGTATTCATTACTGCAATCTTATTATTGTTATCTCTACCTGTTTTGGCTGGGGCAATTACAATGTTATTGTTTGATCGAAATATTGGTACCGTGTTTTTTAATCCGGCAGGAGGAGGAGATCCGGTTTTATACCAACACTTATTT	313	cellularOrganisms;Eukaryota;Metazoa;Mollusca;Gastropoda;undef_Gastropoda;Valvatidae;Valvata;Valvata_amurensis	LC377788	282	59	0	32	313	366	647	1.65e-62	243	0.900958	79.078	17478	11202	6276
V300094524L2C001R0021061515	TTTATCTGCAGTAGAAGGAATTGGTGTTGATTGTGCTATTTTTAGCTTACATTTAGCTGGTGCAGCTTCTTTATTAGGTGCAATTAATTTTATTACAACTATTTTTAATATGAGAACACCAGGTATGGCAATGTATTCATTACCATTATTTATTTGATCAATGTTGGTAACTGCATTTTTATTAGTATTTTCATTACCTGTTTTAGCAGCAGCTATAACAATGTTATTAACAGATAGAAATTTTAATACTTCTTTTTATTCTGTTGCTGGAGGAGGTGATCCAATTTTATTTCAACATTTATTT	304	#N/A	#N/A	#N/A	#N/A	#N/A	#N/A	#N/A	#N/A	#N/A	#N/A	#N/A	#N/A	#N/A	17379	11344	6035
A00253_267_H2C3JDRXY_2_2154_8260_25473	TTTATCAGCTATGACTTCTGATTGTTCAGTAGATTTAGCTATATTTAGTTTACATTTATCAGGTATATCTTCTATATTAGGTGCTATAAATTTTATTGCAACAGTAATAAATTTACGATTACCTGGATTTAAATTAATGCATTACCTTTATTTGTTTGATCTGTATTAATAACAGCAGTATTATTATTATTATCATTACCGGTATTAGCAGCTGGGATAACTATGTTATTAACTGATAGAAATTTTAATAGTTCTTTTTTTATCCATCAGGAGGAGGAGATCCTATTTTATACCAGCATTTATTT	305	#N/A	#N/A	#N/A	#N/A	#N/A	#N/A	#N/A	#N/A	#N/A	#N/A	#N/A	#N/A	#N/A	17366	11376	5990
A00253_267_H2C3JDRXY_2_2136_17653_32534	ATTAAGTGGAAGTTTATACCATAGTGGGCCTGCAGTTGATATGGCAATTTTCAGTTTACACATTGCTGGATTGTCTTCAATCGCCGGTGCGGTAAACTTCTTAGTAACATTATTTAATATGAAAACAAGAGGAACCGGTTTGATTGCTGCTCCACTTTACCCTTGAAGTATGATTGTAACTACATATTTGTTACTTTTATCTTTACCGGTTTTAGCTGGCGCAATTACGATGTTACTTTGTGACCGATTATTTGGAACTAATTTCTTTACACCTTGAACTGGCGGAGATCCTGTGCTTTATCAGCACTTATTC	313	cellularOrganisms;Eukaryota;Metazoa;Nematoda;Chromadorea;Rhabditida;Rhabditidae;Caenorhabditis;Caenorhabditis_tropicalis	KM403565	151	35	2	163	312	576	725	4.44e-19	99.6	0.479233	75.497	17364	6861	10503
V300094524L2C001R0030256934	TCTTAGTAGGTTTGTTGGGCATTCAAGCAATACTGTGGATCTAGTCATTTTCAGATTGCACTTAGCCGGGGTCAGTTCAATCGCTGGGTCGATTAATTTTCTTTGCACTATGAACAATTTAAAAAGACCCTCTTTAACCTGATTTAATATGCCTTTGTTTCTAGTTAGGGTATGAGTAACTGCCTTTTTATTGGTTCTTAGGTTACCTGTTTTAGCTGGTGGAATCACAATATTGTTATTTGACCGAAATTTAAATACTTCTTTTTTTGATCCCTTAGGAGGAGGAGACCCTCTATTGTTTCAACACTTATTC	313	cellularOrganisms;Eukaryota;Metazoa;Nematoda;Enoplea;Dorylaimida;Longidoridae;Xiphinema;Xiphinema_brevicolle	AB675673	271	57	2	44	313	221	490	2.3e-54	216	0.86262	78.229	17354	11325	6029
V300094524L2C001R0030228604	TTTAAGTGGAGTACAAAGTCATAGTGGACCTAGTGTTGATCTAGCTATATTCGCTTTACATTTATCAGGTGTAAGTAGTTTATTAGGAGCAATTAATTTTATAACTACTATACTTAATATGAGAAGCCCAGGTATAAACTTACACAAACTAGCTTTATTTGGATGAGCTGTTCTAGTTACAGCTGTATTATTGTTATTGTCATTACCAGTATTAGCCGGTGCAATTACAATGGTACTTACTGATAGAAATTTTAATACATCATTCTTTGAAGCTGCAGGTGGTGGTGATCCTATATTATATCAACATCTTTTC	313	cellularOrganisms;Eukaryota;Fungi;Ascomycota;Leotiomycetes;undef_Leotiomycetes;Pseudeurotiaceae;Pseudogymnoascus;Pseudogymnoascus_pannorum	NC_027422	313	32	0	1	313	402	714	2.98e-116	421	1	89.776	17288	7632	9656
V300094524L2C001R0331371546	CCTATCATCTGTTATTGCTCATGGAGGAGCTTCCGTTGACTTAGCTATTTTTTCTTTACATTTAGCTGGAATTTCTTCTATTTTAGGAGATCCAATTTTATATCAACATTTATTT	115	#N/A	#N/A	#N/A	#N/A	#N/A	#N/A	#N/A	#N/A	#N/A	#N/A	#N/A	#N/A	#N/A	17285	7788	9497
V300094524L2C001R0071147741	TTTAGCCGGATTACAAAGTCATAGCGGACCAAGTGTAGACTTAGCTATATTCGCTTTACATTTATCAGGTGTAAGTAGTTTATTAGGAGCCATTAATTTTATAACTACCATCGTTAATATGAGAACACCAGGTATAAGATTACACAAATTGGCACTATTTGGATGAGCTGTAGTTATTACTGCAGTATTACTATTATTATCATTACCTGTATTAGCTGGTGGTATAACTATGGTATTAACCGATAGAAACT	251	#N/A	#N/A	#N/A	#N/A	#N/A	#N/A	#N/A	#N/A	#N/A	#N/A	#N/A	#N/A	#N/A	17284	8398	8886
A00253_267_H2C3JDRXY_2_2154_30165_17597	ATTAAGTGGAGTACAAAGTCACAGTGGACCAAGTGTTGATTTAGCTATATTTGCTTTACATTTATCAGGTATAAGTAGTTTACTAGGGGCAATTAACTTTATAACTACTATACTTAATATGAGAAGTCCAGGTATAAGATTACACAAGTTAGCTTTATTTGGATGAGCTGTAGTTGTTACAGCCGTATTATTATTATTATCATTACCTGTATTGGCAGGAGCAATCACAATGGTTTTAACGGATAGAAACTTTAATACATCATTCTTCGAAGCTGCTGGTGGTGGTGATCCCATATTATACCAACATCTTTTC	313	cellularOrganisms;Eukaryota;Fungi;Ascomycota;undef_Ascomycota;undef_undef_Ascomycota;undef_undef_undef_Ascomycota;Tetracladium;Tetracladium_breve	EU883397	313	25	0	1	313	264	576	1.76e-125	453	1	92.013	17247	7477	9770
A00253_267_H2C3JDRXY_2_2101_24532_27445	ATTAAGTAGTATAGCAACTCATTCAGGTGGAGCTGTTGATTTTGCTATATTTAGTTTACATTTAGCAGGTTTATCTTCAATATTAGGAGCTATTAATTTTATTGTTACAATTTTAAATATGAGAGTACCAGGTTTAAAAATGTCAATGATACCATTATTTGTTTGAAGTGTATTTATAACTGCTATATTATTATTATTATCTTTACCTGTATTAGCAGCAGCTATTACAATGTTATTAACAGATCGTAATTTTAATACATCTTTTTTTGATCCTTCAGGTGGTGGAGATCCTATTTTATATCAACATTTATTT	313	cellularOrganisms;Eukaryota;undef_Eukaryota;undef_undef_Eukaryota;undef_undef_undef_Eukaryota;Himatismenida;Cochliopodiidae;Cochliopodium;Cochliopodium_megatetrastylus	KJ781445	294	46	0	20	313	370	663	6.16e-87	324	0.939297	84.354	17238	7123	10115
A00253_267_H2C3JDRXY_2_2103_27814_20008	ATTGAGAACTGACGGACATCCCAGTTTAGGCAGAGATTTAATTTTTATCGGATTACATATTTCTGGGGTTAGTTCCTTAGGGAGAAGGATAAATTTTATAGGGACAAATCATGAAATACGTCAACCTTTAGAATATATTAGTTTAAATTTATTTATTTGATGTCTTACAATTACAATTTTCCTGTTAATTTTAAGGCTTCCTGTTTTGGCTGGTGGGGTGACTATGGCTTTAACAGATCGAAATTTCGGTTCTGGTTTTTTTAAACAGCAGTTTGGGGGAAATATTATTATATTTCAACATTTATTT	307	#N/A	#N/A	#N/A	#N/A	#N/A	#N/A	#N/A	#N/A	#N/A	#N/A	#N/A	#N/A	#N/A	17213	9963	7250
A00253_268_H2CGLDRXY_1_2110_30074_7200	ATTATCAGGAATACAATCTCATTCAGGTGGTTCTGTAGATCTTGCTATTTTTTCACTTCACTTAAGTGGGGTTTCATCTTTATTAGGTGCAATTAATTTTATCTCTACTGTTCTTAATATGAGAGCTGGTGGATTAAGTTTACACAAAATTAGTCTATTTTCATGAGCTATATTTGTAACAGCTATTTTATTATTATTAGCTTTACCTGTATTGGCTGGTGCAATCACTATGTTACTGTGTGACAGAAACTTCAATACTAGTTTCTACGATCCAGCAGGAGGAGGTGATCCAATACTATATCAACACTTATTC	313	cellularOrganisms;Eukaryota;Fungi;Basidiomycota;Agaricomycetes;Russulales;Russulaceae;Russula;Russula_virescens	MH138076	306	61	0	1	306	393	698	8.02e-73	278	0.977636	80.065	17185	9373	7812
V300094524L2C001R0070766188	GTTAAGTGGGATTGAGGCACACTCTGGTCCATCTGTAGATTTAGCAATATTTAGCTTACACTTGTCTGGCGCATCATCAATCGCAGGCGCTATAAACTTTATTGTAACTATCGTCAATATGCGAGCACGTGGGTTAGGTTTTTATTTGTTACCACTATTTGCATGGTCTGTTTTTGTAACAGCATTTTTACTTTTATTATCGCTTCCTGTTTTAGCAGGTGCTATTACGATGTTACTATTTGATCGTAATTTAGGAACATTATTTTTTACTCCTGGCGGAGGTGGAGACCCTGTATTATATCAACATTTATTT	313	cellularOrganisms;Eukaryota;undef_Eukaryota;undef_undef_Eukaryota;Phaeophyceae;Ectocarpales;Chordariaceae;Mesogloia;Mesogloia_ikomae	LC382483	314	71	2	2	313	350	661	1.55e-56	224	0.996805	76.115	17147	9373	7774
A00253_267_H2C3JDRXY_2_2169_9941_22185	TTTAAGTGGAATAGTTGCACATTTAGGTGGAGCAGTAGATTTTGCTATATTTAGTTTACATTTAGCTGGATTATCCTCTATTTTAGGTGCTATTAATTTTATGGTTACAATTTTAAATATGAGAGTACCTGGTTTAAAATTATCAATGATACCATTATTTGTTTGAAGTGTTTTTATTATTGCAATTTTACTTTTATTATCTTTACCAGTTTTAGCAGCAGCAATTACAATGCTTTTAACAGATCGTAATTTTAATACATCTTTTTTTGATCCTTCAGGTGGAGGAGATCCTATTTTATATCAACATTTATTC	313	cellularOrganisms;Eukaryota;Metazoa;Arthropoda;Insecta;Lepidoptera;Noctuidae;Mythimna;Mythimna_separata	MH900437	305	48	3	10	312	236	537	2.01e-80	303	0.968051	82.623	17140	8826	8314
A00253_267_H2C3JDRXY_2_2122_19696_26616	TTTAGCTTCTATTGAAAGTCATTCTGGGGCTTCTGTAGACATGGCTATTTTTAGTTTGCATTTAGCAGGTATATCTTCTTTACTTGGGGCTATAAATTTTTTAGTTACTATAACTAATATGCGTTCATTTTCTATGTTTAAAGCACCTTTATTTGTTTGGGCTGTTTATGTAACTTCGGTTTTATTGTTATTATCTTTGCCTGTTTTAGCAGCTGCAATAACTATGTTATTAACTGATCGTAATTTTAATACAACTTTTTACGATCCTGCTGGTGGTGGTGATCCTATATTATATCAACATTTGTTT	307	#N/A	#N/A	#N/A	#N/A	#N/A	#N/A	#N/A	#N/A	#N/A	#N/A	#N/A	#N/A	#N/A	17123	8907	8216
A00253_267_H2C3JDRXY_2_2139_11189_33583	ATTAGCATCTATAGAAAGTCATTCTGGTGGTTCAGTTGATTTAGCAATTTTTAGTTTGCATATTGCAGGTGCTTCTTCAATTTTAGGAGCTATGAATTTTATAACTACAATTATCAATATGAGAGTGCCTAACATGCATATGCATAAAATTACATTATTTACTTGAGCAATTTTTATAACAGCAATTTTATTACTATTATCTTTACCAGTTCTTGCAGGTGCAATTACAATGTTACTAACAGATCGTAATTTTAACACTACATTTTTTGATCCAGCAGGTGGTGGTGATCCTATTTTATATCAACATTTATTT	313	cellularOrganisms;Eukaryota;undef_Eukaryota;undef_undef_Eukaryota;undef_undef_undef_Eukaryota;undef_undef_undef_undef_Eukaryota;Vannellidae;Paravannella;Paravannella_minima	NC_040955	305	49	2	11	313	472	774	1.65e-81	306	0.968051	82.623	17063	9157	7906
A00253_267_H2C3JDRXY_2_2101_9236_2206	ATTAAGTGGAATCGATGCACATTCAGGACCATCAGTAGATTTGGCAATTTTTAGTTTACATTTATCTGGTGCTTCCTCTATTGCTGGTGCTATTAACTTTATTGTAACAATTATTAATATGCGCGCTCGTGGTCTTGAATTTTATCGTATGCCGTTATTTGTTTGATCCATTTTTATTACAGCTTTTTTATTATTATTGTCTCTTCCTGTGTTAGCAGGAGCTATTACCATGTTGTTATTCGATCGTAATATGGGTACAGttttttttAATGCTGCTGGGGGAGGAGATCCAGTATTATATCAACATCTTTTT	313	cellularOrganisms;Eukaryota;undef_Eukaryota;Rhodophyta;Florideophyceae;Ceramiales;Rhodomelaceae;Herposiphonia;Herposiphonia_akidoglossa	KU551920	294	60	0	20	313	310	603	6.16e-68	260	0.939297	79.592	16979	8149	8830
A00253_267_H2C3JDRXY_2_2108_32570_8641	TTTATCTGGTTTACAAAGTCATAGTGGACCAAGTGTAGATTTAGCTATATTTGCTTTACACCTATCAGGGGTAAGTAGTTTACTAGGTGCAATGAATTTTATTACTACAATATTAAATATGAGAAGTCCAGGTATAAGATTACATAAATTAGCTTTATTTGGATGAGCTGTAGTAGTAACAGCAGTGTTATTATTATTATCCTTACCTGTTTTAGCTGGTGCAATAACTATGGTTTTAACAGATAGAAATTTCAATACTTCATTTTTTGAAGTAGCCGGAGGAGGAGATCCTATATTATATCAACACCTTTTC	313	cellularOrganisms;Eukaryota;Fungi;Ascomycota;Eurotiomycetes;Chaetothyriales;Herpotrichiellaceae;Cladophialophora;Cladophialophora_bantiana	KX257489	306	31	0	1	306	528	833	1.54e-113	413	0.977636	89.869	16881	5896	10985
A00253_267_H2C3JDRXY_2_2105_10529_23610	ACTATCCAGTATACAAAGTCATAGTGGACCTAGTGTAGATTTAGGTATATTTGCATTACATTTATCAGGAGTAAGCTCTATGTTAGGTGCAATGAATTTCATAACTACTATATTAAATATGCGTAGTCCTGGTATAAGATTACATAAAGTTACACTTTTTGGTTGAGCTACAGTTGTTACAGCTGTATTATTATTATTATCTTTACCAGTTTTAGCTGGAGCAATTACAATGTTACTAACAGATAGAAACTTTAATACTTCGTTCTTTGAAGTAGCAGGAGGAGGTGATCCTATATTATTTCAACATTTATTC	313	cellularOrganisms;Eukaryota;Fungi;Ascomycota;Leotiomycetes;Helotiales;Chaetomellaceae;Synchaetomella;Synchaetomella_acerina	JX989833	312	44	2	3	313	308	618	1.55e-94	349	0.99361	85.256	16869	9488	7381
A00253_268_H2CGLDRXY_1_2101_4896_3615	ACTAAGTGGAGTACAAAGTCACAGTGGACCTAGTGTTGACTTAGCTATATTTGCTTTACACCTTTCAGGTATAAGTAGTCTATTAGGTGCTATTAATTTTATAACTACTATACTTAATATGAGAAGTCCAGGTATAGTGCTACATAAATTAGCTTTATTTGGATGAGCTGTAGTTGTTACAGCTGTATTATTATTATTATCCTTACCAGTATTAGCAGGTGCAATTACAATGGTTCTAACGGATAGAAATTTTAATACCTCATTCTTTGAAGCAGCGGGTGGTGGTGATCCTATATTGTACCAACATTTATTT	313	cellularOrganisms;Eukaryota;Fungi;Ascomycota;Leotiomycetes;undef_Leotiomycetes;Pseudeurotiaceae;Pseudogymnoascus;Pseudogymnoascus_pannorum	NC_027422	305	26	0	3	307	404	708	4.72e-120	434	0.974441	91.475	16855	7441	9414
A00253_267_H2C3JDRXY_2_2101_1705_34256	TTTAGCTGGAATACAAAGTCATAGTGGACCTAGTGTAGATTTAGCCATTTTCGCTTTACATCTTTCAGGGGTTAGTTCTCTTCTTGGTGCTGTTAATTTTATAACTACAATTATCAACATGAGAACTCCAGGTATAAAATTACATAAATTAACTTTATTTGGATGAGCTGTTGTAATAACAGCTATCTTATTGTTATTATCTTTACCTGTTTTAGCTGGTGCAATTACAATGGTATTAACAGATAGAAATTTTAATACATCATTTTTTGAAACAGCTGGTGGTGGTGATCCTATTTTATTTCAACATCTTTTC	313	cellularOrganisms;Eukaryota;Fungi;Ascomycota;Sordariomycetes;Glomerellales;Plectosphaerellaceae;Verticillium;Verticillium_nonalfalfae	KR704425	313	41	0	1	313	396	708	9.13e-104	380	1	86.901	16848	8755	8093
A00253_267_H2C3JDRXY_2_2102_16676_7795	ATTATCAGGAATACAAAGTCATAGTGGTCCAAGTGTAGATTTAGCTATATTTGCTATTCACCTTTCTGGTATAAGTAGTTTATTAGGAGCAATGAATTTTATTACAACAATATTAAATATGAGAAGTCCTGGAATAAGATTACACAAATTAGCTTTATTTGGTTGAGCTGTACTAGTAACAGCAGTTTTATTATTATTATCTTTACCTGTTTTAGCTGGTGCAATTACAATGGTTTTAACAGATAGAAACTTTAATACATCTTTCTTTGAAGTAGCAGGAGGTGGTGATCCTATACTATATCAACATTTATTT	313	cellularOrganisms;Eukaryota;Fungi;Ascomycota;Eurotiomycetes;Chaetothyriales;Herpotrichiellaceae;Cladophialophora;Cladophialophora_bantiana	KX257489	312	35	0	2	313	529	840	2.29e-111	406	0.996805	88.782	16836	7821	9015
A00253_267_H2C3JDRXY_2_2157_3278_4570	ATTAAGTAGTATCCAAGCACATAGTGGACCAGCAGTAGATTTAGCTATATTTAGTTTACATATTGCAGGTGCATCATCGATTTTAGGTGCGATTAATTTTATTGTTACTATAACTAATATGCGTGCACGTGGTTTAACTTTTCATCGTTTACCATTATTTGTTTGATCTGTATTTATTACAGCATTTTTACTTTTATTATCATTACCTGTTTTAGCTGGTGCTATTACAATGTTATTAACAGATAGAAATTTTAATACTAGTTTTTTTCTTCCAATTGGTGGTGGAGATCCTGTATTATATCAACATCTTTTT	313	cellularOrganisms;Eukaryota;undef_Eukaryota;undef_undef_Eukaryota;Oomycetes;Peronosporales;Peronosporaceae;Phytophthora;Phytophthora_thermophila	HQ012870	313	58	0	1	313	340	652	5.77e-81	304	1	81.47	16821	8547	8274
V300094524L2C002R0231328462	GTTGAGTACGTCATTATTTCATTCAGGTGGTGCGGTAGACTTAGCTATTTTTAGTTTACATATTTCGGGTACTTCATCGTTATTGGGTGCTATAAATTTTATTGTTACGTCTTTAAATATGCGTACAAAAGGTATGAGCATGCAGAATATGCCGTTGTTTGTTTGAGCAATTTTAGTGACAGCAATTCTTTTACTTTTATCGTTACCAGTTTTAGCGGGAGCTATAACAATGTTGCTTACTGATCGTAACTTTAATACGTCTTTTTTTAATTCGCTTGGAGGGGGAGATCCTATTTTATACCAACATTTGTTT	313	cellularOrganisms;Eukaryota;undef_Eukaryota;Rhodophyta;Florideophyceae;Corallinales;undef_Corallinales;undef_undef_Corallinales;uncultured_Corallinales	GQ917262	294	65	0	20	313	371	664	7.03e-61	238	0.939297	77.891	16820	9843	6977
A00253_267_H2C3JDRXY_2_2106_17463_8531	ATTATCTGCAATTGAAGGTAAAGGAGTTGATTTTGCTATATTTAGTTTACATATTGCAGGTGCAGCATCTTTAGCTGGTGCAATAAATTTTATTACAACAATTTTTAATATGAGAGTGCCAGGTATGGGTATGCATTTATTGCCTTTATTTGTATGATCACTTTTAATTACAGCTTTTTTATTAGTTTTTTCTTTACCAACATTTGCAGCTGCTATTACTATGTTATTAACTGATAGAAATTTTAATACATCATTTTATGTAGCTGATGGAGGAGGAGACCCTGTTTTATATCAACATTTATTT	304	#N/A	#N/A	#N/A	#N/A	#N/A	#N/A	#N/A	#N/A	#N/A	#N/A	#N/A	#N/A	#N/A	16773	10827	5945
A00253_268_H2CGLDRXY_1_2101_4535_9377	TCTATCCTCGAATATTGCTCATAGAGGAGCTTCTGTTGATCTAGCAATTTTTAGCCTTCATATAGCAGGAATCTCTTCAATTTTAGGAGCCGTAAACTTCATTTCAACAGTTATTAATATACGATCGACTGGAATAACCTTTGACCGAATACCTTTATTCGTTTGAGCAGTTGCTATCACAGCTCTTCTATTATTACTATCTCTCCCAGTACTTGCTGGAGCAATTACTATATTATTAACTGATCGTAATTTAAACACCTCCTTTTTTGACCCAGCAGGGGGAGGAGACCCTATTCTCTACCAACATTTATTC	313	cellularOrganisms;Eukaryota;Metazoa;Arthropoda;Insecta;Coleoptera;Cantharidae;Malthodes;Malthodes_pumilus	KR486845	313	0	0	1	313	346	658	1.11e-159	565	1	100	16721	9489	7232
A00253_267_H2C3JDRXY_2_2125_28357_33379	TTTAAGTGGGGTACAAAGTCATAGTGGACCTAGTGTAGATTTGGCCATATTTGCTTTACACCTATCTGGTATAAGTAGTTTATTAGGTGCAATTAATTTTATATCAACTATACTTAATATGAGAAGTCCTGGTATAAGATTACACAAATTAGCTTTATTTGGTTGAGCTGTAGTAGTTACAGCTGTATTATTATTACTATCATTACCTGTTTTAGCCGGTGCAATTACTATGGTTTTAACTGATAGAAATTTTAATACATCTTTCTTTGAAGCTGCAGGAGGTGGTGATCCTATATTATACCAACATCTTTTC	313	cellularOrganisms;Eukaryota;Fungi;Ascomycota;Leotiomycetes;Helotiales;Helotiaceae;Articulospora;Articulospora_tetracladia	EU998935	313	24	0	1	313	262	574	4.14e-127	457	1	92.332	16700	7881	8819
A00253_267_H2C3JDRXY_2_2104_2139_5854	TTTAAGCAGTATTGCAAGTCACTCTGGTGGCGCTGTAGATTTAGCTATTTTTAGTCTTCATTTATCCGGTATTAGTAGTATTTTAGGAGCTATTAATTTTATTACTACTATTTTTAATATGCGTGGACCTGGTATGACAATGCATAGACTTCCATTATTTGTGTGGTCTATTTTAATTACTGCGTTTTTATTATTGCTTTCTCTTCCTGTATTAGCAGGTGGAATTACAATGCTTTTAACTGATCGTAATTTTAATACTACATTTTTTGATCCAGCAGGTGGAGGAGATCCAGTATTATTTCAACATTTATTT	313	cellularOrganisms;Eukaryota;Viridiplantae;Chlorophyta;Trebouxiophyceae;Trebouxiales;Trebouxiaceae;Lobosphaera;Lobosphaera_incisa	NC_027060	310	47	0	3	312	398	707	5.4e-94	348	0.990415	84.839	16698	10109	6589
A00253_267_H2C3JDRXY_2_2104_16721_17895	GTTAAGTTCAGCTGCCTTCCATTCAGGAGGTTCTGTAGATTTGGCTATTTTTAGTTTACATTTGTCTGGTACTTCTTCATTGTTAGGTGCAATAAACTTTATTGTTACTTCTTTTAATATGCGTACTAAGGGTATGACTTTACACGCGATGCCGTTGTTTGTTTGGGCGATATTGGTTACAGCTGTGTTGTTGTTGTTATCTTTACCTGTTTTAGCTGGTGCTATTACTATGCTTTTAACTGATAGAAATTTCAATACTTCATTTTTTAATTCATTAGGTGGTGGTGATCCTATACTATATCAACATTTGTTT	313	cellularOrganisms;Eukaryota;undef_Eukaryota;undef_undef_Eukaryota;Oomycetes;Peronosporales;Peronosporaceae;Phytophthora;Phytophthora_hydrogena	MH136902	294	60	0	20	313	391	684	6.16e-68	260	0.939297	79.592	16681	9844	6835
A00253_267_H2C3JDRXY_2_2119_23683_11851	TCTTTCTAGAATAGAGAGAAGTAGTATAGATATTTTAATTTTTTCTTTACATTTAGCTGGGCTCTCTTCGGTTTTTAGCTCAATTAACTTTATTTCTACTATTTTGAGATTTCGATTTATAGGGTTAAGTTTAAGATCCCTAAGTGTGTTTGTGTGAAGAATTTTAGTGACAGTTGTTTTATTAGTATTGGCGGTCCCAGTATTAGCAGGAGCTATTACTATACTATTTCTTGATCGAAATTTTAATTTCtttttttttAATTGTTTTGGGGGAGGAGATCCGGTATTATTTCAGCATTTATTT	304	#N/A	#N/A	#N/A	#N/A	#N/A	#N/A	#N/A	#N/A	#N/A	#N/A	#N/A	#N/A	#N/A	16665	8605	8060
A00253_267_H2C3JDRXY_2_2108_8585_35462	ATTAAGTGGGGCTATTGCTCATTCTGGCCCATCCGTTGATTTAGGTATTTTTAGTTTACACTTAGCGGGTGCCTCTTCTATATTAGGTGCCATTAATTTTATTACAACTATTTTAAATATGAGAGATCCAGGTCTTTCAATGTCTCGATTACCACTTTTTGTTTGGGCAGTTTTGGTTACTGCGGTATTATTATTATTATCATTACCAGTTTTAGCAGGTGCAATTACTATGTTATCAACAGATCGAAATTTTAATACAAGTTTCTTTAATGTTAATGGTGGAGGCGATCCGGTTTTATATCAACATTTATTT	313	cellularOrganisms;Eukaryota;undef_Eukaryota;undef_undef_Eukaryota;Raphidophyceae;undef_Raphidophyceae;undef_undef_Raphidophyceae;Haramonas;Haramonas_dimorpha	AB445450	297	56	0	17	313	224	520	5.4e-75	284	0.948882	81.145	16658	8518	8140
V300094524L2C001R0070973564	ATTATCTGGATTACAAAGTCATAGTGGTCCCAGTGTTGATTTAGCCATATTCGCATTACATTTATCTGGAATAAGTAGTTTATTAGGTGCAATGAATTTTATTACAACAATATTAAATATGAGAAGTCCAGGAATAAGATTACATAAACTAGCTTTATTTGGATGAGCAGTGGTAATAACTGCAGTTTTATTATTATTATCTTTACCTGTTTTAGCTGGTGCAATAACAATGTTATTAACAGATAGAAATTTTAATACATCCTTTTTTGAAGTAGCTGGTGGTGGTGACCCTATATTATACCAACACCTTTTC	313	cellularOrganisms;Eukaryota;Fungi;Ascomycota;Eurotiomycetes;Onygenales;Arthrodermataceae;Arthroderma;Arthroderma_uncinatum	FJ385028	302	34	0	12	313	407	708	1.45e-107	392	0.964856	88.742	16644	8772	7872
A00253_267_H2C3JDRXY_2_2171_15094_2613	ACTATCAGGGCTGCAAAGTCACAGTGGACCTAGTGTAGATCTAGCAATATTTGCTTTACACCTAGCAGGAATAAGTAGCTTACTAGGGGCTATGAATTTCATCACTACGATACTGAACATGAGAAGTCCAGGAATAAGACTACATAAACTAGCTTTATTTGGATGAGCAGTGGTAATAACAGCAGTGTTATTATTATTATCTTTGCCCGTTTTAGCTGGAGCGATTACAATGTTATTAACGGATAGAAACTTCAATACTTCATTCTTTGAAGTAGCAGGTGGAGGAGATCCTATATTATATCAACACCTTTTC	313	cellularOrganisms;Eukaryota;Fungi;Ascomycota;Lecanoromycetes;Caliciales;Physciaceae;Heterodermia;Heterodermia_speciosa	MG711806	311	50	0	3	313	416	726	9.76e-91	336	0.99361	83.923	16638	9679	6959
A00253_267_H2C3JDRXY_2_2108_25726_25692	ACTTTCAAGTATAGTAGCTCATTCTGGTGGTGCTGTTGATTTAGCAATTTTTAGTTTGCATTTAGCTGGGGTGTCTTCGTTACTAGGCGCAATGAATTTTATTGTTACAATTACTTATATGAGAAATGTAAAAATGTTTGAACTTCCTTTGTTCGTTTGGGCTATTTATATTACTTCAGTGTTGCTTTTGTTATCTTTACCTGTTTTAGCTGCTGCAATAACAATGCTGCTAACTGATCGTAATTTTAATACATCATTTTATGATCCTGCGGGTGGAGGAGATCCAATTTTATATCAGCATCTTTTT	307	#N/A	#N/A	#N/A	#N/A	#N/A	#N/A	#N/A	#N/A	#N/A	#N/A	#N/A	#N/A	#N/A	16585	10621	5964
V300094524L2C001R0410183482	ACTCTCAAGTATAGTAGCTCATTCTGGGGGTGCCGTTGATTTAGCAATTTTTAGTTTACATTTAGCTGGGGTTTCTTCGTTGTTAGGCGCAATGAATTTCATTGTTACAATTACTTAGTTACCT	124	#N/A	#N/A	#N/A	#N/A	#N/A	#N/A	#N/A	#N/A	#N/A	#N/A	#N/A	#N/A	#N/A	16554	10956	5598
V300094524L2C002R0210463760	ATTAAGTGGTATATTAGCTCATTCTGGTGGTGCTGTTGATTTTGCTATATTTAGTTTACATTTAGCAGGTATATCATCAATATTAGGTGCTATAAATTTTATGGTTACCATTTTAAATATGAGAGTTCCAGGATTAAAAATGTCTATGATACCACTTTTTGTTTGAAGTGTTTTTATTACTGCAGTTCTTCTTTTATTATCATTACCTGTTTTAGCAGCTGCTATTACAATGCTTTTAACTGATAGGAATTTTAATACATCATTTTTTGACCCTTCAGGAGGTGGTGATCCAATTTTATATCAACATTTATTT	313	cellularOrganisms;Eukaryota;undef_Eukaryota;undef_undef_Eukaryota;undef_undef_undef_Eukaryota;Himatismenida;Cochliopodiidae;Cochliopodium;Cochliopodium_kieliense	KJ569728	307	57	2	8	313	358	663	6.58e-74	281	0.977636	80.782	16533	9372	7161
A00253_267_H2C3JDRXY_2_2106_4987_27477	ACTAGCAGGGATACAATCTCATTCTGGTGGTTCTGTTGATTTAGCAATTTTTTCTTTACATTTAGCAGGAGTTTCAAGTCTTTTGGGTGCTATTAATTTTATTACAACTGTGCTTAATATGAGAGCTGGTGGTTTAAGTTTACATAAAATTAGTTTATTTTCATGAGCTATTTTTGTAACAGCTGTTTTATTGTTATTAGCTCTACCAGTTTTAGCTGGTGCTATTACTATGTTATTATGTGATAGAAACTTTAATACAAGCTTTTATGATCCTGCTGGAGGGGGTGATCCTGTATTATATCAACATTTATTT	313	cellularOrganisms;Eukaryota;Fungi;Basidiomycota;Agaricomycetes;Russulales;Russulaceae;Russula;Russula_abietina	NC_037774	311	58	0	3	313	395	705	7.02e-80	300	0.99361	81.35	16532	9812	6720
A00253_267_H2C3JDRXY_2_2101_22679_6605	TTTATCTGGATTACAGAGTCATAGTGGACCTAGTGTGGATTTAGGTATATTTGCCTTACATTTATCAGGTGTAAGTAGTTTATTGGGAGCTATAAATTTTATAACAACTATAGGTAATATGAGAACACCTGGTATAAGATTTCATAAATTAGCTTTATTCGGTTGAGCTGTCGTAATAACTGCCATATTATTATTATTATCTTTACCTGTATTAGCTGGAGCTATTACTATGGTATTAACAGATAGAAATTTTAATACTTCATTCTTTGAAGTAGCAGGAGGAGGTGATCCTATTTTATACCAACATTTATTC	313	cellularOrganisms;Eukaryota;Fungi;Ascomycota;Sordariomycetes;Glomerellales;Plectosphaerellaceae;Verticillium;Verticillium_nonalfalfae	KR704425	313	33	0	1	313	396	708	1.27e-114	416	1	89.457	16514	7046	9468
V300094524L2C001R0201383208	ACTAGCAAGAAATATAGCTCATGCAGGCCCATCTGTAGACTTAGCTATTTTCTCTCTCCATTTAGCTGGTGCTTCATCAATTTTAGGTGCAGTAAATTTTATTTCCACAGTTATTAACATACGATGACAAGGTCTTCAGCTTGAACGAATTCCATTATTCGTT	163	#N/A	#N/A	#N/A	#N/A	#N/A	#N/A	#N/A	#N/A	#N/A	#N/A	#N/A	#N/A	#N/A	16501	15176	1325
V300094524L2C001R0070384942	ATTGAGTGGTATTGATGCACATTCAGGTCCTTCTGTTGATTTAGCTATTTTTAGCTTACATTTGTCTGGTGCATCATCTATTATGGGTGCCATTAACTTTCTTGTGACTATTGTAAATATGCGTGCACTTGGAATGACGTTTTACCGTTTACCTTTATTTGTTTGATCCGTATTCATTACTGCAATCTTATTATTATTATCCTTGCCTGTTTTGGCGGGTGCGATTACAATGTTATTATTTGATCGAAATATCGGTACCGTATTTTTTAATCCTGCGGGCGGAGGAGATCCGGTTTTATATCAACATTTGTTT	313	cellularOrganisms;Eukaryota;undef_Eukaryota;undef_undef_Eukaryota;Phaeophyceae;Laminariales;Agaraceae;Neoagarum;Neoagarum_fimbriatum	AB775225	309	68	0	5	313	475	783	3.19e-65	251	0.98722	77.994	16483	9751	6732
A00253_267_H2C3JDRXY_2_2101_24686_24173	TCTTTCTAATTCTGTGTATCAGTTTGGAGGTTCTGTAGATTTAGCAATTTTTAGATTACATGTGGCTGGTGTATCTTCTATTTTAGGGGGTATTAATTTTATTACTACTTGTTTAAAAGGGAAAATTAGATATGTTTTAAGATTAGAATTTCTTAATTTGTTTACTTGGGCAATAATTGTTACTAGTTTTTTATTGGTACTAAGTTTGCCAGTTTTAGCTGGTGGAATTACTATATTACTTTTAGATCGAAATTTTGGGTCTTCTTTTTTTGATCCTAGTGGAGGGGGTAATCCTATCTTATATCAGCATTTGTTT	316	cellularOrganisms;Eukaryota;Metazoa;Rotifera;Bdelloidea;Adinetida;Adinetidae;Adineta;Adineta_vaga	GQ465644	312	37	0	5	316	339	650	1.2e-108	397	0.987342	88.141	16411	7396	9015
V300094524L2C002R0010875994	TTTATCTGGTTTACAAAGTCATAGTGGACCTAGTGTAGATTTAGCAATTTTTGCTTTACATCTATCAGGTGTAAGTAGTTTACTAGGAGCAATGAACTTTATTACTACAATATTAAATATGAGAAGTCCAGGTATAAGATTACACAAATTAGCCTTATTCGGTTGAGCAGTAGTAGTAACAGCAGTGTTATTATTATTTCAGCATCTTTTC	211	#N/A	#N/A	#N/A	#N/A	#N/A	#N/A	#N/A	#N/A	#N/A	#N/A	#N/A	#N/A	#N/A	16411	16329	82
V300094524L2C001R0011336914	TCTTTCTTCAAACATTGCCCACGCTGGCCCATCTGTAGATTTAGCCATTTTCTCTCTACATTTAGCTGGTGCGTCATCTATTTTAGGTGCCATTAACTTCATTACTACCGTAATCAACATACGCTGACAAGGTATACAATTAGAGCGTATTCCACTATTTGTATGAGCTGTAACAATTACAGTAATTCTTCTATTATTATCACTACCTGTATTAGCTGGTGCTATTACTATATTACTAACAGACCGAAATCTAAACACATCATTCTTTGACCCAGCTGGTGGTGGAGATCCAATCTTATATCAACACTTATTC	313	cellularOrganisms;Eukaryota;Metazoa;Annelida;Clitellata;Haplotaxida;Naididae;Psammoryctides;Psammoryctides_barbatus	LT598625	302	45	0	11	312	355	656	2.29e-92	343	0.964856	85.099	16411	8161	8250
A00253_267_H2C3JDRXY_2_2118_4345_1063	ACTGTCAGGTATACAAAGTCACAGTGGTCCAAGTGTTGATTTAGCTATATTTGGATTACATCTTTCTGGTATATCTAGTCTTCTTGGAGCCATGAACTTTATGACAACTACATTTAATATGAGAAGTCCTGGAATAAGATTACATAAATTAATTTTATTTGCATGAGCAGTTGTTATTACAGCTGTTTTATTATTATTATCATTACCCGTACTTGCTGGTGGAATTACTATGGTATTGACAGATCGTAATTTCAATACATCATTCTTTGAAGTAGCTGGGGGTGGTGACCCTATATTATACCAACATCTTTTC	313	cellularOrganisms;Eukaryota;Fungi;Ascomycota;Dothideomycetes;Pleosporales;undef_Pleosporales;Shiraia;Shiraia_bambusicola	KM382246	309	27	0	5	313	400	708	1.35e-120	436	0.98722	91.262	16303	8267	8036
V300094524L2C001R0430549472	ATTATCAGGAATACAATCTCATTCTGGTGGTTCAGTTGATTTAGCTATTTTTAGTTTACATTTAACTGGTGTATCTTCATTATTAGGAGCTATTAATTTTATTACTACAGTATTAAATATGAGAACTAATGGTATGAGTTTACACAAATTATCATTATTTGTTTGAAGTATTTTTGTAACAGCTATATTATTATTATTAGCTTTACCTGTGTTAGCAGGTGGTATAACTATGTTATTAACAGATAGAAATTTTAATACAAGTTTCTATGATCCAGCTGGAGGTGGAGATCCTATATTATTCCAACATCTATTT	313	cellularOrganisms;Eukaryota;Fungi;Basidiomycota;Agaricomycetes;Russulales;Russulaceae;Russula;Russula_abietina	MH138073	313	12	0	1	313	393	705	2.14e-143	511	1	96.166	16292	8502	7790
A00253_267_H2C3JDRXY_2_2107_23863_20744	ATTAAGTAACAGCGTTTATCACAGCGGACCTGCCGTAGATATGGCGATTTTCAGCTTGCATATTGCTGGATTGAGTTCAATTGCTGGAGCAATCAATTTCATTGTGACTTTGGTTAATATGAAAAGTCGTGGAACTGGTTTAGTTGCAGCACCACTTTATCCATGATCTATGATTGTGACAACTTGATTGTTGTTGCTTTCATTGCCAGTGCTTGCTGGAGCCATTACGATGTTGCTGTGTGATCGTCTGTTTGGAACTAACTTCTTTACGCCTTGAAGTGGTGGAGATCCTCTACTGTTCCAACATCTTTTC	313	cellularOrganisms;Eukaryota;Metazoa;Mollusca;Gastropoda;Nudibranchia;Chromodorididae;Felimida;Felimida_clenchi	KX279336	145	39	0	163	307	507	651	2.81e-15	86.9	0.463259	73.103	16262	9624	6638
A00253_267_H2C3JDRXY_2_2110_23439_33692	GCTATCTTCTTATTTTGCTCACAGAGGCCCAGCAGTAGATTTGACAATTTTTTCTTTGCACATAGCCGGAATTTCTTCAATTCTAGGGGCAATTAATTTTATTTCAACAATTTTAAACATACGAAGCCCACACATAACTTTAGAGCAAATGCCTCTCTTTGTTTGATCTGTCTTAATTACAGCAATTCTTTTACTATTGTCGCTGCCTGTTTTAGCTGGGGCTATCACCATATTACTACTTGACCGAAACTTTAATACGTCTTTTTTTGACCCTGCAGGAGGAGGAGACCCGGTTCTGTACCAACATTTATTT	313	cellularOrganisms;Eukaryota;Metazoa;Arthropoda;Insecta;Trichoptera;Hydroptilidae;Hydroptila;Hydroptila_occulta	KX296390	313	58	2	3	313	348	658	6.58e-74	280	0.99361	80.192	16258	9324	6934
A00253_267_H2C3JDRXY_2_2104_21287_36793	GTTAAGTTCAATTGAAGGTCATTCTGGTCCAGCTGTAGATTTAGCAATATTTAGTTTACATTTATCAGGAGCATCATCTATAGCAGGAGCAATAAATTTTATTGTAACTATCGTAAATATGCGTGCACGTGGAATGGAATTTTTTAGATTACCATTATTTGTTTGATCTGTATTTATTACAGCAATTTTATTATTATTATCATTACCAGTATTAGCAGGAGCAATTACTATGTTATTATTTGATAGAAATTTAGGTACTGttttttttAATGCAGCTGGTGGAGGTGATCCAGTTTTATACCAACATTTATTC	313	cellularOrganisms;Eukaryota;undef_Eukaryota;undef_undef_Eukaryota;Oomycetes;Peronosporales;Peronosporaceae;Phytophthora;Phytophthora_macilentosa	MH136922	295	52	2	20	312	393	685	2.8e-72	275	0.936102	81.017	16238	9203	7035
A00253_267_H2C3JDRXY_2_2264_21784_27915	TTTATCTTCAACTTTATCCCACTCAGGGGCGTCTGTAGATTTATCTATTTTTTCTCTTCATTTAGCTGGGATTTCTTCTATTTTAGGGGCTGTAAATTTTATTTCTACTATTATTAATATGCGAGCCCCAGGGATACTATTTGATAAAATACCTTTATTTGTTTGATCAGTTTTAATTACAGCTATTTTATTATTACTTTCTTTACCCGTACTTGCCGGAGCAATTACAATACTTTTAACAGACCGTAATTTAAACACTTCTTTTTTTGACCCTGCCGGAGGAGGAGACCCTATTCTTTATCAACATTTATTT	313	cellularOrganisms;Eukaryota;Metazoa;Arthropoda;Insecta;Diptera;Sciaridae;Corynoptera;Corynoptera_trepida	KU923176	313	29	0	1	313	345	657	4.72e-120	434	1	90.735	16179	8688	7491
A00253_267_H2C3JDRXY_2_2105_13566_14340	TTTGAGCAGCATTTTAGCTCACTCAGGCCCGTCGGTGGATTTAGCTATTTTTAGTTTGCATCTTTCAGGGGCAGCTTCCATCCTTGGCGCCATCAATTTTATTACAACAATTTTTAACATGCGGGCCCCGGGAATGTACTTTTACAGGCTTCCTCTTTTTGTCTGGGCGGTTTTAATAACGGCATTTTTACTTCTGCTTTCTTTGCCGGTTCTAGCTGGTGCCATTACCATGTTGCTGACGGATCGAAATTTAAATACAACGTTTTTTGACCCTGCGGGGGGAGGTGACCCTATTTTGTATCAGCATCTGTTC	313	cellularOrganisms;Eukaryota;undef_Eukaryota;undef_undef_Eukaryota;Phaeophyceae;Ectocarpales;Acinetosporaceae;Acinetospora;Acinetospora_filamentosa	LC060610	294	55	2	17	309	365	657	1.45e-69	267	0.936102	80.612	16163	9991	6172
A00253_267_H2C3JDRXY_2_2102_6533_37012	TTTAAGCTCTATAGCCTACCATTCAGGAGGTGCTGTAGATTTGGGAATATTTAGTTTACATTTAGCAGGAATTTCTTCTTTGCTTGGCGCAATAAATTTTATTTCAACCATTGTAAATATGCGCGGAAGTCATATTTCGTGGAATAGATTACCATTATTTGTTTGATCAGTTTTAATTACTGCTGTTTTACTTTTACTATCTTTACCTGTGTTGGCTGGCGGTATAACTATGTTATTGACAGATCGTAATTTAAACACAACTTTTTTTGATCCAGCTGGAGGAGGTGATCCTATACTGTTTCAACATTTATTC	313	cellularOrganisms;Eukaryota;Metazoa;Arthropoda;Insecta;Neuroptera;Chrysopidae;Chrysopa;Chrysopa_walkeri	KJ592546	293	56	0	20	312	365	657	8.02e-73	277	0.936102	80.887	16152	7711	8441
A00253_267_H2C3JDRXY_2_2245_6135_17253	TTATCAGCAAATATTGCCCATGAAGGTTCATCTGTAGATTTAGCAATCTTTAGTCTACATATAGCAGGAGTCTCATCAATCTTAGGAGCTATTAATTTCATTTCTACAGTAATTAACATACGACCTATAGGAATATCTGTAGATCGCATACCTTTATTTGTTTGAGCCGTAAAACTAACTGCAATTCTTCTTCTTCTATCATTGCCAGTATTAGCCGGTGCTATTACTATATTATTAACAGACCGTAATGTAAATACATCCTTCTTTGACCCTGCCGGAGGGGGTGATCCTATTTTATACCAACATTTATTT	312	cellularOrganisms;Eukaryota;Metazoa;Arthropoda;Insecta;Coleoptera;Curculionidae;Barypeithes;Barypeithes_trichopterus	KU917729	312	1	0	1	312	347	658	1.64e-157	559	1	99.679	16086	3760	12325
A00253_267_H2C3JDRXY_2_2136_22932_11240	ATTGTCATCTGCACATAGTCATTCAGGTGTTTCCGTAGATCTAGTAATATTGAGCTTTCATTTAGTTGGCGCTTCATCAATAGCTGCTTCAATAAATTTTATTTGCACAATATTTTTCTTTAGAAGTGAAGCAATGTTTATGAAAGATTTACCATTATTTGTATGATCAATATTAATAACATCTTTTCTATTAGTATTTGCATTACCAGTATTAGCAGCAGCAATTACTTTATTGTTTTTTGATCGTAATTTTAATACAACATTTTTTGATCCAGTAGGTGGCGGAGATGTAGTATTATATCAACATTTATTC	313	cellularOrganisms;Eukaryota;undef_Eukaryota;undef_undef_Eukaryota;Heterolobosea;Acrasida;Acrasiaceae;Acrasis;Acrasis_kona	NC_026286	278	56	0	35	312	475	752	1.11e-64	250	0.888179	79.856	16039	8693	7346
A00253_267_H2C3JDRXY_2_2161_15655_11945	TTTGTCAACTATAGCTTCTGATTGTTCAGTAGATATGGCTATATTTAGTTTACATCTAGCTGGTTTATCTTCAATATTAGGTGCTATTAATTTTATGGTTACTATCATTAATATGAGATCACCTGGTTTAAAATGAAATATTATGCCTTTATTTGTATGATCTTTATTTATAACAGCTGTATTATTATTATTATCTTTACCAGTATTAGCAGCAGGTATTACAATGTTATTAACTGATAGAAATTTTAATAGTTCTTTTTTTAATCCTTCTGGTGGTGGTGATCCTATATTATATCAACATCTTTTT	307	#N/A	#N/A	#N/A	#N/A	#N/A	#N/A	#N/A	#N/A	#N/A	#N/A	#N/A	#N/A	#N/A	16001	9311	6690
V300094524L2C001R0270155196	TTTAAGTGGAGTACAAAGTCATAGTGGACCTAGTGTAGATTTAGCTATATTTGGATTACATTTATCTGGTATAAGTAGTTTATTAGGTGCTGTAAACTTCATTACTACTATACTAAATATGAGAAGTCCAGGTATCAGGTTGCACAAATTGGCCTTATTTGGATGAGCTGTAGTTGTTACAGCAGTATTATTATTACTATGCTTTTAACTGATAGAAATTTTAATACATCATTCTTCGAAGCAGCAGGAGGTGGTGACCCTATTTTATATCAACATCTTTTC	282	#N/A	#N/A	#N/A	#N/A	#N/A	#N/A	#N/A	#N/A	#N/A	#N/A	#N/A	#N/A	#N/A	15991	15886	105
V300094524L2C001R0410203207	ATTAAGTGGTATTTTAGCACATTCAGGAGGTGCTGTTGATTTTGCTATATTTAGTTTACATTTAGCAGGTATATCATCAATATTAGGAGCTATCAATTTTATGGTTACTATTTTCGAGCTGTTTTCACCTGGATTAAAAATGTCAATGATACCACTTTTTGTTTGAAGTGTTTTTATTACTGCAATATTACTTTTATTATCATTACCTGTATTAGCTGCTGCTATTACAATGCTTTTAACAGATCGAAATTTTAATACTTCTTTTTTTGATCCTTCAGGTGGAGGTGATCCTATTTTATATCAGCATTTATTT	313	cellularOrganisms;Eukaryota;undef_Eukaryota;undef_undef_Eukaryota;undef_undef_undef_Eukaryota;Longamoebia;Acanthamoebidae;Acanthamoeba;Acanthamoeba_astronyxis	MG924718	315	61	2	1	313	306	618	1.19e-70	270	1	79.365	15976	7113	8863
A00253_268_H2CGLDRXY_1_2251_4544_10708	TCTTTCGGCAAATGTAGCTCATAGAGGAACATCTGTTGACCTAGCTATTTTTAGTCTACATTTAGCGGGTATTTCTTCAATTCTTGGTGCTGTAAATTTTATTACAACAGTAATTAACATACGATCTACTGGAATATCATTTGATCGCATACCTCTATTTGTTTGATCTGTAGCAATTACAGCCCTTCTTTTACTATTATCTTTACCTGTTTTAGCAGGAGCTATTACTATACTTTTAACTGATCGAAATTTAAATACATCCTTCTTTGACCCAGCTGGCGGAGGTGACCCAATTCTCTACCAACATTTATTC	313	cellularOrganisms;Eukaryota;Metazoa;Arthropoda;Insecta;Coleoptera;Staphylinidae;Platydracus;Platydracus_fulvipes	KJ963861	313	0	0	1	313	346	658	1.11e-159	565	1	100	15976	9119	6857
V300094524L2C002R0060350249	CCTATCATCTGTTATTGCTCATGGAGGAGCTTCCGTTGACTTAGCTATTTTTTCTTTACATTTAGCTGGAATTTCTTCTATTTTAGGAGCAGTTAATTTTATTACAACAGTTATTAATATACGATCAACTGGAATTACATTTGATCGAATGCCATTATTTGTATGAGCAGTAGTATTAACTGCATTATTATTATTATTATCCTTACCAGTATTATATCAACATCTCTTT	229	#N/A	#N/A	#N/A	#N/A	#N/A	#N/A	#N/A	#N/A	#N/A	#N/A	#N/A	#N/A	#N/A	15943	15483	460
A00253_267_H2C3JDRXY_2_2102_15483_7921	ATTAAGTGGAATCGAGGCACACTCTGGCCCTTCAGTCGATTTTGCTATATTCAGCCTTCACCTTGCAGGAGCTTCTTCCATTCTTGGTGCAATTAACTTTATTGTTACAATTTTTAATATGCGTGCACTAGGTATGACCTTCTACACGCTACCCCTATTTGTTTGATCGGTGCTTATTACAGCCTTTCTATTGCTTCTTTCTTTACCTGTCCTTGCCGGTGCAATTACAATGCTTCTTATGGATCGTAATTTCAAAACCGTCTTCTTCGTTCCAAATGGCGGTGGAGATCCGATTCTTTACCAACATCTATTC	313	cellularOrganisms;Eukaryota;Metazoa;Nematoda;Chromadorea;Rhabditida;Aphelenchoididae;Bursaphelenchus;Bursaphelenchus_cocophilus	AY508039	309	74	0	5	313	172	480	4.44e-57	224	0.98722	76.052	15933	9253	6680
A00253_267_H2C3JDRXY_2_2139_14172_31861	ATTATCTGGTATACAAAGTCATAGTGGTCCAAGTGTAGATTTAGCTATTTTTGGTTTACATTTATCTGGTCTTAGTTCTTTATTAGGAGCTATGAACTTTATTACTACTCTATTAAATATAAGATGTCCAGGTACAAATCTTCATAAAGTTTCATTATTTGGATGAGCCGTATTAGTTACAGCTGTATTATTACTATTATCTTTACCCGTTTTAGCTGGTGCAATTACAATGTTATTAACAGATAGAAATTTTAATACTTCATTTTTCGAAGTAGCAGGAGGAGGAGATCCTATATTATTTCAACATTTATTT	313	cellularOrganisms;Eukaryota;Fungi;Ascomycota;Eurotiomycetes;Chaetothyriales;Herpotrichiellaceae;Cladophialophora;Cladophialophora_bantiana	NC_030600	312	47	0	2	313	529	840	4.43e-95	352	0.996805	84.936	15919	9241	6678
V300094524L2C001R0030067693	ATTATCAGGAGTTCAATCACATTCAGGAGGTTCTGTAGATTTAGCTATCTTCAGTCTACATTTAGCTGGTATATCTTCAATTTTAGGTGCTATTAATTTTATTAGTACAACTTTAAATATGAGAACAAATGGAATGTCTTTACATAAACTACCTTTATTTGTATGGGCTATTTTTGTTACAGCTATTTTATTATTATTATCTTTACCTGTATTAGCTGGTGCTATAACAATGCTTTTAACAGATAGAAATTTTAATACTAGTTTTTACGACCCTGCTGGAGGTGGTGATCCTATTTTATATCAACACTTATTC	313	cellularOrganisms;Eukaryota;Fungi;Basidiomycota;Agaricomycetes;Agaricales;Entolomataceae;Entoloma;Entoloma_clypeatum	JN029433	306	30	0	1	306	297	602	3.63e-115	417	0.977636	90.196	15880	8583	7297
A00253_267_H2C3JDRXY_2_2105_26567_13557	GTTAAGTGGGCCAATTGCGCATGCTGGTCCTTCTGTTGATTTTGCTATTTTTAGTTTACACATTGCAGGTGCTTCATCAATTATAGGAGCTATTAATTTTATCACAACAATTATTAATATACGTCATCCTGGTTGTGAATTTAATAACATGTCTCTTTTTGTATGAAGTGTGTTTATTACTGCAATTTTATTATTATTATCTTTACCGGTTTTAGCAGGAGCTATTACTATATTATTAACTGACCGTAATTTTAATACTTCCTTTTTTGATGCAGGAGGAGGAGGAGATCCTGTTTTATATCAACATTTATTT	313	cellularOrganisms;Eukaryota;Metazoa;Arthropoda;Arachnida;Araneae;Dictynidae;Lathys;Lathys_humilis	MH630578	295	48	2	20	313	365	658	7.02e-80	300	0.939297	83.051	15771	9574	6196
A00253_267_H2C3JDRXY_2_2156_4589_20932	ATTAAGTGGTATTTTAGCACATTCTGGTGGTGCTGTAGATTTTGCTATTTTTGCTTTACATTTATCAGGTTTATCTTCTATATTAGGAGCTATAAATTTTATGGTAACAATATTAAATATGAGAGTACCAGGTTATAAAATGTCAATGATTCCTTTATTTGTATGAAGTATTTTTATAACTGCAATATTATTATTATTATCATTACCTGTATTAGCTGCTGCAATTACAATGCTTTTAACCGATAGAAATTTTAATACTTCATTTTTTGATCCTTCTGGTGGAGGTGATCCTATTTTATATCAACATTTATTT	313	cellularOrganisms;Eukaryota;undef_Eukaryota;Rhodophyta;Florideophyceae;Ceramiales;Ceramiaceae;Callithamnion;Callithamnion_baileyi	EU194960	313	54	0	1	313	312	624	2.15e-86	322	1	82.748	15765	8931	6834
A00253_267_H2C3JDRXY_2_2101_30156_12320	TCTATCCGGGCTCCAGTCCCACAGTGGAGCCTCAGTCGACATAGCTATTCTTGCCCTCCATCTTGCAGGAATCAGCAGTACTTTGGGGGCCATTAATTTTATCGTAACGACACTAAGTATACGAGCCCCAGGAATTTCACTCCATAACATTCCTCTTTTTACATGGGCTACCCTGGTAACCGCCGTTCTTCTTCTCCTTTCTCTTCCCGTTCTCGCTGGGGCTATCACTATACTGCTTACAGATCGAGCATTCAACACCAGCTTCTACGACCCAGCGGGAGGCGGTGACCCAGCACTTTTTCAGCATTTGTTT	313	cellularOrganisms;Eukaryota;Metazoa;Arthropoda;Insecta;Diptera;Apioceridae;Apiocera;Apiocera_barri	KT733156	296	81	2	20	312	365	657	5.07e-31	139	0.936102	70.608	15744	6819	8925
A00253_267_H2C3JDRXY_2_2130_6442_35477	ATTAAGTGGTATTCAAGCGCATAGTGGTCCAGCAGTTGATTTAGCAATTTTTAGTTTACACATTGCAGGTGCCTCTTCTATTTTAGGTGCTATTAATTTTATAGTTACTATAATGAATATGCGCGCGCGAGGTTTAACATTTCATCGCTTACCCTTATTTGTTTGATCAGTTTTTATAACAGCATTTCTATTATTATTATCTTTACCAGTGTTAGCAGGCGCAATTACAATGTTATTAACGGATCGTAATTTTAATACTAGtttttttttACCGATAGGAGGTGGTGATCCTGTTTTATATCAACATCTTTTT	313	cellularOrganisms;Eukaryota;undef_Eukaryota;Bacillariophyta;Bacillariophyceae;Naviculales;Sellaphoraceae;Sellaphora;Sellaphora_blackfordensis	FJ042937	279	51	0	35	313	383	661	9.76e-72	274	0.891374	81.72	15737	7611	8126
A00253_267_H2C3JDRXY_2_2106_9263_10269	ATTAAGTGGAGTACAAAGTCACAGTGGACCAAGTGTTGATTTAGCTATCTTTGCTTTACACTTATCTGGTATAAGTAGTTTATTAGGTGCAGTTAATTTCATAACTACTATACTTAACATGAGAAGTCCAGGTATAAGATTACACAAATTAGCTTTATTTGGATGAGCTGTAGTTGTTACAGCTGTATTATTATTATTATCATTACCTGTATTAGCCGGTGCTATTACTATGGTATTAACGGATAGAAATTTCAATACATCATTCTTCGAAGCTGCAGGTGGTGGTGATCCTATTTTATACCAACATCTTTTC	313	cellularOrganisms;Eukaryota;Fungi;Ascomycota;undef_Ascomycota;undef_undef_Ascomycota;undef_undef_undef_Ascomycota;Tetracladium;Tetracladium_palmatum	EU883403	309	12	0	5	313	268	576	3.18e-141	504	0.98722	96.117	15727	6630	9097
A00253_267_H2C3JDRXY_2_2139_9751_16219	TTTAGCTAGTATTGTTTCTCATTCAGGTGCTTCAGTTGATTTAGCTATTTTTAGTTTACATTTAGCTGGAGTATCTTCATTATTAGGTGCTATAAATTTCATTACTACAGCATTAAATATGAGAGCAAATGGTATGAGTTTACATAAAGTATCTTTATTTGTATGGTCAATTTTTATTACAGCAGTATTATTATTATTATCATTACCAGTATTAGCTGGTGCTATAACAATGTTATTAACTGATAGAAACTTTAATACTAGCTTCTATGATCCAGCTGGAGGTGGTGATCCAATATTATATCAACATTTATTC	313	cellularOrganisms;Eukaryota;Fungi;Basidiomycota;Agaricomycetes;Polyporales;Polyporaceae;Ganoderma;Ganoderma_tsugae	MH252533	313	41	0	1	313	393	705	9.13e-104	380	1	86.901	15715	8781	6934
V300094524L2C001R0010415572	CCTTTCATCTAATATTGCTCATGGAGGAAGATCAGTTGATTTAGCTATTTTTTCTCTTCATTTGGCTGGAATTTCCTCAATTCTAGGAGCTATCAATTTTATTACTACAATTATTAATATACGAATTAATGGTTTATCATTTGATCAAATACCTTTATTTGTTTGATCCGTAGGAATCACTGCTTTACTATTATTGCTTTCATTACCAGTTTTAGCTGGAGCAATTACTATACTTTTAACAGATCGAAATTTAAATACTTCTTTTTTCGATCCTGCTGGAGGGGGAGACCCTATTCTTTATCAACATTTATTT	313	cellularOrganisms;Eukaryota;Metazoa;Arthropoda;Insecta;Lepidoptera;Crambidae;Chrysoteuchia;Chrysoteuchia_culmella	KX040139	313	0	0	1	313	346	658	1.11e-159	565	1	100	15711	8350	7361
A00253_267_H2C3JDRXY_2_2102_26738_3145	TAGCCAGAAATCTTGCACATGCTGGACCCTCAGTAGATCTAGCTATTTTTTCACTACACTTAGCTGGAGCTTCCTCTATCCTTGGAGCCATCAATTTTATCACAACAGTAATCAATATACGCTGAAGGGGCTTACGACTAGAACGAATCCCCCTATTCGTATGAGCTGTAGTAATTACAGTTGTTCTTCTCCTCCTATCCCTCCCAGTTCTTGCAGGAGCAATTACCATACTTCTAACAGACCGAAATCTTAATACCTCATTCTTTGATCCTGCTGGAGGGGGCGATCCTATTCTATACCAGCACTTATTT	311	cellularOrganisms;Eukaryota;Metazoa;Annelida;Clitellata;Haplotaxida;Lumbricidae;Aporrectodea;Aporrectodea_caliginosa	KU358763	310	5	0	1	310	348	657	5.34e-151	537	0.996785	98.387	15695	4085	11610
A00253_267_H2C3JDRXY_2_2103_21658_27759	ATTATCTTCAGGTGAATTTCATGCGGGTGCTTCCGTGATATGGCTATTTTTAGCTTACATTTAGCAGGTGTGGCTTCTTTATTAGGTGCAATTAATTTTATAGTAACCATATTAATATGCGTGTTCCTGGTATGCACATGAATATATACCTTTATTCGTTTGATCAGTGCTATCACTGCAGTATTATTATTATTATCGTTACCTGTTTTAGCTGCAGGTATTACAATGCACTGACTGATCGAAATTTTAATACATCATTTTTCGATCCTTCTGGCGGAGGTGACCCCATTTATACCAACATTTATTC	307	#N/A	#N/A	#N/A	#N/A	#N/A	#N/A	#N/A	#N/A	#N/A	#N/A	#N/A	#N/A	#N/A	15677	9867	5810
A00253_267_H2C3JDRXY_2_2101_30355_26913	TTTAAGTGCAATAGCCTCAGATGCATCAGTAGATTTTGCAATATTTAGTTTACATTTAGCAGGTATTTCTTCTATATTAGGAGCTATTAATTTTATAGTAACTATATTTAATATGAGAGTTCCAGGAATGAAAATGAATTATTTACCCCTTTTTGTATGAGCTGTGTTAGTTACAGCTTTTTTATTATTATTATCTTTACCAGTATTAGCGGCTGGTATTACAATGTTATTAACTGATAGGAATTTTAATAGTTCATTTTTTAATCCATCAGGAGGTGGAGATCCTATTTTATATCAACATCTTTTC	307	#N/A	#N/A	#N/A	#N/A	#N/A	#N/A	#N/A	#N/A	#N/A	#N/A	#N/A	#N/A	#N/A	15676	9183	6493
A00253_267_H2C3JDRXY_2_2143_21838_30796	TTTAAGTGGTCCTATTGCACACGCGGGGCCTTCTGTGGATTTTGCAATTTTTAGTTTACATATTGCTGGTGCGTCTTCAATTATGGGCGCTATTAATTTTATTACAACCATTGTTAATATGAGACATCCTGGTTGTGAATTTCATAATATGAATTTATTTGTTTGATCAGTCCTAATTACTGCGGTATTATTATTATTATCTTTACCTGTTTTAGCGGGTGCGATTACAATGTTATTAACAGATAGAAATTTAAACACATCTTTTTTTGACGCCACCGGAGGAGGTGACCCAGTATTATATCAACATTTATTT	313	cellularOrganisms;Eukaryota;Metazoa;Cnidaria;Hydrozoa;Leptothecata;Campanulariidae;Obelia;Obelia_dichotoma	KX665209	282	51	0	32	313	397	678	2.3e-73	279	0.900958	81.915	15665	6419	9246
A00253_267_H2C3JDRXY_2_2137_5801_22780	TTAGCTAGAAACTTAGCTCACGCGGGCCCCTCAGTAGACCTGGCCATCTTCTCCCTTCATCTAGCAGGAGCCTCCTCAATTCTAGGGGCCATCAATTTTATTACAACCGTAATTAATATACGATGAAGCGGATTACGTCTAGAACGAATCCCCCTATTCGTATGAGCAGTTGTAATTACTGTCGTTCTTCTCCTTCTATCTCTCCCAGTTCTAGCAGGGGCCATCACTATACTTCTGACAGACCGCAACCTTAACACCTCATTTTTTGACCCGGCCGGAGGAGGAGACCCCATCCTGTATCAACACTTATTT	312	cellularOrganisms;Eukaryota;Metazoa;Annelida;Clitellata;Haplotaxida;Lumbricidae;Aporrectodea;Aporrectodea_longa	JQ908939	312	0	0	1	312	347	658	3.86e-159	563	1	100	15661	8663	6998
V300094524L2C001R0591327007	TCTATCAAGAAACCTAGCTCATGCTGGACCATCTGTTGATCTAC	44	#N/A	#N/A	#N/A	#N/A	#N/A	#N/A	#N/A	#N/A	#N/A	#N/A	#N/A	#N/A	#N/A	15622	9044	6578
A00253_267_H2C3JDRXY_2_2109_19651_26913	ATTATCTGGTATAACAGCGCATTCTGGTGGAGCGGTAGATTTTGCTATCTTTAGTTTACATTTAGCGGGTCTTTCTTCATTACTAGGTGCTATAAATTTTATTGTAACTATTTTAAACATGCGTGTTCCAGGATTAAAAATGCGTATGATACCTTTATTTGTTTGATCTGTTTTTATTACAGCTTTTTTATTGCTTTTATCTTTACCTGTTTTGGCAGCAGGTATAACAATGTTACTTACTGATAGAAATTTTAATACTTCTTTTTTTGATCCTGCAGGTGGAGGGGATGCTATATTATATCAACATTTATTT	313	cellularOrganisms;Eukaryota;undef_Eukaryota;undef_undef_Eukaryota;Oomycetes;Saprolegniales;Saprolegniaceae;Achlya_Saprolegniaceae;Achlya_recurva	HQ708180	297	51	0	16	312	384	680	1.65e-81	306	0.948882	82.828	15560	8307	7253
A00253_267_H2C3JDRXY_2_2101_24108_14998	ATTATCAGGTATTGAAGCACATTCTGGAGGTAGTGTAGATTTAGCTATTTTCTCATTACATTTAGCAGGGGTTAGTTCTTTATTAGGAGCAATTAACTTCATTACAACTATTATCAATATGAGATCACCAAAATTAGAAATGCATAAATTACCATTATTTGTATGAGCGGTATTTATTACAGCATTCTTATTATTATTAGCTTTACCAGTATTAGCTGGAGGGATCACGATGTTGTTGACAGATCGTAACTTCAACACATCATTCTACGACCCAAGTGGAGGAGGTGACCCTATTTTATACCAACACTTATTC	313	cellularOrganisms;Eukaryota;undef_Eukaryota;undef_undef_Eukaryota;Ichthyosporea;Ichthyophonida;Amoebidiaceae;Amoebidium;Amoebidium_parasiticum	AF538043	305	59	0	2	306	400	704	5.4e-75	285	0.974441	80.656	15513	8952	6559
A00253_267_H2C3JDRXY_2_2101_6488_20807	ATTAAGTAGTATTGTAGCACATTCAGGGCCTTCTGTTGATTTAGCTATTTTTAGTTTACATATTGCTGGTATTTCTTCATTATTAGGTGCTATTAATTTTATAACTACTATTTATAATATGAGAATAAATGGTTTAACATTTCATAAATTACCTTTATTTGTATGATCTGTTTTAATTACAGCTATATTATTATTATTATCATTACCTGTTTTAGCTGGCGCATTAACAATGTTAATTACTGATAGAAATTTTAATACTACATTTTTTGAACCTACTGGAGGAGGTGATCCAATATTATATCAACATTTATTT	313	cellularOrganisms;Eukaryota;undef_Eukaryota;undef_undef_Eukaryota;Oomycetes;Saprolegniales;Saprolegniaceae;Achlya_Saprolegniaceae;Achlya_colorata	HQ708164	305	43	0	8	312	376	680	1.04e-96	357	0.974441	85.902	15382	7549	7832
A00253_267_H2C3JDRXY_2_2149_29252_10598	ACTATCAAGTATACAAAGTCATAGTGGACCTAGCGTAGATTTAGGTATATTCGCATTACATTTATCAGGTGTAAGTTCTCTGTTAGGTGCAATGAATTTTATTACTACTATCTTAAACATGAGAAGTCCCGGAATAAGATTACACAAAGTAACGTTATTTGGTTGAGCTGTTGTTGTGACAGCTGTACTGTTATTATTATCATTACCAGTATTAGCTGGAGCTATAACTATGTTATTAACAGATAGAAACTTCAACACTTCTTTCTTTGAAGTAGCAGGAGGAGGTGATCCTATATTATTTCAACATTTATTT	313	cellularOrganisms;Eukaryota;Fungi;Ascomycota;Sordariomycetes;Hypocreales;Nectriaceae;Thelonectria;Thelonectria_veuillotiana	JN574862	301	44	0	12	312	264	564	1.88e-93	345	0.961661	85.382	15365	8408	6957
A00253_267_H2C3JDRXY_2_2101_30463_25911	GTTAGCAAGAAATATAGCTCATGCAGGCCCGTCTGTAGATCTAGCAATTTTCTCCCTTCATCTAGCAGGAGCATCATCCATTTTAGGTGCAGTAAACTTTATCTCAACAGTAATTAACATACGATGACAAGGACTTCAATTAGAACGCATTCCATTATTTGTATGAGCAGTAACTATTACTGTAGTACTTCTTCTCCTCTCACTTCCAGTACTAGCCGGTGCTATTACTATATTATTGACAGATCGAAATTTAAATACCTCTTTCTTTGACCCAGCAGGAGGAGGTGATCCAATTTTATACCAACATTTATTC	313	cellularOrganisms;Eukaryota;Metazoa;Annelida;Clitellata;Enchytraeida;Enchytraeidae;Fridericia;Fridericia_galba	GU902063	278	0	0	1	278	308	585	1.11e-140	502	0.888179	100	15363	6847	8516
V300094524L2C001R0070412082	TTTAAGTGGTATTGATGCACATTCAGGACCTTCTGTAGATTTAGCTATTTTTAGTTTACATCTCTCTGGTGCTTCGTCTATTGCGGGAGCGATTAATTTTATTGTAACCATCATTAATATGCGTGGGAGGGGCTTAGAATTTTATCGACTTCCCTTATTTGTTTGATCCGTTTTTATTACAGCATTTTTATTACTGTTATCGTTACCAGTTTTAGCTGGTGCAATAACGATGTTACTATTCGATAGAAATATGGGTACAGttttttttAACGCAGCCGGAGGTGGTGATCCTGTATTATATCAACATTTATTT	313	cellularOrganisms;Eukaryota;undef_Eukaryota;Rhodophyta;Florideophyceae;Ceramiales;Rhodomelaceae;Laurencia;Laurencia_nipponica	GU223875	294	66	0	20	313	371	664	8.57e-60	233	0.939297	77.551	15359	6620	8739
A00253_267_H2C3JDRXY_2_2145_27887_2378	TCTTGCGAGTAATCTTGCTCATGCGGGGCCCTCAGTAGACCTAGCTATTTTCTCCCTTCATTTAGCTGGTGCATCTTCTATTCTAGGAGCTATTAACTTTATTACCACAGTAATTAACATACGATGAAGAGGACTACGATTAGAACGAGTCCCCTTATTTGTTTGAGCTGTACTAATCACTGTAGTTCTCCTCCTTCTATCTCTCCCAGTCCTGGCGGGGGCAATTACAATGCTCCTAACTGATCGAAATTTAAATACATCCTTTTTTGATCCGGCCGGAGGAGGAGATCCTATCCTGTACCAACATCTGTTC	313	cellularOrganisms;Eukaryota;Metazoa;Annelida;Clitellata;Haplotaxida;Lumbricidae;Lumbricus;Lumbricus_rubellus	KX400638	313	4	0	1	313	346	658	2.98e-154	547	1	98.722	15354	8889	6465
V300094524L2C001R0110232451	CTATCTAGTAATATCGCACATTCAGGAGCTGCAGTCGACCTTGCAATATTTAGTCTACACCTTGCAGGTATTTCTTCTATATTAGGGGCGATTAATTTTATTTCAACTATTTTAAATATGCGAACACGTGGTTTATTTTTTACTCGTTTACCACTTTTTGTTTGAGCAGTTTTAATAACAGCAGTTCTTTTATTGTTATCGTTGCCTGTGCTAGCTGGTGGAATAACAATGTTATTAACTGATCGTAATTTTAATACAACTTTCTTTGATATTATTGGTGGTGGCGATCCGGTTCTTTATCAACATCTTTTT	312	cellularOrganisms;Eukaryota;undef_Eukaryota;undef_undef_Eukaryota;Oomycetes;Peronosporales;Peronosporaceae;Peronospora;Peronospora_potentillae-sterilis	KJ654088	291	63	0	16	306	386	676	5.75e-62	242	0.932692	78.351	15339	8827	6511
V300094524L2C002R0320382268	TCTCTCTAGAATAATTGCCCACGCTGGAGCTTCTGTGGATCTTTCAATTCTTAGACTTCATCTGGCTGGTGCTAGATCTATTTTAGGAGCAGTAAATTTTATTACTACAATTATTAATATGCGAAGGGCAGGAATGACTTGAGACCGCACCCCCTTATTTGTCTGATCAGTATTTCTTACCGCCATTCTTCTTCTTCTTTCTCTACCTGTTCTAGCAGGAGCGATCACAATACTTTTAACAGATCGTAATATTAATACTTCATTCTTTGACCCAGCAGGGGGGAGATCCAATTTTATATCAACACCTTTTC	311	cellularOrganisms;Eukaryota;Metazoa;Arthropoda;Collembola;Entomobryomorpha;Isotomidae;Folsomia;Folsomia_nivalis	HM390598	306	48	1	1	304	346	651	6.11e-87	324	0.977492	83.66	15337	10406	4931
A00253_267_H2C3JDRXY_2_2125_29595_14857	ATTAGCGAGTATTGAAAGCCATTCAGGTGGTTCAGTTGATTTAGCTATTTTTAGTTTACATTTAGCCGGTGCTTCTTCTATTTTAGGAGCTATTAATTTTATTACAACTGTAATTAATATGAGAGCTCCTAATTTAAAAATGCATTGAATACCTTTATTTGTTTGAGCAATTTTTATAACAGCATTTTTATTATTATTATCTTTACCTGTATTAGCAGGTGCTATTACAATGTTACTAACAGATAGAAATTTTAATACAACATTTTTTGATCCAGCAGGTGGAGGTGATCCAATTTTATATCAACATTTATTT	313	cellularOrganisms;Eukaryota;Metazoa;Cnidaria;Hydrozoa;Leptothecata;Mitrocomidae;Cyclocanna;Cyclocanna_welshi	GQ120068	313	46	0	1	313	346	658	2.98e-97	358	1	85.304	15294	8455	6839
A00253_267_H2C3JDRXY_2_2102_27814_15468	ATTAAGCGGTATAATTGCTCACTCCGGGGGTTCAGTTGATTTGGCTATATTTAGTTTGCATTTGGCGGGTATCTCTTCTTTATTAGGTGCTATAAATTTTATTACAACTGTTTTTAATATGAGATTGCCTGGTTTAACTATGCATAAATTACCCTTGTTTGTTTGGGCTGTTTTAATAACGGCTTTTCTTTTACTTTTCTCATTACCAGTTTTAGCAGGAGCTATTACAATGTTATTAACAGATAGAAATTTTAATACAAGTTTTTTTGATCCTTCAGGTGGTGGTGATCCAATATTATATCAACATTTGTTT	313	cellularOrganisms;Eukaryota;undef_Eukaryota;undef_undef_Eukaryota;undef_undef_undef_Eukaryota;undef_undef_undef_undef_Eukaryota;Paramoebidae;Cunea;Cunea_thuwala	KP862852	295	43	0	19	313	369	663	2.8e-91	339	0.942492	85.424	15265	8914	6351
V300094524L2C001R0230387255	TTTAAGTGGTATACAAAGTCATAGTGGACCTAGTGTAGATTTAGCTATATTTGCTTTACACTTATCTGGTATAAGTAGTTTATTAGGTGCAATAAACTTTATAACAACTATACTTAATATGAGAAGTCCTGGTGTAAAATTACATAAACTTGCTTTATTTGGTTGAGCAGTAGTGGTTACTGCTGTACTATTGTTATTATCATTACCAGTGTTAGCTGGTGCAATTACAATGGTTTTAATACATCTTTTTTTGAAGCTGCAGGAGGTGGTGATCCTATATTATATCAACATCTTTTC	297	#N/A	#N/A	#N/A	#N/A	#N/A	#N/A	#N/A	#N/A	#N/A	#N/A	#N/A	#N/A	#N/A	15216	8820	6396
A00253_267_H2C3JDRXY_2_2137_20265_35243	TTTATCGGGAGTACAAAGTCACAGTGGACCAAGTGTTGATTTAGCAATATTTGCTTTACATTTATCAGGTGTAAGTAGTTTATTAGGGGCAATCAATTTCATAACTACTATACTGAATATGAGAAGCCCGGGAATAAAACTACACAAATTAGCTTTATTTGGATGAGCTGTAGTTGTTACAGCGGTATTATTATTATTATCTTTACCAGTGCTAGCCGGTGCAATTACTATGGTACTTACAGATCGTAATTTTAATACATCATTCTTTGAAGCAGCAGGAGGAGGAGATCCTATACTGTATCAACATCTTTTC	313	cellularOrganisms;Eukaryota;Fungi;Ascomycota;undef_Ascomycota;undef_undef_Ascomycota;undef_undef_undef_Ascomycota;Tetracladium;Tetracladium_palmatum	EU883403	306	35	0	8	313	271	576	4.14e-108	395	0.977636	88.562	15170	7162	8008
V300094524L2C001R0410187598	TTTAGCCGGAATACAAAGTCACAGTGGACCTAGTGTAGATCTTGCAATTTTTGCTTTACACTTATCAGGGGTAAGTAGTTTATTAGGATCAATAAACTTCATAACTACTGTAGCTATGATAATGCAAGCTGGAATAAAATTACACAAATTAGCCTTATTTGGATGAGCTGTAGCAATAACAGCCGTGTTATTACTATGTTCATTACCTGTTTTAGCTGGTGGTATAACTATGGTTTTAACAGATAGAAACTTTAACACTTCATTCTTTGAAGTAGCTGGTGGAGGTGACCCTATATTATTCCAACACTTATTC	313	cellularOrganisms;Eukaryota;Fungi;Ascomycota;Sordariomycetes;Hypocreales;Hypocreaceae;Trichoderma;Trichoderma_asperellum	KR952346	313	11	0	1	313	396	708	1.76e-144	516	1	96.486	15155	4723	10432
A00253_267_H2C3JDRXY_2_2137_32497_16501	GTTAAGCGCAATGGCTTCTGATGGTTCAGTTGATTTTGCAATCTTTAGTTTACATTTAGCAGGTATATCATCTTTAATGGGTGCTATTAATTTTATAGCAACTGTGTTAAATATGCGTACTCCAGGTTTACGCATGAATTTAACGCCTCTCTTTGTGTGAGCTGTTTTTTTAACTGCTTTTTTATTATTATTATCGTTACCTGTATTGGCAGCTGGTATAACCATGTTATTAACAGATCGTAATTTTAATAGTTCATTTTTTAATCCTGCGGGTGGAGGTGATCCTATTTTATATCAGCATTTATTT	307	#N/A	#N/A	#N/A	#N/A	#N/A	#N/A	#N/A	#N/A	#N/A	#N/A	#N/A	#N/A	#N/A	15148	7837	7311
A00253_267_H2C3JDRXY_2_2210_23348_11240	ATTATCAGGTATTGCTTCTCACTCTGGAGGATCTGTAGATTTAGCAATTTTCTCTCTTCATTTAGCAGGTATTTCTTCTATGTTAGGAGCTATGAATTTCATTACTACAATTCTTAATATGAGAGCTCCTGGTATGTCATTCCATAAAATGCCTTTATTTGTATGGGCTGTATTAATTACAGCAGGAGGAGGGGATCCATTACTATATCAACACTTATTC	220	#N/A	#N/A	#N/A	#N/A	#N/A	#N/A	#N/A	#N/A	#N/A	#N/A	#N/A	#N/A	#N/A	15133	15093	40
A00253_267_H2C3JDRXY_2_2116_18728_28980	ACTTTCTGCTGGTATTGCCCATGCCGGCGCTTCAGTAGATTTATCTATTTTTAGTTTACATTTGGCTGGAGCTTCCTCAATTCTAGGGGCCGTTAATTTTATTACTACTATTATTAACATACGTTCAGTAGGAATGACATGAGATCGAACTCCTCTATTTATTTGGTCTGTATTTCTAACAGCAATTCTATTACTATTATCCCTTCCTGTTTTAGCAGGAGCAATTACAATACTACTAACTGACCGTAATTTAAATACTGCTTTCTTTGACCCAGCTGGAGGGGGGGATCCTATCTTATACCAACATTTATTT	313	cellularOrganisms;Eukaryota;Metazoa;Arthropoda;Collembola;Entomobryomorpha;Isotomidae;Folsomia;Folsomia_quadrioculata	KF684623	312	50	0	2	313	372	683	2.8e-91	338	0.996805	83.974	15122	6857	8263
V300094524L2C001R0670720838	TTTATCTGGTTTACAAAGTCATAGTGGACCTAGTGTAGATTTAGCGTCAT	50	#N/A	#N/A	#N/A	#N/A	#N/A	#N/A	#N/A	#N/A	#N/A	#N/A	#N/A	#N/A	#N/A	15016	12846	2170
V300094524L2C001R0121060983	ACTAGCAAGAAATATAGCTCATGCAGGCCCATCTGTAGACTTAGCTATTTTCTCTCTTCACTTAGCTGGTGCTTCATCAATTTTAGGTGCAGTAAATTTCATTTCCACAGTAATTAATATACGATGACAAGGTCTTCAACTTGAACGAATTCCATTATTCGTTTGAGGACTCATCTTCCAGGTACTGGTTGAACTGTTTATCCTCCGAA	209	#N/A	#N/A	#N/A	#N/A	#N/A	#N/A	#N/A	#N/A	#N/A	#N/A	#N/A	#N/A	#N/A	14987	14946	41
V300094524L2C002R0570117583	TTTAAGTGGTATACAAAGTCATAGTGGACCTAGTGTAGATTTAGCTATATTTGCTTTACACTTATCTGGTATAAGTAGTTTATTAGGTGCAATAAACTTTATAACAACTATACTTAATATGAGAAGTCCTGGTGTAAAATTACATAAACTTGCTTTATTTGGTTGAGCTGTAGTGGTTACAGCTGTACTATTGTTATTATCATTACCAGTATTAGCTGGTGCAATTACAATGGTTTTAACAGATAGAAATTTTAATACATCTTTTTTTGAAGCTGCTGGTGGTGGTGATCCTATTCTATACCAACACTTATTC	313	cellularOrganisms;Eukaryota;Fungi;Ascomycota;Leotiomycetes;undef_Leotiomycetes;Pseudeurotiaceae;Pseudogymnoascus;Pseudogymnoascus_pannorum	KR055655	306	26	0	1	306	402	707	1.35e-120	435	0.977636	91.503	14968	5246	9722
A00253_267_H2C3JDRXY_2_2103_25988_6825	ATTAGCATCTATTCAAGCACACTCAGGACCTTCAGTAGATTTAGCGATTTTTAGCTTTCACCTTGCCGGAACAAGTTCTATTTTAGGTTCTATTAATTTTATTGTTACAATTTTTAATATGAGAGCTCCTGGACTTTTAATGCATAAAATTCCACTTTTTGTATGAGCTGTATTAGTAACTACTTTCTTACTTTTACTTTCTTTACCAGTTTTTGCTGGAGCTATTACTATGTTGTTAACAGATCGTAATTTTAATACAAGCTTCTATGATCCTGCCGGAGGAGGAGATCCTGTATTATATCAACATCTTTTC	313	cellularOrganisms;Eukaryota;undef_Eukaryota;undef_undef_Eukaryota;Phaeophyceae;Laminariales;Alariaceae;Pterygophora;Pterygophora_californica	FJ409193	298	62	0	10	307	358	655	2.15e-67	259	0.952077	79.195	14966	10190	4776
A00253_267_H2C3JDRXY_2_2112_31557_12148	ATTAGCAGGAGTACAAAGTCATAGTGGACCTAGTGTGGATTTAGCAATTTTTGCTTTACATTTATCAGGGGTTAGTTCTCTTTTAGGTGCTATAAATTTCATAACAACAATAGTTAATATGAGAACACCTGGTATAAGATTACACAAATTAGCTTTATTTGGATGAGCTGTTGTAATTACAGCTGTATTATTATTATTATCTTTACCTGTTTTAGCCGGAGGTATAACTATGGTTTTAACAGATAGAAATTTTAATACATCATTCTTTGAAGTAGCTGGTGGTGGTGATCCTATATTATTCCAACATTTATTC	313	cellularOrganisms;Eukaryota;Fungi;Ascomycota;Sordariomycetes;Hypocreales;Nectriaceae;Calonectria;Calonectria_colhounii	JN574872	313	26	0	1	313	253	565	2.15e-124	448	1	91.693	14922	8007	6915
A00253_267_H2C3JDRXY_2_2260_27181_8077	TTTATCAGGTATACAAAGTCATAGTGGACCTAGTGTGGATTTAGCTATATTTGGTTTACATTTATCAGGAGTAAGTAGTTTATTAGGAGCTATGAATTTTATAACAACTATATTAAATATGAGAAGTCCTGGGATAAGTTTACACAAATTAGCTTTATTTGGATGAGCAGTTATAATTACTGCTGTATTACTTTTATTATCTTTACCCGTATTAGCTGGTGCAATAACAATGGTATTAACTGATCGTAATTTTAATACATCATTCTTTGAAGCAGCTGGTGGAGGAGATCCTATATTATATCAACACTTATTC	313	cellularOrganisms;Eukaryota;Fungi;Ascomycota;Sordariomycetes;Hypocreales;Nectriaceae;Calonectria;Calonectria_colhounii	JN574872	312	37	0	2	313	254	565	1.19e-108	397	0.996805	88.141	14921	7181	7740
A00253_267_H2C3JDRXY_2_2132_28980_35149	TTTAGCTCTTTTACAAAGTCACAGTGGGCCTAGTGTAGATCTTGCTATTTTTGCTTTACATCTATCAGGGGTAAGTAGTTTATTAGGAGCAATAAACTTCATAACTACTGTAGCTAATATGAGAACACCTGGAATAAAATTACATAAATTAGCTTTATTTGGATGAGCCGTAGTAATAACAGCAGTGTTATTATTATTATCATTACCTGTTTTAGCTGGTGGTATAACTATGGTTTTAACAGATAGAAACTTTAATACTTCATTCTTTGAAGTAGCTGGTGGGGGTGACCCTATATTATTCCAACACCTATTC	313	cellularOrganisms;Eukaryota;Fungi;Ascomycota;Sordariomycetes;Hypocreales;undef_Hypocreales;Gliocladium;Gliocladium_viride	FJ663055	303	12	0	11	313	316	618	5.75e-138	493	0.968051	96.04	14903	6104	8799
A00253_267_H2C3JDRXY_2_2141_8748_5619	TTTATCCTCAAATATTGCTCACGGTGGAGCTTCTGTAGATTTAGCTATTTTCAGACTTCATTTAGCAGGGATTTCTTCAATTCTAGGAGCCGTAAATTTTATTTCTACAATTATTAATATACGAGCAACAGGAATTCATTTTGATCGCATACCTCTCTTTGTTTGATCAGTAGCAATTACAGCCCTATTACTTTTACTCTCATTACCCGTTTTAGCTGGAGCCATTACCATATTATTAACAGACCGAAACCTTAACACTTCTTTTTTTGACCCCGCAGGAGGAGGAGACCCAATCTTATACCAACATTTATTT	313	cellularOrganisms;Eukaryota;Metazoa;Arthropoda;Insecta;Coleoptera;Staphylinidae;Geostiba;Geostiba_circellaris	HQ948153	313	0	0	1	313	346	658	1.11e-159	565	1	100	14890	7518	7372
A00253_267_H2C3JDRXY_2_2112_23900_33990	TTTGGCTGGCATTGCGGCGCATTCTGGTGGCTCAGTTGATTTGGCAATTTTTAGTTTGCATTTAGCCGGAGCCTCTTCCTTGTTAGGGGCTATGAATTTTATAGTTACAATTACTTACATGCGGACTGTAAAGATGTTCGAATTACCTTTATTTGTTTGGGCTATTTACGTTACTTCTTTTTTGTTGTTATTATCTTTACCTGTGTTAGCTGCTGCAATTACGATGTTGTTAACAGATAGAAATTTTAACACGTCATTTTATGATCCTGTAGGCGGTGGAGATCCTATACTTTATCAGCATTTATTT	307	#N/A	#N/A	#N/A	#N/A	#N/A	#N/A	#N/A	#N/A	#N/A	#N/A	#N/A	#N/A	#N/A	14861	8520	6341
V300094524L2C002R0350298487	TTTAAGCGGAGTACAAAGTCATAGTGGACCTAGTGTTGATTTAGCCATATTTGCTTTACACTTATCAGGTATAAGTAGTTTATTAGGTGCAGTTAATTTTATAACTACTATTCTAAATATGAGAAGCCCTGGTATTAGATTACACAAGTTAGCTTTATTTGGATGAGCTGTAGTTGTTACAGCTGTATTATTATTATTATCGTTACCAGTTCTTGCAGGTGCAATTACTATGGTTTTAACTGATAGAAATTTTAATACATCATTCTTTGAAGCCGCAGGAGGTGGTGATCCTATACTTTACCAACATCTTTTC	313	cellularOrganisms;Eukaryota;Fungi;Ascomycota;Leotiomycetes;undef_Leotiomycetes;Pseudeurotiaceae;Pseudogymnoascus;Pseudogymnoascus_pannorum	KR055655	313	25	0	1	313	402	714	1.76e-125	453	1	92.013	14850	5082	9768
A00253_267_H2C3JDRXY_2_2102_6433_22592	ATTAAGCGGCGCTATTGCACATGGAGGGCCTTCTGTAGATTTTGCTATTTTTAGTTTACATATTGCGGGGGCATCTTCTATTCTAGGTGCGATTAATTTTATTACAACTATTATTAATATGAGAGCCCCTGGTGTTGTTTTTCATAATTTAAATTTATTTACTTGGTCTGTTTTTATTACAGCCTTTCTTTTATTATTATCCTTACCTGTTTTAGCAGGAGCTATTACTATGTTATTAACAGATAGAAATTTAAATACATCTTTTTTTCACTATCAAGGAGGGGGTGATCCTGTTTTATATCAACATATATTT	313	cellularOrganisms;Eukaryota;undef_Eukaryota;undef_undef_Eukaryota;Oomycetes;Peronosporales;Peronosporaceae;Phytophthora;Phytophthora_drechsleri	KU877680	298	50	2	17	313	385	681	8.56e-79	297	0.948882	82.55	14844	5300	9544
V300094524L2C002R0160246250	TTTATCAGCTATGGTTTCAGATAGTTCAGTAGATTTAGCTATATTTAGTTTACATTTAGCAGGTGTTTCTTCTATATTAGGAGCAATAAATTTTATGGTAACAGTTTTAAATATGAGATTACCAGGTTATTCTATGCATATGATTCCTTTGTTTGTTTGAAGTGTTTTTATAACAGCATTATTATTATTGTCATTACCAGTATTAGCAGCAGGAATAACTATGTTATTAACAGATAGAAATTTTATAGTAGTTTTTTTAATCCATCAGGAGGAGGAGATCCTGTATTATATCAACATTTATTT	303	#N/A	#N/A	#N/A	#N/A	#N/A	#N/A	#N/A	#N/A	#N/A	#N/A	#N/A	#N/A	#N/A	14833	7818	7015
A00253_267_H2C3JDRXY_2_2106_16459_20541	GCTAAGTGGTATTACCATACATTCTGGACCTTCAGTTGATTTGGGTATTTTCTCCCTACACATTGCTGGTCTTAGCAGCATTGCTGGTGCAATTAATTTTATTGTTACTATTTGCAACATGCGTGCTCGTGGAATGACTTGAAACCGTGTGCCGTTATTTGTGTGATCGGTTTTAGTAACAGCTATTTTATTGTTACTATCACTTCCTGTTTTAGCTGGTGCCATTACGATGTTGTTGACTGACAGGAATTTCAACACCACGTTTTTTAATCCAGCTGGTGGCGGTGATCCCGTTCTCTACCAACATCTCTTT	313	cellularOrganisms;Eukaryota;Metazoa;Mollusca;Gastropoda;Nudibranchia;Trinchesiidae;Tenellia;Tenellia_minor	DQ417308	296	70	2	19	313	310	604	1.45e-50	203	0.942492	75.676	14830	5249	9581
V300094524L2C001R0011335871	ATTATCAAGTATTCAATCACATTCAGGTGGTTCTGTAGATTTAGCTATATTTAGTTTACATTTAGCTGGTATATCTTCTATGTTAGGTGCTATTAATTTTATAACTACTATTATAAATATGAGAGCTCCTGGTATGACTTTTCATAAATTACCTTTATTTGTTTGAGCTGTTCTTGTTACAGCTATTTTATTATTATTATCTTTACCTGTATTAGCTGGTGCTATAACAATGTTATTAACAGATAGAAATTTTAATGCTTCTTTTTATGATCCAGCTGGTGGAGGTGATCCATTATTATATCAACATTTATTT	313	cellularOrganisms;Eukaryota;undef_Eukaryota;undef_undef_Eukaryota;Oomycetes;Saprolegniales;Saprolegniaceae;Saprolegnia;Saprolegnia_turfosa	HQ709054	312	41	0	1	312	369	680	3.19e-103	379	0.996805	86.859	14797	7392	7404
V300094524L2C001R0030089086	TTTAAGTGGAGTACAAAGTCACAGTGGGCCTAGTGTGGATTTAGCCATATTTGCTTTACATCTTTCAGGTATAAGTAGTTTATTAGGTGCAATTAATTTTATAACTACTATACTAAATATGAGAAGTCCTGGAATAAGACTACATAAATTAGCTTTATTTGGATGAGCTGTTGTTGTTACAGCTGTATTATTACTATTATCATTACCAGTTCTTGCTGGTGCAATTACTATGGTTTTAACTGATAGAAATTTTAATACTTCATTCTTTGAAGCAGCAGGTGGTGGTGATCCTATACTTTACCAACATCTTTTC	313	cellularOrganisms;Eukaryota;Fungi;Ascomycota;Leotiomycetes;undef_Leotiomycetes;Pseudeurotiaceae;Pseudogymnoascus;Pseudogymnoascus_pannorum	NC_027422	313	23	0	1	313	402	714	3.4e-128	462	1	92.652	14694	7191	7502
A00253_267_H2C3JDRXY_2_2114_16776_27195	TTTATCAGGAATCCAAAGTCACAGTGGACCCAGCGTAGATTTAGCAATATTTGCTTTACATTTATCTGGTGTAAGTAGTTTATTAGGTGCTATGAATTTTATAACAACAATATTAAATATGAGAAGCCCTGGTATAAGATTACACAAACTAGCCTTATTTGGCTGAGCTGTGGTGGTTACAGCAGTTTTATTACTGTTGTCTTTACCAGTCTTAGCAGGAGCAATAACAATGGTGTTAACAGACAGGAACTTCAATACATCCTTCTTCGAAGTAGCAGGAGGAGGGGACCCTATACTATATCAACATCTTTTC	313	cellularOrganisms;Eukaryota;Fungi;Ascomycota;Sordariomycetes;Glomerellales;Glomerellaceae;Colletotrichum;Colletotrichum_salicis	NC_035496	313	47	0	1	313	396	708	1.27e-95	353	1	84.984	14679	8549	6130
A00253_267_H2C3JDRXY_2_2141_27543_33066	ATTATCTGGATTACAGAGTCATAGTGGACCAAGTGTAGATCTTGCTATTTTTACTTTACATTTAACTGGGGTAAGTAGTTTATTAGGATCAATAAATTTTATAACAACTATTGTAAATATGAGAACACCAGGAATAAGATTACATAAATTAGCATTATTTGGATGAGCAGTAGTTATAACAGCAGTATTACTTTTATTATCATTACCTGTATTAGCTGGTGGTATAACTATGGTATTGACAGATAGAAATTTTAATACATCATTCTTTGAAGTAGCCGGTGGTGGAGATCCTATATTATTCCAACACTTATTC	313	cellularOrganisms;Eukaryota;Fungi;Ascomycota;Sordariomycetes;Hypocreales;Nectriaceae;Fusarium;Fusarium_commune	NC_036106	306	12	0	1	306	402	707	1.35e-139	499	0.977636	96.078	14675	7455	7220
A00253_267_H2C3JDRXY_2_2267_7075_1877	TTTAGCCGGAATACAAAGTCACAGTGGACCTAGTGTAGATCTTGCAATTTTTGCTTTACACTTATCAGGGGTAAGTAGTTTATTAGGATCAATAAACTTCATAACTACTGTAGCTAATATGAGAACACCTGGAATAAAATTACACAAATTAGCCTTATTTGGATGAGCTGTAGCAATAACAGCCGTGTTATTACTATGTTCATTACCTGTTTTAGCTGGTGGTATAACTATGGTTTTAACAGATAGAAACTTTAACACTTCATTCTTTGAAGTAGCAGGAGGAGGTGACCCTGTTTTATTCCAACATCTTTTC	313	cellularOrganisms;Eukaryota;Fungi;Ascomycota;Sordariomycetes;Hypocreales;Hypocreaceae;Trichoderma;Trichoderma_asperellum	KR952346	306	7	0	1	306	396	701	4.14e-146	521	0.977636	97.712	14672	12663	2008
V300094524L2C001R0010638827	TTTAAGTGGTATACAAAGTCATAGTGGACCTAGTGTTGATTTAGCTATTTTTGCTTTACACTTATCTGGTATAAGTAGTTTATTAGGAGCTATTAACTTTATAACAACTATATTAAATATGAGAAGTCCAGGTATAAGATTACATAAATTAGCTTTATTTGGATGAGCTGTAGTAGTTACAGCTGTATTATTATTATTATCATTACCTGTTCTTGCTGGTGCAATTACAATGGTTTTAACTGATAGAAATTTTAATACATCTTTCTTTGAAGCTGCTGGTGGTGGTGATCCTATACTATACCAACATCTTTTC	313	cellularOrganisms;Eukaryota;Fungi;Ascomycota;Leotiomycetes;undef_Leotiomycetes;Pseudeurotiaceae;Pseudogymnoascus;Pseudogymnoascus_pannorum	KR055655	313	14	0	1	313	402	714	1.11e-140	502	1	95.527	14656	6159	8497
V300094524L2C002R0080265521	ATTATCAGGATTACAAAGTCATAGTGGACCTAGTGTAGATTTAGCAATATTTGCTTTACATTTATCAGGGGTAAGTAGTTTACTCATCTTCCAGGAACAGGTTGAACTGTTTATCCCCCAC	121	#N/A	#N/A	#N/A	#N/A	#N/A	#N/A	#N/A	#N/A	#N/A	#N/A	#N/A	#N/A	#N/A	14636	12395	2240
A00253_267_H2C3JDRXY_2_2146_11008_21903	ACTTAGTGCCGTAGTTGCCCATTCTGGGGGTTCTGTTGATTTAGCTATATTTAGTTTACATTTGGCTGGTATTTCTTCTTTGCTAGGCGCTATAAACTTTATTACTACAGTATTCAATATGCGGTTGCCCGGTTTAACTATGCATAAGTTGCCTTTATTTGTTTGGGCTGTTTTGATAACGGCATTTCTATTACTTTTTTCATTACCGGTTTTAGCTGGTGCTATTACAATGTTATTAACGGATAGAAATTTTAATACTAGTTTTTTTGACCCTTCTGGTGGAGGAGATCCTATTTTATACCAACATTTATTT	313	cellularOrganisms;Eukaryota;undef_Eukaryota;undef_undef_Eukaryota;undef_undef_undef_Eukaryota;Longamoebia;Acanthamoebidae;Acanthamoeba;Acanthamoeba_palestinensis	MG924713	309	49	0	5	313	310	618	9.76e-91	337	0.98722	84.142	14625	7160	7465
A00253_267_H2C3JDRXY_2_2143_15058_2394	ACTATCATCATATAAAGGGCATCCTGGCGTTTCTGTCGATTTAGCCATATTTAGTCTTCATCTCGCCGGTATTAGTTCTATCGCAGGAGCAATAAATTTTATTATAACTATTCTTAGAATGAGAACTATGAAATTAATGTAGATGCCGCTTTTTGTTTGAAGTATATTAATAACGTCCTTTTTACTATTACTGGCTATTCCTGTGTTGGCGGCAGCTTTAACAATGTTACTGACAGACCGTAATTTAAACACAGCCTTTTTTAACTCTGAGGCTGGAGTAGATCCCATTTTATTTTAGCACCTATTT	307	#N/A	#N/A	#N/A	#N/A	#N/A	#N/A	#N/A	#N/A	#N/A	#N/A	#N/A	#N/A	#N/A	14623	9593	5030
V300094524L2C001R0720538796	TTTAGCCAGAAATATAGCTCATGCCGGACCGTCCGTTGATCTAGCTATTTTTTCGCTTCATTTAGCTGGTGCTTCATCAATTTTAGGAGCAGTAAACTTCATTTCTACTGTTATTAATATTATC	124	#N/A	#N/A	#N/A	#N/A	#N/A	#N/A	#N/A	#N/A	#N/A	#N/A	#N/A	#N/A	#N/A	14605	13801	804
A00253_267_H2C3JDRXY_2_2127_8757_9674	ATTAAGTGATATATTATATCATTCAAGCCCTGCGGTTGATTTAACAATTTTTAGTTTACATTTAGCAGGTTTATCATCATTACTTGGTGCTATAAATTTTATTACAACTATTATTCATATGCGTACGGATAGTATGGTGTATTTCAAATTACCATTATTTATTTGAGCCGTATTTATTACGTCTTTTTTATTATTGTTATCTTTACCTGTCTTAGCTGTTGCGATAACTATGTTATTAACAGATCGTAATTTTAATACTAGTTTTTTTGATCCCGCTGGTGGTGGAGATCCTATTTTATATCAACATTTATTT	313	cellularOrganisms;Eukaryota;Metazoa;Arthropoda;Insecta;Lepidoptera;Tortricidae;Homona;Homona_mermerodes	EF070802	280	49	2	35	313	361	639	4.15e-70	269	0.891374	81.786	14600	8803	5797
A00253_267_H2C3JDRXY_2_2126_28040_33301	TTTAAGTGGTATTTTAGCTCATTCAAGTGCAGCTGTAGATTTTGCTATTTTTAGTTTACATTTAGCAGGTATATCTTCAATATTAGGTGCTATTAATTTTATGGTTACTATATTAAATATGAGAGTTCCAGGTTTAAAAATGTCTATGGTACCACTATTTGTTTGAAGTGTTTTTATTACAGCTGTATTATTGTTATTAGCATTACCTGTATTAGCTGCAGCAATTACAATGTTATTAACAGATAGAAATTTTAATACATCATTTTTTGATCCTTCTGGTGGTGGAGATCCTATATTATATCAACATTTATTT	313	cellularOrganisms;Eukaryota;undef_Eukaryota;undef_undef_Eukaryota;Oomycetes;Pythiales;Pythiaceae;Pythium;Pythium_cylindrosporum	GU071824	298	47	0	16	313	395	692	1.76e-87	326	0.952077	84.228	14593	7221	7372
A00253_267_H2C3JDRXY_2_2101_21884_21136	ATTAAGTTCTATTGAAGGACATTCTGGTCCAGCAGTAGATTTAGCAATATTTAGTTTACACTTATCAGGTGCATCTTCTATAGCAGGAGCAATAAACTTTATTGTAACTATTGTAAATATGCGTGCACATGGTATGGAATTCTTTAGATTACCATTATTTGTATGATCTGTATTTATAACAGCAATCTTATTATTATTATCATTACCAGTATTAGCTGGAGCAATTACTATGTTATTATTTGATAGAAATTTAGGTACTGTTTTCTTTAATGCCGCTGGTGGAGGTGATCCAGTTTTATATCAACATTTATTT	313	cellularOrganisms;Eukaryota;undef_Eukaryota;undef_undef_Eukaryota;Oomycetes;Peronosporales;Peronosporaceae;Phytophthora;Phytophthora_cinnamomi	KU723603	304	58	2	12	313	278	579	5.06e-69	264	0.964856	79.605	14574	6025	8549
A00253_267_H2C3JDRXY_2_2142_14561_28933	ATTATCAGCTATGGCTTCTGATGGTTCTGTTGATATAGCAATATTTAGTTTACATATAGCAGGTATTTCATCAATTTTAGGTGCTATAAATTTTATAGCAACAGTTATTAATATGAGATCACCTGGATTTAGAATGGGTTTAGTTCCTTTATTTGTTTGAGCTGTTTTAATTACAGCAGTATTATTATTATTATCATTACCTGTATTAGCAGCTGGTATTACAATGTTATTAACTGATAGAAATTTTAATAGTTCTTTTTTCAATCCTTCAGGAGGTGGAGATCCTATTTTATATCAACATCTTTTT	307	#N/A	#N/A	#N/A	#N/A	#N/A	#N/A	#N/A	#N/A	#N/A	#N/A	#N/A	#N/A	#N/A	14571	7583	6988
V300094524L2C001R0030598455	ATTGAGTGGTAGTGATTCACATTCAGGAGCTGCTGTTGATTTTGCAATATTTAGTCTGCATATTGCAGGTGCTTCATCAATTGCAGGTGCTATTAATTTTATAGTTACTATTATTAATATGCGAAATAAAAACTGTACATTTTATAGAATGCCTTTGTTTGTATGAGCCGTATTAATTACGGCAGTTTTATTACTTTTAGCTTTACCAGTGTTAGCCGGTGCAATTACAATGCTTTTGTTTGATAGAAATTTAGAAACTACTTTTTTTAATCCAGCCGCTGGCGGTGATCCTGTCTTATATCAACACTTATTC	313	cellularOrganisms;Eukaryota;undef_Eukaryota;Rhodophyta;Florideophyceae;Corallinales;undef_Corallinales;undef_undef_Corallinales;uncultured_Corallinales	GQ917688	297	58	2	20	312	371	663	7.03e-61	237	0.936102	77.778	14516	8100	6415
V300094524L2C001R0190334028	ACTAGCTAGAAATATAGCCCACGCAGGCCCCTCAGTTGATTTAGCAATTTTCTCACTTCATCTAGCAGGTGCGTCATCAATCCTAGGTGCAGTAAATTTTATCACAACTACGTTTAATATGAG	123	#N/A	#N/A	#N/A	#N/A	#N/A	#N/A	#N/A	#N/A	#N/A	#N/A	#N/A	#N/A	#N/A	14507	14104	403
A00253_267_H2C3JDRXY_2_2102_7780_9455	TTTATCAAGTATAGAGAGTCATTCCGGAGGTTCTGTTGATCTGGCAATTTTTAGTTTACATTTAGCAGGTGCTTCTTCTATATTAGGAGCTATTAATTTTATTACTACAATTATAAATATGCGTGCTCCTAGTCTAAAAATGCATTGAATACCTTTATTTGTCTGAGCAATATTTATTACAGCATTTTTATTATTATTATCTTTACCAGTATTAGCAGGTGCTATTACAATGTTATTAACGGATAGAAATTTTAATACAACATTTTTTGACCCTGCAGGAGGTGGTGATCCAATTTTATATCAACATTTATTT	313	cellularOrganisms;Eukaryota;Metazoa;Cnidaria;Hydrozoa;Anthoathecata;Corynidae;Coryne;Coryne_tricycla	KT981897	294	43	0	19	312	370	663	9.76e-91	337	0.939297	85.374	14462	7663	6799
V300094524L2C001R0030416221	ATTATCAGGAATACAAAGTCATAGTGGGCCTAGTGTAGATTTAGCTATATTTGCTTTACATTTATCTGGTTTAAGTTCGATGTTAGGAGCTATGAATTTCATTACTACTATATTAAATATGAGATCTCCAGGTATAAAATTACATAAAGTTACGTTATTTGGATGAGCTACAGTAATTACTGCTGTTTTATTATTATTATCATTACCCGTACTAGCTGGAGCAATAACTATGTTATTAACAGATAGAAATTTTAACACTTCATTCTTTGAAGTAGCTGGAGGAGGGGACCCTATACTATTTCAACATTTATTC	313	cellularOrganisms;Eukaryota;Fungi;Ascomycota;Sordariomycetes;Hypocreales;Bionectriaceae;Gliomastix;Gliomastix_murorum	FJ663051	311	44	0	2	312	307	617	7.02e-99	363	0.99361	85.852	14435	8883	5552
A00253_267_H2C3JDRXY_2_2136_22697_13902	ATTATCAAGTGTTCAAGCACACTCAGGACCTTCAGTAGATTTAGCTATTTTTAGTTTACATTTATCAGGTATCTCTTCATTATTGGGTGCTATTAATTTTTTATCTACTATATATAATATGAGAGCTCCTGGTTTAAGTTTTCATAGATTACCTTTATTCGTTTGGTCTGTTTTTATTACTGCTTTTTTATTATTATTAACTTTACCTGTATTAGCTGGCGCGATTACTATGTTATTAACGGATAGAAATTTAAATACTTCATTTTATGACCCTTCTGGTGGTGGAGATCCTGTATTATACCAACATTTATTC	313	cellularOrganisms;Eukaryota;undef_Eukaryota;undef_undef_Eukaryota;Oomycetes;Pythiales;Pythiaceae;Pythium;Pythium_attrantheridium	HQ708524	311	18	0	2	312	370	680	3.63e-134	480	0.99361	94.212	14413	6328	8085
V300094524L2C001R0030795037	ACTAGCAAGATTTTTTGCACATAGAGGCCCAGCAGTAGATTTAACAATTTTTTCACTCCACTTAGCAGGAGTATCATCAATTCTTGGAGCTGTTAATTTTATCACAACCACGTTTAATATACGTATATTACATATGTCCCTTGAAAATATACCTTTATTTGTATGATCAGTTTTAATTACTGCCATCTTATTACTTCTATCTTTACCTGTTTTAGCCGGAGCTATTACAATACTTCTTCTTGATCGAAATTTTAACACTTGTTTTTTTGACCCTATAGGAGGAGGGGACCCAATCTTATATCAACATCTTTTT	313	cellularOrganisms;Eukaryota;Metazoa;Tardigrada;Eutardigrada;Parachela_Eutardigrada;Hypsibiidae;Diphascon;Diphascon_higginsi	KU513417	313	1	0	1	313	371	683	4.72e-158	561	1	99.681	14408	8542	5866
A00253_267_H2C3JDRXY_2_2129_22399_4867	GTTATCAGCAATTGAAGGTAAAGGTGTTGATTTTGCTATTTTTAGTTTACATATTGCTGGTGCTGCTTCATTAGCTGGTGCAATAAATTTTATTACAACAATTTTTAATATGAGAGTTCCAGGTATGGGAATGCATTTATTACCTTTATTTGTATGATCACTTTTAATAACAGCTTTTTTATTAGTTTTTTCATTGCCTACATTTGCAGCTGCTATTACAATGTTATTAACAGATAGAAATTTTAATACTTCATTTTATGTAGCCGATGGTGGAGGAGATCCAGTTTTATATCAACATTTATTT	304	#N/A	#N/A	#N/A	#N/A	#N/A	#N/A	#N/A	#N/A	#N/A	#N/A	#N/A	#N/A	#N/A	14405	9104	5301
A00253_267_H2C3JDRXY_2_2111_29179_26944	GCTGAGTGGAATTGAATCGCACTCGGGTCCTGCGGTTGATTTCGGGATTTTTAGTTTACACTTAGCTGGGTTGTCCTCAATTCTTGGCGCGATTAACTTTATTGTTACAATTATTAACATGCGTACACCCGGATTAACATTTTACATTATGCCACTGTTCGTTTGATCAGTACTAATTACTGCATTTTTACTTCTTCTTTCATTACCTGTATTAGCGGGTGCGATCACAATGCTTTTAATGGATCGTAATTTTAAAACGGTTTTCTTCAACTCGACGGGCGGTGGAGATCCTGTCTTATATCAGCACTTGTTT	313	cellularOrganisms;Eukaryota;Metazoa;Nematoda;Chromadorea;Rhabditida;Aphelenchoididae;Bursaphelenchus;Bursaphelenchus_cocophilus	AY508039	305	65	0	2	306	169	473	7.51e-67	258	0.974441	78.689	14385	8462	5923
A00253_267_H2C3JDRXY_2_2107_19886_14262	TTTATCAGGTATACAAAGTCATAGTGGACCTAGTGTAGATATGGCAATTTTTTCATTACATTTAGCAGGTGTAAGTAGTTTATTAGGAGCTATTAATTTTATAACTACAGTTATAAATATGAGAACTCCAGGTATAAAATTACATAAATTATCTTTATTTGGTTGATCTGTTATTATAACAGCTATATTATTATTATTATCTTTACCTGTTTTAGCTGGGGGAATAACTATGATATTAACTGATAGAAATTTTAACACTTCTTTCTTTGAAACAGCTGGAGGTGGAGATCCTATCCTTTTTCAACATTTATTC	313	cellularOrganisms;Eukaryota;Fungi;Ascomycota;Sordariomycetes;Hypocreales;Bionectriaceae;Gliomastix;Gliomastix_murorum	FJ663051	312	38	0	1	312	306	617	1.45e-107	392	0.996805	87.821	14381	6627	7754
V300094524L2C001R0401095729	TTTATCTGGTTTACAAAGTCATAGTGGACCTAGTGTAGATTTAGCAATAATC	52	#N/A	#N/A	#N/A	#N/A	#N/A	#N/A	#N/A	#N/A	#N/A	#N/A	#N/A	#N/A	#N/A	14381	12903	1478
A00253_267_H2C3JDRXY_2_2175_10493_16626	TCTAGCCAGAAATCTTGCACATGCTGGACCCTCAGTAGATCTAGCTATTTTTTCACTACACTTAGCTGGAGCTTCCTCTATCCTTGGAGCCATCAATTTTATCACAACAGTAATCAATATACGCTGAAGAGGCTTACGACTAGAACGAATCCCCCTATTCGTGTGAGCTGTAGTAATTACAGTTGTTCTTCTCCTCCTATCCCTCCCAGTTCTTGCAGGAGCAATTACCATACTTCTAACAGACCGAAATCTTAATACCTCATTCTTTGATCCTGCGGGAGGAGGTGATCCCATTTTGTATCAGCATCTTTTT	313	cellularOrganisms;Eukaryota;Metazoa;Annelida;Clitellata;Haplotaxida;Lumbricidae;Aporrectodea;Aporrectodea_caliginosa	KF471794	312	7	0	1	312	346	657	2.29e-149	532	0.996805	97.756	14369	8226	6142
A00253_267_H2C3JDRXY_2_2102_32533_32972	TCTTTCTGGGATTGAAGCACATTCTGGCGCTTCAGTAGACTTGGCTATTTTTAGCTTGCACCTTTCGGGTGTTTCGTCGATACTTGGAGCTATTAATTTTATTACTACTATTTACAATATGCGACCAGCAGGGCATAACCTAGATCGTATTCCACTTTTTGTCTGGTCTGTACTTATTACTGCAACTTTGCTTTTGTTGTCACTTCCAGTGCTTGCAGGTGCTATTACTATGCTTCTTACTGATCGAAATTTTAATACAACTTTTTTTGACCCTGTTGGAGGAGGGGATCCTATTTTGTATCAGCATCTGTTT	313	cellularOrganisms;Eukaryota;Metazoa;Mollusca;Gastropoda;Neogastropoda;Terebridae;Hastulopsis;Hastulopsis_pertusa	EU685562	302	65	2	6	306	351	651	2.45e-60	236	0.961661	77.815	14323	8679	5644
A00253_267_H2C3JDRXY_2_2133_15673_14074	TTTATCTTCTATTCAATCACATTCTGGAGGTAGTGTAGATTTAGCTATTTTTAGTTTACACCTTGCTGGAATATCGTCATTATTAGGTGCGATAAATTTCATTACTACTGTATTAAATATGAGAACTAATGGTATGAGTTTACATAAATTACCTTTATTTGTATGGGCTATTTTTGTAACTGCAATTTTATTATTGTTATCATTACCTGTATTAGCCGGTGCAATTACAATGTTATTAACAGATAGAAATTTTAATACTAGTTTTTATGATCCTGCCGGAGGTGGTGATCCTGTTTTATATCAACATCTTTTC	313	cellularOrganisms;Eukaryota;Fungi;Basidiomycota;Agaricomycetes;Boletales;Paxillaceae;Paxillus;Paxillus_involutus	JN029478	310	3	0	1	310	267	576	1.04e-153	546	0.990415	99.032	14275	8397	5878
A00253_267_H2C3JDRXY_2_2231_29568_12587	ATTATCTAGTATTGTTTCTCATTCAGGTGCTTCAGTAGATTTAGCTATTTTTAGTTTACATTTAGCTGGAGTATCTTCATTATTAGGAGCAATAAATTTCATTACTACAGCCTTAAATATGAGAGCAAATGGTATGAGTTTACATAAAGTATCTTTATTTGTATGGTCAATTTTTATTACAGCAGTATTATTATTATTATCTTTACCAGTATTAGCTGGAGCTATAACAATGTTATTAACAGATAGAAACTTTAATACTAGCTTCTATGATCCTGCAGGTGGAGGTGATCCTATATTATATCAACATTTATTC	313	cellularOrganisms;Eukaryota;Fungi;Basidiomycota;Agaricomycetes;Agaricales;Psathyrellaceae;Psathyrella;Psathyrella_candolleana	JN029500	294	34	0	17	310	313	606	3.19e-103	378	0.939297	88.435	14257	7386	6871
A00253_267_H2C3JDRXY_2_2107_32362_27759	ATTAAGCGCTATTCAAGCACACTCAGGACCATCAGTAGATTTAGCAATCTTTAGTCTTCATTTAGCCGGCGCGTCGTCTATTGCTGGTGCGATAAATTTTATTGTTACAATTATCAATATGCGTGCAAGAGGTATGACTATGGCGCGATTACCGTTATTCTGCTGATCTGTATTAGTTACAGCCGTTTTATTATTATTATCATTACCGGTGTTAGCTGGAGCTATTACAATGCTTTTAACAGATCGTAATTTTAATACAAGTTTTTTTAATGCTGGGGGCGGTGGAGATCCCGTTTTGTATCAACATTTGTTT	313	cellularOrganisms;Eukaryota;undef_Eukaryota;undef_undef_Eukaryota;Phaeophyceae;Ectocarpales;Scytosiphonaceae;Colpomenia;Colpomenia_peregrina	KF281124	309	59	2	2	309	350	657	2.8e-72	276	0.984026	80.259	14235	8425	5810
V300094524L2C001R0111372746	TCTCTCTAGAATAATTGCCCACGCTGGAGCTTCTGTGGATCTTTCAATTTTTAGACTTCATCTGGCTGGTGCTAGATCTATTTTAGGAGCAGTAAATTTTATTACTACAATTATTAATATGCGAAGGGCAGGAATGACTTGAGACCGCACCCCCTTATTTGTCTGATCAGTATTTCTTACCGCCATTCTTCTTCTTCTTTCTCTACCTGTTCTAGCAGGAGCGATCACAATACTTTATATCAACATTTATTC	252	#N/A	#N/A	#N/A	#N/A	#N/A	#N/A	#N/A	#N/A	#N/A	#N/A	#N/A	#N/A	#N/A	14189	12532	1657
A00253_267_H2C3JDRXY_2_2107_25174_6856	TTTAAGTGGAGTACAAAGTCATAGTGGACCTAGTGTCGATTTAGCTATATTTGGACTACACTTA	64	#N/A	#N/A	#N/A	#N/A	#N/A	#N/A	#N/A	#N/A	#N/A	#N/A	#N/A	#N/A	#N/A	14171	2611	11559
V300094524L2C001R0410074646	TCTATCAAGAAACCTGGCCCATGCTGGACCCTCTGTTGACCTAGCCATTTTCTCACTTCACCTAGCAGGGGCATCCTCGATTCTAGGAGCCCTTAACTTTATTACAACCGTTATCATAATACGCGTA	127	#N/A	#N/A	#N/A	#N/A	#N/A	#N/A	#N/A	#N/A	#N/A	#N/A	#N/A	#N/A	#N/A	14166	12972	1193
A00253_267_H2C3JDRXY_2_2101_10981_14434	ATTATCAGGAGTACAAAGTCATAGTGGACCAAGCGTAGATTTAGCAATATTTGCGTTACATTTATCAGGAGTTAGTAGTTTATTAGGGGCTATAAATTTTATTACTACCATAGCTAATATGAGAACTCCAGGTATAAGATTACATAAATTAGCTTTATTTGGATGAGCAGTTGTTATTACAGCTGTATTATTATTATTATCATTACCTGTATTAGCCGGTGCAATTACAATGCTTTTAACTGATAGAAATTTTAATACATCATTCTTTGAAACAGCTGGAGGTGGTGATCCTATTTTATTCCAACATCTTTTC	313	cellularOrganisms;Eukaryota;Fungi;Ascomycota;Sordariomycetes;Glomerellales;Plectosphaerellaceae;Verticillium;Verticillium_nonalfalfae	KR704425	312	29	0	2	313	397	708	1.65e-119	433	0.996805	90.705	14148	7353	6795
A00253_267_H2C3JDRXY_2_2117_32009_9455	TTTATCAAGTGGCATCGCCCATGCTGGAGCTTCTGTAGACCTATCAATTTTTAGCCTTCATCTTGCTGGTGCGTCATCTATTCTTGGTGCAATTAATTTTATCACCACTATTATTAACATGCGAACACCAGGGATAACTTGAGATCGAACCCCTTTATTTGTTTGGTCTGTGTTCCTTACTGCTATTTTGCTTTTACTTTCTTTACCAGTTTTAGCAGGTGCTATCACAATACTTCTCACTGATCGTAATTTAAATACATCTTTTTTTGACCCAGCAGGAGGGGGAGACCCAATTCTTTATCAACATTTATTT	313	cellularOrganisms;Eukaryota;Metazoa;Arthropoda;Collembola;Entomobryomorpha;Tomoceridae;Pogonognathellus;Pogonognathellus_flavescens	KY231083	313	12	0	1	313	357	669	2.14e-143	511	1	96.166	14120	8313	5807
A00253_267_H2C3JDRXY_2_2102_32298_9486	TTTAAGTAGCAATATTGCTCACTCTGGGCCAAGTGTAGATTTCGCAATCTTTAGCTTGCATATCGCAGGGGCAAGTTCTATTATAGGGGCAATTAATTTTATTACTACTATTATTAATATAAGACATCCAGGATGTAGCTTTCATAAAATAAGTTTATTTGTATGAAGTGTTTTTATTACGGCTTGATTGTTATTATTATCATTACCAGTATTAGCTGGAGCAATCACGATATTATTAACTGATAGAAACTTTAATACATCATTCTTTGATTATGTTGGAGGAGGAGATCCAGTGTTATACCAACACTTATTT	313	cellularOrganisms;Eukaryota;Metazoa;Cnidaria;Hydrozoa;Leptothecata;Mitrocomidae;Earleria;Earleria_quadrata	KY570316	280	54	2	35	313	380	658	1.36e-63	246	0.891374	80	13993	6152	7841
A00253_267_H2C3JDRXY_2_2140_15591_21104	ATTAAGTAGTATTGATGCACATTCAGGTCCTTCTGTTGATTTAGCTATTTTTAGCCTGCATTTGTCTGGTGCATCCTCAATTATGGGTGCTATTAACTTTCTTGTAACCATTGTAAATATGCGTGCAGTTGGAATGACGTTTTACCGCTTACCTTTATTTGTTTGATCGGTATTCATTACTGCAATCTTATTATTGTTATCCTTGCCGGTTTTGGCTGGGGCAATTACAATGTTATTGTTTGACAGAAATATTGGTACCGTATTTTTTAATCCGGCAGGGGGAGGAGATCCTGTTTTATACCAACACTTATTT	313	cellularOrganisms;Eukaryota;undef_Eukaryota;undef_undef_Eukaryota;Phaeophyceae;Ectocarpales;Ectocarpaceae;Kuckuckia;Kuckuckia_spinosa	LM995004	310	74	0	1	310	349	658	1.27e-57	226	0.990415	76.129	13943	9378	4565
A00253_267_H2C3JDRXY_2_2106_16541_26944	CCTATCATCTGTTATTGCTCATGGAGGAGCTTCCGTTGACGTAGCTCTTTTTTC	54	#N/A	#N/A	#N/A	#N/A	#N/A	#N/A	#N/A	#N/A	#N/A	#N/A	#N/A	#N/A	#N/A	13937	4117	9820
V300094524L2C001R0120224331	TCTTTCTAGCATTGTTGCACATTCTGGAGGAGCTGTGGATTTGGCTATCTTTAGTTTACATTTAGCGGGTGTTTCTTCGTTATTAGGAGCTATGAATTTCATAGTGACTATTACTTATATGCGAAATGTAAAAATGTTTGAATTACCACTTTTTGTTTGGGCGATATATGTGACATCTTTTTTATTGTTATTATCGTTACCTGTTTTAGCTGCGGCAATTACCATGTTGTTAACTGATCGTAATTTTAATACTTCTTTTTATGATCCAATTGGTGGTGATCCTATTTTATATCAGCATCTTTTT	304	#N/A	#N/A	#N/A	#N/A	#N/A	#N/A	#N/A	#N/A	#N/A	#N/A	#N/A	#N/A	#N/A	13924	8577	5346
A00253_267_H2C3JDRXY_2_2107_20573_32800	TCTATCAGGAATACAGTCTCATTCAGGTGGTTCTGTGGATTTAAGTATTTTCTCTCTGCATTTAGCAGGAGTATCTAGTTTATTAGGAGCTATGAATTTTATAACAACAGTTTTAAATATGAGAGCACCTGGTATGACTTTACATAAATTACCTTTATTTGTATGAGCTATATTTGTAACAGCTATATTATTATTATTATCTTTACCAGTATTAGCAGGAGCTATTACTATGCTATTAACAGATAGACAATTTAACACATCATTCTATGATCCTAGTGCTGGTGGTGATCCTATATTATATCAGCATTTATTC	313	cellularOrganisms;Eukaryota;Fungi;Basidiomycota;Agaricomycetes;Agaricales;Psathyrellaceae;Psathyrella;Psathyrella_candolleana	JN029500	303	50	0	8	310	304	606	2.15e-86	322	0.968051	83.498	13892	6570	7322
V300094524L2C001R0220839584	TTTATCAGGAATACAAAGTCATAGTGGAGCAAGTGTAGATTTAGCTATATTTGGTCTTCATTTATCTGGTATAAGTAGTTTATTAGGAGCTATGAACTTCATTACAACAATATTAAACATGAGAAGTCCAGGTATAAGATTACATAAATTAGCTTTATTTGGATGAGCAGTTGTGATTACAGCTGTATTATTACTATTATCTTTACCTGTTTTAGCCGGTGGAATTACAATGGTTTTAACAGATAGAAACTTCAATACTTCATTCTTTGAAGCTGCTGGAGGTGGTGACCCTATTTTATATCAACACTTATTC	313	cellularOrganisms;Eukaryota;Fungi;Ascomycota;Eurotiomycetes;Chaetothyriales;Herpotrichiellaceae;Cladophialophora;Cladophialophora_bantiana	NC_030600	312	38	0	1	312	528	839	1.45e-107	392	0.996805	87.821	13865	7851	6013
A00253_267_H2C3JDRXY_2_2110_12789_21981	CCTATCAAGAAACTTAGCTCATGCAGGTCCATCTGTAGATCTAGCAATTTTTTCACTTCATTTAGCAGGTGCATCGTCAATTTTAGGAGCTGTAAATTTTATTACAACTGTAATTAACATGCGTCTTAAAGGAATACAATTAGAACGAATCCCCTTATTCGTATGAGCAGTAGTAATTACAGTAGTACTTCTTCTATTATCCCTTCCAGTTCTTGCTGGAGCTATTACCATACTATTAACAGATCGAAATCTAAATACTTCGTTCTTTGATCCAGCTGGTGGAGGAGACCCCATTCTATATCAACATTTATTC	313	cellularOrganisms;Eukaryota;Metazoa;Annelida;Clitellata;Enchytraeida;Enchytraeidae;Globulidrilus;Globulidrilus_riparius	MF801988	311	47	0	2	312	347	657	1.55e-94	350	0.99361	84.887	13840	8276	5563
V300094524L2C002R0331191116	TTTAAGTGGAGTACAAAGTCATAGTGGACCTAGTGTAGATTTAGCTATATTTGGATTACATTTATCTGGTATAAGTAGTTTATTAGGTGCTGTAAACTTCATTACTACTATACTAAATATGAGAAGTCCAGGTACAGGATGAACAGTTTATCCTCCGAA	159	#N/A	#N/A	#N/A	#N/A	#N/A	#N/A	#N/A	#N/A	#N/A	#N/A	#N/A	#N/A	#N/A	13833	13628	205
A00253_267_H2C3JDRXY_2_2111_17246_14575	TTTATCAGCAGTAGAAGGTAAAGGAGTTGATTTTGCTATTTTTAGTTTGCATATAGCTGGTGCAGCTTCTTTAGCAGGTGCAATAAATTTTATTACTACAATATTTAATATGAGATTACCTGGAATGGGTATGCATAAATTACCTTTATTTGTTTGAGCAATGTTAGTTACTTCTTTTTTATTAGTTTTTTCATTACCTACATTTGCAGCAGCAATTACTATGTTGTTAACAGATAGAAATTTTAATACATCATTTTATGCTTATGAAGGCGGAGGTGATCCTATTTTATTTCAACATTTATTT	304	#N/A	#N/A	#N/A	#N/A	#N/A	#N/A	#N/A	#N/A	#N/A	#N/A	#N/A	#N/A	#N/A	13828	8305	5523
A00253_267_H2C3JDRXY_2_2106_7817_24643	ATTATCTGGAAGTCAAAGCCATAGTGGAGCTAGTGTAGATTTAGCTATATTTGGTTTACATTTAGCAGGTATTAGTAGTTTATTAGGTGCTATTAATTTTATTATAACTGTAGTAAACATGAGAACTTTAGGTATTAAATACCATACAATTCAATTGTTTGGTTGATCAGTGGTAATTACAGCTATATTATTATTACTATCATTACCGGTATTAGCAGGAGGAATAACTATGGTATTATTAGATCGTAATTTTAATTCTTCATTTTTTGAGGCAGCTGGAGGAGGAGATCCTATATTATATCAACATTTATTT	313	cellularOrganisms;Eukaryota;Fungi;Ascomycota;Sordariomycetes;Hypocreales;Bionectriaceae;Gliomastix;Gliomastix_murorum	FJ663051	313	53	2	2	313	307	618	1.36e-82	310	0.996805	82.428	13826	8553	5273
A00253_267_H2C3JDRXY_2_2112_29830_19899	ATTAAGCGGTAACATTGCGCATGCTGGACCTTCTGTAGATTTTGCTATTTTTAGTTTACATATCGCAGGGGCAAGTTCAATTATAGGGGCCATTAATTTTATTACTACTATTATCAATATAAGACATCCTGGGTGTACATTCCATAAGATGAGCTTATTTGTTTGAAGTGTTTTTATCACTGCATGATTGTTATTATTATCATTACCAGTTCTAGCGGGGGCAATTACAATGTTGTTAACAGATAGAAATTTTAATACTTCATTTTTTGATTATGTTGGGGGAGGAGACCCTGTTTTATACCAACATTTATTT	313	cellularOrganisms;Eukaryota;Metazoa;Arthropoda;Insecta;Diptera;Streblidae;Trichobius;Trichobius_longipes	MH282296	303	57	2	14	313	362	661	2.15e-67	260	0.958466	79.208	13825	8405	5420
A00253_268_H2CGLDRXY_1_2103_18105_35853	ATTATCAGCAATTGAAGGTAAAGGAGTTGATTTTGCTATTTTTAGTTTACATATTGCAGGAGCTGCTTCATTAGCAGGTGCAATAAATTTTATTACTACAATTTTTAATATGCGTGTTCCAGGTATGGGAATGCATTTATTACCATTATTTGTATGATCGCTTTTAATAACAGCTTTTCTATTAGTTTTTTCATTACCAACTTTTGCAGCAGCTATTACAATGTTATTAACAGATAGAAACTTTAATACATCATTTTATGTAGCAGATGGTGGAGGAGATCCAGTATTATATCAACATTTATTT	304	#N/A	#N/A	#N/A	#N/A	#N/A	#N/A	#N/A	#N/A	#N/A	#N/A	#N/A	#N/A	#N/A	13825	8091	5734
A00253_267_H2C3JDRXY_2_2102_31421_18803	TTTAAGTGGAGTACAAAGTCATAGTGGACCTAGTGTTGATTTAGCTATATTTGGATTACATTTATCTGGTGTAAGTAGTTTATTGGGAGCCGTAAATTTCATTACTACTATACTAAATATGAGAAGTCCAGGTATCAGGTTGCATAAATTAGCTTTATTTGGTTGAGCTGTAGTTGTTACAGCTGTATTATTATTATTATCATTACCTGTATTAGCCGGTGCAATCACTATGCTTTTAACGGATAGGAATTTTAATACATCATTTTTCGAAGCAGCAGGAGGTGGTGACCCAATTTTATACCAACATCTTTTC	313	cellularOrganisms;Eukaryota;Fungi;Ascomycota;Leotiomycetes;Helotiales;undef_Helotiales;Rhynchosporium;Rhynchosporium_commune	KF650573	313	20	0	1	313	201	513	1.54e-132	475	1	93.61	13821	7415	6406
V300094524L2C001R0410080274	TCTAGCAAGAAACATAGCTCATGCAGGCCCATCTGTTGATTTAGCTATTTTCTCACTTCACCTCGCAGGTGCATCATCAATTCTTGGTGCAGTAAACTTTATCTCAACAGTAATAAAATTCG	122	#N/A	#N/A	#N/A	#N/A	#N/A	#N/A	#N/A	#N/A	#N/A	#N/A	#N/A	#N/A	#N/A	13806	11448	2358
A00253_267_H2C3JDRXY_2_2114_23475_4257	ACTTTCTGGTATTGAATCTCATTCTGGTGCAGCTGTAGACTTAGCTATTTTTAGTCTTCATTTAGCCGGTATTTCATCAATTTTGGGTGCAATTAATTTTATTACGACAATTTTTAACATGAAAACTCGAGGTTTAGAACTTTCTCGCTTGCCACTTTTTGGCTGAGCAGTTCTTGTTACTGCTATTTTATTACTTTTATCATTACCTGTTTTAGCAGGCGGGATAACTATGTTATTAACAGATAGAAATTTTAATACGACTTTTTTTGATGTTATTGGTGGAGGTGATCCAGTTTTATATCAACACCTTTTT	313	cellularOrganisms;Eukaryota;Metazoa;Arthropoda;Insecta;Coleoptera;Scarabaeidae;Nanos;Nanos_peyrierasi	KF309770	302	65	0	5	306	352	653	3.19e-65	252	0.964856	78.477	13728	6614	7114
A00253_268_H2CGLDRXY_1_2101_27281_3803	TTTATCCGCTATCCAAGCCCACAGTGGACCAAGTGTAGATTTAGCTATCTTTGGATTACACTTATCAGGAGTAAGTAGTTTATTAGGTGCAATGAACTTTATAACTACTATATTAAATATGAGAAGTCCAGGTATAAGACTACATAAATTAGCTTTATTTGGTTGAGCTGTAATAGTTACAGCAGTACTGTTACTATTATCACTGCCAGTTCTAGCTGGTGCGATTACAATGCTTTTAACGGATAGAAATTTTAATACTTCTTTCTTTGAAGTGGCAGGAGGTGGTGATCCTATATTATATCAACATCTTTTC	313	cellularOrganisms;Eukaryota;Fungi;Ascomycota;Leotiomycetes;undef_Leotiomycetes;Pseudeurotiaceae;Pseudogymnoascus;Pseudogymnoascus_pannorum	KR055655	294	31	0	20	313	421	714	5.05e-107	391	0.939297	89.456	13702	7849	5853
V300094524L2C002R0480510513	ATTATCAGGAATTCAAGCACATTCAGGTGGATCTGTTGATTTAGCTATTTTTAGTTTACATTTAACAGGTGTATCTTCATTATTAGGGGCTATTAATTTTATTACTACAGTTTTAAATATGAGAACTAATGGTATGAGTTTACATAAATTATCATTATTTGTATGAAGTGTATTTGTAACTGCTATTTTATTATTATTAGCTTTACCTGTATTAGCTGGTGGTATAACAATGTTATTAACAGATAGAAACTTTAATACTAGTTTCTATGATCCAGCTGGAGGTGGAGATCCTATTTTATATCAGCATTTATTT	313	cellularOrganisms;Eukaryota;Fungi;Basidiomycota;Agaricomycetes;Russulales;Russulaceae;Lactarius_Russulaceae;Lactarius_hatsudake	MH319475	307	9	0	1	307	414	720	6.14e-144	514	0.980831	97.068	13694	8596	5098
A00253_267_H2C3JDRXY_2_2136_24650_36292	TTTATCTGCAATACAAAGCCATAGCGGACCTAGTGTTGATCTAGCTATTTTTGCTTTACATTTAGCAGGTATTAGTAGTTTATTAGGAGCTATTAATTTTATAACAACTATTGTGAATATGAGAACACCTGGTATAAGATTACATAAATTAACTTTATTTGGATGATCTGTAGTTATTACAGCTGTATTATTATTATTATCTTTACCTGTTTTAGCTGGTGCTATAACAATGGTTTTAACGGATAGAAACTTTAATACTTCATTCTTTGAACCCGCAGGTGGGGGTGACCCTATATTATTTCAACATTTGTTT	313	cellularOrganisms;Eukaryota;Fungi;Ascomycota;Sordariomycetes;Hypocreales;Nectriaceae;Calonectria;Calonectria_colhounii	JN574872	311	33	0	2	312	254	564	1.54e-113	413	0.99361	89.389	13686	6673	7013
A00253_267_H2C3JDRXY_2_2132_6922_7780	TTTATCTGCTTTTGAAGGGGATGGTGTAGATTTAGCTATTTTTAGTTTACATTTAGCTGGAGCAGCTTCTCTTTTAGGTGCTATCAATTTTATTACAACAATATTTAATATGAGAGTTGCTGGAATGAGTATGCATAAACTTCCATTGTTAGTTTGATCAATGTTGGTAACTGCTTTTTTATTAGTTTTTTCTTTGCCAGTTTTAGCAGCTGCAATTACAATGTTATTAACTGATAGAAACTTTAATACAACATTTTATTCTCCAGCTGGTGGAGGTGATCCAGTTTTATATCAACATTTGTTT	304	#N/A	#N/A	#N/A	#N/A	#N/A	#N/A	#N/A	#N/A	#N/A	#N/A	#N/A	#N/A	#N/A	13677	8996	4681
A00253_267_H2C3JDRXY_2_2125_19506_5838	ATTATCTGGTTTACAAAGTCATAGTGGACCTAGTGTAGATTTAGCTATATTTGCTTTACATTTATCAGGTGTAAGTAGTCTATTAGGTGCACTTAACTTTATTACAACTATATTAAATATGAGAAGTATTGGGATAAGACTTCATAAAGTTGTATTATTCGGTTGAGCAGTTGTAGTAACTGCTGTTTTATTATTATTATCTTTACCTGTTTTAGCTAGTGGTATAACTATGCTTTTAACTGATAGAAATTTTAATACAGCTTTTTTTGAAGTAGCCGGAGGTGGAGATCCTATACTATACCAACATCTTTTC	313	cellularOrganisms;Eukaryota;Fungi;Ascomycota;Eurotiomycetes;Chaetothyriales;Herpotrichiellaceae;Cladophialophora;Cladophialophora_carrionii	LGRB01000023	311	38	0	2	312	397	707	5.05e-107	390	0.99361	87.781	13664	6267	7397
A00253_267_H2C3JDRXY_2_2108_25075_11537	ATTAAGTACTGTAGCTTCAGATGCCTCTGTTGATTTTGCAATATTCAGTTTACATTTAGCAGGTATATCTTCTATTTTAGGAGCTATAAATTTTATAGTAACTATATTTAATATGCGTGTACCTGGAATGAAAATGTATTTTTTACCTTTATTTGTTTGATCTGTATTAATAACAGCTTTTTTATTATTAATTTCTTTACCTGTATTAGCGGCGGCTATTACTATGTTATTAACTGATAGAAATTTTAATAGTTCTTTTTTTAATCCAGGCGGAGGTGGAGATCCTATATTATATCAACATTTATTT	307	#N/A	#N/A	#N/A	#N/A	#N/A	#N/A	#N/A	#N/A	#N/A	#N/A	#N/A	#N/A	#N/A	13656	5768	7888
V300094524L2C001R0160414844	TTTAGCCAGAGGAATTGCTCATGCTGGCTCTTCGGTAGATTTATCTATTTTTAGTCTACATCTTGCCGGAGCTTCATCAATTCTAGGAGCCATTAACTTTATTACTACTATTATTAATATACGAACACCAGGGATATCTTGGGACCGAACGCCATTATTTGTTTGATCCGTATTTTTAACTGCTATTTTACTACTTTTGTCTCTCCCAGTCCTTGCAGGAGCAATTACTATACTTTTAACCGACCGAAACTTAAATACTTCATTTTTTGACCCTGCAGGGGGAGGGGATCCAATTCTTTACCAGCACTTATTC	313	cellularOrganisms;Eukaryota;Metazoa;Arthropoda;Collembola;Entomobryomorpha;Tomoceridae;Pogonognathellus;Pogonognathellus_flavescens	LK024512	298	0	0	1	298	309	606	1.54e-151	538	0.952077	100	13650	2261	11389
A00253_267_H2C3JDRXY_2_2101_6903_15608	TTTATCTAGTATTCAAGCTCATCCAGGCCCTGCTGTTGATTTAGCAATTTTTAGTTTGCACTTGGCCGGGGCGTCATCAATTTTAGGTGCTATTAATTTTATTACAACTATTATTAATATGCGTACACCTAACATGTTTTGACATCGTGTTCCGTTGTTTGTTTGGTCGGttttttttACAGCAATTTTATTGTTGTTATCATTACCGGTTTTAGCGGCTGGTATTACAATGTTGTTAACCGATCGTAATTTTAATACAACGTTTTTTGATTACGTTGGTGGTGGTGATCCGATTTTATTTCAACACCTTTTC	313	cellularOrganisms;Eukaryota;undef_Eukaryota;undef_undef_Eukaryota;Phaeophyceae;Ectocarpales;Chordariaceae;Sauvageaugloia;Sauvageaugloia_divaricata	LC107842	298	63	0	9	306	357	654	9.15e-66	254	0.952077	78.859	13621	8122	5498
A00253_267_H2C3JDRXY_2_2101_23475_15029	TTTATCATCCACACTCTCTCACACTGGGGCCTCAGTAGATTTAACTATTTTTAGCTTGCACTTAGCGGGTGTGTCTTCAATTCTAGGTGCTATTAATTTTATTACTACAATTATTAATATACGAACCCCAGGAATAACATGAGATCGTACCCCTTTATTCGTATGGTCTGTTATCATTACAGCAGTTTTATTACTCCTATCCCTCCCAGTGTTAGCAGGGGCTATTACTATGCTTCTCACTGATCGAAATCTGAATACAACGTTTTTCGACCCAGCGGGGGGAGGCGACCCAATTCTTTACCAACACTTATTT	313	cellularOrganisms;Eukaryota;Metazoa;Arthropoda;Collembola;Symphypleona;Katiannidae;Sminthurinus;Sminthurinus_aureus	KY231102	312	25	0	2	313	358	669	6.15e-125	451	0.996805	91.987	13606	7766	5840
A00253_267_H2C3JDRXY_2_2101_13087_8970	TTTAGCCGGAATACAAAGTCACAGTGGACCTAGTGTAGATCTTGCAATTTTTGCTTTACATCTATCAGGGGTAAGTAGTTTATTAGGATCAATAAACTTCATAACTACTGTAGCTAATATGAGAACACCTGGAATAAAATTACATAAATTAGCCTTATTTGGATGAGCTGTAGCAATAACAGCAGTGTTATTATTATGCTCACTACCTGTTTTAGCCGGTGGAATAACTATGGTTTTAACAGACAGAAATTTTAATACTTCATTCTTTGAAGTAGCTGGTGGAGGTGACCCTATATTATACCAACATCTTTTC	313	cellularOrganisms;Eukaryota;Fungi;Ascomycota;Sordariomycetes;Hypocreales;Hypocreaceae;Trichoderma;Trichoderma_asperellum	KR952346	306	12	0	1	306	396	701	1.35e-139	499	0.977636	96.078	13602	4995	8607
A00253_268_H2CGLDRXY_1_2151_11984_24815	TTTGTCTAATTCTATTTATCATTTTGGAGGATCAGTTGATTTAGCTATTTTTAGATTACATGTTGCTGGGGTTTCTTCTATTTTAGGGGGAATTAATTTTATTACTACTTGTTTGAAAGGGAAAATTAGTTATGTTTTAAGATTTGAGTTTTTGAATTTGTTTGTTTGGGCGATAATTGTTACAAGGTTTTTGTTGGTTTTAAGGTTGCCTGTATTAGCAGGTGGTATTACTATGTTATTATTGGATCGAAATTTTGGTTCTTCTTTTTTTGACCCAAGGGGAGGGGGAAATCCTATTCTCTATCAGCATTTGTTT	316	cellularOrganisms;Eukaryota;Metazoa;Rotifera;Bdelloidea;Adinetida;Adinetidae;Adineta;Adineta_vaga	EF173252	316	34	0	1	316	342	657	3.67e-115	417	1	89.241	13553	8382	5171
A00253_267_H2C3JDRXY_2_2131_24596_21512	TCTAGCTAGTATCCAAAGTCATTCTGGATCTTCTGTTGATATGGCTATTTTTAGTTTGCATTTAGCAGGTGTTTCTTCATTGTTGGGTGCGATTAATTTTATTGTTACAATTACTAATATGCGTTCTTATCCGATGTTTAAAATGCCTTTGTTTGTTTGGTCTGTTTATATTACTTCATTCTTACTTTTATTATCTTTACCGGTATTAGCAGCTGCTATTACTATGTTATTAACTGATAGAAATTTGAATACAACTTTCTATGAACCTATAGGTGGTGGAGATCCTATATTATATCAACATTTATTT	307	#N/A	#N/A	#N/A	#N/A	#N/A	#N/A	#N/A	#N/A	#N/A	#N/A	#N/A	#N/A	#N/A	13537	7961	5576
A00253_267_H2C3JDRXY_2_2102_22028_9862	ATTATCAGGTATTGAAGCTCATTCTGGAGGTAGTGTAGATTTAGCTATCTTCTCATTACATTTAGCAGGGGTAAGTTCTCTTTTAGGAGCAATTAATTTTATTACAACTATTATTAATATGAGATCACCCAAATTAGAGATGCATAAATTACCTTTATTTGTATGAGCAGTATTTATTACAGCTTTTTTATTACTATTATCGTTACCGGTATTAGCGGGAGGAATTACCATGCTATTGACTGACCGTAACTTTAATACATCTTTTTATGATCCAAGTGCAGGAGGAGATCCGATCTTATATCAACATCTATTC	313	cellularOrganisms;Eukaryota;undef_Eukaryota;undef_undef_Eukaryota;undef_undef_undef_Eukaryota;Himatismenida;undef_Himatismenida;Parvamoeba;Parvamoeba_rugata	JN202434	311	59	0	2	312	378	688	2.99e-78	296	0.99361	81.029	13498	7641	5857
A00253_267_H2C3JDRXY_2_2112_7166_28995	CTTAGCTTCTAATCTAGCCCACTCCGGGGCCTCTATTGATTTATCGATCTTTAGTCTACATTTAGCTGGAGCGTCCTCCATCCTAGGAGCTATCAACTTCATCACTACCATTATTAATATACGAAGACCTGGGATATCATGAGACCATACCCCATTATTTGTTTGGTCTGTTTTCCTTACCGCAATTTTGCTTCTTCTAGCACTACCAGTGTTGGCGGGGGCAATCACTATACTTCTCACAGACCGTAATTTAAATACCTCATTCTTTGACCCCGCCGGAGGAGGTGACCCAATTCTTTACCAACACTTATTC	313	cellularOrganisms;Eukaryota;Metazoa;Arthropoda;Collembola;Entomobryomorpha;Entomobryidae;Coecobrya;Coecobrya_khaopaela	MF978043	296	52	0	17	312	362	657	7.02e-80	300	0.945687	82.432	13488	7009	6478
A00253_267_H2C3JDRXY_2_2107_21640_18521	ATTAGCTTCAATAGCAGCACATTCAGGAGGTTCAGTAGATTTAGCTATATTTAGTTTACATTTAGCAGGGGTTTCATCTTTATTAGGAGCTGTAAATTTTATAACAACTATTTTTAATATGAGAGTTAAATATTTAGGTTTACATAGAATGTCTTTATTTGTTTGGGCAGTTTTAGTAACTGTGTTTTTATTATTATTATCTTTACCTGTATTAGCTGGAGGTATAACAATGTTGTTAACAGATCGCAATTTTAATACATCGTTTTTTGAAGTTTCAGGTGGTGGAGACCCTATATTATATCAACATTTATTT	313	cellularOrganisms;Eukaryota;undef_Eukaryota;undef_undef_Eukaryota;Oomycetes;Pythiales;Pythiaceae;Pythium;Pythium_emineosum	GQ244423	298	52	0	16	313	375	672	5.77e-81	304	0.952077	82.55	13482	7070	6412
A00253_267_H2C3JDRXY_2_2160_28601_25285	ACTAAGCGGTATCGATGCGCATTCTGGGCCATCTGTTGATCTAGCAATTTTTAGTTTGCATTTATCCGGGGCGTCATCAATAGCTGGTGCAATCAATTTTATTGTTACTATAACAAATATGCGAGCAAAAGGCCTTTCATTTTTTAGATTACCGTTGTTTGTGTGAGCAGTTTTTGTAACCGCATTTCTTTTATTACTATCTCTTCCTGTTCTTGCTGGCGCAATCACTATGCTGTTATTTGATCGTAATTTGGGAATGTCATTTTTTAACCCTAACGGCGGCGGTGACCCGGTTTTATATCAGCATTTATTC	313	cellularOrganisms;Eukaryota;undef_Eukaryota;Rhodophyta;Florideophyceae;Ceramiales;Rhodomelaceae;Gredgaria;Gredgaria_maugeana	MF093982	293	72	0	20	312	427	719	4.16e-51	205	0.936102	75.427	13454	8072	5382
A00253_268_H2CGLDRXY_1_2103_28610_29559	GCTAAGTGGAAGGCTTGGCCACAGGTCCTGTGCGGTTGATCTCATGATCTTTGCATTGCATTTGGCTGGAGCTAGATCAATTCTCGGTGGAATTAATTTCTTGTGCACCTTTGGAAATAGGCGTGCATATGGTGTAGTTCTTGGTGGAGCTTCTCTGTTTGTTTGGAGGGTGGTAGTTACGAGATTTCTGCTTGTGCTGTCTTTGCCAGTTTTAGCTGGTGGCATCACAATGTTACTTCTGGATCGCAACCTGAATACTGCATTTTTTGACCCAGGGGGAGGAGGTGATCCAATCCTCTTTCAACATTTGTTC	313	cellularOrganisms;Eukaryota;Metazoa;Arthropoda;Arachnida;Araneae;Nemesiidae;Aname;Aname_mellosa	KJ744634	269	70	5	47	312	392	657	3.2e-27	126	0.84984	71.747	13419	8710	4709
A00253_267_H2C3JDRXY_2_2132_24171_16454	ATTATCTAGCATAGCAGCACATTCTAGTGGCGCTGTAGATTTTGCTATCTTCAGTTTACATTTAGCAGGATTATCTTCTATTTTAGGAGCAATAAATTTTATTGTTACAATTATTAATATGAGAGTTCCTGGGTTAAGAATGCGTATGTTACCTCTATTTGTTTGATCTGTTTTTATTACAGCTTTTCTACTTCTATTATCATTACCTGTTTTAGCTGCAGGTATAACAATGTTACTAACAGATAGAAATTTTAATACAGCCTTTTTTGATCCTTCTGGTGGCGGTGATGCTATCTTATATCAACATTTATTT	313	cellularOrganisms;Eukaryota;undef_Eukaryota;undef_undef_Eukaryota;undef_undef_undef_Eukaryota;Longamoebia;Acanthamoebidae;Acanthamoeba;Acanthamoeba_byersi	MH124202	281	51	0	33	313	380	660	8.02e-73	278	0.897764	81.851	13416	8008	5408
V300094524L2C001R0320822915	TAAGTAGTATCGAAGCCCACTCTGGGCCTTCTGTAGATTTAGCTATTTTTAGTCTACATCTATCTGGTGCCTCATCCATTGCTGGCGCTATTAATTTTATTGTTACAATAACAAATATGAGGGCAAAAGGGCTTTCTTTTTATAGATTACCCTTATTTGTTTGAGCGGTTTTTGTAACCGCATTTCTTTTATTGTTATCTCTTCCTGTCCTGGCTGGAGCAATTACGATGCTTTTATTTGATCGCAATTTAGGAATGTCCTTTTTTAACCCAAACGGCGGCGGCGACCCTGTTTTATATCAGCATTTATTT	311	cellularOrganisms;Eukaryota;undef_Eukaryota;undef_undef_Eukaryota;Phaeophyceae;Ectocarpales;Scytosiphonaceae;Hydroclathrus;Hydroclathrus_tenuis	MF432058	308	75	0	1	308	351	658	6.54e-55	218	0.990354	75.649	13409	8468	4941
V300094524L2C001R0030021584	TCTAAGTGGAGTACAAAGTCACAGTGGACCTAGTGTGGATTTAGCTATATTTGCTTTACACCTTTCAGGTGTAAGTAGTTTATTAGGTGCAGTTAATTTTATAACTACTATACTTAATATGAGAAGTCCTGGAATAGTGCTACATAAACTAGCTTTATTTGGATGAGCTGTAGTTGTTACAGCTGTATTATTATTATTATCATTACCAGTTCTTGCCGGTGCAATTACAATGGTTTTAACGGATAGGAATTTTAATACATCATTCTTTGAAGCCGCAGGAGGTGGTGATCCTATATTATACCAACATCTTTTC	313	cellularOrganisms;Eukaryota;Fungi;Ascomycota;Leotiomycetes;undef_Leotiomycetes;Pseudeurotiaceae;Pseudogymnoascus;Pseudogymnoascus_pannorum	KR055655	311	23	0	3	313	404	714	4.14e-127	458	0.99361	92.605	13391	3497	9894
V300094524L2C002R0430820313	TTTATCAGGATTACAAAGTCATAGCGGACCTAGTGTAGACCTAGCTATATTTGCTTTACACCTTTCAGGAGTAAGTAGTTTATTAGGAGCAATAAACTTTATAACTACAATAGCTAATATGAGAACACCAGGAATAAGATTACACAAATTAGCCTTATTTGGATGAGCTGTAGTTATAACTGCTATATTATTATTATTATCATTACCTGTCTTAGCTGGAGGTATTACAATGATATTAACTGATAGAAACTTTAATACTTCATTTTTTGAAGTAGCTGGAGGTGGAGACCCTATATTATTCCAACACTTATTC	313	cellularOrganisms;Eukaryota;Fungi;Ascomycota;Sordariomycetes;Hypocreales;Ophiocordycipitaceae;Tolypocladium;Tolypocladium_ophioglossoides	NC_031384	313	21	0	1	313	396	708	6.56e-131	471	1	93.291	13382	6066	7316
A00253_267_H2C3JDRXY_2_2166_8467_7012	ATTATCAGGTATTGAAGCACATTCTGGAGGTAGTGTAGATTTAGCTATTTTCTCATTACATTTAGCAGGAGTTAGTTCTTTATTAGGAGCAATTAATTTCATTACAACTATTATCAATATGAGATCACCAAAATTAGAAATGCATAAATTACCATTATTTGTATGAGCGGTATTTATCACTGCATTCTTATTATTATTATCTTTACCAGTATTAGCGGGTGGAATCACGATGTTGCTGACAGATCGTAACTTCAACACATCATTCTACGACCCAAGTGGAGGAGGAGACCCTATATTATACCAACATCTTTTT	313	cellularOrganisms;Eukaryota;undef_Eukaryota;undef_undef_Eukaryota;Ichthyosporea;Ichthyophonida;Amoebidiaceae;Amoebidium;Amoebidium_parasiticum	AF538043	311	60	0	2	312	400	710	3.64e-77	291	0.99361	80.707	13333	5526	7807
A00253_267_H2C3JDRXY_2_2101_29595_5118	ATTATCTTCTAATATTGCACATGGAGGAGCATCAGTAGACTTAGCTATTTTTAGACTCCATTTAGCAGGTATTTCCTCTATTTTAGGAGCAGTAAATTTTATTACAACAGTTATTAATATACGATCACCTGGCATAACCTTTGATCGAATGCCTTTATTTGTATGATCAGTAGCTATTACAGCTCTATTACTGTTACTATCTTTACCTGTATTAGCAGGTGCTATTACTATACTTTTAACTGATCGTAATTTAAACACATCCTTTTTTGACCCAGCTGGAGGAGGCGACCCAATTCTATACCAACATTTATTT	313	cellularOrganisms;Eukaryota;Metazoa;Arthropoda;Insecta;Coleoptera;Scarabaeidae;Aphodius;Aphodius_rufipes	KU912576	313	0	0	1	313	346	658	1.11e-159	565	1	100	13317	5796	7521
V300094524L2C001R0410190480	ATTAGCAAGAAACATGGCCCATGCTGGCCCCTCTGTAGACTTAGCTATTTTCTCCCTTCATCTAGCCGGTGCCTCATCAATCCTAGGTGCAGTAAACTTTATCTCTACCGTAATTAACATAAAACCGCAAGGCCTTCAACTTGAACGGATTCCACTATTT	160	#N/A	#N/A	#N/A	#N/A	#N/A	#N/A	#N/A	#N/A	#N/A	#N/A	#N/A	#N/A	#N/A	13304	11269	2035
V300094524L2C001R0061088745	ATTATCAAGTATTATTTCTCATTCTGGTGCTTCAGTAGATTTAGCTATTTTTAGTTTACATTTAGCTGGAGTATCTTCTTTATTAGGTGCTATAAATTTCATTACTACAGCATTAAATATGAGAGCGAATGGTATGAGTTTACATAAAGTATCTTTATTTGTATGGTCAATTTTTATTACAGCAGTCTTATTATTATTATCATTACCAGTATTAGCTGGAGCTATAACAATGTTATTAACAGATAGAAACTTTAATACTAGCTTCTATGATCCAGCAGGAGGAGGAGATCCAATATTATATCAACATTTATTC	313	cellularOrganisms;Eukaryota;Fungi;Basidiomycota;Agaricomycetes;Polyporales;Polyporaceae;Ganoderma;Ganoderma_meredithae	KP410262	297	37	0	17	313	409	705	1.65e-100	370	0.948882	87.542	13266	7103	6163
A00253_267_H2C3JDRXY_2_2107_22525_24220	TTTATCGTCTATTCAAGCGCACCCGGGCGCAGGCGTGGATTTAGCAATTTTTAGTTTACATATTGCTGGTATTTCTTCAATTGCGGGTGCTATTAATTTTATTGTAACTATTTTTAATATGAGAGCTCGTGGTATGAGTATGCATCGTATGCCATTATATGCGTGGTCTATTTTAGTGACTGCATTTTTATTATTACTAAGTTTACCGGTATTAGCTGGAGCGATTACTATGTTATTAACAGACCGTAATTTTAATACTTCTTTTTATAATCCAGCTGGTGGTGGTGACCCAGTATTATATCAACATTTATTT	313	cellularOrganisms;Eukaryota;undef_Eukaryota;undef_undef_Eukaryota;Oomycetes;Peronosporales;Peronosporaceae;Phytophthora;Phytophthora_nicotianae	KJ567634	279	46	0	35	313	421	699	8.56e-79	297	0.891374	83.513	13248	7006	6241
V300094524L2C001R0070969405	GTTGAGCTTAAGTGTTTCCCACTCTGGTCCTGCAGTAGATTACGCGATATTCAGTTTACATTTTGCTGGTGCGTCTTCTATCGCGGGTGCTATAAATTTTATTGTAACCATTATAAATATGAGATCGATCAATGTACCTTTTTATAAATTACCTTTATTTGTTTGATCAGTATTTATTACAGCGTTTTTATTACTATTATCGCTACCTGTTCTGGCTTGCGCCATAACCATGTTATTATTTGATCGTAATATCGGCACCGTTTTTTTCGACTCTTCTGCCGGAGGAGATCCTGTGTTATATCAGCATTTATTT	313	cellularOrganisms;Eukaryota;undef_Eukaryota;undef_undef_Eukaryota;Oomycetes;Saprolegniales;Saprolegniaceae;Achlya_Saprolegniaceae;Achlya_recurva	HQ708180	295	67	2	20	312	388	680	1.19e-51	207	0.936102	75.932	13237	7498	5739
A00253_267_H2C3JDRXY_2_2101_31313_13792	ATTAAGTGGGATACAAAGTCACAGTGGGCCTAGTGTAGATTTAGCTATATTTGGTTTACATTTATCTGGTATAAGTAGTTTATTAGGTGCAATAAACTTTATAACCACTATATTAAACATGAGAAGTCCTGGTATAAGATTACATAAACTAGCTTTATTCGGATGAGCTGTAGTAGTTACAGCAGTATTATTATTATTATCATTACCCGTACTAGCCGGTGCAATTACAATGTTATTAACAGATAGAAATTTTAATACATCATTCTTTGAAGCTGCAGGTGGTGGTGATCCCATATTATACCAACATCTTTTC	313	cellularOrganisms;Eukaryota;Fungi;Ascomycota;Leotiomycetes;undef_Leotiomycetes;Pseudeurotiaceae;Pseudogymnoascus;Pseudogymnoascus_pannorum	NC_027422	312	25	0	2	313	403	714	6.15e-125	451	0.996805	91.987	13235	3648	9586
A00253_267_H2C3JDRXY_2_2229_6623_33912	TCTAGCCGCCAACATTGCACACTCTGGAGCCTCTGTAGACCTATCAATTTTTAGCCTACATTTAGCCGGAGCAGGTT	77	#N/A	#N/A	#N/A	#N/A	#N/A	#N/A	#N/A	#N/A	#N/A	#N/A	#N/A	#N/A	#N/A	13230	12201	1029
V300094524L2C001R0310017392	TTTAAGTGGAATACAAAGTCACAGTGGACCTAGTGTAGATTTAGCTATATTTGCCTTACACTTATCAGGTATAAGTAGTTTACTTGGTGCAGTAAACTTTATAACTACAATATTAAACATGAGAAGTCCAGGTATAAGACTACACAAATTAGCTTTATTTGGGTGAGCTGTAGTAGTTACAGCTGTGTTATTATTACTATCATTACCTGTACTTGCCGGTGCAATTACAATGGTTTTAACTGACAGAAATTTTAATACATCATTCTTTGAAGCTGCAGGAGGTGGTGACCCTATACTTTACCAACATCTTTTC	313	cellularOrganisms;Eukaryota;Fungi;Ascomycota;Leotiomycetes;undef_Leotiomycetes;Pseudeurotiaceae;Pseudogymnoascus;Pseudogymnoascus_pannorum	NC_027422	313	24	0	1	313	402	714	4.14e-127	457	1	92.332	13228	6703	6525
A00253_267_H2C3JDRXY_2_2232_9082_8453	TCTTTCAAGTATTGTTGCCCATTCTGGAGGCTCTGTTGATTTAGCTATTTTTAGTTTGCATTTGGCTGGTATTTCTTCTTTATTAGGGGCAATGAATTTTATTGTCACTATAACTTATATGCGCACTGTTAAAATGTTTGAATTACCATTATTCGTTTGGTCCATATATATCACTTCTTTTTTACTTTTGTTATCACTGCCAGTGCTTGCGGCTGCTATTACAATGTTATTAACAGATCGTAATTTCAACACTTCTTTTTATGATCCAGCTGGAGGAGGTGATCCTATATTGTATCAACATTTGTTT	307	#N/A	#N/A	#N/A	#N/A	#N/A	#N/A	#N/A	#N/A	#N/A	#N/A	#N/A	#N/A	#N/A	13210	9135	4075
A00253_267_H2C3JDRXY_2_2108_19488_26256	TTTATCTGGATTACAAAGTCATAGTGGACCTAGTGTAGATTTAGCTATATTTGCTTTACATTTATCAGGTATAAGTAGTTTATTAGGTGCTGTAAATTTTATAACTACAGTTATAAATATGAGAACACCGGGAATAAGATTACATAAATTAGCCTTATTTGGATGAGCCGTAGTTATAACTGCAGTATTATTATTATTATCTTTACCTGTGTTAGCCGGTGGAATAACTATGTTATTAACTGATAGAAATTTTAATACATCTTTCTTTGAAACAGCTGGTGGAGGAGATCCTTTATTATTCCAACACTTATTC	313	cellularOrganisms;Eukaryota;Fungi;Ascomycota;Sordariomycetes;Hypocreales;Nectriaceae;Calonectria;Calonectria_colhounii	JN574872	312	29	0	2	313	254	565	1.65e-119	433	0.996805	90.705	13207	6488	6719
V300094524L2C002R0501261419	TCTTGCCAGAAATCTCGCCCATGCCGGGCCATCTGTAGATTTAGCTATTTTTTCCCTCCATTTAGCAGGTGCGTCCTCTATTCTGGGGGCTATTAATTTTATTACCACTGTAATTAACATACGCTGAAGTGGGTTACGACTAGAGCGAATCCCTCTGTTTGTGTGAGCTGTAGTTCTCC	179	#N/A	#N/A	#N/A	#N/A	#N/A	#N/A	#N/A	#N/A	#N/A	#N/A	#N/A	#N/A	#N/A	13182	13159	23
V300094524L2C001R0450906924	ACTAAGTGGAATCGAAGCACACTCTGGACCTGCAGTTGACTTCGGTATCTTTAGCCTCCACCTTGCTGGTATGTCTTCTATTCTAGGTGCTATTAACTTCATCGTTACCATCTTCAACATGCGTGCGCTTGGTATGACTCTACATACTATGCCGCTTTTCGTGTGATCCGTCTTAATTACTGCATTCCTTCTACTTCTTTCTCTCCCTGTTCTAGCTGGAGCTATTACGATGCTTCTAATGGATCGTAACTTCAAAACTGTCTTCTTTAATCCAACTGGAGGGGGGGACCCAGTTCTTTACCAACACCTGTTC	313	cellularOrganisms;Eukaryota;Metazoa;Nematoda;Chromadorea;Rhabditida;Aphelenchoididae;Bursaphelenchus;Bursaphelenchus_cocophilus	AY508039	313	67	0	1	313	168	480	1.77e-68	263	1	78.594	13173	6259	6914
A00253_267_H2C3JDRXY_2_2121_12852_11130	TTTAAGTGGACCTATTGCGCATGCAGGTCCTTCTGTTGATTTTGCTATTTTTAGTTTACATATTGCAGGAGCTTCGTCTATTATGGGAGCTATTAATTTTATTACAACTATTATTAATATACGTCACCCTGGTTGCGAATTTAACAATATATCGTTATTTGTATGAAGTGTGTTTATTACCGCTATTTTATTATTATTATCACTTCCTGTTTTAGCGGGAGCTATTACAATGTTGTTAACTGATCGTAATTTTAATACTTCTTTTTTTGATGCAACAGGAGGAGGCGATCCTGTTTTATATCAACATTTATTT	313	cellularOrganisms;Eukaryota;Metazoa;Arthropoda;Arachnida;Araneae;Theridiidae;Robertus;Robertus_neglectus	KY269550	283	45	2	32	313	377	658	3.64e-77	292	0.900958	83.392	13171	7758	5413
V300094524L2C001R0020197532	TTAAGTGGAAGTGAAGCGCATTCAGGACCCGCAGTTGATTTAGCAATATTTAGCTTACATTTATCAGGAGCTTCTTCTATTGCAGGAGCTATAAATTTCATAGTAACTATTATAAATATGCGTGCCGAAGGTTTAGGTTTTAATCAGTTACCTTTATTTGTTTGATCTGTTTTTATTACAGCAATATTATTATTATTATCTTTACCTGTTTTAGCTGGTGCAATCACAATGCTCTTATTCGATAGAAATATGGGAACTGttttttttAATGCTGCTGGTGGTGGTGATCCTGTTTTATATCAACATTTATTT	312	cellularOrganisms;Eukaryota;undef_Eukaryota;undef_undef_Eukaryota;Oomycetes;Peronosporales;Peronosporaceae;Peronospora;Peronospora_lamii	KJ654071	297	61	0	14	310	384	680	6.14e-68	261	0.951923	79.461	13116	5725	7391
V300094524L2C001R0340412779	TTTAGCTGGATTACAAAGTCATAGTGGACCTAGTGTAGATATGGCTATATTTGCTTTACATTTATCAGGGGTTAGTAGTCTATTAGGGGCAATAAATTTCATTACTACAGTAGCTAATATGAGAAGTCCTGGAATAAAGCTACATAAACTTCACTTATTTGGATGAGCTGTATTAATAACAGCTGTATTATTATTACTATCATTGCCCGTACTTGCAGGAGGAATTACTATGGTATTAACAGATAGAAATTTTAATACTTCATTCTTTGAAACTGCCGGGGGAGGTGATCCTATATTATTCCAACATCTCTTC	313	cellularOrganisms;Eukaryota;Fungi;Ascomycota;Sordariomycetes;Hypocreales;Hypocreaceae;Hypomyces;Hypomyces_aurantius	NC_030206	313	44	0	1	313	396	708	5.76e-100	367	1	85.942	13111	6918	6193
A00253_267_H2C3JDRXY_2_2101_5918_12367	ATTATCAAGTATAGCAGCTCATTCTAGTGGTGCTGTTGATTTTGCTATTTTTAGTTTACATTTAGCAGGTTTGTCTTCTATTTTAGGAGCTATTAATTTTATTGTTACTATTATTAATATGCGTGTTCCAGGTTTAAGAATGCGTATGTTACCATTATTTGTATGATCTGTTTTTATTACAGCTTTTTTATTATTATTATCATTACCTGTGCTAGCTGCAGGAATCACTATGTTATTAACAGATAGAAATTTTAATACAGCGTTCTTCGATCCTTCTGGTGGTGGGGATGCTATTTTGTATCAGCACTATTT	312	cellularOrganisms;Eukaryota;undef_Eukaryota;undef_undef_Eukaryota;Oomycetes;Saprolegniales;Saprolegniaceae;Achlya_Saprolegniaceae;Achlya_racemosa	HQ708178	306	59	0	1	306	352	657	1.54e-75	287	0.980769	80.719	13087	7736	5351
A00253_267_H2C3JDRXY_2_2101_14950_20243	TCTATCAGGAGTACAAAGTCATAGTGGGCCAAGTGTAGATTTAGCAATTTTTGCTCTACATTTATCAGGTGTAAGTAGTTTATTAGGGGCAATAAACTTTATTACTACTATTGCAAATATGAGAACACCAGGAATTAAGTTGCATAAATTAGCTTTATTTGGATGATCTGTAGTTATAACTGCAGTTTTACTATTGTTATCTTTACCAGTTTTAGCTGGTGGAATTACTATGGTATTAACAGATAGAAATTTTAACACTTCATTCTTTGAAACAGCAGGAGGAGGTGATCCAATATTATTCCAACATCTTTTC	313	cellularOrganisms;Eukaryota;Fungi;Ascomycota;Sordariomycetes;Ophiostomatales;Ophiostomataceae;Sporothrix;Sporothrix_schenckii	AB568600	311	36	0	3	313	398	708	9.75e-110	399	0.99361	88.424	13056	7249	5806
A00253_267_H2C3JDRXY_2_2162_6460_11052	TCTTTCTTCTAATATTGCACACGCTGGCCCATCTGTAGATTTAGCAATTTTCTCTCTTCACTTAGCAGGAGCTTCATCTATTTTAGGAGCAGTAAATTTTATTACAACTGTAATTAACATACGATGACAAGGTCTCTCCTTAGAACGGATTCCACTATTTGTTTGAGCCGTAGTAATTACTGTAGTTCTCCTCCTTCTATCCCTCCCAGTACTAGCAGGAGCCATTACTATATTACTAACAGATCGAAATTTAAATACTTCATTCTTTGACCCAGCAGGAGGAGGGGACCCAATCTTATATCAACATCTATTT	313	cellularOrganisms;Eukaryota;Metazoa;Annelida;Clitellata;Enchytraeida;Enchytraeidae;Enchytraeus;Enchytraeus_polatdemiri	MG711479	303	47	0	11	313	356	658	3.41e-90	335	0.968051	84.488	13047	7727	5318
V300094524L2C001R0030412982	ATTATCAGGAATACAAAGTCACAGTGGGCCTAGTGTTGATTTAGCCATATTTGGTTTACATTTATCAGGTGTAAGTAGTTTATTAGGAGCAGTAAACTTTATTACTACTATATTAAATATGAGAAGTCCTGGAATAAGATTACATAAATTAGCTTTATTTGGTTGAGCTGTATTAGTTACTGCAGTTCTTCTTTTATTATCTTTACCAGTATTAGCTGGAGGAATAACTATGGTATTAACAGATAGAAATTTTAATACTTCATTTTTTGAAACAGCTGGTGGAGGTGATCCTATATTATACCAACATCTTTTC	313	cellularOrganisms;Eukaryota;Fungi;Ascomycota;Leotiomycetes;Helotiales;Chaetomellaceae;Synchaetomella;Synchaetomella_acerina	JX989833	306	35	0	1	306	306	611	4.14e-108	395	0.977636	88.562	13038	5039	7999
A00253_267_H2C3JDRXY_2_2110_26503_3176	TCTAAGTGCAATCGCCTTCCACCCGTCTGCGGCCGTTGATCTTGGTATCTTCAGCCTTCACATCGCCGGTATCTCATCGATCGCCGGTGCAATTAACTTCATCGTAACTATTCTGAACATGCGTAACCGCGGTATGACGATGCACGCCATGCCTCTATTCGTCTGGTCAGTCCTTATTACGGCAGTTCTTCTGGTTCTTTCACTTCCGGTTCTTGCTGGTGGTATTACTATGCTCCTTACAGACCGTAACCTAAATACCTCATTCTTCAACCCGGCAGGTGGTGGTGACCCGGTTCTGTTCCAACATCTGTTC	313	cellularOrganisms;Eukaryota;Metazoa;Chordata;Actinopteri;Gerreiformes;Gerreidae;Gerres;Gerres_filamentosus	MG587039	285	63	4	33	313	425	705	1.36e-44	184	0.897764	75.088	13023	3258	9765
V300094524L2C001R0070041729	ATTATCAGGTATCGCTTCTCACTCTGGTGGATCTGTAGATTTAGCTATTTTCAGTCTTCACTTATCTGGTATTTCTTCTATGTTAGGTGCAATGAACTTTATTACAACTATTATTAATATGAGAGCTCCTGGAATGTCATTCCATAAAATGCCTCTATTTGTATGGGCTGTATTAATTACAGCAGTTCTATTACTTCTATCTTTACCTGTATTAGCAGGAGGAATTACTATGTTATTAACAGATCGAAACTTTAATACTTCATTCTTTGAAGTAGCGGGAGGAGGAGATCCTATATTATTCCAACATTTATTC	313	cellularOrganisms;Eukaryota;Fungi;Mucoromycota;Mucoromycetes;Mucorales;Lichtheimiaceae;Lichtheimia;Lichtheimia_hongkongensis	NC_024200	313	12	0	1	313	393	705	2.14e-143	511	1	96.166	13017	4582	8435
A00253_267_H2C3JDRXY_2_2113_22336_13683	TTTAAGTAGTATAGAAGCGCATTCTGGTGGTTCTGTTGATTTAGCAATTTTTAGTCTGCATTTAGCTGGTGTTTCATCTCTATTGGGTGCTATCAATTTTATAACGACTATAATTAATATGCGTACTCCTGGTATGACTATGCATGGTATGCCATTATTTGTGTGGTCTGTTTTAATTACTGCAGTTTTACTTTTATTATCGTTGCCAGTTTTAGCAGGTGGTATAACTATGTTGTTGACAGATAGGAATTTTAACACGACTTTTTTTGACCCAGCTGGCGGTGGTGATCCTATATTATACCAACATTTATTT	313	cellularOrganisms;Eukaryota;undef_Eukaryota;undef_undef_Eukaryota;undef_undef_undef_Eukaryota;Longamoebia;Acanthamoebidae;Acanthamoeba;Acanthamoeba_byersi	MH124202	312	58	0	2	313	349	660	2.01e-80	302	0.996805	81.41	13014	7695	5319
A00253_267_H2C3JDRXY_2_2102_9607_28275	ACTAGCTAGAAATATAGCCCACGCAGGCCCCTCAGTTGACTGAG	44	#N/A	#N/A	#N/A	#N/A	#N/A	#N/A	#N/A	#N/A	#N/A	#N/A	#N/A	#N/A	#N/A	13003	5616	7387
V300094524L2C001R0010779780	ATTAAGTAGTATAGTTGCTCATTCTGGTCCATCAGTAGATTTAGCTATATTTAGTTTACATATTGCTGGTATTTCTTCATTATTAGGTGCAATAAATTTTATAACCACAATTTATAACATGAGAATAAAAGGTTTAACTTTTCATAAATTACCTTTATTTGTATGATCGGTATTAATTACAGCTATTTTATTATTATTATCATTACCTGTATTAGCCGGAGCATTAACTATGTTAATAACAGATAGAAATTTTAATACAACATTTTTTGAACCGACAGGAGGAGGTGATCCAATTTTATATCAACATTTATTT	313	cellularOrganisms;Eukaryota;undef_Eukaryota;undef_undef_Eukaryota;Oomycetes;Saprolegniales;Saprolegniaceae;Achlya_Saprolegniaceae;Achlya_catenulata	KR264879	313	47	0	1	313	382	694	1.27e-95	353	1	84.984	12999	6714	6285
A00253_267_H2C3JDRXY_2_2106_28339_26209	TCTTTCTTCGAGGCTTGGACACCCTGGGTCTAGAGTTGATCTGGCAATTTTTAGTTTACATCTTGCTGGTATCAGTTCTATTTTGGGTTCTATTAATTTTATGGCTACTACTGCTAATTTACGGAATGTATCTGTTTCTATTAATCAATTGAGGCTGTTTGTATGAACCACGATTGTTACAACTTTCCTTTTAGTCTTATCTTTGCCTGTGTTAGCAGGTGCTATTACTATGGTTCTTACAGACCGAAATATTAGAACAAGATTCTTTGATCCTAGGGCTGGGGGTAACATTATTTTGTATCAACATTTATTC	313	cellularOrganisms;Eukaryota;Metazoa;Nematoda;Chromadorea;Plectida;Plectidae;Plectus;Plectus_aquatilis	KX017524	273	53	0	35	307	439	711	9.15e-66	254	0.872204	80.586	12984	7189	5795
A00253_267_H2C3JDRXY_2_2103_6379_26725	ACTTTCAAGTATTGCAAGTCACTCAGGGGGTTCAGTAGATTTAGCTATTTTTAGTCTTCATTTATCTGGTGCTAGTAGTATTTTAGGTGCTATTAATTTTATTACAACTATCATTAATATGCGCGCACCTGGTATGAGTATGCATCGCTTACCTTTATTTGTATGGTCGGTTTTTATTACTGCTTTTCTATTATTACTTTCATTACCAGTATTTGCTGGAGCAATTACAATGTTATTAACGGATAGAAACTTTAATACAACATTTTTTGATCCTGCTGGAGGAGGTGACCCAATTCTATATCAACATTTATTT	313	cellularOrganisms;Eukaryota;Viridiplantae;Chlorophyta;Nephroselmidophyceae;undef_Nephroselmidophyceae;undef_undef_Nephroselmidophyceae;Nephroselmis;Nephroselmis_olivacea	NC_008239	306	51	0	8	313	412	717	2.15e-86	323	0.977636	83.333	12978	7481	5497
A00253_267_H2C3JDRXY_2_2216_16676_32221	TTTAGCCGGATTACAAAGTCATAGTGGTCCTAGTGTAGATTTAGCTATATTTGGTTTACATCTATCAGGTGTAAGTAGTCTATTAGGAGCTATGAATTTTATTACTACTATCTTAAATATGAGAAGTCCAGGAATAAGATTACATAAATTAGCCTTATTTGGTTGAGCTGTACTTGTAACAGCTGTATTATTATTATTATCTCTTCCTGTTCTTGCAGGAGCAATAACAATGGTTTTAACAGATAGAAACTTTAATACTTCCTTTTTTGAAACAGCTGGAGGTGGTGATCCTATATTATACCAACATCTTTTC	313	cellularOrganisms;Eukaryota;Fungi;Ascomycota;Leotiomycetes;undef_Leotiomycetes;Pseudeurotiaceae;Pseudogymnoascus;Pseudogymnoascus_pannorum	NC_027422	302	33	0	12	313	413	714	1.19e-108	397	0.964856	89.073	12970	3341	9629
A00253_267_H2C3JDRXY_2_2112_19262_12555	ACTTGCATCCAACATTGCACATGCTGGGCCCTCCGTAGATCTAGCAATCTTTTCTCTTCATTTAGCTGGTGCATCTTCCATCCTTGGTGCAATCAATTTTATTACTACCGTAATCAACATACGATGACAAGGAATGCAACTAGAGCGCATCCCATTATTCGTATGAGCAGTCACTATTACTGTAGTATTACTTTTACTATCCCTTCCAGTATTAGCTGGTGCTATCACCATACTACTAACAGATCGAAATTTAAACACATCATTCTTTGACCCAGCGGGGGGTGGAGATCCAATTTTATATCAACATTTATTT	313	cellularOrganisms;Eukaryota;Metazoa;Annelida;Clitellata;Enchytraeida;Enchytraeidae;Globulidrilus;Globulidrilus_riparius	MF801989	303	47	0	11	313	356	658	3.41e-90	335	0.968051	84.488	12968	7197	5771
V300094524L2C001R0300230299	ACTAGCTAGAAATATAGCCCACGCAGGCCCCTCAGTTGATTTAGCAATTTTCTCACGTGATGTA	64	#N/A	#N/A	#N/A	#N/A	#N/A	#N/A	#N/A	#N/A	#N/A	#N/A	#N/A	#N/A	#N/A	12942	5036	7906
A00253_267_H2C3JDRXY_2_2101_15085_10113	TTAGCTTCTGGTATTGCTCACGCTGGGGCTTCAGTAGATTTATCTATTTTTAGATTACATTTAGCCGGAGCTTCATCGATTTTAGGTGCTGTAAATTTTATTACTACAATTATTAACATACGGACCCCTGGAATATCATGAGACCAAGCGCCCTTATTTGTTTGATCAGTATTTTTAACTGCCATTCTATTACTTCTTTCCCTTCCTGTGTTAGCAGGTGCTATCACCATACTTTTAACTGACCGTAATTTAAACACATCATTTTTTGACCCGGCCGGTGGAGGTGACCCAATCTTATACCAACATTTATTT	312	cellularOrganisms;Eukaryota;Metazoa;Arthropoda;Collembola;Entomobryomorpha;Entomobryidae;Homidia;Homidia_latifolia	KJ781774	312	46	0	1	312	347	658	1.04e-96	356	1	85.256	12935	4356	8579
A00253_267_H2C3JDRXY_2_2118_24505_25300	ATTAAGTTCTATAGGATACCACTCAGGAGGTGCCGTAGATTTAGGAATATTTAGTTTACATCTGGCAGGAATATCATCACTTCTTGGCGCAATTAATTTTATAACAACTATAACAAATATGAGAGGTACTCATATTTCATGAAATCGTCTTCCATTATTTGTATGATCCGTTTTGATTACTGCTATTTTATTATTATTATCATTACCAGTATTAGCTGGAGGAATAACAATGTTATTAACAGATCGTAACCTTAATACTACATTTTTTGATCCGGCGGGTGGTGGTGATCCAATACTATTTCAACATCTATTT	313	cellularOrganisms;Eukaryota;Metazoa;Porifera;Demospongiae;Bubarida;Dictyonellidae;Scopalina;Scopalina_ruetzleri	AM498648	294	60	0	20	313	323	616	6.16e-68	260	0.939297	79.592	12889	5719	7170
A00253_267_H2C3JDRXY_2_2106_11388_21183	ATTAAGTAACAGTGTTTATCACGGAGGTCCTGCTGTGGACATGGGTATTTTCTCATTGCACATCGCCGGTATTTCAAGTATCGCTGGTGCTATCAATTTCTTAGTAACATTGTTTAACATGAAAACAAGAGGTACAGGATTAGAAGCTTCACCATTGTATCCTTGATCAATGATTGTTACAACTTACTTGTTATTGTTATCACTTCCTGTGTTAGCTGGGGCGATTACAATGTTGTTATGCGATCGTATGTTTGGTACGAACTTCTTTACTCCATGAACAGGTGGTGATCCAATTTTATATCAACACTTATTC	313	cellularOrganisms;Eukaryota;Metazoa;Arthropoda;Insecta;Hymenoptera;Colletidae;Hylaeus;Hylaeus_albonitens	JN578896	269	70	5	47	312	169	434	3.2e-27	126	0.84984	71.747	12886	7433	5453
A00253_267_H2C3JDRXY_2_2233_25635_5901	ATTATCTGGAATACAAAGTCATAGTGGTCCTAGTGTGGATTTAGCTATATTTGCTCTTCATTTATCAGGAGTAAGTAGTTTATTAGGTGCAATTAATTTTATAACTACTGTAATTAATATGAGAACACCAGGTATAAGATTACATAAATTATCTTTATTTGGATGAGCTGTAGTTATTACAGCAGTTTTATTATTATTATCTTTACCTGTTTTAGCCGGTGGTATTACTATGGTTTTAACAGATAGAAATTTTAATACTTCTTTCTTTGAAACAGCCGGAGGTGGAGATCCTATTTTATTCCAACATCTTTTC	313	cellularOrganisms;Eukaryota;Fungi;Ascomycota;Sordariomycetes;Ophiostomatales;Ophiostomataceae;Sporothrix;Sporothrix_schenckii	NC_015923	312	8	0	2	313	397	708	2.79e-148	527	0.996805	97.436	12846	7152	5694
V300094524L2C001R0500906005	TCTAGCCGCCAACATTGCACACTCTGGAGCCTCTGTAGACCTATCAATTTTTAGCCTACATTTAGCCGGAGCCTCATCCATCTTAGGAGCTATCAATTTTATTACCACAGTCATCAACATACGAAGCCCGGGGATATACTGCCTTGGGTGGTGGAGATCCTGTTTTGTTTCAGCATTTATTT	182	#N/A	#N/A	#N/A	#N/A	#N/A	#N/A	#N/A	#N/A	#N/A	#N/A	#N/A	#N/A	#N/A	12795	12729	66
V300094524L2C001R0580596452	TTTAGCTGCTAACATCTCCCACTCCGGCCCCTCCGTAGACATAACCATTTTTTCCCTTCACTTAGCAGGAGTCTCCTCAATCCTAGCATCTGTGAACTTTATCACAACTATTATTAACATGCGCTCCAGAGGAATAGTCTTAGAGCGAATCCCCCTATTTGTCTGCACTCATCTTCCAGGTACTGGTTGAACTGTTTACCCCCCGGCAATGGTTCGA	217	#N/A	#N/A	#N/A	#N/A	#N/A	#N/A	#N/A	#N/A	#N/A	#N/A	#N/A	#N/A	#N/A	12793	12713	80
V300094524L2C002R0460620926	TCTAGCAGGAATCCAGTCTCATTCCGGTGGTTCTGTAGATTTAAGTATCTTCTCTCTACACCTAGCGGGTGTATCTAGTTTACTAGGTGCAATGAATTTCATTACAACAGTATTGAATATGAGAGCTCCAGGTATGACATTACATAAATTACCATTATTCGTATGAGCTATTTTCGTAACAGCTATATTGTTATTATTATCATTACCCGTATTAGCCGGTGCTATTAACAGATAGACAGTTTAATACATCATTCTATGATCCTAGTGCAGGAGGGGACCCGATCTTATATCAGCATTTATTC	302	#N/A	#N/A	#N/A	#N/A	#N/A	#N/A	#N/A	#N/A	#N/A	#N/A	#N/A	#N/A	#N/A	12793	11980	812
A00253_267_H2C3JDRXY_2_2106_26747_19664	TTTAAGCGGAATTTTAGCACATTCAGGTGGAGCTGTTGATTTTGCAATTTTTAGTTTACATTTAGCAGGGTTATCTTCAATTTTAGGAGCAATTAATTTTATGGTAACAATTTTAAATATGAGAGTTCCAGGTATGAAAATGTCTATGATACCTTTATTTGTATGAAGTGTTTTTATTACTGCTGTTTTATTATTATTAGCTTTACCAGTTTTAGCAGCAGCTATTACTATGTTATTAACAGATAGGAATTTTAATACTTCATTTTTTGATCCATCAGGAGGAGGTGATCCTATATTATATCAACATCTTTTT	313	cellularOrganisms;Eukaryota;Metazoa;Arthropoda;Pycnogonida;Pantopoda;Tanystylidae;Tanystylum;Tanystylum_orbiculare	MH826396	305	56	0	9	313	347	651	2.45e-79	298	0.974441	81.639	12792	7561	5231
A00253_267_H2C3JDRXY_2_2151_7365_29371	TCTTTCTAGTATTGTTGCACATTCTGGAGGGGCTGTGGATTTGGCTATTTTTAGTTTACATCTAGCGGGTGTTTCTTCGTTATTAGGAGCTATGAATTTTATAGTAACTATTACTTATATGCGAAATGTAAAAATGTTTGAATTGCCACTTTTTGTTTGGGCAATATATGTAACATCTGTTTTATTGTTATTATCATTACCTGTTTTGGCTGCAGCAATTACTATGTTGCTAACTGATCGTAATTTTAATACTTCTTTTTATGATCCAATTGGTGGTGGTGATCCTATTTTATATCAGCATCTTTTT	307	#N/A	#N/A	#N/A	#N/A	#N/A	#N/A	#N/A	#N/A	#N/A	#N/A	#N/A	#N/A	#N/A	12766	7529	5237
V300094524L2C002R0080443238	TCTTGCCTCTAATATTGCCCATTCAGGGGCATCAGTTGATCTCTCCATTTTTAGATTACACCTAGCAGGCGCCTCTTCTATTCTTGGAGCCATCAATTTTATCACCACAATTATCAACATAAAATCCCCGGGTATAACATGAGACCAAATACCACTATTTGTTTGATCTGTTCTTTTAACAGCCATTTTGCTTCTTTTAGCCCTATGCACGATGGTTGATGGTACTGGTTGAACAGTTTACCCTCCATTACGA	253	#N/A	#N/A	#N/A	#N/A	#N/A	#N/A	#N/A	#N/A	#N/A	#N/A	#N/A	#N/A	#N/A	12649	12504	145
V300094524L2C002R0540474315	TCTTGCGAGTAATCTTGCTCATGCGGGGCCCTCAGTAGACCTAGCTATCTTCTCCCTTCATTTAGCTGGTGCATCTTCTATTCTGGGAGCTATTAACTTTATTACCACAGTAATTAACATACGATGAAGAGGCCTACGATTAGAACGAGTCCCCTTATTTGTTTGAGCAGTTCTCCTCCTTCTATCTCTCCCAGTCCTGGCGGGAGCAATTACAATGCTCCTCACTGATCGAAATCTAAATACATCCTTTTTTGATCCGGCCGGAGGGGGAGATCCTATCCTCTACCAACACCTCTTC	298	#N/A	#N/A	#N/A	#N/A	#N/A	#N/A	#N/A	#N/A	#N/A	#N/A	#N/A	#N/A	#N/A	12623	12529	94
A00253_267_H2C3JDRXY_2_2174_8006_5306	TTTATCGGGAGTACAAAGTCACAGTGGACCAAGTGTAGATCTAGCCATATTTGCTTTACATTTATCTGGTATAAGCTCTCTTTTAGGGGCTGTAAATTTCATTACCACTATATTAAATATGAGAAGCCCGGGTATTAAGCTACACAAGTTAGCTTTATTTGGTTGAGCTGTAATTGTTACAGCTGTATTATTGTTATTATCATTACCTGTATTAGCAGGTGCAATTACAATGGTTTTAACGGATAGAAATTTCAATACATCCTTCTTTGAAGCCGCTGGTGGTGGTGATCCTATTTTATATCAACATCTTTTC	313	cellularOrganisms;Eukaryota;Fungi;Ascomycota;undef_Ascomycota;undef_undef_Ascomycota;undef_undef_undef_Ascomycota;Tetracladium;Tetracladium_palmatum	EU883403	306	36	0	8	313	271	576	5.05e-107	390	0.977636	88.235	12609	6693	5916
V300094524L2C002R0201326006	TCTATCAGCAAACATATCCCATGCTGGAGCATCAGTTGATCTCACCATTTTTAGACTTCATTTAGCCGGTATATCATCAATTTTAGGGGCTATTAACTTTATCACCACTATTATTAATATACGAACTGCTGGAATAAGATGGGATCAAATTCCATTATTTATTTGATCAGTATTTATTACCTCAATTCTTTTACTTCTGTCTCTCCCAGTTCTAGCTGGCGCCATCACAATACTTCTGACAGACCGAAACTTAAACACATCCTTCTTTGACCCCGCTGGTGGGGTCAAAGAAGGATGTGT	300	#N/A	#N/A	#N/A	#N/A	#N/A	#N/A	#N/A	#N/A	#N/A	#N/A	#N/A	#N/A	#N/A	12608	9815	2793
A00253_267_H2C3JDRXY_2_2112_28103_10645	ATTATCTGGACCTTTAGCTCATGCTGGACCTGCGGTAGACTTAGTTATTTTTAGTCTACATTTAGCTGGTGTTTCTTCAATAGCTGGAGCTTTAAATTTTATTTGTACTGTCGCAAATATGAAAGAGGGTGGTATCACATATGATCGTTTATCCTTATTCGTATGATCTATTTTTATTACAGGTTGACTTCTGATATTATCTCTTCCAGTTTTAGCCGGAGCAATTACTATGCTTCTTTTTGATAGGGGTGGTAATTGCTCTTTCTTTAATTATGAGGGTGGAGGTGATCCAGTATTGTATCAACATTTATTT	313	cellularOrganisms;Eukaryota;Metazoa;Arthropoda;Insecta;Neuroptera;Chrysopidae;Nineta;Nineta_flava	KJ592542	296	82	0	17	312	362	657	3.65e-39	165	0.945687	72.297	12598	7480	5118
V300094524L2C001R0130366979	GTTGTCTGCAGTTGAAGGTAAAGGAGTTGACTTTGCTATTTTTAGTCTTCATATAGCAGGTGCTGCTTCTTTAGCTGGTGCAATAAATTTTATAACAACTATTTTTAACATGAGAGCACCTGGTTTATCAATGCATATGTTACCATTGTTTATATGAGCTTTACTAATTACAGCATTTCTTTTAGTATTCTCTTTGCCAACATTTGCAGCAGCAATAACTATGTTGTTGACTGATAGAAATTTTAATACTTCTTTTTATACTCCAGAAGGAGGTGGGGACCCTGTTCTTTACCAACATTTGTTT	304	#N/A	#N/A	#N/A	#N/A	#N/A	#N/A	#N/A	#N/A	#N/A	#N/A	#N/A	#N/A	#N/A	12598	8058	4540
A00253_267_H2C3JDRXY_2_2111_27624_27320	ATTATCAGGTTTACAAAGTCATAGTGGACCCAGTGTAGATTTAGCAATTTTTGCTTTACATCTATCAGGAGTAAGTAGTTTACTAGGAGCAATGAATTTCATAACTACAATATTAAATATGAGAAGTCCAGGAATAAGATTACACAAATTAGCCTTATTCGGATGAGCAGTAGTAGTAACAGCAGTGTTATTATTATTATCATTACCAGTGCTAGCAGGTGGAATAACAATGGTATTAACAGATAGAAATTTCAATACATCCTTTTTTGAAGTAGCTGGAGGTGGAGATCCTATATTATACCAACATCTTTTC	313	cellularOrganisms;Eukaryota;Fungi;Ascomycota;Eurotiomycetes;Chaetothyriales;Herpotrichiellaceae;Cladophialophora;Cladophialophora_carrionii	LGRB01000023	311	37	0	2	312	397	707	4.14e-108	395	0.99361	88.103	12589	6302	6287
A00253_267_H2C3JDRXY_2_2101_11650_24330	ATTATCTGGAATTGTTGCTCATTCAGGACCTGCAGTTGATTTAGCAATTTTTAGTTTACATATTGCTGGAGCTTCATCTATAATGGGTGCAATAAATTTTATTGTAACAATAACAAATATGCGAGCACGTGGATTAACATATTTTCGTATGCCACTTTTCGTTTGATCAGTTTTAATTACTGCCTTTTTATTATTATTATCTTTACCAGTTTTAGCTGCAGCAATAACAATGTTATTAACAGATCGTAACTTTAATACTGGGTTTTTTGTTATACAAGCAGGAGGAGATCCTATTTTATTCCAACATTTATTC	313	cellularOrganisms;Eukaryota;undef_Eukaryota;Rhodophyta;Florideophyceae;Ceramiales;Rhodomelaceae;Bryothamnion;Bryothamnion_triquetrum	MF094020	294	60	0	20	313	342	635	6.16e-68	260	0.939297	79.592	12568	7468	5100
A00253_267_H2C3JDRXY_2_2103_23204_27461	TTTAAGCGCTTTAGCTTTTGATGGTTCTGTTGATTTTGCTATTTTTAGTTTGCATTTAGCAGGTTTATCTTCTATTTTTGGGGCAATCAATTTTATTGTTACAGTATTAAATATGAGAGTACCTGGATTTAAAATGCATCTTATTCCTTTATTTGTTTGAGCTGTATTTATTACAGCATTCTTATTATTATTATCATTACCTGTTTTAGCTGCAGGTATTACTATGTTATTGACTGATCGTAATTTTAATAGTTCATTTTTTAATCCTTCAGGAGGTGGGGATCCTATTTTATATCAACATTTATTT	307	#N/A	#N/A	#N/A	#N/A	#N/A	#N/A	#N/A	#N/A	#N/A	#N/A	#N/A	#N/A	#N/A	12559	7689	4870
A00253_267_H2C3JDRXY_2_2106_16749_23422	GCTATCGGCCAATATTGCTCATGAAGGGTCATCTGTAGATTTAGCAATTTTTAGTCTGCATATAGCGGGAGTGTCCTCAATTCTAGGAGCTATTAACTTTATTTCTACAGTTATTAATATACGTCCTACGGGAATATCTATAGATCGTATACCCTTATTTGTATGAGCCGTTAAACTAACTGCTATTCTTTTACTTCTATCATTACCTGTATTAGCTGGAGCTATTACTATGCTACTCACTGACCGAAATGTAAATACCTCCTTTTTTGACCCAGCAGGTGGAGGAGACCCTATTTTATACCAACATTTATTC	313	cellularOrganisms;Eukaryota;Metazoa;Arthropoda;Insecta;Coleoptera;Curculionidae;Barypeithes;Barypeithes_pellucidus	HM411907	313	4	0	1	313	346	658	2.98e-154	547	1	98.722	12555	7357	5198
V300094524L2C002R0341328196	TTTATCTGGTTTACAAAGTCATAGTGGACCTAGTGTAGATTTAGCAATTTTGC	53	#N/A	#N/A	#N/A	#N/A	#N/A	#N/A	#N/A	#N/A	#N/A	#N/A	#N/A	#N/A	#N/A	12536	12068	468
A00253_268_H2CGLDRXY_1_2120_18032_3098	ATTATCATCTGCACATAGTCATTCAGGCGTGTCAGTAGATTTAGTAATACTAAGCTTTCATTTAGTTGGTGCTTCATCAATAGCTGCTTCAATAAATTTCATTTGCACAATATTTTTCTTTAGAAATGAAGCAATGTTTATGAAAGATTTACCTTTATTTGTATGATCAATATTAATCACATCATTTCTATTAGTATTTGCATTGCCAGTATTAGCAGCAGCAATAACTTTACTGTTTTTTGATCGTAATTTTAATACAACATTTTTTGATCCAGTAGGTGGTGGCGATGTAGTATTATATCAACATTTATTC	313	cellularOrganisms;Eukaryota;undef_Eukaryota;undef_undef_Eukaryota;Heterolobosea;Acrasida;Acrasiaceae;Acrasis;Acrasis_kona	NC_026286	278	61	0	35	312	475	752	1.27e-57	227	0.888179	78.058	12441	7191	5250
V300094524L2C001R0490124738	TCTATCAAGAAACCTAGCTCATGCTGGACCATCTGTTGATTTAGCCATTTTCTCTCTACACTTAGCAGGAGCATCCTCTATTCTAGGGGCCATTAACTTTATTACAACTATCATTAATATGCGATGAAGGGGCCTGCGACTTGAACGAATCCCCTTATTTGTTTGAGCTGTACTAATCACT	181	#N/A	#N/A	#N/A	#N/A	#N/A	#N/A	#N/A	#N/A	#N/A	#N/A	#N/A	#N/A	#N/A	12438	12430	8
A00253_267_H2C3JDRXY_2_2103_12870_32424	ATTGAGTAGTATTGAAGCTCATTCAGGTGGTTCTGTTGATTTGGCTATTTTTAGTTTACATTTAGCTGGTGTGTCTTCGTTATTGGGTGCTGTTAATTTTATAACTACAATTGTGAATATGAGAACACCTGGAATGACATATCATAGAATGCCTTTATTTGTTTGGTCAGTTTTAATTACAGCCGTGTTATTGTTGTTATCCTTGCCTGTATTAGCTGGTGGTATTACAATGTTATTAACAGATAGAAATTTTAATACAACTTTTTTTGATCCTGCTGGTGGTGGTGATCCTATTTTATATCAACATTTGTTT	313	cellularOrganisms;Eukaryota;Metazoa;Cnidaria;Hydrozoa;Anthoathecata;Corynidae;Coryne;Coryne_eximia	KT981902	295	43	2	20	313	375	668	2.15e-86	323	0.939297	84.746	12436	7287	5149
A00253_267_H2C3JDRXY_2_2155_29161_31579	CTATCATCTGTTATTGCTCATGGAGGAGCTTCCGTTGACTTAGCTATTTTTTCTTTACATTTAGCTGGAATTTCTTCTATTTTAGGAGCAGTTAATTTTATTACAACAGTTATTAATATACGATCAACTGGAATTACATTTGATCGAATGTGGAGATCCTGTACTTTACCAACACCTGTTT	181	#N/A	#N/A	#N/A	#N/A	#N/A	#N/A	#N/A	#N/A	#N/A	#N/A	#N/A	#N/A	#N/A	12434	12295	139
A00253_267_H2C3JDRXY_2_2244_27724_30123	TTTATCTGCTTTTGAAGGAGATGGTGTAGATTTAGCAATATTTAGTCTACATTTAGCTGGTGCTGCTTCATTATTAGGTGCAATAAATTTTATTACAACAATTTTTAATATGAGAGTTGCAGGTATGGGTATGCATTCTTTACCATTATTAGTTTGATCTATGTTAATCACAGCATTTTTATTGGTTTTTTCTTTACCAGTTTTAGCTGCTGCTATTACAATGTTATTAACAGATCGTAATTTTAACACTACTTTTTATTCTCCTGCTGGTGGTGGTGATCCAATATTATATCAACATTTATTT	304	#N/A	#N/A	#N/A	#N/A	#N/A	#N/A	#N/A	#N/A	#N/A	#N/A	#N/A	#N/A	#N/A	12412	7738	4674
A00253_267_H2C3JDRXY_2_2129_27950_3646	CCTTTCAAGTATTGTTGCTCATTCTGGAGGTTCTGTTGATTTAGCTATTTTTAGTTTGCATTTGGCTGGTATTTCTTCTTTACTGGGGGCAATGAATTTTATTGTCACTATAACTTATATGCGCACTGTTAAAATGTTTGAATTACCTTTATTTGTTTGGTCTATATATATCACTTCTTTTTTACTTTTGTTGTCATTACCAGTGCTTGCAGCTGCTATCACAATGTTATTAACAGATCGTAATTTTAATACTTCTTTTTATGATCCGGCTGGAGGAGGTGATCCTATATTGTATCAACATTTGTTT	307	#N/A	#N/A	#N/A	#N/A	#N/A	#N/A	#N/A	#N/A	#N/A	#N/A	#N/A	#N/A	#N/A	12393	8384	4009
A00253_267_H2C3JDRXY_2_2128_26485_27633	TCTTTCAGGTGTGCAAAGTCATAGTGGACCTAGTGTCGATTTAGCTATATTTGCTTTACATTTATCAGGGATAAGTAGTTTATTAGGTGCTATGAATTTAATAACTAAAATAATTAATATTAGAACTCCTGGTATAATATTAAACAAATTAGCTTTATTTGGATGAGCTGT	171	#N/A	#N/A	#N/A	#N/A	#N/A	#N/A	#N/A	#N/A	#N/A	#N/A	#N/A	#N/A	#N/A	12390	3199	9191
V300094524L2C002R0281385439	TCTATCAAGAAACCTAGCTCATGCTGGACCATCTGTTGATTTAGCCATTTTCTCCGTA	58	#N/A	#N/A	#N/A	#N/A	#N/A	#N/A	#N/A	#N/A	#N/A	#N/A	#N/A	#N/A	#N/A	12388	8963	3425
A00253_267_H2C3JDRXY_2_2132_20509_32972	TTTATCTGGATTACAAAGCCACAGTGGACCTAGTGTTGACTTAGCAATATTCGCCTTACACTTATCAGGTGTAAGTAGTTTATTAGGTGCAGTTAACTTTATAACTACTATAGCTAATATGAGAACACCTGGTATTAAATTACACAAATTAGCATTATTTGGGTGAGCTGTAGTTATTACAGCTGTATTATTATTATTATCATTACCTGTATTGGCTGGTGGTATAACAATGATATTAACAGACAGAAACTTTAACACATCATTCTTCGAAGTAGCTGGAGGAGGAGATCCTATCTTATTCCAACACTTATTC	313	cellularOrganisms;Eukaryota;Fungi;Ascomycota;Sordariomycetes;Hypocreales;Clavicipitaceae;Epichloe;Epichloe_festucae	KX066186	306	10	0	1	306	396	701	2.61e-142	508	0.977636	96.732	12363	4532	7831
A00253_267_H2C3JDRXY_2_2136_2808_13182	TTTATCTGGAATTCAAAGTCACAGTGGACCTAGTGTAGACTTAGCCATATTCGCTTTACATTTATCAGGTGTAAGTAGTCTATTAGGTGCTATAAATTTTATTACTACAATAATAAATATGAGAACACCAGGTATAACATTACATAAATTAGCTTTATTTGGGTGAGCCGTAGTTATAACAGCTGTATTGTTATTATTATCTTTACCAGTTTTAGCTGGAGGTATAACTATGGTATTAACAGATAGAAATTTTAATACGTCATTTTTTGAGGCGGCAGGTGGAGGTGATCCTATATTATTTCAACATCTTTTT	313	cellularOrganisms;Eukaryota;Fungi;Ascomycota;Sordariomycetes;Hypocreales;Nectriaceae;Calonectria;Calonectria_colhounii	JN574872	306	33	0	2	307	254	559	8e-111	404	0.977636	89.216	12356	6501	5855
V300094524L2C001R0030313944	GTTAAGTACATTAGGTCACCCTGGTAGGAGTGTAGATTTAGCTATTTTTAGTTTACATTGTGCAGGTTTAAGTTCTATTTTAGGTGGTATTAATTTTATGTGTACTACAAAGAATTTACGTAGAAGTTCAATTTCTTTAGAACATATAAGATTATTTGTTTGAACTGTATTTGTAACAGTATTTTTATTGGTTTTATCTTTACCTGTGTTGGCGGGAGCTATTACTATATTATTAACTGATCGTAATTTAAATACCTCATTTTTTGATCCAAGAACAGGTGGTAACCCTTTAATTTATCAACATTTATTT	310	cellularOrganisms;Eukaryota;Metazoa;Nematoda;Chromadorea;Rhabditida;Diplogasteridae;Acrostichus;Acrostichus_floridensis	LC374588	309	23	0	2	310	152	460	4.99e-126	454	0.996774	92.557	12346	7172	5173
A00253_267_H2C3JDRXY_2_2103_29215_22874	TTTATCAGGAATACAAGCTCATAGTGGACCTAGTGTTGATTTAGCTATTTTTGGTTTACATTTATCAGGTGTAAGTAGTTTGTTAGGAGCAATGAACTTTATAACTACTATTTTAAATATGAGAAGTCCAGGTATAAGATTACATAAATTAGCTTTATTTGGTTGAGCTGTAATTGTTACAGCTGTACTGTTGTTATTATCTTTACCTGTGTTAGCTGGTGGAATTACTATGGTATTAACAGATAGAAATTTTAATACTTCATTTTTTGAAGTAGCAGGTGGAGGTGATCCTATATTATATCAACATCTTTTC	313	cellularOrganisms;Eukaryota;Fungi;Ascomycota;Leotiomycetes;Helotiales;Chaetomellaceae;Synchaetomella;Synchaetomella_acerina	JX989833	305	31	0	2	306	307	611	5.39e-113	411	0.974441	89.836	12334	6868	5466
A00253_267_H2C3JDRXY_2_2122_28854_29168	GCTTAGTGGTATTCAAGCGCATTCAGGCCCGGCTGTTGATTTAGGTATTTTCTCGTTGCATATTGCTGGTATTAGTAGTATCGCAGGTGCAATTAATTTCATTGTAACAATTTGCAATATGCGTTCACGTGGTATGACATGAAATCGTGTTCCATTATTCGTGTGATCAGTACTAGTGACAGCTATTTTATTGCTATTGTCATTACCAGTATTAGCTGGTGCTATTACAATGTTATTGACAGACCGTAACTTTAACACAACATTCTTTAATCCAGCAGGTGGTGGTGATCCAGTATTGTACCAACATTTGTTT	313	cellularOrganisms;Eukaryota;undef_Eukaryota;undef_undef_Eukaryota;Dictyochophyceae;Pedinellales;undef_Pedinellales;Pseudopedinella;Pseudopedinella_elastica	FJ030896	303	70	2	12	313	383	684	2.3e-54	215	0.964856	76.238	12322	7502	4820
A00253_267_H2C3JDRXY_2_2102_19325_22028	TCTCGCTCACTACTTTGCCCACAGAGGTCCAGCAGTTGATCTTACAATTTTTTCACTACATTTAGCAGGAGTCTCGTCAATTCTAGGAGCAGTTAACTTCATTTCAACTATTATTAATATGCGATCATTATCGATAAGTCTAGAAAATATGCCTCTCTTTGTATGATCAGTACTAATTACTGCTGTTTTACTACTTCTTTCACTCCCAGTCTTAGCTGGGGCAATTACAATATTACTATTAGATCGAAATTTTAACACATCTTTCTTTGATCCTGCAGGAGGGGGAGATCCTGTTCTATACCAGCATTTATTC	313	cellularOrganisms;Eukaryota;Metazoa;Arthropoda;Insecta;Hemiptera;Anthocoridae;Anthocoris;Anthocoris_musculus	KU874148	299	57	0	15	313	360	658	1.89e-74	283	0.955272	80.936	12209	5197	7012
A00253_267_H2C3JDRXY_2_2150_3079_19382	TTTAAGTGGGCCAATTGCACATGCAGGACCTTCTGTAGACTTTGCTATTTTTAGTTTACATATTGCAGGTGCTTCTTCTATTATGGGAGCTATTAACTTCATTACAACAATTATGAATATGAGACATCCTGGATGTAACTTTCATAATTTAAACCTATTCGTTTGGTCGGTATTTATTACTGCCATCCTATTATTATTATCTTTACCAGTTTTAGCTGGAGCAATTACTATGTTATTAACTGATCGAAACTTAAATACTTCTTTCTTCGATGCAACGGGTGGTGGGGATCCTGTTTTATATCAACACTTATTC	313	cellularOrganisms;Eukaryota;undef_Eukaryota;undef_undef_Eukaryota;Oomycetes;Saprolegniales;Saprolegniaceae;Achlya_Saprolegniaceae;Achlya_racemosa	HQ708176	298	49	4	17	312	385	680	5.4e-75	285	0.945687	82.215	12155	4110	8045
A00253_267_H2C3JDRXY_2_2120_22318_23015	TTAAGATGTGAGGGACAAATAACGTTGGCTACAGATATTATTCTGTTTAGCCTCCATTTCTCAGGGGTAAGCTCAATTTCCAGGAGCTTAAATTTTATGACCACCGGCATCGAGAGCCGGAAAGGAGGGATTGATTGGTCTCTTATCGGTCTTTTTGGTTGGTGTATAATAGTAACGGTTTTTTTGCTTATTTTAAGTATTCCTGTATTAGCCTGCGGGGTTACCATAAATTTGTTTGACCGAAATGTCAACAGAGGGTTTTTTAAACCTCAGTTAGGAGGAAATGTGCTGATGTTTCAGCATTTGTTT	309	cellularOrganisms;Eukaryota;Metazoa;Nematoda;Chromadorea;Rhabditida;Meloidogynidae;Meloidogyne;Meloidogyne_hapla	MH128568	151	45	0	159	309	172	322	2.13e-10	70.7	0.488673	70.199	12149	7644	4505
A00253_267_H2C3JDRXY_2_2102_8712_11631	ATTGTCTGGTATTCAATCACATTCAGGTGGTTCAGTAGATTTAGCTATATTTAGTTTACATTTAGCTGGTATATCTTCAATGTTAGGTGCTATTAATTTTATAACTACTATTATTAATATGAGAGCACCTGGTATGACTTTTCATAAATTACCTTTATTTGTTTGAGCTGTTCTTGTTACAGCTATTTTATTATTATTATCTTTACCAGTATTAGCTGGAGGTATAACAATGTTATTAACTGATAGAAATTTTAATGCTTCTTTCTATGATCCAGCTGGTGGAGGTGATCCATTATTATATCAACATTTATTC	313	cellularOrganisms;Eukaryota;Fungi;Basidiomycota;Agaricomycetes;Agaricales;Psathyrellaceae;Psathyrella;Psathyrella_candolleana	JN029500	305	41	0	6	310	302	606	2.01e-99	366	0.974441	86.557	12117	6328	5789
V300094524L2C001R0061088547	TTTAAGTAGTATAGAAGCGCATTCTGGAGGTTCTGTAGATTTGGCTATTTTTAGTTTACATTTGGCTGGTGTTTCTTCATTGTTAGGTGCCATTAACTTTATAACAACTATTATTAATATGCGTACACCAGGCATGTCAATGCATGGTATGCCTTTATTTGTATGGTCTGTTTTAATTACAGCAATATTGCTTTTATTGTCATTACCAGTATTAGCAGGTGGTATAACAATGTTATTAACTGATAGAAATTTTAACACAACTTTTTTTGATCCAGCTGGTGGTGGTGATCCTATTTTGTATCAGCATTTATTT	313	cellularOrganisms;Eukaryota;undef_Eukaryota;undef_undef_Eukaryota;Dictyochophyceae;Pedinellales;undef_Pedinellales;Pseudopedinella;Pseudopedinella_elastica	FJ030896	313	57	0	1	313	372	684	4.73e-82	308	1	81.789	12082	7182	4900
V300094524L2C001R0080393942	ATTATCAAGCTATTTTGGACATAGAGGATCAGCAGTTGATTTAACAATTTTTTCACTCCATATGGCAGGAATTTCTTCAATTTTAGGAGCTGTTAATTTTATTTCAACAATTTTTAATATACGAACCCCATCAATATTTTTAGAAAATATACCATTATTTGTTTGATCTGTATTAATCACTGCTATTTTATTGCTACTTTCCTTACCTGTATTAGCAGGAGCTATTACTATATTGTTATTAGATCGAAATTTTAATACATCTTTTTTTGACCCTAGTGGAGGGGGAGACCCTATTTTATACCAACATTTATTT	313	cellularOrganisms;Eukaryota;Metazoa;Arthropoda;Insecta;Diptera;Asilidae;Apachekolos;Apachekolos_crinita	KT733235	294	47	0	20	313	365	658	2.62e-85	319	0.939297	84.014	12066	7299	4767
A00253_268_H2CGLDRXY_1_2101_24930_5682	TAAGAACTATGGGTCATATGGGCAGCAGGGTAGATCTATCAATTTTTGGACTTCATTGTGCAGGAGTGAGTTCAATTTTAGGGGCTATTAACTTTATATGCACAGTTGTTAATCTTCGTAGGATTTCTTTGTCTTTAGAACATATGAGGTTATTTGTCTGGACAATTTTCGTAACTGTTTTTTTGCTTCTCCTCTCTCTACCTGTATTGGCTGGAGCTATTACTATATTATTAACTGATCGTAATTTCAACACTTGTTTTTTTGATTCCTCTTCAGGTGGCAACCCTTTAATTTATCAGCATCTATTT	308	#N/A	#N/A	#N/A	#N/A	#N/A	#N/A	#N/A	#N/A	#N/A	#N/A	#N/A	#N/A	#N/A	12049	4157	7892
V300094524L2C001R0410168720	ACTAGCTAGAAATATAGCCCACGCAGGCCCCTCAGTTGATTTAGCAATTTTCTCACTTCATCTAGCAGGTGCGTCATCAATCCTAGGTGCAGTAAATTTTATTTCTACAGTAATAGATGTGACT	124	#N/A	#N/A	#N/A	#N/A	#N/A	#N/A	#N/A	#N/A	#N/A	#N/A	#N/A	#N/A	#N/A	12012	11725	287
A00253_267_H2C3JDRXY_2_2107_25165_8124	GTTAGCAAATATGACTTATCAGTCAGGCCCATCTGTTGATTTAGCTATTTTTAGTTTGCATGTAGCCGGAGCTTCTTCTATAGCTGGTTCTATAAACTACATTACAACAATTTTAAATATGCGACCTGGTGGTATGCCAATGCATCGTGTTTCTTTATTTTGCTGAGGTGTAATGGTGACTGCCTTTTTGTTAGTTTTTTCATTACCTGTTTTAGCTGGTGGAATAACTATGCTTTTGACAGATCGACATTTTAATACTTCtttttttttGCCAATTGGTGGTGGTGACCCTGTTTTATATCAACATTTATTT	313	cellularOrganisms;Eukaryota;Metazoa;Arthropoda;Insecta;Coleoptera;Carabidae;Pterostichus;Pterostichus_fasciapunctatus	KM449279	290	71	0	24	313	369	658	1.45e-50	204	0.926518	75.517	12008	5655	6353
V300094524L2C001R0020676499	CTATCAAGAAATATCGCTCATGCGGGCCCATCTGTAGACCTAGCCATTTTCTCCCTCCACTTAGCCGGAGCATCCTCCATCTTAGGTGCAGTAAACTTTATCACTACTGTTATTAATATACGTTGACAAGGCCTTCACCTAGAACGAATTCCACTATTTGTATGGGCTGTAACAATTACAGTAGTCCTTCTTCTCTTATCTTTACCAGTATTAGCCGGAGCAATTACTATATTACTAACTGACCGAAACCTAAACACATCCTTTTTCGACCCAGCTGGAGGAGGTGATCCAATTCTATATCAACATCTATTT	312	cellularOrganisms;Eukaryota;Metazoa;Annelida;Clitellata;Enchytraeida;Enchytraeidae;Globulidrilus;Globulidrilus_riparius	MF801964	311	49	0	1	311	347	657	7.98e-92	341	0.996795	84.244	11999	6387	5612
V300094524L2C001R0070424381	ACTGAGATCTTCTTTAGGTCATAGTGGAAGAAGAGTTGACTTTGTTATCTTCTCTCTTCACATAGCAGGGGCCTCAAGTATTCTTAGAAGTCTTAATTTCATGTCTACAATGTGAAACAATCGGGGTGTAGAAGTAAGTTTTGACAAGATCACCCTCTTCACCTGATCAATTATTATTACAGGGCTGCTGCTGGTATTGTCTTTACCTGTCCTTGCTGGGGGGATTACAATGCTTTTGCTTGATCGTAATTTGAATACTTCTTTCTTTGACGCAAGTGGTGGTGGAGATCCTGTTCTGTTCCAACACTTGTTC	313	cellularOrganisms;Eukaryota;Metazoa;Arthropoda;Arachnida;Araneae;Linyphiidae;Agyneta;Agyneta_uta	KP651505	308	84	3	9	312	351	657	3.41e-33	146	0.971246	71.104	11901	6896	5005
A00253_267_H2C3JDRXY_2_2105_11306_12900	GTTAAGTGCTACAATTTCCCACCCTGGTGCTTCAGTAGATCTCGCTATTTTCAGTTTACATTTAGCAGGAGTTTCTTCTTTAGCTGGCGCAATTAATTTTATTTGTACAATAATGCATATGCGTGCCCCGGGAATTCGTATGTCAAAATTACCTTTATTTGTTTGGTCTGTTTTTATTACTGCTTTTTTATTATTATTATCTTTGCCTGTATTAGCTGGTGGTATTACTATGTTATTATGTGATAGAAATTTTAATACAGCATTTTTTATTGCTCAAGGCGGTGGTGATCCATTATTATATCAGCATTTATTT	313	cellularOrganisms;Eukaryota;undef_Eukaryota;undef_undef_Eukaryota;undef_undef_undef_Eukaryota;undef_undef_undef_undef_Eukaryota;Paramoebidae;Cunea;Cunea_profundata	KP862853	283	54	0	31	313	381	663	4.15e-70	268	0.904153	80.919	11895	4894	7001
A00253_267_H2C3JDRXY_2_2133_5692_15953	TCTATCAGGAATCCAAAGTCACTCAGGTGGTTCTGTAGATTTAGCCATTTTCAGTCTGCATCTAGCTGGTATTAGTTCAATGTTAGGAGCTATGAACTTTATTACAACTATTATTAATATGCGACATCCAGGAATGGCAATGCATAAATTACCATTATTCTGTTGAGCTATCTTCGTAACAGCTATTTTACTATTACTATCATTACCTGTATTAGCTGGAGGTATCACAATGTTATTAACAGATCGGAATTTCAATACATCATTCTACGACCCAGCCGGTGGTGGAGATCCTATTTTATTCCAACACTTATTC	313	cellularOrganisms;Eukaryota;Fungi;Basidiomycota;Microbotryomycetes;Microbotryales;Microbotryaceae;Microbotryum;Microbotryum_lychnidis-dioicae	NC_020353	311	45	0	3	313	395	705	2.98e-97	359	0.99361	85.531	11892	6484	5408
V300094524L2C001R0051216144	ATTAAGTAATATTATTGCCCATTCAGGAGCATCTGTTGATTTTGCAATTTTTAGTTTACATTTAGCCGGTGCGTCATCTTTACTTGGTGCAATTAATTTTATCGTTACTATTATTAATATAAGATGTCGTGGAATATACATAACGAGACTACCATTATTTGTTTGATCAGTTTTTATTACTGCATTTTTATTATTATTATCTTTGCCTGTTTTAGCTGGTGCTATTACAATACTTTTATTAGATCGAAATTTAAATACAAATTTTTTTAATCCAGCTGGCGGTGGTGATCCCGTTTTATATCAACATTTATTT	313	cellularOrganisms;Eukaryota;undef_Eukaryota;undef_undef_Eukaryota;undef_undef_undef_Eukaryota;Longamoebia;Acanthamoebidae;Acanthamoeba;Acanthamoeba_comandoni	MH124200	317	55	2	1	313	348	660	1.55e-75	287	1	80.126	11885	6589	5296
A00253_267_H2C3JDRXY_2_2104_15591_9298	CTTATCAGGTATACAAAGTCACAGTGGTCCAAGTGTTGATTTAGCTATATTCGGATTACATCTTTCTGGTGTATCTAGTCTACTTGGAGCTATGAATTTCATGACAACTACATTTAATATGAGAAGTCCTGGAATAAGACTACATAAATTAATTTTATTTGCTTGAGCAGTTGTTATTACAGCTATTTTATTATTATTATCATTACCTGTTTTAGCCGGTGGAATTACTATGGTATTAACAGATAGAAACTTTAATACTTCATTCTTTGAGGTAGCAGGTGGTGGTGACCCTATATTATACCAACATCTTTTC	313	cellularOrganisms;Eukaryota;Fungi;Ascomycota;Dothideomycetes;Pleosporales;Pleosporaceae;Bipolaris;Bipolaris_cookei	MF784482	312	23	0	2	313	397	708	1.19e-127	460	0.996805	92.628	11857	5871	5986
V300094524L2C001R0300321806	TTTGTCTTCTATTCAAGCACATTCTGGAGCCTCTGTTGATTTAGCAATCTTTAGTTTACATTTGTCTGGAGCAGCTTCTATTTTAGGAGCTATTAATTTTATTGTTACAATTTTCAATATGAGAGCCCCAGGAATGTTTATGCATAAATTACCATTATTTGTTTGATCAGTACTAGTGACAGCGTTTCTTTTACTACTTTCTTTACCAGTATTTGCTGGAGCAATTACAATGTTATTAACAGATAGAAATTTTAATACAAGTTTTTATGATCCTATTGGAGGAGGAGATCCGATATTATATCAGCATCTTTTT	313	cellularOrganisms;Eukaryota;undef_Eukaryota;undef_undef_Eukaryota;undef_undef_undef_Eukaryota;Longamoebia;Acanthamoebidae;Acanthamoeba;Acanthamoeba_comandoni	MH124200	297	53	0	17	313	364	660	8.56e-79	297	0.948882	82.155	11840	6855	4984
V300094524L2C001R0070372091	TTTATCTGGTATACAAAGTCATAGTGGTCCCAGTGTAGATTTAGCCATTTTTGGATTACATTTATCTGGAGTAAGTAGTTTATTAGGAGCCATGAACTTTATCACTACTATACTAAATATGAGAAGTCCAGGAATACGGTTACATAAATTAGCTTTATTTGGTTGAGCAGTTCTTGTTACAGCTGTTTTATTATTATTATCATTACCTGTTTTAGCAGGAGGAATTACTATGGTATTAACAGATAGAAATTTTAATACTTCCTTTTTTGAAGTTGCAGGGGGAGGTGATCCTATACTTTACCAACATCTTTTC	313	cellularOrganisms;Eukaryota;Fungi;Ascomycota;Leotiomycetes;Helotiales;Chaetomellaceae;Synchaetomella;Synchaetomella_acerina	JX989833	305	39	0	2	306	307	611	3.88e-102	375	0.974441	87.213	11835	5684	6151
V300094524L2C002R0030558712	TCTATCAAGAAACCTAGCTCATGCTGGACCATCTGTTGATTTAGCCATTTTCTCTCTACACTTAGCAGGAGCATCCTCTATTCTAGGGGCCATTAACTTTATTACAACTATCATTAATATGCGCGCTAAAAATTTGACTTTTTATCGTCTACCACTATTTGTAT	164	#N/A	#N/A	#N/A	#N/A	#N/A	#N/A	#N/A	#N/A	#N/A	#N/A	#N/A	#N/A	#N/A	11807	11762	45
A00253_267_H2C3JDRXY_2_2216_26702_20024	TTTATCAGGATTACAAAGTCATAGTGGACCTAGTGTGGATTTAGCTATATTTGCTTTACACTTATCAGGTGTAAGTAGTTTATTAGGAGCAATTAATTTTATAACTACTATCGTTAATATGAGAACACCAGGAATAAGATTACATAAATTAGCATTATTTGGGTGAGCTGTAGTTATTACTGCAGTATTACTATTATTATCATTACCTGTGTTAGCTGGTGGTATAACTATGGTATTAACAGATAGAAATTTTAACACATCATTCTTTGAAGTTGCTGGTGGTGGTGACCCTATATTATTCCAACATTTATTC	313	cellularOrganisms;Eukaryota;Fungi;Ascomycota;Sordariomycetes;Hypocreales;Nectriaceae;Ilyonectria;Ilyonectria_destructans	KU881725	313	12	0	1	313	402	714	2.14e-143	511	1	96.166	11772	4189	7583
A00253_267_H2C3JDRXY_2_2103_30825_8249	ATTAGCTAGTAATATAGCTCACGCTGGACCATCAGTAGATTTAGCAATTTTCTCTCTTCATCTAGCAGGAGCTTCTTCCATTCTAGGTGCTGTAAACTTCATTTCTACCGTAATCAATATACGATGACAAGGACTTCAATTAGAACGCATTCCTTTATTTGTATGAGCAGTTACAATTACTGTAGTTCTTCTTCTTCTATCTCTACCAGTTCTAGCTGGAGCAATCACCATACTTCTAACAGACCGAAATCTAAATACATCATTTTTCGATCCAGCAGGAGGCGGAGACCCCATTTTATACCAACATTTATTT	313	cellularOrganisms;Eukaryota;Metazoa;Annelida;Clitellata;Enchytraeida;Enchytraeidae;Fridericia;Fridericia_galba	KX618733	308	0	0	1	308	345	652	5.75e-157	556	0.984026	100	11730	7044	4686
V300094524L2C001R0030692861	ATTAGCAGGTATCCAGTCACATTCAGGAGGTTCAGTTGATTTAGCTATATTTAGTCTACATTTAGCCGGAGTATCTTCATTATTAGGTGCAATTAATTTTATTAGTACAACTTTAAATATGAGAACTAATGGAATGTCATTACATAAATTACCATTATTTGTATGGGCTATATTTGTTACAGCAATCTTATTATTATTATCTCTACCTGTATTGGCTGGTGCAATTACAATGTTACTTACAGATAGAAATTTTAATACTAGTTTCTATGATCCAGCTGGAGGTGGTGATCCAATTTTATACCAGCATCTTTTC	313	cellularOrganisms;Eukaryota;Fungi;Basidiomycota;Agaricomycetes;Agaricales;Entolomataceae;Entoloma;Entoloma_clypeatum	JN029433	309	28	0	1	309	297	605	1.65e-119	432	0.98722	90.939	11726	6665	5061
V300094524L2C001R0051361353	TTTATCTGGTTTACAAAGTCATAGTGGACCTAGTGTAGATTTAGCAATATTTGCTTTACATCTATCAGGAGTAAGTAGTTTACTAGGAGCAATGAACTTTATTACTACAATATTAAATATGAGAAGTCCAGGTATAAGATTACACAAATTAGCCTTATTCGGTTGAGCAGTAGTAGTAACAGCAGTGTTATTATTATTATCATTACCTGTGTTAGCCGGTGGAATAACTATAGTATAGAAATTTCAATACGTCCTTTTTCGAAGTAGCAGGTGGTGGAGATCCTATACTATACCAACATCTTTTC	305	#N/A	#N/A	#N/A	#N/A	#N/A	#N/A	#N/A	#N/A	#N/A	#N/A	#N/A	#N/A	#N/A	11726	5137	6589
V300094524L2C002R0200701886	ATTATCCTCAGGAATTGCTCACGCAGGAGCTTCCGTAGATTTAGCTATTTTTTCTTTACATTTAGCTGGAATTTCTTCTATCTTAGGAGCTGTAAACTTTATTACTACAGTAATTAATATACGATCAGATGGAATTACATATGACCGAATACCATTATTTGTATGATCAGTGATTATTACGGCTATTTTACTTCTCCTCTCATTACCTGTTTTAGCTGGGGCTATTACAATATTATTAACCGACCGAAATTTAAACACTTCATTTTTTGACCCTGCCGGAGGGGGAGATCCTATTTTATACCAACACCTTTTC	313	cellularOrganisms;Eukaryota;Metazoa;Arthropoda;Insecta;Diptera;Chironomidae;Tvetenia;Tvetenia_paucunca	JF288154	302	35	0	5	306	349	650	6.15e-106	388	0.964856	88.411	11683	7093	4588
A00253_267_H2C3JDRXY_2_2109_17219_1814	TTTAAGTGGAATTTTAGCTCATTCAAGTGCTGCCGTTGATTTTGCTATTTTTAGTTTGCATTTAGCAGGTATATCATCAATATTAGGTGCTATTAATTTTATGGTTACTATATTAAATATGAGAGTACCTGGTTTAAAGATGTCAATGGTACCTTTATTTGTTTGAAGTGTTTTTATTACTGCTGTATTGTTATTATTAGCATTACCAGTGTTAGCAGCAGCGATTACAATGTTATTAACAGATAGAAATTTTAATACATCATTTTTTGATCCTTCTGGTGGAGGTGATCCTATATTATATCAACATTTGTTT	313	cellularOrganisms;Eukaryota;undef_Eukaryota;undef_undef_Eukaryota;undef_undef_undef_Eukaryota;Himatismenida;Cochliopodiidae;Cochliopodium;Cochliopodium_spiniferum	KJ781459	307	54	0	7	313	357	663	3.89e-83	311	0.980831	82.41	11666	6781	4885
A00253_267_H2C3JDRXY_2_2270_26304_34115	TTTAGCCGGAATACAAAGTCACAGTGGACCTAGTGTAGATCTTGCAATTTTGCTTACACTTATCAGGGGTAAGTAGTTTATTAGGATCAATAAACTTCATAACTACTGTAGCTAATATGAGAACACCTGGAATAAAATTACACAAATTAGCCTTATTTGGATGAGCTGTAGCAATAACAGCAGTGTTATTACTATGTTCGTTACCTGTTTTAGCTGGTGGTATAACTATGGTTTTAACAGATAGAAACTTTAACACTTCATTCTTTGAAGTAGCTGGTGGAGGTGACCCTATATTATTCCAACACTTATTC	311	cellularOrganisms;Eukaryota;Fungi;Ascomycota;Sordariomycetes;Hypocreales;Hypocreaceae;Trichoderma;Trichoderma_asperellum	KR952346	313	3	2	1	311	396	708	1.87e-150	535	1	98.403	11597	3716	7881
V300094524L2C002R0341371142	TTTGAGCGGTGTAGTGGCGCATAGGGGTGCTTCCGTAGACTTGGCTATTTTTTCTTTACATTTAGCAGGTATATCTTCTATTCTTGGAGCCATTAACTTTATTACCACTATTTTTAATATACGTCCTAATTCTATTACCTTTGAACGACTGAGCCTATTTGTTTGATCAATTTTAATTACAGTGTTTTTACTACTACTTTCTTTGCCGGTTCTAGCTGGAGCTATTACAATACTTCTTACAGATCGTAATTTTAATACTAGTTTTTTTGATCCCGCAGGGGGAGGGGACCCGATCTTATATCAACATTTATTC	313	cellularOrganisms;Eukaryota;Metazoa;Mollusca;Gastropoda;Stylommatophora;Arionidae;Arion;Arion_silvaticus	KM611997	313	13	0	1	313	343	655	9.11e-142	507	1	95.847	11594	2721	8872
A00253_267_H2C3JDRXY_2_2105_25590_17253	ATTGTCCCATTTAGTATTTCACAGTGATCGTAGTGTGGATTATGCTATTTTATCATTGCATTTAGCTGGTATTTCCTCTCTTCTTGGAGCTATTAATTTTATGACCACTATTATTAATATGAAACAAAGTACCTGGTTTGAATTACCTCTCTATGTTTGGTCAATTTTTATAACTGCCATTCTTTTACTACTATCAGTTCCTGTATTAGCAGCGGGACTAACTATGTTGTTGACTGATAGACATTTTAATACAAGTTTTTTTATTCCCCAGGGGGGAGGAGATCCTGTTTTGTTTCAACATCTCTTT	307	#N/A	#N/A	#N/A	#N/A	#N/A	#N/A	#N/A	#N/A	#N/A	#N/A	#N/A	#N/A	#N/A	11586	7017	4569
A00253_267_H2C3JDRXY_2_2109_26892_36761	ACTTTCAACAACATTTTCTCCAAGTGGTTCAGTAGACTGTGCAATATTCGCATTACACTTAACAGGCGTATCGTCAATATTGGGATCATTAAATTTCATAGTAACAATATTTAATATGAGGGCTCCTGGTTTAACATACTCAAGATTAAATTTATTTGCATGAGCTATCCTAATAACATCATTTTTATTACTATTGTCATTACCTGTTTTAGCTGGTGCTATAACTATGCTTCTTTTTGATAGGAATTTAGGTACAACATTTTTTTATGCACCCGCAGGTGGAGATCCTATATTATTTCAACACCTATTT	310	cellularOrganisms;Eukaryota;undef_Eukaryota;undef_undef_Eukaryota;undef_undef_undef_Eukaryota;Himatismenida;undef_Himatismenida;Parvamoeba;Parvamoeba_rugata	JN202434	288	72	2	24	310	403	689	1.64e-43	179	0.925806	74.306	11583	4432	7151
A00253_267_H2C3JDRXY_2_2108_19542_30608	ATTAAGTGGAGTACAAAGTCACAGTGGACCTAGTGTTGATTTAGCTATATTTGGACTACATTTATCAGGTATAAGTAGTTTATTAGGTGCTATAAACTTTATTACTACAATACTTAATATGAGAAGTCCTGGTATAAGACTACATAAGTTAGCTTTATTTGGATGAGCTGTAGTAGTTACAGCTGTATTATTATTATTATCAATACCTGTGTTAGCCGGTGGAATAACTATGGTATTAACTGATAGAAATTTTAATACATCATTCTTTGAAGCAGCGGGTGGTGGTGATCCTATTTTATACCAACACTTGTTC	313	cellularOrganisms;Eukaryota;Fungi;Ascomycota;Leotiomycetes;Helotiales;undef_Helotiales;Phialocephala;Phialocephala_subalpina	NC_015789	305	22	0	2	306	508	812	1.76e-125	452	0.974441	92.787	11576	5151	6425
A00253_267_H2C3JDRXY_2_2239_18177_14935	ATTAAGTAGTGTTTTAGGGCATCCAGGTGCTTCTGTAGATTGTGTTATTTTTAGTCTACATTTAGCAGGTCTTTCATCTATGCTTGGTGCTATCAATTTTGTTGTTACAATTATTAACTGTCGACATATAGGTCAATATATGAGACGAACTCCATTATTTGTTTGATCCATTTTTTATACTTCAATCTTATTAATATTAGCTCTTCCAGTTTTAGCAGCAGCTATTACTATGTTATTAACCGATCGAAATTTAAATACAAGTTTTTTTGATTGATCTGCAGGAGGAGATCCAGttttttttCAACATATGTTT	313	cellularOrganisms;Eukaryota;Metazoa;Arthropoda;Insecta;Coleoptera;Staphylinidae;Tyrus;Tyrus_mucronatus	KJ967356	291	62	3	25	313	370	658	6.59e-55	218	0.923323	77.32	11569	6970	4599
A00253_267_H2C3JDRXY_2_2138_12147_33959	TCTAAGAGGATTAACTGGGCATAGGGGTGCTTCAGTAGATTTAGCTATTTTTTCTCTTCATTTAGCTGGTATTTCTTCTATTTTAGGTGCTATTAATTTTATTACTACAATTTTTAATATACGTCAGCTTGGAATAACTATAGAACGGTTAAGTTTATTTGTTTGATCTATTTTAGTTACTGTCTTTCTTCTTCTTCTTTCCCTTCCCGTTTTAGCAGGAGCTATTACAATATTATTAACAGATCGAAACTTTAATACTTCTTTTTTTGATCCAGCTggggggggTGATCCCATTCTTTATCAACACCTTTTT	313	cellularOrganisms;Eukaryota;Metazoa;Mollusca;Gastropoda;Stylommatophora;Succineidae;Succinea;Succinea_caduca	DQ658574	304	30	0	3	306	319	622	4.43e-114	414	0.971246	90.132	11523	6960	4563
A00253_267_H2C3JDRXY_2_2103_17137_12195	TTTAAGTGCTATAGCTTCTGATGCTTCAGTTGATTTTGCTATATTTAGTTTACATTTAGCAGGTATATCATCTATTTTAGGTGCAATAAATTTTATTGTAACTATATTTAATATGAGAGTACCTGGTATGAAAATGAATTTAATACCTTTATTTACTTGAGCTGTATTAATAACAGCTTTTTTATTATTAATATCGTTACCTGTTTTAGCAGCAGGTATTACAATGCTATTAACTGATAGAAACTTTAATAGTTCTTTTTTTAATCCATCAGGAGGAGGAGATCCTATTTTATTTCAACATCTTTTT	307	#N/A	#N/A	#N/A	#N/A	#N/A	#N/A	#N/A	#N/A	#N/A	#N/A	#N/A	#N/A	#N/A	11516	7379	4137
A00253_267_H2C3JDRXY_2_2240_11406_36839	ACTATCAGGAATACAAAGTCATAGTGGACCTAGTGTAGATTTAGCAATTTTTGCTTTACATTTATCAGGTGTTAGTAGTTTATTAGGTGCTATAAATTTTATTAGTACTCTGATAAATATGAGAGCACCTGGTATTAAATTACATGGTTTGACTTTATTTGGATGAGCTGTATTAATTACAGCTGTATTATTATTATTATCTTTACCAGTCTTAGCTGGAGCAATAACAATGGTATTAACAGATAGAAATTTTAACACATCATTCTTTGAAACAGCAGGAGGGGGTGATCCTATATTATTTCAACACTTATTT	313	cellularOrganisms;Eukaryota;Fungi;Ascomycota;Sordariomycetes;Hypocreales;Nectriaceae;Calonectria;Calonectria_colhounii	JN574872	310	34	0	3	312	255	564	6.57e-112	407	0.990415	89.032	11502	5821	5681
V300094524L2C002R0441101189	TTTATCTTCAAGTGATTTTCATTCAGGAGCTGCCGTTGATATGGCCATATTTAGCCGCATCTAGCAGGCGTAGCTTCTATTTTAGGTGCAATAAATTTTATTGTTACGATATTAATATGCGCGTTCCGGGTATGCATATGAATTACATCCCACTGTTGTTTGATCGGTGTTAATAACAGCAGTATTATTACTTTATCATTACCAGTTTTGGCTGCGGGCATTACGATGTATTAACAGATCGTAATTTTAACACGTCATTTTTTGACCCTTCAGGTGGAGGTGATCCTATTTATATCAACATCTTTTT	307	#N/A	#N/A	#N/A	#N/A	#N/A	#N/A	#N/A	#N/A	#N/A	#N/A	#N/A	#N/A	#N/A	11485	7382	4103
A00253_267_H2C3JDRXY_2_2233_29071_29669	TTTAAGTGCTATGGCTTCTGATGGTTCAGTAGATTTTGCAATTTTTAGTTTGCATTTGGCTGGAGTATCTTCTTTAATGGGGGCTATTAATTTTATAGCTACTGTGTTAAATATGCGTGTACCTGGCATGAGAATGAATTTCATACCTCTTTTTGTATGATCTGTGTTTATTACAGCTTTTTTATTGTTGTTATCATTGCCTGTATTGGCGGCAGGTATAACTATGCTGCTAACAGATCGTAATTTTAATAGTTCTTTTTTTAATCCTGCAGGAGGAGGTGATCCTATATTATATCAACATCTTTTT	307	#N/A	#N/A	#N/A	#N/A	#N/A	#N/A	#N/A	#N/A	#N/A	#N/A	#N/A	#N/A	#N/A	11477	6547	4930
A00253_267_H2C3JDRXY_2_2122_26603_17096	TTTAAGTGGTCCAGTAGCTCATGCTGGTCCTTCAGTTGATTTTGCTATTTTTTCATTACATATCGCTGGAGCTTCATCAATTATGGGTGCTATTAATTTTATTACTACAATTATTAATATGCGTCATCCAGGTTGTACTTTCCATAAATTAAACTTATTCGTATGGTCGGTATTTATTACAGCCTTTTTATTATTATTATCGCTACCAGTGTTAGCTGGAGCCATTACAATGTTATTAACAGATAGAAATTTCAATACTTCGTTCTTCGACGCCGCTGGTGGTGGAGACCCTGTATTATACCAACATTTATTC	313	cellularOrganisms;Eukaryota;undef_Eukaryota;undef_undef_Eukaryota;Oomycetes;Saprolegniales;Saprolegniaceae;Achlya_Saprolegniaceae;Achlya_racemosa	HQ708178	297	54	0	16	312	367	663	1.04e-77	293	0.948882	81.818	11472	6674	4798
V300094524L2C001R0410091128	CCTAGCCAGAAATCTTGCACATGCTGGACCCTCAGTAGATCTAGCTATTTTTTCACTACACTTAGCTGGAGCTTCCTCTATCCTTGGGGCCATCAATTTTATCACAACAGTAATCATGAAACG	123	#N/A	#N/A	#N/A	#N/A	#N/A	#N/A	#N/A	#N/A	#N/A	#N/A	#N/A	#N/A	#N/A	11461	7921	3540
V300094524L2C001R0430131816	CCTAGCTTCTAACCTAGCCCACTCAGGAGCCTCAATTGACTTGTCAATTTTCAGTCTTCATCTAGCTGGGGCCTCCTCAATTTTAGGGGCGATCAACTTCATCACTAGAGCAATCACTATACTACTCACTGACCGTAACATCAATACCTCATTCTTTGACCCAGCCGGAGGTGGGGACCCAATCCTTTACCAACATTTATTC	202	#N/A	#N/A	#N/A	#N/A	#N/A	#N/A	#N/A	#N/A	#N/A	#N/A	#N/A	#N/A	#N/A	11433	10168	1265
V300094524L2C002R0050808329	ATTATCTGGAATTGTTGCACATTCAGGTCCTGCTGTAGATTTAGCAATTTTTAGCTTACATATTGCAGGAGCCTCTTCTATAATGGGTGCAATAAATTTTATTGTAACCATAACGAATATGCGAGCACGTGGACTTACTTATTTCACAATGCCACTTTTTGCTTGATCTGTTTTAATTACTGCCTTTTTATTATTATTATCTTTACCAGTTTTAGCAGCTGCAATCACTATGTTATTAACAGACCGTAATTTTAATACTGGATTTTTTGTTGTACAAGCTGGAGGAGATCCTATTTTATTTCAACATTTATTT	313	cellularOrganisms;Eukaryota;undef_Eukaryota;undef_undef_Eukaryota;undef_undef_undef_Eukaryota;Longamoebia;Acanthamoebidae;Acanthamoeba;Acanthamoeba_comandoni	MH124200	304	54	5	15	313	362	660	1.36e-63	247	0.955272	78.947	11419	4562	6857
V300094524L2C001R0471375450	TTTAAGTGGTATATTAGCACATTCAGGAGGGGCTGTTGATTTTGCTATTTTTAGTTTACATTTAGCAGGTTTATCATCTATTTTAGGTGCAATAAATTTTATGGTTACTATATTAAATATGAGAGTACCTGGTTATAAAATGTCAATGATACCTTTATTTGTATGAAGTGTTTTTATAACAGCTATTTTATTATTATTGTCACTACCTGTATTAGCTGCTGCAATTACAATGTTATTAACAGATAGAAACTTTAATACATCATTCTTTGATTATGTTGGGGGAGGAGATCCAGTGTTATACCAACACTTATT	312	cellularOrganisms;Eukaryota;undef_Eukaryota;undef_undef_Eukaryota;undef_undef_undef_Eukaryota;Himatismenida;Cochliopodiidae;Cochliopodium;Cochliopodium_megatetrastylus	KJ781446	295	54	0	18	312	368	662	1.27e-76	289	0.945513	81.695	11417	9981	1436
A00253_267_H2C3JDRXY_2_2102_13973_36777	ATTATCGCATATTTTTGCACATTCGGGAGCGGCGGTAGATTTAGCGATATTTAGTTTACATTTAGCGGGAGTATCTTCTATTTTAGGAGCAATAAATTTTATATGTACAATAATAAATATGCGTGCGATTGGAATGAATATGCAACGGTTATCTTTATTTTGTTGGGCTGTATTAATTACTGCTATCTTATTATTATTATCGTTACCAGTTTTAGCCGGAGCGATAACGATGTTATTAACAGATCGTAATTTTAATACAACTTTTTTTGATCCGGCAGGTGGTGGAGATCCTGTTTTATATCAACATCTTTTT	313	cellularOrganisms;Eukaryota;Fungi;Basidiomycota;Agaricomycetes;Agaricales;Psathyrellaceae;Psathyrella;Psathyrella_candolleana	JN029500	290	54	0	18	307	314	603	6.58e-74	280	0.926518	81.379	11416	6447	4969
A00253_267_H2C3JDRXY_2_2250_13937_29011	TTTAGCCAGAAATATAGCTCATGCCGGACCGTCCGTTGATCTAGCTATTTTTTCGCTTCATTTAGCTGGTGCTTCATCAATTTAGGA	87	#N/A	#N/A	#N/A	#N/A	#N/A	#N/A	#N/A	#N/A	#N/A	#N/A	#N/A	#N/A	#N/A	11416	3398	8018
V300094524L2C001R0011184411	CCTCTCCTCAAATTTAGCTCATGCAGGAGGATCCGTTGATCTTTCTATCTTCAGTCTTCATCTAGCAGGGGCCTCCTCAATTTTAGGGGCAGTAAACTTTATTACTACAATCATTAATATACGATCAGTCGGAATAACTTGAGATCAAATACCTTTATTTGTCTGATCAGTATTTCTTACGGCTATCCTTCTCCTTTTATCCCTCCCAGTTCTTGCTGGAGCTATCACAATACTTCTTACGGACCGTAACATCAATACTTCTTTTTTTGACCCAGCAGGTGGAGGGGACCCCATTTTATACCAACATTTATTT	313	cellularOrganisms;Eukaryota;Metazoa;Arthropoda;Collembola;Poduromorpha;Neanuridae;Pseudachorutes;Pseudachorutes_dubius	HG422637	297	0	0	2	298	310	606	5.38e-151	536	0.948882	100	11412	6962	4450
A00253_267_H2C3JDRXY_2_2101_24469_31000	CTATCTAGATATTTTGCACATAGTGGTCCAGCTGTTGACTTAACAATTTTTTCTTTGCACATAGCAGGAATCTCTTCTATTTTAGGAGCAGTAAACTTTATTTCCACAATTATAAATATACGAACCCCCTCAATAACTTTAGAAATAATACCTCTTTTTGTATGATCTGTTTTTATCACAGCTATTCTTTTATTGTTATCCCTACCCGTTCTAGCCGGAGCTATTACAATACTCTTATTAGATCGAAACTTTAATACTTCTTTTTTTGATCCTGCTGGTGGGGGAGATCCTATTCTATACCAACACTTATTT	312	cellularOrganisms;Eukaryota;Metazoa;Arthropoda;Insecta;Diptera;Mycetophilidae;Boletina;Boletina_cordata	HQ230436	299	51	0	14	312	371	669	1.35e-82	310	0.958333	82.943	11369	6719	4650
A00253_267_H2C3JDRXY_2_2273_20745_2879	TCTTTCTTCTGTTTTAGCTCATACAGGTACATCTGTGGATTTCTCTATTTTTTCACTACACATTGCAGGAATTTCATCCATCTTAGGAGCTATTAATTTTATCTCAACAATAGTAAATATAAAAATTAAATTTTTAAAACTTGACCAAATCTCCCTTTTTATTTGATCAATTTTTATTACTACTATTCTTCTTCTCCTTTCTTTACCAGTATTAGCAGGAGCTATTACTATATTATTAACAGATCGGAACTTTAATACATCATTTTTTGACCCCATAGGAGGGGGAGACCCAATTCTATATCAACACTTATTC	313	cellularOrganisms;Eukaryota;Metazoa;Arthropoda;Insecta;Diptera;Cecidomyiidae;Resseliella;Resseliella_kadsurae	AB540124	311	43	0	2	312	347	657	5.76e-100	368	0.99361	86.174	11367	6320	5047
A00253_267_H2C3JDRXY_2_2104_23637_21637	TTTAAGTAGCATTTTATCTCATTCAGGTGGTGCTGTAGATTTTGCGATATTTAGCTTACATTTAGCAGGCTTATCTTCAATTTTAGGTGCTATAAATTTTATGGTAACTATTTTAAATATGAGAGTTCCAGGATTAAAAATGTCTATGATACCTTTATTTGTTTGAAGTGTTTTTATTACAGCTATATTATTATTATTATCTTTACCAGTTTTAGCTGCTGCTATAACTATGTTATTAACAGATAGGAATTTTAATACTTCATTTTTTGATCCTTCTGGTGGAGGAGATCCTATTTTATATCAGCATTTATTT	313	cellularOrganisms;Eukaryota;undef_Eukaryota;undef_undef_Eukaryota;undef_undef_undef_Eukaryota;Himatismenida;Cochliopodiidae;Cochliopodium;Cochliopodium_kieliense	KJ569729	303	54	0	11	313	361	663	5.77e-81	304	0.968051	82.178	11366	6475	4891
V300094524L2C001R0100273949	TTTATCAGGTATACAAAGTCATAGTGGTCCTAGTGTAGATTTAGCTATATTTGGTTTACATTTATCAGGTGTTAGTAGTTTACTTGGTGCTATGAATTTTATCACTACAATATTAAATATGAGAAGTCCAGGTATAAGATTACACAAATTAGCTTTATTTGGATGGGCTGTTATAGTAACAGCTGTTTTACTATTATTATCTTTACCAGTTCTTGCTGGTGGAATAACAATGATTTTAACAGATAGAAACTTTAATACTTCATTCTTTGAAACAGCTGGTGGTGGTGATCCTATATTATACCAACATCTTTTC	313	cellularOrganisms;Eukaryota;Fungi;Ascomycota;Leotiomycetes;Helotiales;Chaetomellaceae;Synchaetomella;Synchaetomella_acerina	JX989833	305	32	0	2	306	307	611	6.57e-112	407	0.974441	89.508	11356	5586	5770
A00253_267_H2C3JDRXY_2_2155_4607_30107	ATTATCAGGTATCGCTTCTCACTCTGGTGGATCTGTAGATTTAGCTATTTTCAGTCTTCACTTATCTGGTATTTCTTCTATGTTAGGTGCAATGAACTTTATTACAACTATTATTAATATGAGAGCTCCTGGAATGTCATTCCATAAAATGCCTCTATTTGTATGGGCTGTATTAATTACAGCAGTTCTATTACTTCTATCTTTACCTGTATTAGCAGGAGGAATTACTATGTTATTAACAGATCGAAACTTTAATACATCATTCTTCGATCCAGCTGGTGGAGGAGATCCAATTTTATATCAACATTTATTT	313	cellularOrganisms;Eukaryota;Fungi;Mucoromycota;Mucoromycetes;Mucorales;Mucoraceae;Mucor;Mucor_circinelloides	KR809877	312	11	0	1	312	393	704	6.14e-144	514	0.996805	96.474	11353	10142	1211
V300094524L2C001R0030858539	TTTAAGTGGAGTACAGAGTCACAGTGGACCTAGTGTAGACTTGGCTATTTTTGCCTTACATTTATCTGGTATAAGTAGTTTATTAGGTGCAATAAACTTTATAACTACTATACTTAATATGAGAAGTCCAGGTATAAAATTACACAAATTAGCCTTATTTGGATGAGCTGTAGTTGTTACAGCAGTATTATTATTACTATCATTACCTGTTCTTGCCGGTGCAATTACAATGGTTTTAACTGATAGAAACTTTAATACATCATTCTTTGAAGCTGCAGGTGGTGGTGATCCTATACTTTACCAACATCTATTC	313	cellularOrganisms;Eukaryota;Fungi;Ascomycota;Leotiomycetes;undef_Leotiomycetes;Pseudeurotiaceae;Pseudogymnoascus;Pseudogymnoascus_pannorum	NC_027422	313	25	0	1	313	402	714	1.76e-125	453	1	92.013	11334	5199	6135
A00253_267_H2C3JDRXY_2_2160_22959_2080	TCTGTCAGGAATACAAAGTCATAGTGGACCAAGTGTAGATTTAGCTATATTTGCTTTACATCTTTCAGGGATTAGTAGTTTACTAGGGGCAATGAACTTTATAACAACAATTTTAAATATGAGAAGCCCTGGTATAAGACTGCATAAACTGGCTTTATTTGGGTGAGCCGTGGTAGTTACAGCAGTGTTATTACTACTATCTTTACCTGTATTAGCCGGAGGTATTACAATGGTTTTAACAGATAGAAATTTTAATACATCCTTCTTTGAAGTGGCAGGTGGTGGAGACCCTATATTGTATCAACACCTATTC	313	cellularOrganisms;Eukaryota;Fungi;Ascomycota;Dothideomycetes;Capnodiales;Teratosphaeriaceae;Hortaea;Hortaea_werneckii	MUNK01000629	312	45	0	2	313	397	708	8.55e-98	361	0.996805	85.577	11323	6815	4508
V300094524L2C001R0031310464	ATTATCTGCAGTTGAAGGTATTGGTGTAGATTGTGCAATTTTTAGTTTACATTTAGCTGGTGCAGCTTCTTTAATGGGCGCTATAAATTTTATTACTACAGTTTTTAACATGAGAGCTCCAGGTATAACTATGCATACATTGCCGTTGTTTATATGATCAATGTTAGTTACAGCGTTTTTATTAGTATTTTCTTTGCCTGTTTTAGCTGCAGCTATAACAATGTTATTAACAGATAGAAATTTTAATACTTCTTTTTATTTGGTGTCAGGTGGTGGTGATCCAGTTCTTTTTCAACATCTTTTT	304	#N/A	#N/A	#N/A	#N/A	#N/A	#N/A	#N/A	#N/A	#N/A	#N/A	#N/A	#N/A	#N/A	11317	7319	3998
A00253_267_H2C3JDRXY_2_2101_22299_25927	TTTATCTGGAATACAAAGTCATAGTGGACCTAGTGTAGATTTAGCAATTTTTGCTTTACATTTATCAGGGGTTAGTAGTTTATTAGGTGCAATAAATTTTATAACAACTATAGTAAATATGAGATCTCCTGGTATTAAATTACACGGGTTAACTTTATTTGGATGAGCTGTAGTAATCACAGCTGTATTATTGTTATTATCTTTACCTGTTTTAGCTGGAGGAATTACAATGGTATTAACAGATAGAAATTTTAATACTTCATTTTTTGAACCAGCTGGTGGAGGTGATCCTATATTATTCCAACATTTATTT	313	cellularOrganisms;Eukaryota;Fungi;Ascomycota;Sordariomycetes;Hypocreales;Nectriaceae;Calonectria;Calonectria_colhounii	JN574872	311	29	0	2	312	254	564	5.76e-119	431	0.99361	90.675	11308	5919	5389
A00253_267_H2C3JDRXY_2_2243_5990_33849	TTTATCTGGATTACAAAGTCACAGTGGACCTAGTGTTGACTTGGCTATATTCGCCTTACATTTATCAGGGGTAAGTAGTTTATTAGGTGCTGTAAACTTTATAACTACTATAGCTAATATGAGAACACCTGGTATAAAATTACATAAATTAGCATTATTCGGGTGAGCTGTAGTTATTACAGCTGTATTATTATTATCATTACCTGTATTAACTGGTGGTATAACAATGATATTAACAGACAGAAACTTTAATACTTCATTCTTCGAAGTAGCTGGAGGAGGAGATCCAATCTTATTCCAACACTTATTC	310	cellularOrganisms;Eukaryota;Fungi;Ascomycota;Sordariomycetes;Hypocreales;Clavicipitaceae;Epichloe;Epichloe_hybrida	KX066187	306	13	1	1	303	396	701	1.25e-133	479	0.977419	94.771	11281	4998	6283
V300094524L2C001R0120585643	ATTATCAGGAATACAAAGTCATAGTGGACCTAGTGTTGATTTAGCTATATTTGGTTTACATTTATCAGGTGTAAGTAGTTTATTGGGAGCAATAAACTTTATTACTACTATATTAAATATGAGAAGTCCCGGTATTAGATTACATAAACTAGCTTTATTTGGTTGAGCTGTATTAGTTACTGCAGTTCTTCTTTTATTATCTTTACCAGTGTTAGCTGGAGGAATAACTATGGTATTAACAGATAGAAATTTTAATACTTCATTTTTTGAAACTGCTGGTGGAGGTGATCCTATATTATACCAACACCTTTTC	313	cellularOrganisms;Eukaryota;Fungi;Ascomycota;Leotiomycetes;Helotiales;Chaetomellaceae;Synchaetomella;Synchaetomella_acerina	JX989833	313	36	0	1	313	306	618	8e-111	403	1	88.498	11262	6165	5097
A00253_267_H2C3JDRXY_2_2234_11089_23422	TTATCAGCTAATATTGCTCATGAAGGATCCTCAGTTGACCTGGCTATTTTTAGCCTTCACATAGCAGGTGTTTCCTCAATCCTAGGAGCTATTAATTTTATCTCTACGGTTATCAATATACGTCCATTAGGAATAACCCCCGAACGAATACCCTTATTTGTTTGAGCAGTTAAAATTACAGCAATCCTCCTCCTTCTTTCACTTCCTGTATTAGCTGGGGCAATCACCATACTATTAACAGATCGAAACGTAAATACCTCTTTTTTTGACCCTGCCGGAGGGGGAGATCCCATTCTTTATCAACACTTATTT	312	cellularOrganisms;Eukaryota;Metazoa;Arthropoda;Insecta;Coleoptera;Curculionidae;Sciaphilus;Sciaphilus_asperatus	KM445717	305	8	0	1	305	347	651	1.75e-144	515	0.977564	97.377	11244	9811	1433
V300094524L2C001R0020191477	TTTGAGCTCTATTCAAAGTCATTCTGGAGGTGCTGTTGACTTGGCTATTTTTAGTTTGCACGTATCTGGTGTTTCGAGTTTGTTAGGGGCTATAAATTTTATTACAACTATTGCAAATATGCGAACTCCTAAAATGCATTATAATGGTATGCCGTTATTTGTGTGGTCAATTTTAGTTACTGCATTTTTATTATTACTATCTTTACCTGTGTTAGCTGGTGCTATTACTATGCTACTTACTGATAGAAATTTTAACACTACTTTTTTTGATCCAGCAGGAGGCGGTGATCCTATTTTATATCAACATTTGTTT	313	cellularOrganisms;Eukaryota;undef_Eukaryota;Rhodophyta;Florideophyceae;Corallinales;undef_Corallinales;undef_undef_Corallinales;uncultured_Corallinales	GQ917559	316	57	3	1	313	352	664	2.3e-73	279	1	80.063	11243	6525	4718
V300094524L2C002R0200800508	TTTAAGCGACTCTATTTATCACCCGGGCCCTGCCGTAGACATGGCAATTTTTAGTCTTCATCTCGCTGGGGCGTCCTCTCTTTTAGGCGCCATCAATTTTATAGTTACTATAACTCACCTACGCGCCACAAATATCTATTTTTATAAATTACCACTATTTTGCTGATCAATCTACGTTACCGCCTTTTTGCTACTTTTGTCTTTGCCGGTATTGGCGGCGGCGATTACAATGTTACTAACGGATAGAAACTTTAATACTAGCTTTTTTGACCCGGCGGGCGGTGGGGACCCCATACTTTATCAGCACCTATTC	313	cellularOrganisms;Eukaryota;Metazoa;Cnidaria;Anthozoa;Scleractinia;Flabellidae;Flabellum;Flabellum_arcuatile	HM018636	275	71	0	32	306	320	594	2.02e-42	177	0.878594	74.182	11241	4797	6444
V300094524L2C002R0261141866	TTTATCTGGTTTACAAAGTCATAGTGGACCTAGTGTAAGT	40	#N/A	#N/A	#N/A	#N/A	#N/A	#N/A	#N/A	#N/A	#N/A	#N/A	#N/A	#N/A	#N/A	11231	9458	1773
V300094524L2C001R0070815589	ATTATCAGCAATTGAAGGTAAAGGAGTTGATTTTGCTATTTTTAGTTTACATATTGCAGGTGCAGCTTCATTAGCAGGTGCAATAAATTTTATTACTACAATTTTTAATATGCGTGTTCCTGGTATGGGAATGCATTTATTGCCTTTATTTGTTTGATCGCTATTAATTACAGCCTTTTTGTTAGTTTTTTCATTACCTACATTTGCGGCAGCTATTACAATGTTATTAACAGATAGAAATTTTAATACATCATTTTATGTAGCAGATGGTGGAGGAGATCCTGTATTATATCAACATTTATTT	304	#N/A	#N/A	#N/A	#N/A	#N/A	#N/A	#N/A	#N/A	#N/A	#N/A	#N/A	#N/A	#N/A	11206	7181	4025
A00253_267_H2C3JDRXY_2_2108_12798_26850	TCTTGCTGCTAATATCGCTCATGCTGGTGCTTCTGTTGATTTAACAATTTTTAGACTTCATTTAGCTGGTGCTTCTTCTATTCTAGGTGCAGTAAATTTTATTACTACAATTATTAATATACGATCCCCAGGAATATCATGAGATCAAACTCCTCTATTTGTTTGATCAGTTTTCCTTACTGCTATTCTTCTTTTATTATCTCTTCCTGTTTTAGCTGGAGCTATTACAATACTTCTTACAGATCGTAATCTTAATACATCATTTTTTGACCCAGCAGGAGGTGGTGACCCTATTTTATACCAACATTTATTT	313	cellularOrganisms;Eukaryota;Metazoa;Arthropoda;Collembola;Poduromorpha;Onychiuridae;Protaphorura;Protaphorura_janosik	KY513541	313	32	0	1	313	318	630	2.98e-116	421	1	89.776	11195	6500	4695
V300094524L2C002R0240284301	GTTATCAGGAATACAATCTCACAGTGGACCAAGTGTAGATTTAGCAATATTTGGTTTACATTTAAGTGGTATAAGTAGTATGTTAGGTGCTATGAATTTTATAACAACTATTTTAAATATGAGAAGTCCTGGAATACGTTTACACAAATTAGCTTTATTTGGATGAGCTGTAATTATTACAGCTGTATTATTATTATCATTACCTGTATTAGCAGGTGGTATAACTATGATTTTAACAGATAGAAATTTTAATACTTCATTCTTTGAAGTAGCTGGTGGAGGTGATCCTATATTATTCCAACATTTATTC	310	cellularOrganisms;Eukaryota;Fungi;Ascomycota;Eurotiomycetes;Eurotiales;Aspergillaceae;Penicillium;Penicillium_waksmanii	FJ004560	281	12	1	33	310	1	281	3.84e-121	438	0.896774	94.662	11194	5710	5484
A00253_267_H2C3JDRXY_2_2101_5665_8923	ACTAAGTGGAGTACAAAGTCACAGTGGACCAAGTGTTGATTTAGCTATATTTGCTTTACATTTATCTGGTATAAGTAGTTTATTAGGTGCAGTTAATTTCATAACTACTATACTTAACATGAGAAGTCCAGGTATAAGATTACACAAATTAGCTTTATTTGGATGAGCCGTAGTTGTTACAGCTGTATTATTATTACTATCATTACCTGTATTAGCTGGTGCAATTACAATGGTATTAACGGATAGAAACTTTAATACATCATTCTTTGAAGCAGCTGGTGGTGGTGACCCTATATTATACCAACATTTATTC	313	cellularOrganisms;Eukaryota;Fungi;Ascomycota;undef_Ascomycota;undef_undef_Ascomycota;undef_undef_undef_Ascomycota;Tetracladium;Tetracladium_breve	EU883397	311	17	0	3	313	266	576	2.98e-135	485	0.99361	94.534	11176	4891	6285
A00253_267_H2C3JDRXY_2_2114_16441_9236	TCTTTCAGGTGTGCAAAGTCATAGTGGACCTAGTGTCGATTTAGCTATATTTGCTTTACATTTATCAGGGATAAGTAGTTTATTAGGAGCTATGAACTTCATAACAACAATAATGAATATGAGAACTCCTGGTATAAGATTACACAAACTAGCTTTATTTGGATGAGCTGTAGTTATAACAGCAGTGTTATTATTATTATCTTTACCTGTTTTAGCTGGTGCAATCACTATGCTTTTAACAGATAGAAATTTTAATACCTCATTCTTTGAAACAGCTGGAGGTGGTGATCCTATTTTATTCCAACATCTTTTC	313	cellularOrganisms;Eukaryota;Fungi;Ascomycota;Sordariomycetes;Ophiostomatales;Ophiostomataceae;Sporothrix;Sporothrix_schenckii	AB568599	300	27	0	14	313	409	708	1.04e-115	420	0.958466	91	11157	9354	1803
V300094524L2C001R0051345395	TCTTTCAAATCAAATATTTCACGGAGGAAATTCAATTGATCTAGCTATCTTTTCCCTTCATCTTGCTGGGGCTTCCTCAATTTTAGGTGCTATTAACTTCATCACTACTATTATAAATATACGACCAATAGGTATATCTTTTGAACGCATTCCACTTTTTGTATGATCTGTATTCATCACAGCAATTCTATTACTTCTATCCCTCCCAGTTTTAGCTGGGGCAATCACAATACTATTAACAGATCGAAACTTCAACACATCCTTCTTTGATCCTAGAGGAGGAGGAGATCCAATCCTGTACCAACACCTCTTC	313	cellularOrganisms;Eukaryota;Metazoa;Arthropoda;Arachnida;Ixodida;Ixodidae;Rhipicephalus;Rhipicephalus_sanguineus	NC_002074	276	50	0	32	307	421	696	9.76e-72	273	0.881789	81.884	11153	6464	4689
V300094524L2C002R0331238672	GTTAAGTGGAATTGATGCACATTCTGGACCATCTGTTGATTTAGCTATTTTTAGCCTACATTTATCAGGTGCGTCATCTATTATGGGTGCCATTAATTTTTTAGTTACAATTGTAAATATGCGGGCAAGGCAGTTAAGCTTTTACTATTTACCTTTATTTGTTTGATCAGTATTTATTACCGCTATATTGCTTTTATTATCTTTACCTGTTTTAGCTGGTGCTATTACAAATACGTGTAGGCTTGGTACTGGATGAACAGTTTACCCTCCGAA	273	#N/A	#N/A	#N/A	#N/A	#N/A	#N/A	#N/A	#N/A	#N/A	#N/A	#N/A	#N/A	#N/A	11129	5217	5912
A00253_267_H2C3JDRXY_2_2101_13575_8594	TTTATCTTCAGAACAAGCTCATTCTGGACCTTCAGTGGATATGGCTATTTTTTCATTGCATCTGTCGGGTATTTCTTCTATTTTAGGAGCAATAAACTTTATAACTACTATTTATAATATGAGGTTTCCTGGAATGACATGACATAGATTACCCTTGTTTGTATGATCTGTATTTATTACTGCAATTTTATTATTACTTTCTCTTCCAGTTTTAGCAGGAGGTATAACTATGTTATTAACTGATAGAAATTTTAATACTACATTCTTTGATCCAGCAGGAGGAGGAGATCCTATACTTTATCAACATCTTTTT	313	cellularOrganisms;Eukaryota;undef_Eukaryota;undef_undef_Eukaryota;undef_undef_undef_Eukaryota;Plasmodiophorida;Plasmodiophoridae;Spongospora;Spongospora_subterranea	KF738139	312	54	0	2	313	403	714	7.5e-86	320	0.996805	82.692	11122	6129	4993
A00253_267_H2C3JDRXY_2_2102_20645_9408	TTTAAGTAGTATAGCAAGTCACTCAGGAGGAGCTGTAGACTTAGCAATTTTTAGTCTTCATTTATCAGGTATAAGTAGTATTCTTGGAGCTATAAATTTTATTACTACGATTTTAAACATGCGAGGTCCTGGCATGACTATGCACAGACTTCCATTATTTGTGTGGTCTGTATTTATTACTGCTTTTTTATTACTTTTATCTCTTCCTGTATTAGCAGGTGGTATCACTATGCTATTAACTGACCGTAATTTTAATACTACATTTTTTGATCCAGCAGGTGGTGGTGATCCAGTGTTATTTCAACACTTGTTT	313	cellularOrganisms;Eukaryota;Viridiplantae;Chlorophyta;Trebouxiophyceae;Trebouxiales;Trebouxiaceae;Lobosphaera;Lobosphaera_incisa	NC_027060	304	46	0	3	306	398	701	2.29e-92	342	0.971246	84.868	11102	6549	4553
V300094524L2C002R0190629210	TCTAAGTGCAATCGCCTTCCACCCGTCTGCGGCCGTTGATCTTGGTATCTTCAGCCTTCACATCGCCGGTATCTCATCGATCGCCGGTGCAATTAACTTCATCGTAACTATTCTGAACATGCGTAACCGCGGTATGACGATGCACGCCATGCCTCTATTCGTCTGGTCAGTCCTTATTACGGCAGTTCTTCTGGTTCTTTCACTTCCGGTTCTTGCTGGTGGTATTACTATGCTCCTCATTCTTCAACCCGGCAGGTGGTGGTGACCCGGTTCTGTTCCAACATCTGTTC	290	#N/A	#N/A	#N/A	#N/A	#N/A	#N/A	#N/A	#N/A	#N/A	#N/A	#N/A	#N/A	#N/A	11077	10626	451
A00253_267_H2C3JDRXY_2_2110_25617_16297	ATTAGCAGGTATAGAAAGTCATTCAGGTGGTTCTGTAGATTTAGCAATTTTTAGTTTACATTTAGCGGGTGCTTCATCTATTTTAGGAGCTATTAATTTTATAACAACTATTATAAATATGCGTGCTCCTAGTTTAAAAATGCATTGAATACCTTTATTTGTTTGAGCAATTTTTATTACAGCATTTTTATTACTATTATCATTACCTGTATTAGCTGGTGCTATTACAATGTTATTAACCGATAGAAATTTTAATACAACATTTTTTGATCCTGCAGGCGGAGGAGATCCAATTTTATACCAACATTTATTT	313	cellularOrganisms;Eukaryota;undef_Eukaryota;Rhodophyta;Florideophyceae;Corallinales;undef_Corallinales;undef_undef_Corallinales;uncultured_Corallinales	GQ917303	299	43	0	15	313	366	664	1.88e-93	346	0.955272	85.619	11070	5761	5309
V300094524L2C001R0600131985	ATTAGCTGGAATACAATCACACTCAGGTGGTTCAGTTGATTTAGCTATTTTCTCTCTGCATTTAAGCGGGGTTTCTTCACTATTGGGTGCTATGAATTTTATTAGTACAGTCCTTAACATAAGAGCTAAAGGT	133	#N/A	#N/A	#N/A	#N/A	#N/A	#N/A	#N/A	#N/A	#N/A	#N/A	#N/A	#N/A	#N/A	11016	9111	1905
V300094524L2C001R0130107376	ACTAGCCAGAAACATAGCTCATGCTGGACCATCAGTTGATCTAGCAATTTTCTCCCTTCATTTAGCAGGAGCTTCTTCAATTCTAGGTGCAGTAAATTTCATTTCCACAGTAATCAATATACGTTGACAAGGATTACAATTAGAACGTATTCCTTTATTCGTATGAGCAGTAACAATTACAGTAGTTCTTCTTCTTCTATCCCTTCCAGTACTAGCTGGTGCTATTACCATACTACTAACCGATCGTAATTTAAATACTTCATTTTTTGACCCAGCTGGTGGTGGTGATCCAATTCTATATCAACATCTATTT	313	cellularOrganisms;Eukaryota;Metazoa;Annelida;Clitellata;Enchytraeida;Enchytraeidae;Fridericia;Fridericia_bisetosa	KU586588	288	35	0	3	290	348	635	2.45e-98	362	0.920128	87.847	11006	5984	5021
A00253_267_H2C3JDRXY_2_2122_15908_11130	ATTGAGTAGTAATATTGCTCATTCTGGACCATCTGTAGATTTCGCAATTTTTAGCTTGCATATTGCAGGGGCTAGCTCTATTATAGGAGCCATTAATTTTATCACTACAATTATCAATATAAGACATCCTGGATGTACTTTCCATAAGATAAGCTTATTTGTTTGAAGTGTATTTATTACTGCATGATTATTATTATTATCTTTACCGGTTTTAGCAGGGGCTATTACAATGTTGTTAACAGATAGAAATTTTAATACTTCATTTTTCGACTATATCGGAGGGGGAGATCCTGTTTTATATCAACATTTATTC	313	cellularOrganisms;Eukaryota;Metazoa;Cnidaria;Hydrozoa;Leptothecata;Mitrocomidae;Halopsis;Halopsis_ocellata	MF000506	295	56	2	20	313	371	664	5.06e-69	264	0.939297	80.339	11000	4881	6119
V300094524L2C001R0030326604	TCTATCGTCTAATATTGCTCACGCCGGAGCCTCTGTAGACTTCGCCATCTTTTCCTTACACCTAGCCGGCGCCTCCTCTATTATGGGGTCGGCCAACTTTATCACCACGATTATTAATATACGTACAAGAGGAATAACTATAGAAAAACCCCCACTATTCGTATGATCGGTGCTTTTAACGGCCATCTTACTTCTACTGTCTTTACCAGTGCTAGCGGGGGCCATCACCATGCTATTAACAGACCGCAACTTTAATACCTCTTTCTTCGACCCAGCTGGCGGTGGAGACCCCATTCTATACCAACACCTGTTT	313	cellularOrganisms;Eukaryota;Metazoa;Arthropoda;Insecta;Ephemeroptera;Heptageniidae;Epeorus;Epeorus_punctatus	JN200321	293	64	0	14	306	304	596	5.77e-62	241	0.936102	78.157	10973	4947	6026
V300094524L2C001R0410073077	ACTTGCCGGTAACCTCTCACATTCAGGCCCCTCTGTTGATATGGCTATTTTCTCCTTACACCTCGCCGGAGCCTCGTCGATCCTGGGAGCAATCAACTTCATTACCACAATTATTACTACTCTA	124	#N/A	#N/A	#N/A	#N/A	#N/A	#N/A	#N/A	#N/A	#N/A	#N/A	#N/A	#N/A	#N/A	10964	9591	1373
V300094524L2C001R0010830608	TAGCCAGAAATCTTGCACATGCTGGGCCTTCAGTAGATCTAGCTATTTTTTCACTACACTTAGCCGGAGCTTCCTCTATCCTTGGAGCCATCAATTTTATCACAACAGTAATCAATATACGCTGAAGAGGTTTACGACTAGAACGAATCCCCCTATTCGTATGAGCTGAAGTAATTTCAGTTGCCC	186	#N/A	#N/A	#N/A	#N/A	#N/A	#N/A	#N/A	#N/A	#N/A	#N/A	#N/A	#N/A	#N/A	10940	10913	27
A00253_267_H2C3JDRXY_2_2101_31521_24956	ATTATCTGCTGTAGAAGGTATAGGAGTAGATTGTGCTATATTTAGTTTGCATTTAGCAGGTGCAGCATCTTTATTAGGTGCTATTAATTTTATAACAACTATTTTTAATATGAGAACACCTGGTATGACTATGTATTCATTACCATTATTTATTTGATCTATGTTAGTAACAGCATTTTTATTAGCATTTTCTTTACCTGTTTTAGCAGCTGCAATAACTATGTTATTAACTGATAGAAATTTTAATACGTCATTTTATTCAGTTGCAGGTGGTGGTGATCCCATTTTATTTCAACATTTATTT	304	#N/A	#N/A	#N/A	#N/A	#N/A	#N/A	#N/A	#N/A	#N/A	#N/A	#N/A	#N/A	#N/A	10935	6788	4147
A00253_267_H2C3JDRXY_2_2142_18629_27054	GTTAAGTAGTGCAATTGCACACGCTGGACCGTCTGTTGATTTTGCAATCTTTAGTTTACATTTAGCGGGTGCTTCTTCAATTTTAGGAGCAATTAATTTTATTACTACAATTATAAATATAAGATGTAATGGTTTAACATTTACAAGACTAAATTTATTTGTTTGGTCTGTTTTTGTTACAGCTTGGTTACTATTATTATCTCTACCAGTTTTAGCTGGTGCTATTACGATACTGTTAACAGATAGAAATTTAAATACATCATTTTTTGATGCTGCAGGAGGAGGAGATCCTGTTTTATACCAACATTTATTT	313	cellularOrganisms;Eukaryota;Metazoa;Arthropoda;Insecta;Lepidoptera;Crambidae;Metasia;Metasia_homogama	HQ952727	300	51	0	14	313	359	658	3.89e-83	312	0.958466	83	10931	4819	6112
A00253_267_H2C3JDRXY_2_2231_21902_29246	ATTATCAGCAATGGCTTCAGATGGTTCAGTAGATTTAGCTATTTTTAGTTTACATTTAGCTGGTATATCTTCTATATTAGGTGCTATTAATTTTATAGCAACAGTTATAAATATGAGATCACCTGGTTTTAGAATGGGATCATTACCTTTATTTGTTTGAGCTGTTTTAATTACAGCGGTATTATTATTATTATCTTTACCAGTATTAGCTGCTGGTATTACAATGTTATTAACAGATAGAAATTTTAATAGTTCATTTTTTAATCCATCTGGTGGAGGTGATCCTATTTTATATCAACATCTTTTT	307	#N/A	#N/A	#N/A	#N/A	#N/A	#N/A	#N/A	#N/A	#N/A	#N/A	#N/A	#N/A	#N/A	10924	7225	3699
V300094524L2C001R0090500035	TTTATCTGGTTTACAAAGTCATAGTGGACCTAGTGTAGATTTAGCAATATTTGCTTTACATCTATCAGGAGTAAGTAGTTTACTAGGAGCAATGAACTTTATTACTACAATATTAAATATGAGAAGTTACGAGGAGTCGAGGTACAGGATGAACTGTTTATCCTCC	166	#N/A	#N/A	#N/A	#N/A	#N/A	#N/A	#N/A	#N/A	#N/A	#N/A	#N/A	#N/A	#N/A	10909	10828	80
A00253_267_H2C3JDRXY_2_2111_31765_32236	TTTATCTGGTTTACAGAGTCATAGTGGACCTAGTGTAGATTTAGCTATATTTGCTTTACATTTATCAGGTATTAGTAGTTTACTTGGAGCTATGAACTTTATTACAACAATATTAAATATGAGATCACCTGGAATAAGATTACATAAACTAGCTTTATTTGGGTGAGCCGTAGTAGTTACAGCTGTATTATTACTATTATCATTACCTGTTTTAGCCGGAGGAATAACTATGGTATTAACAGATAGAAATTTTAATACATCTTTTTTTGAAGTAGCTGGTGGAGGTGATCCAATATTATACCAACATCTTTTC	313	cellularOrganisms;Eukaryota;Fungi;Ascomycota;Eurotiomycetes;Chaetothyriales;Herpotrichiellaceae;Cladophialophora;Cladophialophora_bantiana	KX257489	307	31	0	1	307	528	834	4.43e-114	415	0.980831	89.902	10889	5357	5531
A00253_268_H2CGLDRXY_1_2218_2573_36166	TTTATCTGGAATACAATCACACTCTGGTGGATCTGTAGATTTAGCTATCTTTAGTTTACACTTAGCAGGGATATCTTCTCTATTAGGTGCTATAAATTTCATTAGTACAACATTAAATATGAGAACAAACGGAATGTCATTACATAAATTACCTCTATTCGTATGGGCTATATTTGTAACAGCTATATTATTGTTATTATCATTACCTGTATTAGCAGGAGCAATAACTATGTTATTGACAGATAGAAACTTTAATACTAGCTTCTATGACCCTGCAGGAGGAGGAGATCCTATCTTATATCAACACTTATTC	313	cellularOrganisms;Eukaryota;Fungi;Basidiomycota;Agaricomycetes;Polyporales;Polyporaceae;Ganoderma;Ganoderma_applanatum	KR109212	313	39	0	1	313	393	705	1.76e-106	389	1	87.54	10887	6485	4402
A00253_267_H2C3JDRXY_2_2122_31069_19194	GCTAAGTAGTTTAAAAGGCCACGCTGGTCCTTCAGTGGATTTAGCAATTTTAAGCATGCACTTAGCTGGTGCTTCTTCAATTTTAGGTTCTATTAATATGATCGTAACAATTTTTAACATGAGACCAAAAGGTATGACTCTGTTCCGCATGCCTTTATTTATTTGATCTGTTCTTATTACCTCATTCTTACTAGTATTATCATTACCGGTTCTTGCTGGCGGTATTACAATGTTATTAACAGACCGTCAATTTAATACAGCATTCTTTGTACCAGCTGGTGGCGGAGACCCTGTTCTTTTCCAACATATTTTC	313	cellularOrganisms;Eukaryota;Metazoa;Arthropoda;Insecta;Hymenoptera;Xyelidae;Xyela;Xyela_curva	KF528449	302	73	1	13	312	154	455	4.16e-51	205	0.958466	75.166	10858	6276	4582
V300094524L2C001R0591346408	TCTAGCAAGAAACATAGCTCATGCAGGCCCATCTGTTGATTTACG	45	#N/A	#N/A	#N/A	#N/A	#N/A	#N/A	#N/A	#N/A	#N/A	#N/A	#N/A	#N/A	#N/A	10850	4367	6483
A00253_267_H2C3JDRXY_2_2101_25003_11945	TTTATCAGGGTTACAGAGTCATAGTGGACCTAGTGTAGACTTAGCGATATTTGCTTTACATTTATCAGGTGTAAGTAGTTTATTAGGTGCTATAAACTTCATTACTACAGTAATTAATATGAGAACACCAGGTATAAGATTACATAAATTAACTTTATTTGGTTGAGCTGTTATAATTACAGCTATTTTGTTATTATTATCTTTACCTGTTTTAGCTGGAGGTATTACTATGATTTTAACAGATAGAAATTTTAATACTTCTTTCTTTGAAGTAGCCGGAGGAGGAGATCCTATATTATTTCAACACTTATTT	313	cellularOrganisms;Eukaryota;Fungi;Ascomycota;Sordariomycetes;Hypocreales;Bionectriaceae;Gliomastix;Gliomastix_murorum	FJ663051	313	30	0	1	313	306	618	5.76e-119	430	1	90.415	10841	5688	5153
A00253_267_H2C3JDRXY_2_2134_3405_4163	TCTAGCCGCCAACATTGCACACTCTGGAGCCTCTGTAGACCTATCAATTTTTAGCCTACATTTAGCCGGAGCCTCATCCATCTTAGGAGCTACCAACATTTATTT	105	#N/A	#N/A	#N/A	#N/A	#N/A	#N/A	#N/A	#N/A	#N/A	#N/A	#N/A	#N/A	#N/A	10832	9207	1624
V300094524L2C002R0400827639	TTTAAGTGGAATATCAGCACATTCTGGAGCATCAGTAGATTTTGCTATATTTAGTTTACATTTAGCAGGTCTATCATCAATATTAGGAGCAATAAATTTTTTAGTTACAATATTAAATATGAGAGTACCAGGCTTAAAAATGTCAATGATACCATTATTTGTATGAAGTGTATTTATAACAGCAATATTACTTTTATTATCATTACCTGTATTAGCAGCAGCTATTACAATGCTTTTAACAGATAGAAATTTTAATACATCTTTTTTTGATCCTTCAGGTGGAGGTGATCCTATATTATATCAACATTTATTT	313	cellularOrganisms;Eukaryota;undef_Eukaryota;undef_undef_Eukaryota;undef_undef_undef_Eukaryota;Longamoebia;Acanthamoebidae;Acanthamoeba;Acanthamoeba_astronyxis	MG924718	314	55	2	2	313	307	618	2.99e-78	296	0.996805	81.21	10822	4396	6426
A00253_267_H2C3JDRXY_2_2103_2257_35869	TTTAAGTACTTCATTGTTTCATTCAGGTGGGGCTGTTGATTTAGCAATTTTTAGTTTGCATGTTTCTGGGACTTCTTCTTTGTTAGGGGCGATTAACTTTATTGTTACCTCATTAAATATGCGCACTCATGGTATGAGTATGCAAAGTATGCCTTTGTTTGTTTGGGCTGTTTTAGTAACGGCGGTTTTATTGTTATTGTCTTTGCCTGTTTTGGCTGGTGCGATTACAATGTTGCTAACAGATCGTAATTTTAATACTTCCTTTTTTAATTCATTAGGTGGTGGGGATCCTATTTTGTATCAACATTTGTTT	313	cellularOrganisms;Eukaryota;Metazoa;Arthropoda;Diplopoda;Polydesmida;Xystodesmidae;Appalachioria;Appalachioria_falcifera	JX437063	302	57	4	14	313	397	696	2.62e-66	256	0.958466	79.801	10819	6443	4376
A00253_267_H2C3JDRXY_2_2216_21414_12273	TTTATCTGGTTTACAAAGTCATAGTGGACCTAGTGTAGATTTAGCTATATTTGCTCTACATCTTTCAGGTGTAAGTAGTTTACTTGGAGCTATGAATTTTATAACAACTATATTAAATATGAGAAGTCCTGGTATAAGACTACACAAATTAGCATTATTTGGATGAGCAGTTATAGTAACTGCTGTGTTGTTATTATTATCATTACCTGTTTTAGCTGGAGGAATAACTATGGTATTAACAGATAGAAATTTTAACACGTCATTCTTTGAAGTAGCTGGTGGTGGAGATCCTATATTATACCAACATCTATTC	313	cellularOrganisms;Eukaryota;Fungi;Ascomycota;Eurotiomycetes;Chaetothyriales;Herpotrichiellaceae;Cladophialophora;Cladophialophora_bantiana	NC_030600	312	17	0	1	312	528	839	8.54e-136	487	0.996805	94.551	10817	5260	5557
A00253_267_H2C3JDRXY_2_2105_11162_21104	TTTAAGTGGAATACAAAGCCATAGTGGACCTAGTGTAGATTTAGCTATATTTGCTTTACATTTATCAGGTATAAGTAGTTTACTTGGTGCTATAAATTTTATTACAACTATACTTAATATGAGAAGTCCAGGTATAAGATTACATAAATTAGCTTTATTTGGGTGAGCCGTAATAGTTACAGCTGTATTATTATTATTATCTTTACCTGTGTTAGCCGGTGCAATAACTATGGTTTTAACTGACAGAAATTTTAATACTTCTTTCTTTGAAGCAGCAGGAGGTGGTGATCCTATTTTATACCAACATCTTTTC	313	cellularOrganisms;Eukaryota;Fungi;Ascomycota;Leotiomycetes;undef_Leotiomycetes;Pseudeurotiaceae;Pseudogymnoascus;Pseudogymnoascus_pannorum	NC_027422	313	35	0	1	313	402	714	6.57e-112	407	1	88.818	10816	6369	4447
A00253_267_H2C3JDRXY_2_2160_11767_35806	ATTAAGTGGAGTACAAAGTCACAGTGGACCAAGTGTTGATTTAGCTATATTTGCTTTACATTTATCAGGTGTAAGTAGTTTACTAGGAGCAATTAACTTTATAACTACTATACTTAATATGAGAAGTCCAGGTATAAGATTACACAAGTTAGCTTTATTTGGATGAGCTGTAGTTGTTACAGCCGTATTATCATTATCATTACCTGTATTGGCAGAAGCAATTACAATGGTTTTAACGGATAGAAACTTTAATACATCATTCTTCGAAGCTGCTGGTGGTGGTGACCCTATATTATACCAACATCTTTTC	310	cellularOrganisms;Eukaryota;Fungi;Ascomycota;undef_Ascomycota;undef_undef_Ascomycota;undef_undef_undef_Ascomycota;Tetracladium;Tetracladium_breve	EU883397	313	25	1	1	310	264	576	3.84e-121	437	1	91.054	10789	5136	5653
A00253_267_H2C3JDRXY_2_2109_24768_3677	TTTATCAGGAGTACAAAGTCATAGTGGACCTAGTGTAGATTTAGCTATATTTGCTTTACATTTATCAGGTGTTAGTAGTTTATTAGGTGCTATAAATTTTATAACTACTATAGTTAATATGAGAACACCTGGAATAAGATTACATAAATTAGCTTTATTTGGATGAGCTGTAGTTATTACTGCCGTATTATTATTATTATCTTTACCTGTTTTAGCTGGTGCAATCACAATGCTTTTAACAGACAGAAATTTTAATACATCATTCTTTGAAACAGCTGGAGGAGGTGATCCTATTTTATTCCAACATTTATTC	313	cellularOrganisms;Eukaryota;Fungi;Ascomycota;Sordariomycetes;Hypocreales;Nectriaceae;Calonectria;Calonectria_colhounii	JN574872	312	19	0	2	313	254	565	4.42e-133	478	0.996805	93.91	10762	3964	6798
V300094524L2C002R0470718400	ATTAAGTGGCATATTAGCACATTCTGGTGGTGCTGTAGATTTTGCTATTTTTAGTCTACATTTAGCAGGTATTTCTTCAATTTTAGGTGCTATAAATTTTATGGTTACTATTTTAAATATGAGAGTACCTGGATATAAAATGTCAATGATACCTTTATTTGTTTGAAGTGTTTTTATTACAGCTATTCTATTGCTTTTAACTGATAGAAATTTTAACACTTCTTTTTTTGATCCTTCAGGTGGAGGTGACCCTATATTATATCAACATTTATTT	274	#N/A	#N/A	#N/A	#N/A	#N/A	#N/A	#N/A	#N/A	#N/A	#N/A	#N/A	#N/A	#N/A	10744	10669	75
A00253_267_H2C3JDRXY_2_2127_3721_21997	ATTAAGTGGACCGATTGCGCACGCAGGACCGTCTGTAGATTTTGCAATTTTTAGTTTACATATTGCAGGTGCTTCTTCTATTATGGGTGCTATTAATTTTATTACAACTATTATGAATATGAGACACCCAGGTTGTAATTTTCATAATATGAACTTATTTGTATGGTCTGTGTTTATTACAGCCATTTTATTATTATTATCATTACCAGTTTTAGCTGGAGCTATTACTATGTTATTAACAGACAGAAATTTAAACACTTCTTTCTTTGATGCTACAGGTGGTGGTGATCCAGTTTTATACCAACATTTATTT	313	cellularOrganisms;Eukaryota;undef_Eukaryota;undef_undef_Eukaryota;Oomycetes;Saprolegniales;Saprolegniaceae;Dictyuchus;Dictyuchus_monosporus	KM888094	291	40	4	24	312	368	656	1.11e-83	313	0.923323	84.88	10743	5394	5349
V300094524L2C001R0360243972	ATTAAGCGGAAATTTGTTTCATAGTTCATCTTCTGTTGATTTGGCTATTTTTAGCTTACATTTAGCTGGAGCTTCATCATTAGCTGGAGCAATTAATTTTATATGTACAAttttttttATGAAAGGTCCTGGTATTACTTTTTCTAATTTACCATTATTCGTTTGGTCAGTATTAATTACAGCTTTTTTATTATTATTGTCTTTACCTGTGTTAGCTGGTGGAATTACTATGTTATTATTTGATCGAAACTTTAATTCAAATTTTTTTGTAGTAGATGGTGGTGGTGATCCAGTTTTATATCAACATTTATTT	313	cellularOrganisms;Eukaryota;undef_Eukaryota;undef_undef_Eukaryota;Oomycetes;Peronosporales;Peronosporaceae;Phytophthora;Phytophthora_citrophthora	JN605920	285	54	2	30	313	407	690	2.62e-66	255	0.907348	80.351	10739	5978	4761
A00253_267_H2C3JDRXY_2_2175_23131_25050	TTAGCAGGGAACTACTCCCACCCTGGAGCCTCCGTAGACCTAACCATCTTCTCCTTACACCTAGCAGGTGTCTCCTCTATCTTAGGGGCCATCAATTTCATCACAACAATTATCAATATAAAACCCCCTGCCATAACCCAATACCAAACGCCCCTCTTCGTCTGATCCGTCCTAATCACAGCAGTCCTACTTCTCCTATCTCTCCCAGTCCTAGCTGCTGGCATCACTATACTACTAACAGACCGCAACCTCAACACCACCTTCTTCGACCCCGCCGGAGGAGGAGACCCCATTCTATACCAACACCTATTC	312	cellularOrganisms;Eukaryota;Metazoa;Chordata;Aves;Accipitriformes;Accipitridae;Aquila;Aquila_audax	MG873530	296	13	2	17	312	411	688	2.78e-110	402	0.948718	89.527	10713	272	2771
V300094524L2C001R0520675054	TCTATCGTCTAATATTGCTCATGCCGGGGCTTCTGTAGACTTCGCCATCTTTTCCTTACACTTAGCCGGCGCCTCCTCCATTATGGGGTCGGCCAACTTTATTACTACTATCATTAATATGCGCACTAGCGGAATAACTATAGAAAAAACCCCGCTGGAGGAGGAGACCCTATTTTATACCAACATCTATTT	192	#N/A	#N/A	#N/A	#N/A	#N/A	#N/A	#N/A	#N/A	#N/A	#N/A	#N/A	#N/A	#N/A	10682	9358	1324
A00253_267_H2C3JDRXY_2_2273_9182_20337	ATTAGCAGGTATCCAATCACATTCAGGAGGTAGTGTTGATTTAGCTATTTTTAGTTTACATTTAGCTGGTATATCTTCATTATTAGGTGCTATTAATTTTATTAGTACTACTTTAAATATGAGAACTAATGGTATGTCTTTACATAAATTACCTTTATTTGTGTGAGCTATATTTATTACAGCTATTTTATTATTATTATCTTTACCTGTTTTAGCTGGTGCTATTACTATGTTATTAACAGATAGAAATTTTAATACCAGTTTCTATGATCCAGCAGGAGGAGGTGATCCTATATTATATCAACACTTATTT	313	cellularOrganisms;Eukaryota;Fungi;Basidiomycota;Agaricomycetes;Agaricales;Entolomataceae;Entoloma;Entoloma_clypeatum	JN029433	306	30	0	1	306	297	602	3.63e-115	417	0.977636	90.196	10669	5085	5584
V300094524L2C001R0060097053	TTTATCTTCGGAACAAGCTCATTCCGGACCTTCAGTTGATATGGCTATTTTTTCATTACATTTGTCAGGTATTTCTTCTATTTTAGGAGCAATAAACTTTATTACTACTATTTATAATATGAGGTTTCCTGGGATGACGTGACATCGACTACCCTTATTTGTATGATCTGTATTTATTACTGCTATTTTATTACTACTTTCTCTTCCGGTTTTAGCAGGGGGCATAACTATGTTATTAACCGATAGAAATTTTAATACTACATTTTTTGATCCAGCAGGAGGTGGAGATCCTATACTTTACCAACATCTTTTT	313	cellularOrganisms;Eukaryota;undef_Eukaryota;undef_undef_Eukaryota;undef_undef_undef_Eukaryota;Plasmodiophorida;Plasmodiophoridae;Spongospora;Spongospora_subterranea	NC_034004	312	57	0	2	313	403	714	1.65e-81	306	0.996805	81.731	10651	5264	5387
A00253_267_H2C3JDRXY_2_2108_31530_16861	TTTAAGTGGAGTACAAAGTCACAGTGGACCTAGTGTTGATCTGGCTATTTTTGCCTTACATTTATCTGGTATAAGTAGTTTATTAGGTGCAATAAACTTTATAACTACTATACTTAATATGAGAAGTCCTGGTATAAAATTACATAAATTAGCCTTATTTGGTTGAGCTGTTGTCGTTACAGCTGTTTTATTATTATTATCATTACCTGTGCTTGCAGGTGCAATCACTATGGTTTTAACTGATAGAAATTTCAATACATCATTCTTTGAAGCTGCAGGTGGTGGTGACCCTATACTTTACCAACATCTATTC	313	cellularOrganisms;Eukaryota;Fungi;Ascomycota;Leotiomycetes;undef_Leotiomycetes;Pseudeurotiaceae;Pseudogymnoascus;Pseudogymnoascus_pannorum	NC_027422	313	30	0	1	313	402	714	5.76e-119	430	1	90.415	10646	2777	7868
V300094524L2C001R0141043337	CTTAAGTGGTATTCAAGCACATTCTGGTCCTGCTGTTGATTTAGGTATTTTCTCATTACATATTGCGGGTATTAGTAGTATTGCAGGTGCAATTAATTTTATTGTAACTATCTTTAATATGCGTGCACGTGGTATGACATGAAATCGTTTACCATTATTTGTGTGATCTGTATTAGTTACAGCTATTTTATTATTATTATCATTGCCAGTACTTGCAGGAGCAATTACAATGTTATTAACTGATCGTAATTTTAATACTACATTCTTTAATCCAGCTGGAGGTGGTGATCCAGTGTTATACCAACACTTATTC	313	cellularOrganisms;Eukaryota;Metazoa;Mollusca;Gastropoda;undef_Gastropoda;Planorbidae;Biomphalaria;Biomphalaria_glabrata	DQ084823	313	61	2	1	312	365	676	9.76e-72	274	0.996805	79.872	10640	4463	6177
A00253_267_H2C3JDRXY_2_2133_6858_8453	ATTAAGTGGAATTGAAGCACATTCAGGTCCTGCGGTCGATTGTGCTATTTTTAGTTTACACCTTTCAGGTGCTTCGTCAATTGCAGGCGCAATTAATTTTTTAGTAACCATTATTAATATGCGTGGAACGGGGTTAACTTTTTATCGTTTACCTTTATTTGTTTGATCGGTTTTTATTACTGCAATATTATTACTTTTGTCATTACCTGTTTTAGCTGGAGCTATAACAATGTTACTTTTCGATCGAAATACAGGAACAGTATTTTTTAATTCAGCAGGTGGTGGTGACCCTATTCTATATCAGCATTTATTT	313	cellularOrganisms;Eukaryota;Metazoa;Arthropoda;Insecta;Coleoptera;Carabidae;Acupalpus;Acupalpus_interstitialis	KM445560	297	69	0	17	313	362	658	4.44e-57	225	0.948882	76.768	10628	5832	4796
A00253_267_H2C3JDRXY_2_2115_15157_15060	ATTAAGTACAGTTGCTTCAGATGCTTCAGTAGATTTTGCAATATTTAGTTTACATTTAGCAGGTATCTCTTCAATATTAGGTGCTATAAATTTTATAGTAACTATATTTAATATGCGTGTACCAGGTATGAAAATGTATTTTTTACCATTATTTGTTTGATCTGTTTTAATAACAGCATTTTTATTATTAATTTCTTTACCAGTATTAGCCGCGGCAATTACGATGTTATTAACTGATAGAAATTTTAATAGTTCTTTTTTTAATCCAGGAGGTGGAGGTGATCCAATATTATATCAACATTTATTT	307	#N/A	#N/A	#N/A	#N/A	#N/A	#N/A	#N/A	#N/A	#N/A	#N/A	#N/A	#N/A	#N/A	10628	6313	4315
A00253_267_H2C3JDRXY_2_2278_17354_11913	ATTATCAGGTATACAAAGTCATAGTGGGCCAAGTGTAGACTTAGCTATATTTGGTTTACACTTATCTGGTCTTAGTTCTTTATTAGGAGCTATGAACTTTATAACTACTCTATTAAATATTAGATGTCCAGGAACAAATTTACATAAGGTTTCATTATTTGGATGAGCTGTATTAGTGACAGCTGTATTATTATTATCTTTACCGGTATTAGCAGGTGCAATTACAATGTTATTAACAGATAGAAATTTTAATACTTCATTTTTCGAAGTAGCAGGAGGAGGAGATCCTATATTATTTCAACATTTATTT	310	cellularOrganisms;Eukaryota;Fungi;Ascomycota;Leotiomycetes;Helotiales;Chaetomellaceae;Synchaetomella;Synchaetomella_acerina	JX989833	312	49	1	1	309	306	617	5e-88	327	0.996774	83.333	10627	4879	5748
V300094524L2C001R0340985567	ATTATCAGGATTACGAAGTCATAGTGGACCTAGTGTAGATTTAGCTATATTTGCTTTACATTTATCAGGGGTAAGTAGTTTATTAGGTGCTATAAACTTTATAACTACAATAGCTAATATGAGAACACCTGGTATTAAATTACACAAATTAACTTTATTTGGGTGAGCAGTAGGTATTACAGCTATATTATTATTATCATTACCTGTATTAGCTGGTGGAATTACTATGATATTAACAGATAGAAATTTTAATACATCATTCTTTGAAGTAGCTGGTGGTGGAGATCCTATATTATTCCAACATTTATTT	310	cellularOrganisms;Eukaryota;Fungi;Ascomycota;Sordariomycetes;Hypocreales;Cordycipitaceae;Cordyceps;Cordyceps_confragosa	DQ311640	312	7	1	1	309	272	583	4.99e-145	517	0.996774	96.795	10625	5216	5409
V300094524L2C001R0190846689	TCTAAGTGGTATATTAGCCCATTCAGGAGGTGCAGTTGATTTTGCTATTTTTAGTTTACATTTAGCAGGTTTATCTTCTATTTTAGGAGCAATCAATTTTATGGTTACTATATTAAATATGAGAGTACCTGGTTATAAAATGTCGATGATACCCTTATTTGTATGAAGTGTTTTTATAACTGCAATATTATTATTATTATCATTACCAGTATTAGCTGCTGCTATTACTATGTTATTAACAGATAGAAATTTTAATACATCTTTTTTTGACCCTTCTGGAGGTGGTGACCCTATTTTATATCAACATTTATTT	313	cellularOrganisms;Eukaryota;undef_Eukaryota;undef_undef_Eukaryota;undef_undef_undef_Eukaryota;Himatismenida;Cochliopodiidae;Cochliopodium;Cochliopodium_larifeili	KJ781466	307	53	0	7	313	357	663	3.19e-84	315	0.980831	82.736	10617	3385	7232
A00253_267_H2C3JDRXY_2_2104_24026_1391	ATTAAGTTCGGTAGTGGCACACTCTGGTCCTTCTGTTGATCTTGCAATTTTTAGTTTGCACTTATCTGGAGCTTCTTCTATTTTGGGTGCAATTAACTTTATTACTACCATTCAAAATATACGTGCACCGGGTATAAGCATACACCGTTTGCCGCTTTTTGTATGGGCTATTTATATTACTGCCTTTTTATTATTGCTTTCTTTGCCTGTCTTGGCTGGAGCAATTACTATACTGTTAACTGACCGAAACTTTAACACAAGCTTTTTCGATCCAGCAGGTGGAGGAGACCCAATTTTATACCAACACTTGTTT	313	cellularOrganisms;Eukaryota;undef_Eukaryota;undef_undef_Eukaryota;Phaeophyceae;Dictyotales;Dictyotaceae;Dictyota;Dictyota_dichotoma	NC_007685	297	61	0	17	313	484	780	6.16e-68	261	0.948882	79.461	10608	4556	6052
A00253_267_H2C3JDRXY_2_2103_16197_32330	ATTAAGTGGAATTTTAGCTCATTCTAGTGCTGCTGTAGATTTTGCTATTTTTAGTTTACATTTAGCAGGTATATCATCAATATTAGGAGCTATAAATTTTATGGTTACTATATTAAATATGAGAGTACCTGGTTTAAAAATGTCAATGGTACCTTTATTTGTTTGAAGTGTTTTTATTACAGCTGTATTGTTATTATTAGCATTACCAGTGTTAGCAGCAGCAATTACAATGTTATTAACAGATAGAAATTTTAATACATCTTTTTTTGATCCATCTGGTGGAGGTGATCCTATATTATATCAACATTTATTT	313	cellularOrganisms;Eukaryota;undef_Eukaryota;undef_undef_Eukaryota;Oomycetes;Saprolegniales;Saprolegniaceae;Achlya_Saprolegniaceae;Achlya_racemosa	HQ708176	299	44	2	16	312	384	680	2.62e-85	318	0.948882	83.946	10603	6497	4106
A00253_267_H2C3JDRXY_2_2105_6912_27555	ATTGTCAGCGATTGAAGGTAAAGGTGTAGATTTTGCTATTTTTAGTTTGCATATTGCTGGTGCTGCTTCATTAGCGGGTGCAATTAATTTTATTACTACAATTTTTAATATGAGAGTTCCTGGTATGGGAATGCATTTATTACCTTTATTTGTATGATCACTTTTAATAACAGCTTTTTTATTAGTTTTTTCATTACCAACATTTGCTGCAGCAATTACAATGTTATTAACAGATAGAAATTTTAATACTTCTTTTTATGTAGCAGATGGCGGAGGAGACCCTGTATTATATCAACATTTGTTT	304	#N/A	#N/A	#N/A	#N/A	#N/A	#N/A	#N/A	#N/A	#N/A	#N/A	#N/A	#N/A	#N/A	10551	6499	4052
V300094524L2C001R0071308127	ATTATCAGGTATAGAAAGTCACTCAGGTGGTTCTGTTGATTTAGCTATTTTTAGTTTACATTTAGCAGGTGCATCATCTCTTTTGGGAGCAATGAATTTTATAACAACTGTTATAAATATGAGAACACCTGGAATGAAAATGCATAGAATTCCTTTATTTGTGTGAGCAGTTTTTATAACTGCATTTTTATTATTATTATCTTTACCTGTTCTTGCTGGAGCGATTACAATGTTGTTAACAGACCGTAATTTTAACACTACATTTTTTGATCCTGCAGGTGGTGGTGATCCTATTTTATATCAACATTTATTT	313	cellularOrganisms;Eukaryota;Metazoa;Cnidaria;Hydrozoa;Anthoathecata;Corynidae;Sarsia;Sarsia_bella	MF000497	313	54	0	1	313	352	664	2.15e-86	322	1	82.748	10551	6461	4090
V300094524L2C002R0060042045	ACTAGCTAGAAATATAGCCCACGCAGGCCCCTCAGTTGATTTAGCAATTTTCTCACTTCATCTAGCAGGTGCGTCATCAATCCTAGGTGCAGAATTTATTTTTTCTA	107	#N/A	#N/A	#N/A	#N/A	#N/A	#N/A	#N/A	#N/A	#N/A	#N/A	#N/A	#N/A	#N/A	10550	9213	1337
V300094524L2C002R0490808862	ATTAAGCAGTATTGTTGCTCATTCTGGTCCATCAGTAGATTTAGCTATATTTAGTTTACATATTGCTGGTATTTCTTCATTATTAGGTGCAATAAATTTTATAACTACAATTTATAATATGAGAATAAAAGGTTTAACTTTTCATAAATTACCTTTATTTGTGTGATCTGTATTAATTACAGCTATTTTAATACAACATTTTTTGAACCTACAGGAGGAGGTGATCCAATTTTATATCAACATTTATTT	249	#N/A	#N/A	#N/A	#N/A	#N/A	#N/A	#N/A	#N/A	#N/A	#N/A	#N/A	#N/A	#N/A	10549	10352	197
A00253_267_H2C3JDRXY_2_2236_5294_14732	ATTAGCAGGTGCAGTCTCCCATAGTGGAGCTTCTGTAGATTTATTAATAGTATCTTTACATCTAGCAGGTATTAGTTCTTTATTGGGAGCTATTAACCTTCTAGCTACTGTAAGCAATATGAGATCCTTGGGCCTAGGCTATGAAAGATTACCTTTATTCGTATGAGCTATTGCAGTAACAGCTGCTCATCCAAATAAAGCTAATTTATGTAATCTTATACCAGCATCTTTTC	233	#N/A	#N/A	#N/A	#N/A	#N/A	#N/A	#N/A	#N/A	#N/A	#N/A	#N/A	#N/A	#N/A	10547	10496	51
V300094524L2C001R0720539180	TCTATCAAGAAACCTAGCTCATGCTGGACCATCTGTTGATTTAGCCATTTTCTCTCTACACTTAGCAGGAGCATCCTCTATTCTAGGGGCCATTAACTTTATTACAACTATCATTAATAAAGACAGA	127	#N/A	#N/A	#N/A	#N/A	#N/A	#N/A	#N/A	#N/A	#N/A	#N/A	#N/A	#N/A	#N/A	10535	10261	274
V300094524L2C002R0011318372	TTTGGCTTCTAATTTAGCTCACAGAGGAGCCTCTGTAGATTTAGGAATTTTTTCTTTACATTTAGCCGGGGCTTCTTCAATTTTAGGGGCAGTAAATTTTATCACTACTGTAATTAATATACGAGCCACAGGGATATCTATAGATCGTGTACCTTTGTTTGTTTGGTCTGTATTTATTACTGCTATTTTACTTTTACTTTCTTTACCTGTTTTAGCAGGGGCAATTACTATATTGTTAACAGATCGAAATTTGAATACAACTTTTTTTGACCCTAGAGGAGGAGGAGACCCAATTCTTTATCAACATTTATTT	313	cellularOrganisms;Eukaryota;Metazoa;Arthropoda;Insecta;Diptera;Pleciidae;Penthetria;Penthetria_heteroptera	KR690527	306	34	2	11	313	356	658	1.65e-100	369	0.968051	86.928	10523	5690	4833
A00253_267_H2C3JDRXY_2_2101_9751_16814	ATTATCTTCTGCACATAGTCATTCAGGTGTGTCAGTAGATTTAGTAATATTAAGCTTTCATTTGGTTGGTGCATCATCAATAGCAGCATCAATAAATTTCATTTGTACAATAtttttttttAGAAGCGAAGCAATGTTTATGAAGGATTTGCCATTATTTGTGTGATCAATACTAATAACTTCATTTCTATTAGTATTTGCGTTGCCAGTATTAGCAGCGGCTATAACATTACttttttttGATCGTAATTTTAATACAACATTTTTTGATCCAGTAGGAGGAGGAGATGTAGTGTTATATCAGCATTTATTT	313	cellularOrganisms;Eukaryota;undef_Eukaryota;undef_undef_Eukaryota;Heterolobosea;Schizopyrenida;Vahlkampfiidae;Naegleria;Naegleria_gruberi	NC_002573	313	77	0	1	313	405	717	6.59e-55	218	1	75.399	10517	5996	4521
V300094524L2C001R0680111677	ATTAAGTGGTATTTTAGCACATTCAGGAGGTGCTGTTGATTTTGCTATATTTAGTTTACATTTAGCAGGTATATCATCAATATTAGGAGCTATTAATTTTATGGTTACTATTTTAAATATGAGAGTACCTGGATTAAAAATGTCAATGATACCACTTTTTGTTTGAAGTGTTTTTATTACTGCTATTACAATGCTTTTAACAGATAGAAATTTTAATACTTCTTTTTTTGATCCTTCAGGAGGAGGTGATCCTATTTTATATCAGCATTTATTT	274	#N/A	#N/A	#N/A	#N/A	#N/A	#N/A	#N/A	#N/A	#N/A	#N/A	#N/A	#N/A	#N/A	10514	10444	70
V300094524L2C001R0050449345	TTTAAGTGGAATATTAGCTCATTCAAGTGCTGCTGTAGATTTTGCTATTTTTAGTTTACATTTAGCAGGTATATCATCAATATTAGGTGCTATAAATTTTATGGTTACTATATTAAATATGAGAGTACCTGGTTTGAAAATGTCAATGGTACCTTTATTTGTTTGAAGTGTTTTTATTACTGCTGTATTATTATTATTAGCATTACCAGTATTAGCAGCAGCAATTACAATGTTATTAACAGATAGGAATTTTAATACATCGTTTTTTGATCCATCTGGTGGAGGTGATCCTATCTTATATCAACATTTATTT	313	cellularOrganisms;Eukaryota;undef_Eukaryota;undef_undef_Eukaryota;undef_undef_undef_Eukaryota;Himatismenida;Cochliopodiidae;Cochliopodium;Cochliopodium_pentatrifurcatum	KC489470	306	53	0	8	313	379	684	1.11e-83	314	0.977636	82.68	10507	6065	4442
A00253_267_H2C3JDRXY_2_2143_4426_28917	GTTAGCTTCTTTGCAAGGACATCCGGGCCCGTCGGTTGATTTTGCAATTTTTAGTTTGCACATTGCGGGGGCTTCGTCGATTCTTGGCGCTATTAACTTCATCGCTACTATTGTTAACATGAGGACGTTAGGCATTTTTTGGCATCGCGTTCCTTTGTTTGTTTGGGCAGTTTTCATTACTGCGATACTTTTGTTACTGTCACTTCCAGTTCTTGCGGCTGGCATTACCATGCTTCTTACAGATCGGAATTTTAACACTAGTTTCTTTGATTACGTTGGTGGGGGGGATCCTATTCTTTACCAACATCTGTTT	313	cellularOrganisms;Eukaryota;Metazoa;Arthropoda;Arachnida;Sarcoptiformes;Acaridae;Aleuroglyphus;Aleuroglyphus_ovatus	NC_023778	298	63	3	22	313	409	699	7.51e-48	194	0.932907	74.497	10461	6279	4182
A00253_267_H2C3JDRXY_2_2148_14299_36965	TTTAAGAAGGTTTATCGGGCATTCTAGAGCTAGAATAGATATGGTTATTTTTAGATTACATTTAGCAGGATTAAGTTCTATCGCCGGTTCTATTAATTTTTTATGCACTATAAATAATCTAAAATCAAGAGGACTTAGATGGTTTAATATACCTTTATTTTTAATTAGTATTTGAGTAACCACTTTTCTTTTAGTTTTAAGGCTTCCTGTTTTAGCAGGAGGAATTACTATGTTATTATTTGACCGAAATTTAAACACCTCTTTTTTTGATCCTTTAGGAGGAGGGGATCCTGTTTTATTCCAGCACTTGTTT	313	cellularOrganisms;Eukaryota;Metazoa;Nematoda;Enoplea;Dorylaimida;Longidoridae;Xiphinema;Xiphinema_brevicolle	AB675671	277	63	0	36	312	213	489	2.3e-54	216	0.884984	77.256	10458	6644	3814
V300094524L2C002R0270768776	TTTAAGTGGAGTACAAAGTCATAGTGGTCCTAGTGTAGACTTAGCTATATTTGCTTTACATTTATCAGGTATAAGTAGTTTATTAGGTGCAATTAACTTTATAACAACTATACTTAATATGAGAAGTCCCGGTATAAGATTACATAAATTAGCTTTATTTGGGTGAGCTGTTGTAGTTACAGCTGTATTATTATTATTTACTTTACCAACATCTTTTC	218	#N/A	#N/A	#N/A	#N/A	#N/A	#N/A	#N/A	#N/A	#N/A	#N/A	#N/A	#N/A	#N/A	10444	10236	208
A00253_267_H2C3JDRXY_2_2102_4607_15170	TTTATCAGGATTACAAAGTCATAGTGGACCTAGTGTAGATTTAGCTATATTTGCTTTACATTTATCAGGTATAAGTAGTTTATTAGGTGCTGTAAATTTTATTACTACAGTAATAAACATGAGAACACCGGGAATAAGATTACATAAATTAGCTTTATTCGGATGAGCAGTAGTTATAACAGCTGTATTATTATTATTATCTTTACCTGTGTTAGCTGGTGGAATAACAATGTTATTAACTGATAGAAATTTTAATACATCTTTCTTTGAAACAGCTGGTGGAGGTGATCCTCTATTATTCCAACACTTATTC	313	cellularOrganisms;Eukaryota;Fungi;Ascomycota;Sordariomycetes;Glomerellales;Plectosphaerellaceae;Verticillium;Verticillium_nonalfalfae	NC_029238	313	26	0	1	313	396	708	2.15e-124	448	1	91.693	10388	3871	6517
A00253_267_H2C3JDRXY_2_2124_9769_21574	TTTATCTGGAGTACAGAGTCATAGCGGACCTAGTGTTGATTTAGCTATATTTGCTTTACATTTATCTGGTGTAAGTAGTTTATTAGGTGCAATAAATTTCATAACTACTATACTAAATATGAGAAGCCCGGGTATTAGATTACATAAATTAGCTTTATTTGGATGAGCTGTTGTTGTTACAGCTGTATTATTATTACTATCATTACCGGTGTTAGCTGGTGCAATTACAATGGTATTAACCGATAGAAATTTTAACACATCATTCTTTGAAGCAGCAGGTGGTGGTGATCCTATACTTTATCAACATCTTTTC	313	cellularOrganisms;Eukaryota;Fungi;Ascomycota;Leotiomycetes;Helotiales;undef_Helotiales;Gamarada;Gamarada_debralockiae	MG704281	313	30	0	1	313	201	513	5.76e-119	430	1	90.415	10385	5880	4505
V300094524L2C001R0250722808	TTTAAGTGGGATTGAAGCGCATTCAGGTGCCGGAGTTGATTTAGCTATTTTTAGTTTACACTTATCTGGGGCATCATCGATTGCAGGGGCCATAAATTTTATTGTGACCATTGTGAATATGCGTAGTCCAGGTTTGGAATTTAATCGTTTACCTTTATTTGTATGATCTATCCTCATTACCGCTGTTCTATTATTGTTATCTTTACCGGTTTTAGCTGGGGCTATCACTATGCTATTATTTGACCGTAATGTTGGAACTGTATTTTTTGACCCAACAGGGGGTGGTGATCCAGTTTTATATCAACATTTGTTC	313	cellularOrganisms;Eukaryota;undef_Eukaryota;undef_undef_Eukaryota;Phaeophyceae;Ectocarpales;Chordariaceae;Papenfussiella;Papenfussiella_kuromo	LC107840	308	74	0	2	309	475	782	1.55e-56	223	0.984026	75.974	10363	5356	5007
V300094524L2C001R0660165717	TTTATCTGGTTTACAAAGTCATAGTGGACCTAGTGTAGATTTAGCAATATTTGCTTTACATCTATCAGGAGTAAGTAGTTTACTAGGAGCAATGAACTTTATTACTACAATATTAAATATGAGAAGTCCAGGTATAAGATTACACAAATTAGCCTTATTCGGTTGAGCAGTAGTAGTAACAGCAGTGTTATTATTATTATCATTACCTGTGTTAGCCGGTGGAATAACTATGGTTTTAACAGATAGAAATTTCAATACTTCATTTTTCGACCCCGCTGGTGGGGGAGATCCAATTTTATATCAACACCTTTT	312	cellularOrganisms;Eukaryota;Fungi;Ascomycota;Eurotiomycetes;Chaetothyriales;Herpotrichiellaceae;Cladophialophora;Cladophialophora_bantiana	NC_030600	306	35	0	1	306	528	833	4.13e-108	395	0.980769	88.562	10354	5390	4964
A00253_267_H2C3JDRXY_2_2131_3305_5243	TTTAGCAGGCGTACAAAGTCACAGTGGACCTAGTGTAGATTTAGCTATTTTTTCTTTACATCTAGCAGGGATTTCATCATTATTAGGGGCTATCAATTTCATAACAACAATTATAAATATGAGAACTCCTGGTATTAAGTTACACAAATTAACTTTATTTGGATGATCTGTTTTAATAACAGCAGTATTATTATTATTATCACTTCCTGTATTAGCTGGTGGAATAACAATGATACTTACAGATAGAAATTTTAATACATCATTTTTTGAAACAGCTGGTGGTGGTGATCCTATATTATTTCAGCATCTTTTC	313	cellularOrganisms;Eukaryota;Fungi;Ascomycota;Sordariomycetes;Xylariales;Sporocadaceae;Pestalotiopsis;Pestalotiopsis_fici	KX870077	313	46	0	1	313	396	708	2.98e-97	358	1	85.304	10350	6136	4214
V300094524L2C001R0300417806	ATTAAGTGGAATACAAAGTCACAGTGGACCTAGTGTAGATTTAGCTATATTTGGTTGGC	59	#N/A	#N/A	#N/A	#N/A	#N/A	#N/A	#N/A	#N/A	#N/A	#N/A	#N/A	#N/A	#N/A	10335	6762	3573
A00253_267_H2C3JDRXY_2_2102_14525_26678	TTTAGCTGGATTACAAAGTCATAGTGGACCAAGTGTAGATTTAGCTATATTTGCTTTACATTTATCAGGTGTAAGTAGTTTATTAGGAGCAATTAATTTTATAACTACTATCGTTAATATGAGAACTCCAGGTATAAGATTACACAAATTAGCTTTATTTGGATGAGCTGTAGTTATTACTGCTGTATTACTATTATTATCTTTACCGGTATTAGCTGGTGGTATAACAATGGTTTTAACAGATAGAAATTTCAATACATCATTCTTTGAAGTAGCTGGAGGGGGTGATCCTATATTATTCCAACACTTATTC	313	cellularOrganisms;Eukaryota;Fungi;Ascomycota;Sordariomycetes;Hypocreales;Nectriaceae;Thelonectria;Thelonectria_veuillotiana	JN574862	313	5	0	1	313	253	565	1.27e-152	543	1	98.403	10333	5532	4801
V300094524L2C001R0091183714	ATTAAGCGGAATTGAAGCACATTCTGGCCCAGCCGTTGATTGCGCAATTTTTAGTCTACATCTTTCAGGTGCTTCGTCAATTGCGGGCGCTATTAATTTTTTAGTAACTATTATTAATATGCGGGGAACAGGGTTAACCTTTTACCGCTTACCGTTATTTGTTTGATCGGTATTTATTACTGCGATATTATTACTTTTATCATTACCTGTTTTAGCGGGTGCTATAACAATGTTACTTTTTGATCGAAACACAGGAACTATGTTTTTTAATCCATCGGGTGGAGGAGATCCTATTTTATATCAACATTTATTC	313	cellularOrganisms;Eukaryota;Metazoa;Arthropoda;Insecta;Coleoptera;Carabidae;Dromius;Dromius_quadraticollis	KJ963455	309	67	3	8	313	356	658	9.77e-53	210	0.977636	75.405	10327	3948	6379
V300094524L2C001R0301137101	TTTAAGTGGGCCAATTGCACATGCAGGGCCTTCTGTGGATTTTGCGATTTTTAGTTTACATATTGCTGGTGCGTCTTCGATTATGGGCGCAATCAATTTCATTACAACCATTGTCAATATGAGACATCCTGGTTGTGAATTCCATAATATGAATTTATTCGTTTGATCAGTCCTAATTACTGCTGTGTTACTATTATTATCCTTACCTGTTTTAGCCGGTGCTATTACGATGTTATTAACGGACAGAAATTTAAATACTTCTTTTTTTGACGCTACCGGAGGTGGCGATCCAGTACTATATCAACATTTATTT	313	cellularOrganisms;Eukaryota;Metazoa;Cnidaria;Hydrozoa;Leptothecata;Aglaopheniidae;Aglaophenia;Aglaophenia_struthionides	MH282629	308	63	2	7	313	277	583	2.62e-66	256	0.980831	78.896	10318	5469	4849
A00253_267_H2C3JDRXY_2_2103_22417_36714	TTTAAGAAATATAGGTCATATTGGTAATAGTGTAGATTTAGTTATTTTTAGGTTACATTGTGCTGGGATTAGTTCTATTTTAGGTGGTATTAATTTTATATGTACAGTAAGTAATTTACGTGGAAGTTCTATTAATTTGGAAAATATAAGTTTATTTGTTTGATCTGTTTTAATTACAGTTTTTTTATTAGTTTTGTCTTTACCAGTATTAGCTGGAGCTATTACTATATTATTGACTGATCGTAATTTTAATACTTCTTTTTTTGATTCTAGATTAGGAGGAAACCCCATTATTTATCAACATTTATTT	310	cellularOrganisms;Eukaryota;Metazoa;Nematoda;Chromadorea;Rhabditida;Aphelenchoididae;Bursaphelenchus;Bursaphelenchus_paraburgeri	HQ727728	310	35	0	1	310	180	489	2.76e-110	402	1	88.71	10298	4992	5306
A00253_268_H2CGLDRXY_1_2101_25156_3630	CCTATCCCATTATTTTGCACACAGAGGACCCGCTGTAGATCTGGCAATCTTTTCCCTACATTTAGCAGGAGTATCTTCAATTCTAGGAGCAATTAATTTCATCTCCACAATTATTAACATACGAACACCTTCCATAAAATTAGAACAAGCTCCTCTTTTTGTATGATCTGTTTTACTTACTGCAATTCTATTACTTCTTTCATTACCGGTATTAGCAGGAGCAATTACCATACTACTACTAGATCGTAATTTCAACACATCTTTCTTTGATCCAGCAGGAGGGGGAGACCCAATTCTATATCAACACTTATTC	313	cellularOrganisms;Eukaryota;Metazoa;Arthropoda;Insecta;Hemiptera;Anthocoridae;Anthocoris;Anthocoris_musculus	KU874148	302	56	0	12	313	357	658	1.04e-77	293	0.964856	81.457	10291	3217	7074
A00253_267_H2C3JDRXY_2_2101_13494_19413	TTTAAGTAGTATTGCAAGTCACTCTGGAGGAGCTGTGGATTTAGCTATCTTTAGTCTTCATTTATCTGGTATTAGTAGTATTTTAGGAGCGATAAATTTCATTACTACTATTTTCAACATGCGTGGACCTGGTATGACTATGCATAGACTTCCATTATTTGTTTGGTCTATTTTAATTACTGCTTTTTTATTATTACTTTCTCTTCCTGTGCTAGCAGGCGGAATTACAATGCTTTTAACAGATCGTAATTTTAATACCACATTTTTTGATCCAGCAGGTGGTGGAGATCCTGTATTATTTCAACATTTATTT	313	cellularOrganisms;Eukaryota;Viridiplantae;Chlorophyta;Trebouxiophyceae;Trebouxiales;Trebouxiaceae;Lobosphaera;Lobosphaera_incisa	NC_027060	310	49	0	3	312	398	707	2.8e-91	339	0.990415	84.194	10274	6185	4089
V300094524L2C001R0111197299	TTTAAGTGGTATATTAGCCCATTCAGGTGGTGCTGTCGATTTTGCTATTTTTAGTTTACATTTAGCAGGTATATCATCAATATTAGGTGCAATAAATTTTATGGTTACTATTTTAAATATGAGAGTGCCAGGTTTAAAAATGTCTATGATACCTCTTTTTGTTTGGAGCGTTTTTATTACTGCAGTGCTTCTTTTATTATCTTTACCTGTATTAGCGGCTGCAATTACAATGCTTTTAACAGATAGGAATTTTAATACATCTTTTTTTGACCCTTCTGGTGGTGGTGATCCTATTTTATATCAACATTTATTT	313	cellularOrganisms;Eukaryota;undef_Eukaryota;undef_undef_Eukaryota;undef_undef_undef_Eukaryota;Himatismenida;Cochliopodiidae;Cochliopodium;Cochliopodium_pentatrifurcatum	KJ781436	295	50	2	20	313	370	663	3.64e-77	291	0.939297	82.373	10267	7545	2722
V300094524L2C001R0021001636	TTTAGCTGGATTACAAAGTCACAGTGGACCTAGTGTAGATCTTGCTATTTTTGCTTTACATCTATCAGGGGTAAGTAGTTTATTAGGATCAATAAACTTCATAACTACTGTAGCTAATATGAGAACACCTGGAATAAAATTACATAAATTAGCCTTATTTGGATGAGCTGTAGTAATAACAGCAGTGTTATTATTATTATCACTACCTGTTTTAGCTGGTGGTATAACTATGGTTTTAACAGATAGAAACTTTAATACTTCATTCTTTGAAGTAGCTGGTGGAGGTGACCCTATATTATTCCAACATTTATTC	313	cellularOrganisms;Eukaryota;Fungi;Ascomycota;Sordariomycetes;Hypocreales;undef_Hypocreales;Gliocladium;Gliocladium_viride	FJ663055	313	9	0	1	313	306	618	3.4e-147	525	1	97.125	10250	5220	5030
V300094524L2C002R0311271050	TTTAAGTGGTATTTTAGCACATTCAAGTGCAGCAGTAGATTTTGCTATTTTTAGTTTACATTTAGCAGGTATATCTTCAATATTAGGTGCCATTAATTTTATGGTTACTATATTAAATATGAGAGTTCCTGGATTAAAAATGTCAATGGTACCGTTATTTGTTTGAAGTGTATTTATTACAGCTATATTATTATTATTAGCATTACCTGTATTAGCAGCAGCAATTACAATGTTATTAACAGATAGAAATTTCAATACAAGTTTTTTTGATCCTTCAGGTGGTGGTGATCCTATTTTATATCAACATTTATTT	313	cellularOrganisms;Eukaryota;undef_Eukaryota;undef_undef_Eukaryota;Oomycetes;Pythiales;Pythiaceae;Pythium;Pythium_irregulare	GU071847	299	44	2	16	313	396	693	1.76e-87	325	0.952077	84.615	10247	5973	4274
V300094524L2C001R0060867866	GTTGTCTGCAGTTGAGGGTATTGGTGTAGATTGTGCAATTTTTAGTTTACATTTAGCTGGTGCAGCTTCTTTAATGGGCGCTATAAATTTTATCACTACAGTTTTTAACATGAGAGCTCCAGGTATAACTATGCATACATTACCTTTGTTTATATGATCAATGTTAGTTACAGCATTTTTATTAGTGTTTTCTTTACCTGTTTTAGCTGCAGCTATAACAATGTTATTAACAGATAGAAATTTTAATACTTCTTTTTATTTGGTGTCAGGTGGTGGAGATCCAGTTCTTTTTCAACATCTTTTT	304	#N/A	#N/A	#N/A	#N/A	#N/A	#N/A	#N/A	#N/A	#N/A	#N/A	#N/A	#N/A	#N/A	10212	5908	4304
A00253_267_H2C3JDRXY_2_2140_5113_23281	ACTATCATCAATTGAATACCATTCAGGAGGATCAGTGGATATGGCAATATTTAGTCTACATTTAGCAGGGGTAAGTTCAATATTAGGTGCTATGAACTTTATAACAACAATATTAAACATGAGAGCACCAGGGATGACAATGCACAAATTACCTTTATTTGTATGAGCAGTATTAATAACAGCAGTGCTATTATTATTATCATTACCAGTGTTAGCAGGTGCAATAACAATGTTATTAACCGATAGAAACTTTAATACTTCTTTCTTTGATCCAGCAGGAGGGGGTGATCCAATATTATATCAACACTTATTT	313	cellularOrganisms;Eukaryota;Metazoa;Porifera;Demospongiae;Bubarida;Dictyonellidae;Scopalina;Scopalina_ruetzleri	AM498648	294	42	0	20	313	323	616	2.29e-92	342	0.939297	85.714	10197	5260	4937
A00253_267_H2C3JDRXY_2_2103_9489_17895	TTTAAGTGGAATTTTAGCTCATTCAAGTGCAGCTGTAGATTTTGCTATTTTTAGTTTACATTTAGCAGGTATATCTTCAATATTAGGTGCTATAAATTTTATGGTTACTATATTAAATATGAGAGTACCTGGTTTAAAAATGTCAATGGTACCATTATTTGTCTGAAGTGTTTTTATTACAGCAGTGTTATTATTATTAGCATTGCCTGTATTAGCTGCAGCAATTACAATGTTATTAACAGATAGAAATTTTAATACATCTTTTTTTGACCCTTCAGGTGGTGGTGATCCTATTTTGTATCAACATTTATTT	313	cellularOrganisms;Eukaryota;undef_Eukaryota;undef_undef_Eukaryota;undef_undef_undef_Eukaryota;Himatismenida;Cochliopodiidae;Cochliopodium;Cochliopodium_pentatrifurcatum	KJ781433	306	51	0	8	313	358	663	2.15e-86	323	0.977636	83.333	10196	6654	3542
A00253_267_H2C3JDRXY_2_2158_9887_13730	CTTATCTAGTAATATAGCCCATTCCGGAGCTGCTGTCGATCTAGCAATATTTAGTTTGCACCTTGCAGGGGTTTCTTCTATATTAGGAGCGATTAATTTTATTTCAACTATTTTAAACATGCGAACACGCGGTTTATTTTTTACTCGTTTACCTCTTTTTGTTTGAGCAGTTTTAATTACAGCGGTTCTTTTATTATTATCATTACCAGTTTTAGCCGGTGGAATAACAATGCTATTAACGGATCGGAATTTTAATACAACTTTTTTTGATATTATAGGGGGTGGAGATCCGGTTCTTTATCAACATCTTTTT	313	cellularOrganisms;Eukaryota;undef_Eukaryota;undef_undef_Eukaryota;Oomycetes;Peronosporales;Peronosporaceae;Peronospora;Peronospora_aestivalis	KJ654075	306	70	0	2	307	371	676	7.03e-61	237	0.977636	77.124	10191	5035	5156
V300094524L2C001R0471292105	CTTATCAGCAAATATTGCCCATGAAGGTTCATCTGTAGATTTAGCAATCTTTAGTCTACATATAGCAGGAGTCTCATCAATCTTAGGAGCTATTAATTTCATTTCTACAGTAATTAACATACGACCTATAGGAATATCTGTAGATCGCATACCTTTATTTGTTTGAGCCGTAAAACTAACTGCAATTCTTCTTCTTCTATCGTTGCCAGTATTAGCCGGTGCTATTACTGGCAATGATAGAAGAAGAAGAATTGCAGT	258	#N/A	#N/A	#N/A	#N/A	#N/A	#N/A	#N/A	#N/A	#N/A	#N/A	#N/A	#N/A	#N/A	10174	10077	97
A00253_267_H2C3JDRXY_2_2106_18376_24925	TTATCTGGAATTCAAAGCCATAGTGGACCTAGTGTAGATTTAGCTATATTTGCTTTACACTTAGCAGGTGTAAGTAGTTTATTAGGAGCCATAAATTTTATAACTACTATAATAAATATGAGAACACCAGGTATAAAATTACATAAATTAGCTTTATTTGGATGAGCTGTAGTTATAACAGCTGTGTTATTATTATTATCTTTACCTGTATTAGCTGGAGGAATAACAATGTTATTAACAGATAGAAATTTTAATACATCCTTTTTTGAAGCCGCAGGTGGAGGGGATCCTATATTATTTCAACACTTATTC	312	cellularOrganisms;Eukaryota;Fungi;Ascomycota;Sordariomycetes;Hypocreales;Nectriaceae;Calonectria;Calonectria_colhounii	JN574872	312	32	0	1	312	254	565	1.04e-115	419	1	89.744	10171	3732	6439
A00253_268_H2CGLDRXY_1_2158_30029_24158	GTTATCAGCGATGGCTTCTGATGCTTCTGTTGATTTATCGATTTTTAGTCTTCATATAGCTGGTATATCTTCTATACTTGGTGCTATTAATTTTATAGCTACTGTTATAAATATGAGATCACCAGGATTTAGAATGGGTTTATTACCTTTATTTGTTTGAGCAGTACTTATAACAGCTGTTTTATTATTATTATCATTACCTGTATTAGCTGCTGGTATTACAATGTTATTAACCGATCGGAATTTTAATAGTTCATTTTTTAATCCATCTGGAGGGGGTGATCCTATATTATACCAACATTTATTT	307	#N/A	#N/A	#N/A	#N/A	#N/A	#N/A	#N/A	#N/A	#N/A	#N/A	#N/A	#N/A	#N/A	10167	5961	4206
V300094524L2C001R0040585802	ATTAGCTGGAATTCAATCTCATTCTGGGGGTTCTGTAGATTTAGCTATCTTCAGTCTACACCTTGCTGGGGTTTCTTCTTTATTAGGAGCAATAAATTTCATTAGTACAACATTAAATATGAGAACTAATGGTATGTCATTACATAAATTACCTTTATTTGTTTGGGCTATATTTATTACTGCTATTTTATTATTATTAGCTTTACCAGTATTAGCGGGAGCTATTACTATGCTATTAACAGATAGAAACTTTAATACTAGCTTCTATGACCCAGCTGGAGGTGGAGATCCTATTTTATATCAACACCTTTTC	313	cellularOrganisms;Eukaryota;Fungi;Basidiomycota;Agaricomycetes;Agaricales;Tricholomataceae;Collybia;Collybia_cirrhata	JN029418	310	11	0	1	310	297	606	7.48e-143	510	0.990415	96.452	10165	6319	3846
V300094524L2C001R0160688316	ATTATCTTCTATTCAATCACATTCAGGAGGTAGTGTAGATTTAGCTATTTTTAGTTTACACTTAGCTGGGGTATCTTCATTATTAGGTGCAATAAACTTCATAACAACAGTATTAAATATGAGAACAAATGGAATGAGCTTACATAAATTACCATTATTTGTATGGGCTATTTTTGTAACTGCTATTTTATTATTATTATCTTTACCTGTGTTAGCTGGTGCTATTACTATGTTATTAACAGATAGAAACTTTAATACTAGTTTCTATGATCCAGCTGGAGGTGGTGATCCTGTATTATATCAACATCTTTTC	313	cellularOrganisms;Eukaryota;Fungi;Basidiomycota;Agaricomycetes;Boletales;Paxillaceae;Paxillus;Paxillus_involutus	JN029478	309	26	0	2	310	268	576	3.18e-122	441	0.98722	91.586	10160	5955	4205
V300094524L2C001R0030099307	TTTAAGTGGTATACAAAGTCACAGTGGACCTAGTGTAGATTTAGCCATATTTGCCTTACATTTAGCAGGTATAAGTAGTTTATTAGGTGCTATGAACTTTATAACTACTATACTTAACATGAGAAGTGCGGGTATTGTATTACACAAATTAGCTTTATTTGGTTGAGCTGTGCTAGTTACAGCAGTGTTATTATTATTATCATTACCTGTATTAGCCGGAGCAATCACAATGCTTTTAACAGATAGAAACTTTAATACTTCATTCTTTGAAGCAGCTGGAGGTGGTGATCCTATTTTATACCAACATCTTTTC	313	cellularOrganisms;Eukaryota;Fungi;Ascomycota;undef_Ascomycota;undef_undef_Ascomycota;undef_undef_undef_Ascomycota;Tetracladium;Tetracladium_breve	EU883397	312	34	0	2	313	265	576	5.39e-113	410	0.996805	89.103	10153	5584	4569
V300094524L2C001R0040340128	ATTGGCGGGAATTCAATCTCACTCAGGAGGATCGGTAGATTTAGCAATATTTTCATTACATTTAGCGGGTATTTCCTCAATGCTTGGTGCAATGAATTTTATTACAACAATAATTAATATGAGAGCCCCAGGTATTACTTTTCATAAATTACCTTTATTTGTATGGGCTATTTTAATTACAGCTGTATTATTATTATTATCTTTACCGGTACTTGCAGGCGCGATCACAATGTTATTAACTGATAGAAACTTTAATACTTCGTTTTATGATGCGGCAGGTGGAGGTGATCCAGTATTATATCAACATCTTTTC	313	cellularOrganisms;Eukaryota;undef_Eukaryota;undef_undef_Eukaryota;Oomycetes;Peronosporales;Peronosporaceae;Phytophthora;Phytophthora_macrochlamydospora	GU594806	296	52	0	12	307	381	676	7.02e-80	300	0.945687	82.432	10152	5577	4575
V300094524L2C001R0550212877	ATTAAGTGGAATACAAAGTCACAGTGGACCTAGTGTAGATTTAGCTATATTTGGTTTACATTTATCTGGTATAAGTAGTTTGTTAGGTGCAATAAATTTTATTACTACTAAAC	113	#N/A	#N/A	#N/A	#N/A	#N/A	#N/A	#N/A	#N/A	#N/A	#N/A	#N/A	#N/A	#N/A	10148	8865	1283
A00253_267_H2C3JDRXY_2_2102_30083_26256	ATTATCAGGAATTCAGTCACATTCAGGAGGTTCAGTTGACCTAGGTATTTTTTCACTTCACTTAGCTGGAGTGTCAAGTTTATTAGGTGCAATGAATTTTATTACAACTGTTCTTAATATGAGAGCACCTGGAATGACATTACACAAATTACCTCTATTTGTATGAGCTATTTTTGTAACTGCTATTTTATTATTACTATCATTACCAGTATTAGCTGGTGCAATAACAATGTTATTAACTGATAGACAGTTTAATACATCTTTCTATGATCCTAGTGCTGGTGGGGACCCTATATTATACCAACATTTATTC	313	cellularOrganisms;Eukaryota;Fungi;Basidiomycota;Agaricomycetes;Cantharellales;Ceratobasidiaceae;Rhizoctonia;Rhizoctonia_solani	HF546977	306	56	0	1	306	435	740	7.02e-80	300	0.977636	81.699	10142	2517	7625
V300094524L2C001R0580853952	TCTTTCTGCCGGAATCGCCCATGCAGGAGCATCAGTAGATTTATCCATAT	50	#N/A	#N/A	#N/A	#N/A	#N/A	#N/A	#N/A	#N/A	#N/A	#N/A	#N/A	#N/A	#N/A	10131	2608	7523
A00253_267_H2C3JDRXY_2_2108_16839_22921	TTTAGCTGGATTACAAAGTCATAGTGGACCAAGTGTAGATCTTGCAATTTTTGCTTTACATTTATCAGGTGTAAGTAGTCTATTAGGATCAATTAACTTTATTACTACTATAGCTAATATGAGAACACCAGGAATAAAATTACATAAATTAGCTTTATTTGGGTGAGCTGTAGTAATTACAGCTATATTACTATTATTATCATTACCTGTGTTAGCCGGTGGTATAACAATGGTTTTAACAGATAGAAATTTCAATACTTCATTCTTTGAAGTAGCTGGAGGTGGGGATCCTATATTATTCCAACATTTATTC	313	cellularOrganisms;Eukaryota;Fungi;Ascomycota;Sordariomycetes;Hypocreales;Nectriaceae;Cosmospora;Cosmospora_gigas	JN574865	313	19	0	1	313	253	565	1.27e-133	480	1	93.93	10122	4976	5146
V300094524L2C002R0430551334	TTTATCTGGTTTACAAAGTCATAGTGGACCTAGTGTAGATTTAGCTATATTTGCTTTACATCTTTCAGGTGTAAGTAGTCTACTTGGAGCAATGAATTTTATTACAACTATATTAAATATGAGAAGTCCTGGTATAAGACTACATAAATTAGCATTATTTGGATGAGCAGTTATAGTAACAGCTGTTTTACTATTATTATCATTACCTGTATTAGCTGGTGGTATAACTATGATTTTAACAGATAGAAATTTTAACACATCTTTTTTTGAAGTAGCAGGAGGTGGAGATCCTATATTATACCAACATCTTTTC	313	cellularOrganisms;Eukaryota;Fungi;Ascomycota;Eurotiomycetes;Chaetothyriales;Herpotrichiellaceae;Cladophialophora;Cladophialophora_carrionii	LGRB01000023	312	15	0	1	312	396	707	1.65e-138	496	0.996805	95.192	10107	4800	5306
A00253_267_H2C3JDRXY_2_2104_24451_35415	GCTTAGTGGCATCGAATTCCACTCTGGCCCTGCTGTGGATTTCGGCATCTTCAGCTTACACCTAGCTGGTATGTCCTCCATCCTTGGAGCCATTAATTTTATCGTTACGATCTTTAACATGCGTTCTCTTGGCTTGAATCTGCACGTCATGCCCCTGTTTGCGTGAAGTATTCTTATCACCGCCTTCCTACTGCTACTATCTCTTCCAGTACTGGCGGCGGCGATTACGATGCTGCTAATGGACCGTAACTTTAAAACAGTGTTCTTCAACTCTACCGGTGGAGGAGACCCCGTACTGTACCAGCACCTATTC	313	cellularOrganisms;Eukaryota;Metazoa;Nematoda;Chromadorea;Rhabditida;Aphelenchoididae;Bursaphelenchus;Bursaphelenchus_cocophilus	AY508039	312	87	0	2	313	169	480	8.57e-41	171	0.996805	72.115	10106	4556	5550
A00253_267_H2C3JDRXY_2_2115_16197_10692	GTTGTCAACTATTATTTTTCATAGTGATGCTAGTGTTGATTATGCAATTTTATCCTTACATGTTGCTGGAATTTCATCATTACTTGGAGCAATAAATTTTTTAACTACAATTATAAATATGAAACAGCAAACTTGATTTGAATTACCTTTATTTGTTTGGTCAATTTTTATAACAGCTTTATTATTATTGTTATCAGTTCCAGTTTTAGCAGCAGGATTGACAATGCTTTTAACTGATAGACATTTTAATACTAGtttttttttACCACAAGGAGGGGGAGATCCTGTTTTATTTCAACATTTATTT	307	#N/A	#N/A	#N/A	#N/A	#N/A	#N/A	#N/A	#N/A	#N/A	#N/A	#N/A	#N/A	#N/A	10089	6445	3644
A00253_267_H2C3JDRXY_2_2102_16821_14873	TCTAGCAGCGGGGATTGCCCATGCTGGAGCTTCCGTAGATCTTTCTATTTTTAGTCTCCACCTAGCGGGAGCCTCTTCAATTTTGGGGGCTGTAAATTTTATTACAACTATTATCAATATACGAACCCCAGGCCTATCCTGGGACCAAACTCCACTTTTTGTGTGGTCTGTGTTTCTTACAGCAATTTTATTGCTTCTATCCCTTCCAGTTTTAGCTGGTGCTATTACCATACTTTTAACAGACCGTAACTTAAATACCTCTTTCTTCGATCCTGCTGGAGGAGGAGACCCTATCTTGTACCAACATTTATTT	313	cellularOrganisms;Eukaryota;Metazoa;Arthropoda;Collembola;Entomobryomorpha;Entomobryidae;Lepidocyrtus;Lepidocyrtus_lignorum	LK024483	298	0	0	1	298	309	606	1.54e-151	538	0.952077	100	10088	3815	6273
V300094524L2C001R0090172598	TTATCAGGTATTCAAAGTCACAGTGGTCCAAGTGTGGATTTAGCCATATTTGGTTTACATTTAGCTGGAGTAAGTTCATTGTTAGGTGCTATGAATTTTATTACTACTATATTAAATATGAGATCTCCAGGAATAAAACTACACAAAGTAACTTTATTTGGGTGAGCCACAGTTATAACTGCTGTGTTATTATTATTATCTTTACCTGTTTTAGCTGGAGGAATTACAATGTTACTTACAGATAGAAATTTTAATACCTCATTTTTCGAAGTTGCAGGAGGAGGTGACCCTATTTTATTTCAACATCTTTTC	312	cellularOrganisms;Eukaryota;Fungi;Ascomycota;Eurotiomycetes;Onygenales;Arthrodermataceae;Arthroderma;Arthroderma_uncinatum	FJ385028	312	55	0	1	312	397	708	3.18e-84	315	1	82.372	10088	4936	5152
A00253_267_H2C3JDRXY_2_2102_12201_5400	ATTAAGTGGAGTACAAAGTCACAGTGGACCAAGTGTTGATTTAGCAATATTTGCCTTACACTTATCTGGTATAAGTAGTTTATTAGGTGCTGTTAATTTTATAACTACTATACTTAATATGAGAAGTCCAGGTATAAGATTACATAAATTAGCTTTATTTGGGTGAGCTGTAGTTGTTACAGCTGTATTATTATTATTATCATTACCTGTATTAGCTGGTGCAATTACTATGGTATTAACAGATAGAAATTTTAATACATCATTCTTTGAAGCTGCTGGTGGTGGTGACCCTATTTTATACCAACATCTTTTC	313	cellularOrganisms;Eukaryota;Fungi;Ascomycota;undef_Ascomycota;undef_undef_Ascomycota;undef_undef_undef_Ascomycota;Tetracladium;Tetracladium_palmatum	EU883403	309	14	0	5	313	268	576	1.65e-138	495	0.98722	95.469	10082	5034	5048
A00253_267_H2C3JDRXY_2_2139_6912_4820	ATTATCAGCTATGGCTTCAGATGGATCAGTAGATATAGCTATATTTAGTTTACATATAGCTGGTATATCATCAATATTAGGTGCTATAAATTTTATAGCGACTGTTATAAATATGAGATCACCTGGTTTTAGAATGGGATTAGTACCTTTATTTGTTTGATCTGTTTTAATAACAGCAGTATTATTATTATTATCTTTACCAGTATTAGCAGCAGGTATAACTATGTTATTAACTGATAGAAATTTTAATAGTTCTTTTTTTAATCCTTCAGGAGGAGGAGATCCTATTTTGTACCAACATTTATTT	307	#N/A	#N/A	#N/A	#N/A	#N/A	#N/A	#N/A	#N/A	#N/A	#N/A	#N/A	#N/A	#N/A	10080	5589	4491
A00253_267_H2C3JDRXY_2_2203_19416_15671	TTTATCAGGGATCCAAGCACATTCAGGACCTGCCGTTGATTTGGCTATTTTTGCCCTTCATCTTTCCGGGGCCTCATCAATCATGGGAGCAATTAACTTTATTGTAACAATTCTAAACATGCGCTGCCGAGGAATGGAAATGTATACCATTCCGCTTTTTGTTTGATCAATTTTTGTAACTGCTTTCTTACTTCTTCTATCATTACCGGTCCTAGCTGCTGCTATTACTATGCTTTTAACAGATCGAAACTTCAATACTAGCTTTTTTGCTCCCAATGGAGGAGGTGATCCAGTATTATATCAACATTTATTT	313	cellularOrganisms;Eukaryota;undef_Eukaryota;Rhodophyta;Florideophyceae;Ceramiales;Rhodomelaceae;Polysiphonia;Polysiphonia_echinata	MF120667	294	68	0	20	313	371	664	4.44e-57	224	0.939297	76.871	10065	6192	3873
A00253_267_H2C3JDRXY_2_2163_12536_5321	TCTTGCCAGAAATCTCGCCCATGCCGGGCCATCTGTAGATTTAGCTATTTTTCCCTCC	58	#N/A	#N/A	#N/A	#N/A	#N/A	#N/A	#N/A	#N/A	#N/A	#N/A	#N/A	#N/A	#N/A	10058	2127	7931
A00253_267_H2C3JDRXY_2_2105_19859_11490	GTTGAGTGCAATGGCATCAGATGGCTCGGTTGATTTTGCAATTTTTAGTTTACATTTGGCAGGTGTGTCCTCATTGTTAGGTGCTATTAATTTTATTGCTACGGTATTAAATATGCGTACACCTGGTTTACGCATGCATTTAATACCATTATTTGTATGAGCGGTTTTTTTAACTGCGTTTTTATTATTATTATCTTTGCCAGTTTTAGCGGCAGGAATTACTATGTTATTAACTGATCGTAATTTTAATAGTTCATTTTTTAATCCTTCCGGAGGGGGGGATCCTATTTTATATCAACATTTATTT	307	#N/A	#N/A	#N/A	#N/A	#N/A	#N/A	#N/A	#N/A	#N/A	#N/A	#N/A	#N/A	#N/A	10056	5531	4525
A00253_267_H2C3JDRXY_2_2141_20410_28260	ATTAGCAGCGCTGCAAAGTCACTCTGGCCCCTCAGTTGATATGGCTATCTTTAGCTTACATTTAGCTGGTGTTTCTTCTCTTTTAAGCTCGATGAATTTTATAGTAACAATAACAAACATGAGAGCCTTTCCTATGTTTACTTTACCTTTATTTGTTTGGGCTGTTTACGTTACTTCTTTTTTATTATTACTTTCACTTCCAGTTTTAGCTGCTGCTATCACCATGCTTTTAACTGATAGGAATTTTAATACCTCATTTTATGACCCAGCTGGAGGAGGAGACCCCATTCTTTACCAACATCTTTTT	307	#N/A	#N/A	#N/A	#N/A	#N/A	#N/A	#N/A	#N/A	#N/A	#N/A	#N/A	#N/A	#N/A	10056	6281	3775
A00253_267_H2C3JDRXY_2_2103_4200_13996	ATTAAGTAGTGTTTTTACACACTCTACACCGGCAGTTGATTTAGCAATTTTTAGTTTACACTTAGCTGGTATTTCTTCAATAATAGGTGCTATTAATTTTATTGTAACAATTTTTAATATGCGTTTACGCGGTATGTCAATATTACGTATACCTATATTTGTTTGGTCAATTTTAGTAACAGCTTTTTTATTATTGTTGTCATTACCTGTTTTAGCGGGTGCAATTACAATGATATTATTAGATAGAAATTTTAATACAGTATTTTTTGATCCAATTGGTGGAGGTGATCCGGTATTATATCAACATTTATTT	313	cellularOrganisms;Eukaryota;undef_Eukaryota;undef_undef_Eukaryota;Oomycetes;Peronosporales;Peronosporaceae;Phytophthora;Phytophthora_macrochlamydospora	GU594806	299	53	2	18	313	387	682	1.19e-70	270	0.945687	80.268	10053	5504	4549
V300094524L2C002R0470583380	ATTATCAGGATTACAAAGTCATAGTGGTCCAAGTGTGGATTTAGCTATTTTTGCTTTACATTTATCAGGGGTAAGTAGTTTATTAGGAGCAGTTAATTTTATTACTACAATTGTTAATATGAGAACTCCCGGAATAAGATTACATAAATTAGCTTTATTTGGGTGAGCTGTAGTTATAACAGCTGTATTATTATTATTATCATTACCTGTTCTTGCTGGTGGAATCACTATGGTTCTTACAGATAGAAATTTTAATACATCATTTTTTGAAACAGCTGGAGGTGGTGATCCTATTTTATTCCAACATCTTTTC	313	cellularOrganisms;Eukaryota;Fungi;Ascomycota;Sordariomycetes;Glomerellales;Glomerellaceae;Colletotrichum;Colletotrichum_siamense	KX885100	312	29	0	2	313	397	708	1.65e-119	433	0.996805	90.705	10048	4279	5709
A00253_267_H2C3JDRXY_2_2126_5846_17378	TCTTGCTCATTATTTTGCTCATAGAGGACCAGCAGTAGATCTCACAATTTTTTCTCTTCACTTAGCAGGAGTATCTTCTATCTTAGGAGCTGTTAATTTTATTTCCACTATTATCAATATACGAACTTTATCAATAAGATTAGAAAGAATACCTTTATTTGTCTGATCTGTTCTTATTACCGCTATTCTTTTACTACTAGCCTTACCTGTTTTAGCAGGAGCCATTACAATATTATTACTTGATCGTAATTTTAATACATCTTTCTTTGACCCAGCTGGAGGAGGGGATCCAATCCTATACCAACACCTATTT	313	cellularOrganisms;Eukaryota;Metazoa;Arthropoda;Insecta;Diptera;Agromyzidae;Cerodontha;Cerodontha_angulata	KR425947	304	53	1	11	313	355	658	2.01e-80	302	0.968051	82.237	10045	5454	4591
A00253_267_H2C3JDRXY_2_2167_22833_11882	GCTAAGTTCTTTAGTGGGACATTATACGCCAGGAGTAGATTTAGGTATTTTTAGTTTACATCTTGCTGGTGCATCTTCAATAGGTGGGGCTATAAATTTTATTGGTACAATATTAAATGGTAGGGTTCCTGGGATGACGATGTATAGATTACCTTTGTTTGTTTGATCTATTTTTATTACGGCAATTTTATTAGTTTTTTCTTTACCTGTCTTGGCCGGAGCTATCACAATGTTGTTAATGGATAGAAATTTTAATACAACATTTTTTGACCCGGCAGGTGGTGGTGATCCCGTTTTATTTCAACATTTATTT	313	cellularOrganisms;Eukaryota;Metazoa;Cnidaria;Scyphozoa;Semaeostomeae;Pelagiidae;Chrysaora;Chrysaora_pacifica	LC191574	281	51	3	35	313	355	633	1.11e-64	250	0.891374	80.427	10044	6187	3857
V300094524L2C001R0320987237	ACTGAGAAGAGGCCTTGGCCACAGGTCTTGTGCGGTAGACCTCATAATTTTTGCGTTACATTTGGCCGGGGCCAGTTCAATTCTGGGTGGAATTAACTTTTTATGCACCTTTGGTAATAGACGTGCATACGGTGTGGTTCTGGGAGGAGCCTCTTTATTTGTTTGGAGTGTTGTGGTTACGAGATTTTTGTTGGTGCTTTCTTTGCCAGTTTTAGCTGGAGGTATTACGATGCTATTGTTAGATCGTAACCTGAATACTGCCTTCTTTGATCCTGGTggggggggTGATCCCATTCTCTTTCAACATTTGTTT	313	cellularOrganisms;Eukaryota;Metazoa;Arthropoda;Arachnida;Araneae;Hahniidae;Hahnia;Hahnia_helveola	KY269337	269	65	4	47	313	392	658	1.55e-37	160	0.853035	74.349	10031	5969	4062
V300094524L2C001R0280216463	ATTAAGTGGTATACAAAGTCACAGTGGACCTAGTGTTGATTTAGCTATATTTGCTTTACACTTATCTGGTATAAGTAGTTTATTAGGTGCAATTAACTTTATAACTACTATATTAAATATGAGAAGTCCAGGTATAAGATTACATAAATTAGCTTTATTTGGATGAGCTGTAGTTGTTACAGCTGTATTATTATTATTATCATTACCTGTTCTTGCCGGTGCAATTACAATGGTTTTAACTGATAGAAATTTTAATACATCATTTTTTGAAGCTGCTGGTGGTGGTGATCCTATACTATACCAACACCTTTTC	313	cellularOrganisms;Eukaryota;Fungi;Ascomycota;Leotiomycetes;undef_Leotiomycetes;Pseudeurotiaceae;Pseudogymnoascus;Pseudogymnoascus_pannorum	NC_027422	312	6	0	2	313	403	714	5.38e-151	536	0.996805	98.077	10031	3106	6925
V300094524L2C001R0110976827	ATTAAGCAATAGTTTGTATCATAGCGGGCCTGCAGTCGACATGGCGATCTTTAGCCTTCATATCGCCGGTCTATCAAGTATCGCTGGTGCGATTAACTTCTTGGTGACACTCTTCAACATGAAAACTCGCGGAACTGGGCTAGTTGCGGCTCCATTGTATCCGTGATCAATGATTGTCACAACTTATCTGTTGTTGTTGTCTCTTCCAGTTCTAGCTGGTGCAATTACGATGTTGTTGTGTGACCGTTTGTTCGGTACGAATTTCTTCACTCCTTGAACTGGGGGCGATCCAATTCGGTATCAACATCGGTTC	313	cellularOrganisms;Eukaryota;Metazoa;Arthropoda;Arachnida;Araneae;Theraphosidae;Aphonopelma;Aphonopelma_marxi	KC665111	59	6	0	189	247	244	302	1.19e-13	80.6	0.188498	89.831	10016	5091	4925
A00253_267_H2C3JDRXY_2_2109_31864_25551	CCTATCCTCGAATGTCTCTCACTCCGGAGCATCAGTTGATTTAACTATTTTTAGACTTCATTTAGCCGGAATGTCATCTATTTTAGGAGCTATTAATTTTATTACTACTATTATCAATATACGCACCCCAGGAATAAGATGGGACCAAATTCCCTTATTTATTTGATCCGTGTTTATTACATCAATTCTTCTGTTATTATCCCTACCTGTGCTAGCCGGGGCTATTACGATACTTCTAACGGATCGTAATTTAAACACATCATTTTTTGACCCTGCGGGAGGTGGAGACCCAATTTTGTACCAACACCTATTT	313	cellularOrganisms;Eukaryota;Metazoa;Arthropoda;Collembola;Entomobryomorpha;Entomobryidae;Homidia;Homidia_socia	KJ873596	296	54	0	18	313	363	658	3.64e-77	291	0.945687	81.757	9996	5103	4893
A00253_267_H2C3JDRXY_2_2112_28339_3067	ACTAGCTGCTGGAATCGCCCATGCCGGAGCATCAGTAGATCTTTCTATTTTTAGCCTTCATTTAGCTGGGGCTTCTTCAATTTTAGGAGCTGTAAACTTCATCACCACTATTATTAATATACGAACCCCTGGGTTGTCTTGGGACCAAACTCCGTTGTTTGTGTGGTCTGTGTTCCTTACAGCAATTTTATTACTACTATCCCTGCCAGTGCTAGCAGGCGCCATTACAATACTTTTAACAGATCGTAATCTAAACACTTCTTTTTTCGACCCTGCCGGCGGGGGAGACCCTATTTTATACCAACACCTCTTT	313	cellularOrganisms;Eukaryota;Metazoa;Arthropoda;Collembola;Entomobryomorpha;Entomobryidae;Lepidocyrtus;Lepidocyrtus_cyaneus	MG036639	313	0	0	1	313	311	623	1.11e-159	565	1	100	9982	5037	4945
A00253_267_H2C3JDRXY_2_2229_6732_9424	ATTATCTAGCATTCAATCTCATTCAGGTGGAAGTGTTGATCTTGCAATCTTCAGTTTACATCTTGCAGGAGTTTCTTCTCTATTAGGTGCTATTAATTTTATAACAACAGTACTTAATATGAGAACAAACGGAATGAGCTTACATAAACTTCCGTTATTTGTGTGGGCTATATTTGTAACTGCAATATTATTGTTATTAGCACTACCTGTATTAGCCGGTGCGATTACAATGTTATTAACAGATAGAAATTTCAATACTAGTTTTTATGATCCAGCCGGAGGTGGTGATCCTATACTTTACCAACACCTTTTT	313	cellularOrganisms;Eukaryota;Fungi;Basidiomycota;Agaricomycetes;Agaricales;Hygrophoraceae;Hygrophorus;Hygrophorus_olivaceoalbus	JN029458	269	16	0	3	271	299	567	4.43e-114	414	0.859425	94.052	9976	1656	8320
A00253_267_H2C3JDRXY_2_2102_28067_10802	TTTATCTGGATTACAGAGTCATAGTGGACCTAGTGTAGATTTAGGTATATTTGCCTTACATTTATCAGGTGTAAGTAGTCTATTGGGAGCTATAAATTTTATAACAACTATAGGTAATATGAGAACACCCGGTATAAGATTTCATAAATTAGCTTTATTCGGTTGAGCTGTTGTAATAACAGCTATATTATTACTATTATCTTTACCTGTATTAGCAGGAGCTATTACTATGGTGTTAACAGATAGAAATTTCAATACTTCATTTTTTGAAGTAGCAGGAGGAGGTGATCCTATTTTATACCAACATTTATTC	313	cellularOrganisms;Eukaryota;Fungi;Ascomycota;Sordariomycetes;Glomerellales;Plectosphaerellaceae;Verticillium;Verticillium_nonalfalfae	KR704425	313	37	0	1	313	396	708	3.4e-109	398	1	88.179	9974	5340	4634
V300094524L2C001R0071154304	ATTAAGTAGTATTACTGCCCATTCAGGTGCTGCTGTAGATCTTGCTATATTTAGTCTACATTTAGCTGGAGTTTCATCGTTACTGGGTGCGATTAATTTTATAACAACGATTTTTAACATGAGATTACCTGCACTAACATTTTATAAATTACCTTTATTTGTATGGTCTGTATTAATAACGGCATTTTTATTATTATTATCCTTACCAGTATTAGCAGGTGGTATCACAATGCTTTTGACAGATAGAAATTTTAATTCCAGTTTTTCTGATCCTTCTGGAGGAGGAGATCCTATTTTATATCAACATTTATTT	313	cellularOrganisms;Eukaryota;undef_Eukaryota;undef_undef_Eukaryota;undef_undef_undef_Eukaryota;Longamoebia;Acanthamoebidae;Acanthamoeba;Acanthamoeba_byersi	MH124203	313	53	0	1	313	348	660	1.76e-87	326	1	83.067	9974	5715	4259
A00253_267_H2C3JDRXY_2_2111_15374_26553	ATTAAGAAGAACAATTGGACACCCCTCATCAGCCGTTGATTTAGTTATTTTTAGTCTTCATTTGGCAGGTGTTAGATCTATTCTTGGTGGGATTAATTTTATTTGTACATTCAGAAATGGACGTTCCTATGCCGTTTCGTTAGCTGGGGCATCCTTGTTTGTTTGAAGGGTTGTAGTTACAAGATTTCTTCTTGTTCTTTCCTTACCAGTCCTTGCTGGGGGGATTACAATGCTTCTCCTAGATCGTAATTTTAATACAGCATTTTTTGACCCAAGAGGAGGTGGTGATCCAATTTTGTTTCAACACTTGTTT	313	cellularOrganisms;Eukaryota;Metazoa;Arthropoda;Insecta;Diptera;Chironomidae;Chironomus;Chironomus_crassiforceps	KX051998	279	77	0	35	313	380	658	1.89e-36	157	0.891374	72.401	9967	6329	3638
A00253_267_H2C3JDRXY_2_2103_11017_24361	TTTAAGTAGTATAGCATCACATTCAGGCGGAGCTGTTGATTTTGCAATATTTAGTTTACATTTAGCTGGTTTATCATCTATATTAGGAGCTATTAATTTTATTGTAACAATTTTAAATATGAGAGTACCAGGTTTAAAAATGTCAATGATACCATTATTTGTTTGAAGTGTTTTTATAACAGCAATATTATTATTATTATCTTTACCTGTATTAGCAGCAGCTATTACAATGTTATTAACTGATCGTAATTTTAATACATCATTTTTTGATCCTTCAGGAGGTGGTGATCCTATTTTATATCAACATTTATTT	313	cellularOrganisms;Eukaryota;undef_Eukaryota;undef_undef_Eukaryota;undef_undef_undef_Eukaryota;Longamoebia;Acanthamoebidae;Acanthamoeba;Acanthamoeba_astronyxis	MG924718	314	52	2	2	313	307	618	1.36e-82	309	0.996805	82.166	9951	5117	4834
V300094524L2C002R0320734939	ACTTAGTGGTTCTCTATCACATTCAGGACCCGCAGTAGATTTAGCGATTTTTAGTTTACATATTGCCGGCGTTCCATCTTTAGCTGGCGCTATTAACTTTATTGTTACTATTGTTAATATGCGCGTTCCTGGGATGTATATGCATAGGCTACCTTTATTTGTTTGATCTATTTTTATTACTTCTATTTTATTGTTGTTGTCACTTCCCGTATTAGCCGGAGCACTAACAATGCTTTTAACCGACAGAAATATTAATACTTGCTTTTTCGAATACACTGCCGGTGGTGATCCTGTTTTTTATACCAACATTTATTT	315	cellularOrganisms;Eukaryota;undef_Eukaryota;Rhodophyta;Bangiophyceae;Bangiales;Bangiaceae;Pyropia;Pyropia_haitanensis	KC791164	298	56	5	18	311	369	660	1.28e-57	227	0.933333	77.852	9942	5473	4469
V300094524L2C002R0230985849	TTTATCTGGAATACAAAGTCACAGTGGTCCTAGTGTAGATTTAGCTATATTTGCTTTACACTTATCAGGGGTTAGTTCTCTTTTAGGTGCTATAAATTTTATAACAACTATAGTAAATATGAGAACACCAGGGATAAGATTACATAAATTAGCTTTATTCGGGTGAGCCGTAGTTATTACAGCTGTATTATTATTATTTCAACATCTATTT	211	#N/A	#N/A	#N/A	#N/A	#N/A	#N/A	#N/A	#N/A	#N/A	#N/A	#N/A	#N/A	#N/A	9935	9851	84
V300094524L2C001R0030518399	TTTAAGTGCAATACAAAGTCACAGTGGTCCTAGTGTAGATTTAGCTATATTTGCTTTACATTTAGCAGGAGTTAGCTCGTTATTAGGTGCCATGAATTTTATAACTACAATCTTAAATATGAGAGCTCCAGGTATAAGATTACATAAGGTAGCATTGTTTGGATGAGCAGTTCTAGTTACAGCAATATTACTTTTACTATCTCTTCCTGTATTAGCTGGGGCGATAACTATGTTATTAACAGATAGAAACTTCAATACTTCATTCTTTGAAGTAGCAGGAGGAGGAGACCCTATTCTATTTCAACATTTATTT	313	cellularOrganisms;Eukaryota;Fungi;Ascomycota;Sordariomycetes;Hypocreales;Nectriaceae;Thelonectria;Thelonectria_veuillotiana	JN574862	301	49	0	12	312	264	564	2.15e-86	323	0.961661	83.721	9912	5976	3935
V300094524L2C001R0230844517	TTTGAGTAGCTATGTTGGCAGCTCTTCTGTTAGAGTAGATATAATTATTTTTAGCTTACATATAGCCGGGGTTAGATCAATTGCGGGTTCTGTAAATTTTCTCTGTACTATTAATAATCTAAAAGCACCATCTATTAGTTGATTAAATATGCCTTTATTTTTGATTAGAGTCTGAGTTACAACTTTTTTATTAGTTCTAAGTTTACCTGTTTTAGCAGGAGGGATTACTATGCTTCTTTTTGATCGAAATTTTAACACTTCCTTTTTTGACCCATTAGGGGGAGGAGACCCCGTGTTATTCCAACATTTATTT	313	cellularOrganisms;Eukaryota;Metazoa;Nematoda;Enoplea;Dorylaimida;Longidoridae;Xiphinema;Xiphinema_americanum	AY382608	282	61	0	32	313	430	711	8.57e-60	234	0.900958	78.369	9904	6122	3782
A00253_267_H2C3JDRXY_2_2272_19560_7686	CCTTTCAACTACAGTATTCCACTATGATAAGGCAATTGACTATCTAATCTTTTCTCTCCATATCGCTGGTTTCTCTTCTCTGTTTGGGGCTATAAACTTTATTACGACGATCGTATCTATGAAGCGCGTTCTCTGGCAGGAGATGACACTTTTTGTTTGGTCAATTTTTATAACTTCAGTCCTGCTTCTTCTTTCGGTTCCAGTTCTCGCAGCTGCCCTTACAATGCTCCTTACGGACCGCCACTTTAATACGAGTTTTTTTCTTCCTGGTGGGGGAGGGGATCCTATACTTTATCAACATCTTTTC	307	#N/A	#N/A	#N/A	#N/A	#N/A	#N/A	#N/A	#N/A	#N/A	#N/A	#N/A	#N/A	#N/A	9901	6178	3723
A00253_267_H2C3JDRXY_2_2105_12924_2174	ATTAAGTGGGGCAATCGCTCATGCCGGCCCGTCAGTGGATTTGGCTATTTTTAGTTTACATATCGCAGGTGCTTCGTCTATTATAGGGGCTATTAATTTTATTACAACCATTATCAATATGCGAGGTAATGGTGTTACTTTTAGAAAGTTAAATTTATTTGTTTGAAGTGTTTTTATTACGGCATTTTTATTGTTATTATCATTACCAGTATTAGCTGGTGCTATTACAATACTATTAACTGATAGAAATTTTAATACTTCATTTTTTGATGCGACAGGTGGTGGTGATCCAGTTTTATATCAACACTTATTT	313	cellularOrganisms;Eukaryota;Metazoa;Arthropoda;Arachnida;Araneae;Linyphiidae;Grammonota;Grammonota_gigas	KP646482	283	47	2	32	313	377	658	1.89e-74	283	0.900958	82.686	9866	4977	4889
V300094524L2C001R0050261444	ATTAAGTGGTGTACAAAGTCACAGTGGACCTAGTGTAGATTTGGCTATATTTGCTTTACATTTATCTGGTATAAGTAGTTTATTAGGTGCAATAAACTTTATAACTACTATACTAAATATGAGAAGTCCTGGTATAAGATTACATAAACTAGCTTTATTCGGGTGAGCTGTTATAGTTACAGCAGTATTATTATTACTATCATTACCAGTATTAGCCGGTGCTATTACAATGCTATTAACTGATAGAAATTTTAATACATCATTCTTTGAAGCAGCAGGAGGTGGTGATCCTATACTTTACCAACATCTTTTC	313	cellularOrganisms;Eukaryota;Fungi;Ascomycota;Leotiomycetes;Helotiales;Helotiaceae;Articulospora;Articulospora_tetracladia	EU998935	312	24	0	2	313	263	574	1.45e-126	455	0.996805	92.308	9866	4011	5855
A00253_267_H2C3JDRXY_2_2106_6045_14058	TTTAAGCGATATAGACGCGCATTCAACTTCTGCAGTTGATTTAACTATTTTTAGTTTACATATTGCCGGAGCAAGTTCTATATTAGGTGCAATAAATTTTATTGTAACTATTATAAATATGAGAATGCCAGGAATGTATATGTTTAGAATGCCACTATTTGTTTGAAGTATTTTTGTTACTGCTTTTTTATTATTATTAAGTCTACCAGTTCTTGCAGGGGGGATTACAATGTTGTTAACAGATAGAAATTTTAATACGACTTTTTATGATTCAGAAAAAGGCGGAGATCCTTTGTTATTTCAACATTTGTTT	313	cellularOrganisms;Eukaryota;undef_Eukaryota;Rhodophyta;Florideophyceae;Gelidiales;Pterocladiaceae;Pterocladia;Pterocladia_rectangularis	KT920385	294	64	0	20	313	253	546	1.65e-62	242	0.939297	78.231	9865	5323	4542
V300094524L2C001R0410195190	TTTATCAGCGATTGAAGGTAAAGGAGTTGATTTTGCTATTTTTAGTTTACATATTGCTGGTGCTGCTTCATTAGCGGGTGCTATCAATTTTATTACTACAATTTTAAATATGCGTGCTGATATAAAGGGAATGCATTTATTACCATTATTTGTATGATCGCTTTTAATAACAGCTTTTTTATTAGTTTTCTCATTACCAACATTTGCAGCTGCTATTACAATGTTATTAACAGATAGAAATTTTAATACATCATTTTATGTAGCGGATGGTGGTGGAGATCCAGTATTATATCAACATTTATTT	304	#N/A	#N/A	#N/A	#N/A	#N/A	#N/A	#N/A	#N/A	#N/A	#N/A	#N/A	#N/A	#N/A	9852	5123	4729
A00253_267_H2C3JDRXY_2_2101_16161_27915	ATTATCAGCTGTGGAAGGTGCAGGTGTTGATTTTGCTATATTTAGTTTACATTTAGCTGGTGCAGCTTCACTTTTAGGTGGTATAAATTTTATTACTACAATATTTAATATGCGAACTCCTGGTATGCGAATGCATAAATTACCATTATTTGTTTGATCATTATTAATAACTGCATTTTTATTAGTTTTTTCATTACCTGTTTTAGCTGCTGCTATTACTATGTTATTAACTGATAGAAATTTTAATACTTCATTTTATATGGCTGCCGGAGGTGGAGATCCAGTATTATATCAACATTTATTT	304	#N/A	#N/A	#N/A	#N/A	#N/A	#N/A	#N/A	#N/A	#N/A	#N/A	#N/A	#N/A	#N/A	9851	5836	4015
A00253_267_H2C3JDRXY_2_2162_19886_15327	ACTGTCAGGTATTGTAGCACATTCCGGAGGTTCTGTAGATTTGGCAATTTTTTCGTTACATCTCTCAGGACTTTCGTCTATTCTAGGGGCAATAAACTTTATAACCACTATTATAAATATGAGAGCGCCAAACATGTCTTTTCATAGAGTTCCACTGTTTGTATGGTCAGTATTTGTAACAGCCTTCCTTTTATTATTGAGTCTGCCTGTACTTGCTGGTGCAATTACCATGTTGCTTACTGATAGAAACTTTAATACATCTTTTTATGATCCAGCCGGTGGTGGTGATCCCATACTTTATCAACATTTATTT	313	cellularOrganisms;Eukaryota;undef_Eukaryota;undef_undef_Eukaryota;Oomycetes;Peronosporales;Peronosporaceae;Phytophthora;Phytophthora_boehmeriae	MH136853	309	72	0	5	313	385	693	8.57e-60	233	0.98722	76.699	9846	5888	3958
A00253_267_H2C3JDRXY_2_2102_4951_14231	ATTAAGTGGAGTACAAAGTCACAGTGGACCAAGTGTTGATTTAGCTATATTTGCCTTACATTTATCTGGTATAAGTAGTTTATTAGGTGCGGTTAATTTTATAACTACTATACTTAATATGAGAAGTCCAGGTATAAGATTACACAAATTAGCTTTATTTGGATGAGCTGTTGTTGTTACAGCAGTATTATTATTACTATCATTACCTGTACTAGCCGGTGCAATTACAATGGTTTTAACCGATAGAAATTTTAATACATCATTCTTTGAAGCAGCGGGGGGTGGTGATCCTATACTTTACCAACATCTTTTC	313	cellularOrganisms;Eukaryota;Fungi;Ascomycota;undef_Ascomycota;undef_undef_Ascomycota;undef_undef_undef_Ascomycota;Tetracladium;Tetracladium_breve	EU883397	313	18	0	1	313	264	576	2.98e-135	484	1	94.249	9845	4336	5508
V300094524L2C001R0030813845	ATTAAGTGGTATTATAGCCCATTCGGGTGCAGCTGTTGATCTAGCAATTTTTAGCTTACATTTAGCTGGTGCTTCGTCATTATTAGGTGCAATTAATTTTATAGTCACAATTTTAAATATGCGTAGCCGTGGTCTAGAATCAAGTATTGTTAAATTACCATTATTTGTTTGGTCCGTTTTAATTACGGCAATTTTACTTTTATTATCATTACCAGTTTTAGCTGGTGCAATAACAATGTTATTAACAGATCGAAATTTTAATACAACTTTTTTTGTACCAGCAGGTGGTGGTGATCCTGTTTTATATCAACATTTATTC	319	#N/A	#N/A	#N/A	#N/A	#N/A	#N/A	#N/A	#N/A	#N/A	#N/A	#N/A	#N/A	#N/A	9794	5103	4691
A00253_267_H2C3JDRXY_2_2227_20826_17519	ACTATCATCAGTAGAATTCCATGACGGTGCAGCTGTAGATTTTGCTATTTTTAGTTTACATTTAGCTGGTGTGGCATCGCTATTAGGCGCTATAAATTTTATAGTTACTGCTATTAATATGCGTGTACCTGGTATGCGTGTTACTTATATGCCTTTGTTTGTATGATCCATTGTTATTACAGCTGTATTATTACTATTATCTTTACCAGTATTAGCAGCTGGTATTACAATGTTACTTACAGATCGTAATTTCAATACTTCGTTTTTTGATCCTTCTGGCGGTGGTGATCCTATTTTGTATCAGCACTATTT	312	cellularOrganisms;Eukaryota;Metazoa;Arthropoda;Insecta;Neuroptera;Chrysopidae;Nothochrysa;Nothochrysa_capitata	KJ592448	287	60	0	20	306	365	651	3.87e-64	248	0.919872	79.094	9789	5898	3891
V300094524L2C001R0110090408	TATCATCTGTTATTGCTCATGGAGGAGCTTCCGTTGACTTAGCTATTTTTTCTTTACATTTAGCTGGAATTTCTTCTATTTTAGGAGCAGTTAATTTTATATCAACATTTATTT	114	#N/A	#N/A	#N/A	#N/A	#N/A	#N/A	#N/A	#N/A	#N/A	#N/A	#N/A	#N/A	#N/A	9777	9185	592
A00253_267_H2C3JDRXY_2_2202_21187_33019	TCTGAGTGGAATTATTGCTCACGGTGGTCCGGCAGTAGACTTGGGTATCTTCAGCTTGCACATTGCTGGGGTTTCATCAATCGCTGGTGCCATTAACTTCATCGTAACGATCCTGAATATGCGCGCTCGTGGTATGTACTTCCACCGTACGCCTCTGTACGTGTGATCGATCTTCATCACAGCGTTCCTGTTGCTTCTGTCACTTCCAGTACTTGCTGGTGGTATCACAATGCTATTGACAGATCGTAACTTGAACACAAGTTTCTTCTTGCCTAACGGCGGTGGTGACCCTATCTTCTTCCAACACTTGTTC	313	cellularOrganisms;Bacteria;undef_Bacteria;undef_undef_Bacteria;undef_undef_undef_Bacteria;undef_undef_undef_undef_Bacteria;undef_undef_undef_undef_undef_Bacteria;undef_undef_undef_undef_undef_undef_Bacteria;bacterium_HR39	BEIP01000185	285	84	0	29	313	463	747	1.77e-30	136	0.910543	70.526	9765	4365	5400
A00253_267_H2C3JDRXY_2_2112_19461_29653	TCTTTCAGGTATTCAAGGTCATCCGGGTCCATCTGTTGATTGCGCGATTTTTAGTTTACATTTAGCAGGTGCTTCTTCTATTTTAGGTGCAATTAATTTTATTACTACGATAGTTAATATGCGAGCGCCGCATATGTATTGGCATCGTGTTCCGTTGTTTGTTTGGTCTGTATTAATAACAGCTATACTTTTACTTCTTTCATTACCTGTTTTAGCTGCTGGTATTACTATGCTTTTAACGGATCGTAATTTTAATACTACTTTTTTTGATTATGTCGGTGGTGGCGATCCAGTTCTTTATCAGCATTTATTT	313	cellularOrganisms;Eukaryota;undef_Eukaryota;undef_undef_Eukaryota;Phaeophyceae;Fucales;Sargassaceae;Sargassum;Sargassum_horneri	MH590365	309	53	3	8	313	478	783	5.4e-75	284	0.977636	80.906	9761	6414	3347
A00253_267_H2C3JDRXY_2_2240_4996_16063	TTTAAGTGGAGTACAAAGTCACAGTGGACCTAGTGTTGATCTGGCTATTTTTGCCTTACATTTATCTGGTATAAGTAGTTTATTAGGTGCAATAAACTTTATAACTACTATACTTAATATGAGAAGTCCTGGTATAAAATTACATAAATTAGCCTTATTTGGTTGAGCTGTTGTCGTTACAGCTGTTTTATTATTATCATTACCTGTGCTTGCAGGTGCAATCACTATGGTTTTAACTGATAGAAATTTCGATACATCATTCTTTGAAGCTGTAGGTGGTGGAGACCCTATCTTATACCAACATTTATTC	310	cellularOrganisms;Eukaryota;Fungi;Ascomycota;Leotiomycetes;undef_Leotiomycetes;Pseudeurotiaceae;Pseudogymnoascus;Pseudogymnoascus_pannorum	NC_027422	313	33	1	1	310	402	714	2.76e-110	401	1	88.498	9759	6270	3489
A00253_267_H2C3JDRXY_2_2163_20925_16282	GTTAAGTTCTATTGTAGCTCACTCCGGCGGTTCCGTCGATTTAGCAATATTTAGTTTACATCTTGCAGGTATATCTTCTCTTCTAGGCGCTATAAACTTTATTACTACGATATTTAATATGAGAGTACCTGGTTTATCTATGCATAAATTACCATTATTTGTTTGGTCTGTGTTGATTACAGCCTTTTTGTTATTATTTTCTCTACCTGTATTAGCAGGTGCTATTACTATGCTTTTAACTGATAGAAATTTTAATACTAGCTTTTTTGATCCGTCAGGCGGAGGCGATCCTATCCTTTATCAACATTTATTC	313	cellularOrganisms;Eukaryota;undef_Eukaryota;undef_undef_Eukaryota;undef_undef_undef_Eukaryota;Longamoebia;Acanthamoebidae;Acanthamoeba;Acanthamoeba_castellanii	MG924669	313	1	0	1	313	306	618	4.72e-158	561	1	99.681	9750	6041	3708
V300094524L2C002R0061084343	TTTAAGCGGAGCTATTGCACACGCAGGACCTTCTGTAGATTTTGCAATTTTTAGTTTACATATTGCAGGTGCTTCATCAATTATGGGTGCTAAAATTATTTTTACTACAATT	112	#N/A	#N/A	#N/A	#N/A	#N/A	#N/A	#N/A	#N/A	#N/A	#N/A	#N/A	#N/A	#N/A	9704	6906	2798
A00253_267_H2C3JDRXY_2_2104_20681_5682	TTTAAGCTCATTAATTGGGCATTATACACCAGCAGTAGATTTAGGTGTTTTTAGTTTACATTTAGCTGGTATATCATCTATTGGAGGAGCAATAAATTTTATTACAACAATTTTAAATGGTAGAGCTCCTGGAATAACAATGTATCGAATTCCTTTATTTGTATGATCAATTTTAATAACGGCTATTTTGTTATTATTATCATTACCGGTATTAGCTGGTGCTATAACAATGCTTTTAACAGATCGAAATTTTAATACAACTTTTTTTGATCCAGCTGGTGGAGGAGATCCAATTTTATTTCAGCATTTATTT	313	cellularOrganisms;Eukaryota;Metazoa;Arthropoda;Insecta;Lepidoptera;Gracillariidae;Parornix;Parornix_tenella	KX041144	281	47	0	33	313	378	658	2.99e-78	296	0.897764	83.274	9696	4211	5485
A00253_267_H2C3JDRXY_2_2108_32163_33614	ACTTAGCGATGTGCTTTTTCATCCTGGGCCTTCAGTTGATTTAGCTATTTTTAGTTTGCATTTGGCGGGTGTTTCATCTTTGCTTGGAGCTTTAAATTTTATAACGACTATTATGAATATGAGATCTAAATATATACCTTATTTTAAAATGCCACTTTTTGTTTGAGCTGTATTTATAACATCCTTTTTATTACTATTATCGTTGCCGGTATTAGCTGGAGCTATAACTATGCTTTTAACAGATAGAAATTTTAATACGACATTTTTTGATCATGCTGGTGGGGGAGATCCAGTTTTATATCAACATTTGTTT	313	cellularOrganisms;Eukaryota;Metazoa;Arthropoda;Insecta;Lepidoptera;Noctuidae;Hadena;Hadena_caesia	KX049421	284	53	2	31	313	376	658	7.51e-67	258	0.904153	80.634	9674	5792	3882
V300094524L2C001R0111097527	GTTAGCCTCCAATCTAGCTCATGCTGGGGCTTCTGTGGACCTATCAATTTTTAGCCTCCATTTAGCTGGGGCCTCTTCAATCCTTGGTGCCATTAACTTTATTACCACAGTAATTAATATACGAACCCCAGGAATAACTTGAGACCAAACACCCTTATTTGTTTGGTCTGTGTTTATTACTGCGGCCCTCCTTCTATTAGCCCTACCAGTGTTAGCAGGAGCCATTACCATGCTCCTTACTGACCGTAATATTAACACATCATTCTTTGACCCAGCAGGAGGTGGGGATCCAATTCTCTACCAACACTTATTC	313	cellularOrganisms;Eukaryota;Metazoa;Arthropoda;Collembola;Entomobryomorpha;Entomobryidae;Coecobrya;Coecobrya_khaopaela	MF978040	296	54	0	17	312	362	657	3.64e-77	291	0.945687	81.757	9668	5209	4459
A00253_267_H2C3JDRXY_2_2131_7184_6699	TCTAAGCGGAGTGCAAAGTCACAGTGGACCAAGTGTAGATTTAGCCATCTTTGCTTTACATTTATCTGGTGTGAGTAGTTTATTAGGGGCAATAAATTTTATTACTACTATATTAAATATGAGAAGCCCGGGTATAAGATTGCATAAATTAGCTTTATTTGGATGAGCTGTAATTGTTACAGCTGTATTACTGTTACTATCATTACCTGTGCTTGCCGGTGCAATTACAATGGTATTAACTGATAGAAACTTTAATACATCTTTCTTTGAAGCAGCTGGTGGTGGTGATCCTATCTTATATCAACATTTATTC	313	cellularOrganisms;Eukaryota;Fungi;Ascomycota;Leotiomycetes;undef_Leotiomycetes;Pseudeurotiaceae;Pseudogymnoascus;Pseudogymnoascus_pannorum	KR055655	311	36	0	3	313	404	714	9.75e-110	399	0.99361	88.424	9639	4271	5368
A00253_267_H2C3JDRXY_2_2114_7057_9017	ATTGGCATCTATCGAATATCATTCAGGTGCAGCCGTTGATTTCGCTATATTTAGTTTACATTTGGCTGGTCTTGCTTCAATACTAGTGCGATTAATTTCATTGTCACGGTAATGAATATGAGAGTACCGGGAATGCGTATGAATTATATTCCACTTTTTGTTTGATCTGTATTGATTACAGCAGTGCTACTTCTATTATCTTTACCGGTTTTAGCTGCAGCTATTACTATGTTATTAACGGATAGAAATTTCAACACTTCATTTTTTGATCCTTCAGGTGGAGGTGATCCAATTTTATATCAACATTTATTT	312	cellularOrganisms;Eukaryota;Metazoa;Cnidaria;Hydrozoa;Anthoathecata;Corynidae;Sarsia;Sarsia_tubulosa	GQ120063	295	61	1	19	312	336	630	1.11e-64	250	0.942308	78.983	9638	6002	3636
A00253_267_H2C3JDRXY_2_2126_30635_25113	GATAAGTGGTCCTGTAGCACACGCCGGTCCTTCAGTTGATTTAGCTATTTTTAGCTTACATTTAGCCGGCGCATCATCAATTATGGGTGCGATTAACTTTATTACAACTATTATTAATTTAAGACATAATGAGTGCCGTTTTAGTCGTTTAAACCTATTTGTTTGGGCAACATTTATTACAGCTTTTTTATTATTGTTATCGTTACCAGTTTTAGCAGGTGCGATCACAATGTTAATAACAGATAGAAATCTAAATACTGCCTTTTTTGATCCAGCAGGTGGTGGCGATCCAGTTTTATATCAGCATTTATTT	313	cellularOrganisms;Eukaryota;undef_Eukaryota;undef_undef_Eukaryota;Oomycetes;Lagenidiales;Lagenidiaceae;Lagenidium;Lagenidium_giganteum	KC741453	299	61	2	16	313	364	661	3.89e-64	249	0.952077	78.93	9637	5548	4089
A00253_267_H2C3JDRXY_2_2102_7690_6136	ACTAGCCAACTATTTTGCTCATAGGGGGTCCGCCGTAGACTTAACAATTTTTTCTCTTCATGTGGCAGGAATTTCTTCTATTTTAGGTGCTGTAAACTTTATTTCAACTATCCTTAATATACGCTCACCAGCAATAAACTTAGAAAACATACCTCTATTTGTTTGATCAGTTCTCATTACAGCAATTCTTTTATTATTAGCTCTACCAGTATTAGCAGGAGCTATCACTATACTTCTCCTAGATCGAAACTTCAACACTTCTTTCTTTGATCCTGCCGGAGGAGGAGATCCTATTTTATATCAGCACCTTTTT	313	cellularOrganisms;Eukaryota;Metazoa;Arthropoda;Insecta;Diptera;Tachinidae;Ceranthia;Ceranthia_lichtwardtiana	KX844444	295	55	0	12	306	357	651	5.4e-75	285	0.942492	81.356	9633	5247	4386
A00253_267_H2C3JDRXY_2_2114_25834_6652	TTTATCTGGAGTACAAAGTCATAGTGGACCTAGCGTAGATTTAGCTATATTTGCTTTACATTTATCAGGTGTTAGTAGTTTATTAGGTGCTATAAATTTCATAACTACAATAGTTAATATGAGAACACCTGGAATAAGATTACATAAATTAGCTTTATTTGGATGAGCTGTAGTTATTACTGCAGTATTATTATTACTATCTTTACCTGTTTTAGCCGGTGGAATCACAATGCTTTTAACAGATAGAAATTTTAATACATCATTCTTTGAAACAGCTGGTGGTGGTGATCCTATTTTATTCCAACATCTTTTC	313	cellularOrganisms;Eukaryota;Fungi;Ascomycota;Sordariomycetes;Hypocreales;Nectriaceae;Calonectria;Calonectria_colhounii	JN574872	312	23	0	2	313	254	565	1.19e-127	460	0.996805	92.628	9613	4652	4961
V300094524L2C001R0030629004	TTTATCTGGAATTCAAAGTCATAGTGGACCTAGTGTTGATTTAGCGATATTTGCTTTGCATTTATCAGGGGTTAGTTCACTTTTAGGTGCTATTAACTTTATAACAACAATAGTAAATATGAGAACACCAGGTATAAGATTACACAAATTAGCTTTATTTGGATGAGCAGTGGTTATTACTGCTGTATTATTATTATTATCTTTACCTGTTCTTGCAGGAGGTATTACTATGGTATTAACTGATAGAAATTTTAATACATCATTCTTTGAAGTAGCTGGAGGAGGTGATCCTATATTATTCCAACATTTATTC	313	cellularOrganisms;Eukaryota;Fungi;Ascomycota;Sordariomycetes;Glomerellales;Glomerellaceae;Colletotrichum;Colletotrichum_salicis	KY774449	313	35	0	1	313	396	708	6.57e-112	407	1	88.818	9613	5468	4145
V300094524L2C001R0280693011	TCTAAGTGGAGTGCAAAGTCACAGTGGACCAAGTGTAGATTTAGCCATATTTGCTTTACATTTATCTGGTATAAGTAGTTTATTAGGTGCAATAAACTTTATTACTACTATATTAAATATGAGAAGTCCGGGTATAAGATTACATAAATTAGCTTTATTTGGATGAGCTGTAATTGTTACAGCTGTATTATTATTATTATCATTACTATGGTATTAACTGATAGGAATTTTAATACATCATTCTTTGAAGCAGCAGGTGGTGGTGATCCTATTTTATATCAACATTTATTC	291	#N/A	#N/A	#N/A	#N/A	#N/A	#N/A	#N/A	#N/A	#N/A	#N/A	#N/A	#N/A	#N/A	9609	9456	153
V300094524L2C002R0060360023	ATTGAGTGGAATTCAAAGTCACAGTGGACCTAGTGTAGATTTGGCTATATTTGGTTTACATTTATCTGGTATAAGTAGTTTATTGGGTGCTATAAACTTTATAACTACTATATTAAATATGAGAAGTCCTGGTATAAGATTACATAAATTAGCTTTATTTGGATGAGCTGTAGTAGTTACAGCTGTATTATTATTACTATCATTACCTGTGCTAGCCGGTGCAATTACAATGCTATTAACAGATAGAAATTTTAATACATCATTCTTTGAAGCTGCAGGAGGTGGTGATCCTATACTATATCAACATCTTTTC	313	cellularOrganisms;Eukaryota;Fungi;Ascomycota;Leotiomycetes;undef_Leotiomycetes;Pseudeurotiaceae;Pseudogymnoascus;Pseudogymnoascus_pannorum	NC_027422	312	27	0	2	313	403	714	3.18e-122	442	0.996805	91.346	9609	4418	5191
V300094524L2C001R0300213008	TCTATCAAGAAACCTGGCCCATGCTGGACCCTCTGTTGACCTAGCCATTTTCTCACGTCAGCTAC	65	#N/A	#N/A	#N/A	#N/A	#N/A	#N/A	#N/A	#N/A	#N/A	#N/A	#N/A	#N/A	#N/A	9605	6436	3169
V300094524L2C001R0050633455	ATTGTCTGGGAATGAAGCTCATTCTGGTGCATCTGTTGATTTAGCTATTTTTAGTTTACATTTGGCCGGTGCTTCTTCTATTGCTGGTGCAATAAATTTCATAACAACTATAATTAATATGCGCGGTGGTGGACTTCATTTTTATAGATTACCTTTGTTTGTTTGAAGTGTTTTTATTACTGCTTTTTTGCTTTTACTTTCTTTACCTGTTCTTGCTGGTGCTATTACTATGTTATTAACTGATCGTAATCTAAATACGTCGTTTTTTGTTCCAGCCGGCGGCGGCGATCCTGTTTTATTCCAGCATTTGTTT	313	cellularOrganisms;Eukaryota;Metazoa;Mollusca;Gastropoda;Littorinimorpha;Calyptraeidae;Calyptraea;Calyptraea_fastigiata	KX069495	313	67	0	1	313	287	599	1.77e-68	263	1	78.594	9591	5856	3735
A00253_267_H2C3JDRXY_2_2136_7184_30060	ACTATCAGATTTGGAGGCTCACTCAGGTCCGGCTGTCGACTTAGCCATTTTTAGCCTTCATTTAGCAGGTCTTTCGAGTATTTTAGGTGCTATCAATTTTATTGTAACTATCGTTAACATGCGTATGCCGGGGTTGACGTGAATTAGACTGCCTCTTTTTGTATGATCTGTTTTGATAACTGCAATACTGCTTTTGCTATCTTTACCAGTGTTAGCGGGAGCAATAACTATGCTACTTACAGATAGAAATTTTAATACTAGttttttttCTCCGGAAGCCGGCGGCGATCCGGTACTATTTCAGCATCTCTTT	313	cellularOrganisms;Eukaryota;undef_Eukaryota;undef_undef_Eukaryota;Phaeophyceae;Ectocarpales;Chordariaceae;Hecatonema;Hecatonema_maculans	LM995247	296	71	2	15	309	363	657	6.17e-49	198	0.942492	75.338	9575	5617	3958
V300094524L2C001R0070303217	TCTATCAGCAAACATATCCCATGCTGGAGCATCAGTTGATCTCACCATTTTTAGACTTCATTTAGCCGGTATATCATCAATTTTAGGGGCTATTAACTTTATCACCACTATTATTAATATACGAACTGCTGGAATAAGATGGGATCAAATTCCATTATTTATTTGATCAGTATTTATTACCTCAATTCTTTTACTTCTGTCTCTCCCAGTTCTAGCTGGCGCCATCACAATACTTCTGACAGACCGAAACTTAAACACATCCTTCTTTGACCCCGCTGGTGGGGGTGACCCAATTTTGTACCAACACTTATTC	313	cellularOrganisms;Eukaryota;Metazoa;Arthropoda;Collembola;Poduromorpha;Hypogastruridae;Ceratophysella;Ceratophysella_denticulata	LC222040	293	52	0	20	312	365	657	2.99e-78	295	0.936102	82.253	9575	2076	7499
V300094524L2C001R0511385556	CTATCATCTGTTATTGCTCATGGAGGAGCTTCCGTTGACTTAGCTATTTTTTCTTATC	58	#N/A	#N/A	#N/A	#N/A	#N/A	#N/A	#N/A	#N/A	#N/A	#N/A	#N/A	#N/A	#N/A	9574	8394	1180
V300094524L2C001R0570917495	ACTTTCTGCAGTTGAAGGTAAAGGAGTAGATTTTGCTATATTTAGTTTGCATATTGCAGGTGCAGCTTCATTAGCTGGTGCTATAAATTTTATTACAACAATTTTTAATATGAGATTGCCAGTAATGGGAATGCATAAATTGCCATTATTTGTATGAGCAATGTTAGTTACATCTTTTTTATTAGTATTTTCTTTACCAACATTTGCAGCTGCAATAACAATGTTATTAACAGATAGAAATTTTAATACTTCATTTTATGCATATGAAGGAGGTGGAGATCCAGTTTTATACCAACATTTATTC	304	#N/A	#N/A	#N/A	#N/A	#N/A	#N/A	#N/A	#N/A	#N/A	#N/A	#N/A	#N/A	#N/A	9550	5282	4268
V300094524L2C001R0210062482	ATTATCAGCTATTGAAGGAATAGGTGTTGATTGTGCTATTTTTAGTTTACATTTAGCTGGTGCAGCTTCATTATTAGGAGCTATAAATTTTATTACTACTATTTTTAATATGAGAGCTCCTGGTATAACAATGCATTTATTACCATTATTTATTTGATCAATGCTTGTTACTGCTTTTTTGTTAGCATTTTCACTTCCAGTACTTGCAGCAGCTATTACAATGTTATTAACTGATAGAAATTTTAATACTACATTTTATTCTCCAAATGGTGGTGGTGATCCAATATTATTTCAGCATCTTTTT	304	#N/A	#N/A	#N/A	#N/A	#N/A	#N/A	#N/A	#N/A	#N/A	#N/A	#N/A	#N/A	#N/A	9547	5576	3971
A00253_267_H2C3JDRXY_2_2104_21811_18505	ACTTAGTGGAATTGAAGCTCACTCCGGACCAGCAGTTGACTTCGGTATCTTCAGTCTCCACCTTGCCGGTATGTCCTCCATCCTTGGTGCGATTAACTTCATCGTTACCATCTTTAACATGCGCGCACTTGGTATGACCCTCCATACCATGCCCCTGTTCGTATGATCCGTTCTAATTACCGCCTTTCTACTGCTGCTTTCACTTCCAGTACTGGCGGGAGCAATTACCATGCTACTTATGGATCGTAACTTCAAAACTGTCTTCTTTAATCCCATTGGAGGCGGAGATCCTGTTCTATACCAACACCTGTTC	313	cellularOrganisms;Eukaryota;Metazoa;Nematoda;Chromadorea;Rhabditida;Aphelenchoididae;Bursaphelenchus;Bursaphelenchus_cocophilus	AY508039	313	71	0	1	313	168	480	4.74e-63	245	1	77.316	9545	4951	4594
V300094524L2C002R0121075585	ATTATCAGGAATACAAAGTCATAGTGGTCCAAGTGTGGACTTAGCTATCTTTGGATTACACCTTTCTGGTATCTCAAGTTTACTTGGGGCTATGAATTTCATGACAACTACATTTAATATGAGAAGTCCTGGGATAAGATTACATAAATTAATTTTATTTGCATGAGCAGTTGTTATTACAGCTGTTTTATTATTATTATCATTGCCGGTGGAATTACTATGGTTCTTACAGATAGAAACTTTAACACTTCATTTTTTGAAGTAGCAGGTGGTGGTGACCCAATATTATACCAACATCTTTTC	303	#N/A	#N/A	#N/A	#N/A	#N/A	#N/A	#N/A	#N/A	#N/A	#N/A	#N/A	#N/A	#N/A	9535	8342	1193
A00253_267_H2C3JDRXY_2_2102_18484_24580	ACTATCAGCTGTTGAAGGTATTGGTGTAGATTGTGCTATTTTTAGTTTACATTTAGCAGGTGCAGCTTCAATATTAGGTGCTATTAATTTTATAACTACAATTTTTAATATGAGAACTCCAGGAATGACTATGTCATCATTACCATTATTTATATGATCTATGTTGGTTACAGCATTTTTATTAGTTTTTTCTCTTCCAGTTCTTGCAGCAGCAATTACAATGTTATTAACAGATAGAAATTTTAATACATCTTTTTATTCTGTTGCAGGTGGAGGTGATCCTGTTTTATTTCAACATTTATTT	304	#N/A	#N/A	#N/A	#N/A	#N/A	#N/A	#N/A	#N/A	#N/A	#N/A	#N/A	#N/A	#N/A	9525	5364	4161
V300094524L2C001R0030161153	ATTAGCAAGTATTGTTTCTCATTCAGGTGCTTCTGTAGATTTAGCTATTTTTAGTTTACATTTAGCTGGTATATCTTCATTATTAGGTGCTATAAATTTCATTACTACAGCATTAAATATGAGAGCAAATGGTATGAGTTTACATAAAGTATCTTTATTTGTATGGTCAATTTTTATTACAGCAGTATTATTATTATTAGCATTACCTGTATTAGCTGGAGCTATTACAATGTTATTAACAGATAGAAACTTTAATACTAGCTTCTATGATCCAGCTGGAGGAGGTGATCCAATATTATATCAACATTTATTC	313	cellularOrganisms;Eukaryota;Fungi;Basidiomycota;Agaricomycetes;Agaricales;Tricholomataceae;Clitocybe;Clitocybe_subditopoda	JN029415	310	43	0	1	310	297	606	2.01e-99	366	0.990415	86.129	9485	5680	3805
A00253_267_H2C3JDRXY_2_2103_2709_32424	TTAAGGATATTAGGGCAAAGAGGGGTTTCAACAGATATAGTTCTTTTAGGGTTACATATTTCTGGAGTAAGTTCTCTAAGAAGAAGAATGAATTTCTTAGTAACTTGTTATGAATATCGGGTTAGTGGAAAAACTCTGGCTGTTATAAGTATATTTGTTTGATGTATTATTGTAACTGTTTTTTTATTAATTTTGAGGTTGCCTGTTTTAGCGGTGGGTGTAACAATATTGTTAACAGATCGTAATTTTAATTCTAATTTTTTTGATTCTAAAAAGGGGGGAAACGTAATTATATTTCAACATTTATTT	309	cellularOrganisms;Eukaryota;Metazoa;Nematoda;Chromadorea;Rhabditida;Meloidogynidae;Meloidogyne;Meloidogyne_enterolobii	MH128522	284	74	2	27	309	40	322	1.25e-38	163	0.915858	73.239	9482	5563	3919
A00253_267_H2C3JDRXY_2_2134_13205_29716	TTTAAGCGGTAACATCGCGCATTCTGGACCATCTGTATACATGGCTATTTTTAGCTTACATTTAGCTGGTGCTGCTAGTATTATGGGGGCAATAAATTTTATTGTCACTATTTTAAATATGAGGCCAAGCGGTATTACGATGCATAAGTTGCCTTTGTTCGTTTGAAGTATTCTAATAACATCATTTTTACTTTTGTTATCTTTGCCAGTTTTAGCTGGTGCATTAACCATGTTGTTAACTTATCGAAATTTTAACACAGttttttttGTTACTCAAGGTGGTTGTGACCCTGTGTTATTTCAACACTTATTT	313	cellularOrganisms;Eukaryota;Metazoa;Cnidaria;Hydrozoa;Anthoathecata;Bougainvilliidae;Velkovrhia;Velkovrhia_enigmatica	KT981918	295	65	2	20	312	371	663	2.3e-54	216	0.936102	76.61	9482	5131	4351
V300094524L2C002R0041147829	TTTATCAAGTATTCAATCTCATTCAGGTGGTAGTGTAGATTTAGCTATCTTCAGTTTACATTTAGCCGGAGTATCATCTTTATTGGGTGCAATAAATTTTATAACTACGGTATTAAATATGAGAACTAATGGAATGAGTTTACATAAATTACCTCTATTTGTTTGGGCTATTTTTGTTACTGCTATATTATTATTATTATCTTTACCTGTACTAGCCGGTGCAATTACTATGTTATTAACAGATAGAAATTTTAACACTAGTTTTTATGATCCTGCTGGAGGTGGTGATCCAGTACTTTACCAACATCTTTTC	313	cellularOrganisms;Eukaryota;Fungi;Basidiomycota;Agaricomycetes;Boletales;Suillaceae;Suillus;Suillus_paluster	JN029510	263	6	0	2	264	298	560	2.15e-124	448	0.840256	97.719	9464	5137	4327
V300094524L2C001R0030030617	ATTATCAGGTATACAATCTCATAGTGGACCTAGTGTAGATTTAGCTATATTTGGATTACATTTAAGTGGTATAAGTAGTATGTTAGGTGCTATGAATTTTATAACAACTATATTAAATATGAGAAGTCCAGGTATACGTATGCACAAATTAGCTTTATTTGGATGAGCTGTTATTATTACAGCTGTATTATTATTATTAACATTACCTGTATTAGCAGGTGGTATAACTATGGTATTAACAGATAGAAACTTTAATACATCATTCTTTGAAGTAGCTGGTGGAGGTGATCCTATATTATTCCAACATTTATTC	313	cellularOrganisms;Eukaryota;Fungi;Ascomycota;Eurotiomycetes;Eurotiales;Aspergillaceae;Penicillium;Penicillium_adametzii	FJ004505	281	14	0	33	313	1	281	2.61e-123	444	0.897764	95.018	9452	4960	4492
V300094524L2C001R0120047230	TCTCGCCGCAAACATCTCCCACTCCGGCCCCTCCGTAGATATAACAATTTTTTCCCTACATCTAGCCGGAGTATCCTCAATCTTAGCCTCAATTAACTTTATTACAACTATCATTAACATACGCTCTAGCGGAATAGTATTAGAGCGAATCCCCTTGTTTGTTTGATCAGTAGTT	175	#N/A	#N/A	#N/A	#N/A	#N/A	#N/A	#N/A	#N/A	#N/A	#N/A	#N/A	#N/A	#N/A	9449	9398	51
V300094524L2C001R0030135575	TCTTAGTGGAGTACAAAGTCACAGTGGTCCTAGTGTAGATTTAGCTATCTTTGCTTTACACTTATCTGGTATTAGTAGTTTATTAGGTGCTATTAACTTTATTACTACTATACTTAATATGAGAAGTCCTGGTATTAGACTACACAAATTAGCTTTATTTGGGTGAGCAGTTGTTGTTACTGCTGTTTTATTATTATTATCTTTACCTGTTTTAGCCGGTGCTATTACTATGGTTTTAACTGATAGAAATTTTAATACATCTTTCTTTGAAGCTGCAGGTGGTGGTGATCCTATACTTTATCAACATCTTTTC	313	cellularOrganisms;Eukaryota;Fungi;Ascomycota;undef_Ascomycota;undef_undef_Ascomycota;undef_undef_undef_Ascomycota;Tetracladium;Tetracladium_palmatum	EU883403	313	31	0	1	313	264	576	2.45e-117	425	1	90.096	9446	3897	5549
A00253_268_H2CGLDRXY_1_2101_22797_3677	TTATCAGGTATACAAAGTCATAGTGGACCGAGTGTAGATTGTGCCATTTTTGCTTTACATTTATCTGGGGTAAGTAGTCTGTTGGGTGCAATGAATTTTATAACTACAGTAGTTAATATGAGAACTTCGGGTACAAAATTACATAAATTAACCTTATTCGGCTGAGCCGTGACTATAACAGCCGTATTATTATTATTATCATTACCCGTGTTAGCGGGTGGAATAACGATGTTATTGACGGATCGTAACTTTAATACGTCATTTTTTGAAACCGCAGGAGGGGGTGATCCTATATTATTCCAACACTTATTC	312	cellularOrganisms;Eukaryota;Fungi;Ascomycota;Sordariomycetes;Hypocreales;Cordycipitaceae;Beauveria;Beauveria_bassiana	KU869769	312	50	0	1	312	403	714	2.79e-91	338	1	83.974	9432	4703	4729
V300094524L2C001R0021194030	ATTAAGTGCTATTCAAGCTCATTCCGGCCCATCGGTTGACTTAGCTATTTTTAGTTTACATTTGGCCGGGGCATCATCGATTGCTGGCGCTATTAATTTTATTGTTACCATTGTTAATATGCGTGCTCGTGGTATGACTATGAGTCGTCTTCCATTGTTTTGTTGAGCAGTTTTAGTAACAGCTGTTTTACTATTATTATCTTTACCCGTTTTAGCTGGAGCTATTACGATGTTATTAACCGATCGTAATTTTAATACATCATTTTTTAATCCAAGCGGTGGCGGTGATCCAGTATTATATCAACATTTATCT	313	cellularOrganisms;Eukaryota;undef_Eukaryota;undef_undef_Eukaryota;Phaeophyceae;Ectocarpales;Chordariaceae;Sauvageaugloia;Sauvageaugloia_divaricata	LC107842	311	64	0	1	311	349	659	9.76e-72	273	0.99361	79.421	9428	5589	3839
V300094524L2C002R0340656921	TCTTGCGAGTAATCTTGCTCATGCGGGGCCCTCAGTAGACCTAGCTATCTTCTCCCTTCATTTAGCTGGTGCATCTTCTATTCTGGGAGCAGTAAATTT	99	#N/A	#N/A	#N/A	#N/A	#N/A	#N/A	#N/A	#N/A	#N/A	#N/A	#N/A	#N/A	#N/A	9421	8658	763
V300094524L2C001R0020414315	ATTAGCTTCCTTTACAGGACACAATAATGCTTCTGTTGATCTAGGAATTTTTTCTTTACATATTGCAGGTATTTCTTCTATTTTAGGATCTATTAATTTTATAGTTACTATGTTAAACATGCGTATTATAAACTTAGAAAACGTATATTTATATATCTGAAGAATTTTCATTACTGTATTTTTATTAGTCTTATCCTTACCTGTACTTGCAGGTGCTATTACTATATTATTAACAGACCGAAATTTAAATACTAGATTTTTTGATTCTATAAGAGGTGGAAGACCTATCCTATATCAACATTTATTT	307	#N/A	#N/A	#N/A	#N/A	#N/A	#N/A	#N/A	#N/A	#N/A	#N/A	#N/A	#N/A	#N/A	9421	3714	5707
A00253_267_H2C3JDRXY_2_2126_18855_31735	ATTAGCGGGTATCCAATCACATTCGGGTGGTTCTGTTGATTTAGCTATTTTCTCTTTACATTTAAGCGGGGTTTCCTCTTTATTAGGTGCTATGAATTTTATTAGTACAGTTCTTAACATGAGAGCCGGTGGGTTAAGCTTACATAAAATAAGTCTATTCTCTTGAGCAATCTTCGTTACAGCTATTTTACTATTATTATCATTACCTGTTTTAGCAGGTGCTATAACTATGTTATTATGTGATAGAAATTTCAATACTAGTTTCTACGATCCAGCTGGAGGGGGTGATCCAGTTCTTTATCAGCATCTTTTC	313	cellularOrganisms;Eukaryota;Fungi;Basidiomycota;Agaricomycetes;Agaricales;Tricholomataceae;Laccaria;Laccaria_bicolor	MK697670	312	64	0	2	313	391	702	2.8e-72	275	0.996805	79.487	9408	5212	4196
V300094524L2C001R0381027319	TCTATCAAGAAACCTAGCTCATGCTGGACCATCTGTTGATTTAGCCGTGT	50	#N/A	#N/A	#N/A	#N/A	#N/A	#N/A	#N/A	#N/A	#N/A	#N/A	#N/A	#N/A	#N/A	9391	5960	3431
A00253_267_H2C3JDRXY_2_2265_32859_34068	ACTAGCTAGAAATATAGCCCACGCAGGCCCCTCAGTCGAGTTA	43	#N/A	#N/A	#N/A	#N/A	#N/A	#N/A	#N/A	#N/A	#N/A	#N/A	#N/A	#N/A	#N/A	9389	7239	2150
A00253_267_H2C3JDRXY_2_2243_1886_24737	ACTATCAAGAAACATAGCACACGCCGGACCATCTGTAGACTTAGCAATCTTTTCCCTCCATTTAGCAGGAGCTTCATCTATTCTAGGTGCAGTTAACTTTATTTCTACAGTAATCAATATACGATGACAAGGTATCCAGTTAGAACGAATCCCTTTATTCGTTTGAGCTGTAACTATTACTGTTGTTCTTCTACTTCTATCTCTACCAGTTTTAGCAGGAGCCATCACCATATTACTAACAGATCGAAACCTTAATACATCATTCTTTGACCCAGCAGGAGGTGGAGACCCTATTCTATACCAACACTTATTT	313	cellularOrganisms;Eukaryota;Metazoa;Annelida;Clitellata;Enchytraeida;Enchytraeidae;Mesenchytraeus;Mesenchytraeus_pelicensis	GU453375	312	48	0	2	313	328	639	5.4e-94	347	0.996805	84.615	9387	4924	4463
A00253_267_H2C3JDRXY_2_2103_23366_30311	TCTTAGTGGCTTAATAGGGCATAACGGTCCCTCCGTTGACTTAGCAATTTTTAGTTTACATCTATCTGGTGCCTCATCTATTTTAGGTGCAATTAACTTTATAACAACTATTTTTAACATGAGAGCACCGGGACTTGCTATGCACCGACTACCTTTATATGTTTGATCCGTGCTGGTAACATCGTTTTTATTGGTTCTTTCTCTTCCGGTATTggggggggCAATTACAATGCTTCTAACTGACCGAAATTTTAACACCTCTTTTTTTGATCCTGCTGGTGGTGGTGATCCTGTATTATATCAACATTTATTT	313	cellularOrganisms;Eukaryota;undef_Eukaryota;undef_undef_Eukaryota;Phaeophyceae;Ectocarpales;Acrotrichaceae;Acrothrix;Acrothrix_pacifica	LC107827	288	57	0	26	313	374	661	1.77e-68	263	0.920128	80.208	9381	5363	4018
A00253_267_H2C3JDRXY_2_2103_22083_27273	TTTAAGTGGTATATTAGCACATTCAGGTGCTTCTGTTGATTTTGCTATATTTAGTTTACATTTAGCAGGATTATCATCAATATTAGGAGCTATAAACTTTATGGTAACAATATTAAATATGAGAGTACCTGGATTAAAAATGTCAATGGTACCATTATTTGTATGAAGTGTATTTATAACAGCAATATTACTTTTATTGTCTTTACCTGTATTAGCAGCAGCTATTACAATGCTTTTAACTGATAGAAATTTTAATACTTCTTTTTTTGATCCTTCTGGAGGAGGAGATCCAATTTTATATCAACATTTATTC	313	cellularOrganisms;Eukaryota;undef_Eukaryota;undef_undef_Eukaryota;undef_undef_undef_Eukaryota;Himatismenida;Cochliopodiidae;Cochliopodium;Cochliopodium_kieliense	KJ569728	305	50	0	8	312	358	662	1.76e-87	325	0.974441	83.607	9374	5406	3968
V300094524L2C001R0050187696	ATTAAGGGGGGTTTTAGGGCATACTAGGAATACTGTGGATTTAGTCATTTTCAGTTTGCATTTAGCGGGGGTAAGTTCTATTGCTGGGTCTATTAATTTTCTTTGCACTATAAATAATTTAAAAACTGCAGCTTTAAGTTGATTTAACATGCCTTTATTTTTAGTTAGGGTTTGAGTGACGGCTTTCCTGTTAGTATTAAGGCTGCCGGTTTTAGCTGGAGGTATTACTATACTGCTATTTGATCGAAATTTAAATACCTCTTTCTTTGATCCTTTAGGAGGGGGTGATCCTGTGTTGTTTCAGCATTTATTC	313	cellularOrganisms;Eukaryota;Metazoa;Nematoda;Enoplea;Dorylaimida;Longidoridae;Xiphinema;Xiphinema_brevicolle	AB675669	280	66	0	34	313	211	490	3.41e-52	208	0.894569	76.429	9366	5792	3574
A00253_267_H2C3JDRXY_2_2108_30165_34851	ATTAAGTGGAATTAAATCTCACGCAGGCCCTGCTGTTGATTTAGCTATTCTTAGTATGCATTTAGCGGGTGCGTCTTCAATCCTTGGTGCAATTAATATGATCGTTACAATCGTGAACATGCGTCCAGCTGGAATGACGATGTTTCGTATGCCATTATTTGTTTGATCTGTTCTTATTACTTCTATCCTGCTAGTAGTTGCTCTTCCTGCTCTAGCTGCTGGAATTACTATGATTTTAACTGATCGTCATTTTAATACTACGTTCTTCTCTCCGACAGGAGGTGGTGATCCTATTTTATTTCAGCACATTTTC	313	cellularOrganisms;Eukaryota;undef_Eukaryota;undef_undef_Eukaryota;Phaeophyceae;Fucales;Durvillaeaceae;Durvillaea;Durvillaea_antarctica	EU918566	304	81	0	3	306	322	625	1.36e-44	184	0.971246	73.355	9339	5417	3922
V300094524L2C001R0030816519	TTTAAGGAGAGTAATCGGACATTCAGATAATAGAATAGACCTAGTAATCTTTAGTCTTCATCTGGCAGGTGTTAGGTCGATTGCGGGGTCTATTAACTTTCTTTGTACTATTAATAATCTTAAGATGCCTGCTATTAGCTGGTACAACATGCCTTTATTCTTAGTTAGCATCTGGGTAACCGCTTTTTTATTAGTTCTAAGCCTTCCTGTTTTAGCGGGAGGAATCACCATACTATTGTTTGATCGAAATTTTAATACCTCTTTCTTTGATACATTAGGAGGTGGAGATCCAATTTTATTCCAACACTTATTT	313	cellularOrganisms;Eukaryota;Metazoa;Nematoda;Enoplea;Dorylaimida;Longidoridae;Xiphinema;Xiphinema_brevicollum	KY011946	280	56	3	36	312	236	512	6.59e-55	218	0.884984	77.857	9334	5014	4320
A00253_267_H2C3JDRXY_2_2112_30653_10238	GTTAAGTACTTCGCTTTTTCATTCAGGTGGGGCTGTAGATTTAGCAATTTTTAGTTTACATATTTCAGGTACGTCATCTTTATTAGGTGCAATTAACTTTATAGTTACGTCCTTAAACATGCGTACTAAGGGTATGAGTATGCAAAATATGCCTCTTTTTGTTTGAGCTATTTTAGTTACAGCGATTTTGCTTTTATTATCATTACCAGTTTTAGCTGGAGCTATAACTATGCTACTAACTGATCGTAATTTTAATACGTCTTTTTTTAACTCACTTGGGGGTGGTGATCCAATTTTGTATCAACATTTGTTT	313	cellularOrganisms;Eukaryota;undef_Eukaryota;Rhodophyta;Florideophyceae;Gigartinales;Gigartinaceae;Mazzaella;Mazzaella_minima	KF839730	295	64	0	19	313	370	664	4.74e-63	244	0.942492	78.305	9327	5764	3563
A00253_267_H2C3JDRXY_2_2139_30273_9737	TATCAGGTATACAAAGTCATAGTGGTCCAAGTGTTGATTTAGCTATCTTTGGGTTACACTTATCTGGTATATCTAGTTTATTAGGAGCTATGAATTTTATGACTACAACATTTAATATGAGAAGTCCTGGTATAAGATTACATAAATTAATATTATTTGCATGAGCTGTTGTTATTACAGCTGTTTTATTATTATTATCATTACCCGTGCTTGCTGGTGGAATAACTATGATATTAACTGATCGTAATTTTAATACATCATTCTTTGAAGTAGCAGGAGGTGGTGATCCTATATTATACCAACATCTATTC	311	cellularOrganisms;Eukaryota;Fungi;Ascomycota;Dothideomycetes;Pleosporales;Coniothyriaceae;Coniothyrium;Coniothyrium_glycines	MH337273	311	34	0	1	311	398	708	1.87e-112	408	1	89.068	9324	4233	5091
[truncated: 181,324 more rows]
