# Supplementary material for: Highly comparable metabarcoding results from MGI-Tech and Illumina sequencing platforms
Source: PeerJ. 2021 Sep 30;9:e12254. doi: 10.7717/peerj.12254 (PMC8491618; doi:10.7717/peerj.12254)
Supplement: Supplemental Information 9 [file peerj-09-12254-s009.zip]

Archive with 2 entries (2 files):
- ASV_matrix.xlsx
- post-clustered_ASVs_matrix.txt
