# Supplementary material for: Highly comparable metabarcoding results from MGI-Tech and Illumina sequencing platforms
Source: PeerJ. 2021 Sep 30;9:e12254. doi: 10.7717/peerj.12254 (PMC8491618; doi:10.7717/peerj.12254)
Supplement: Supplemental Information 9 [file peerj-09-12254-s009.zip › ASV_matrix.xlsx]

## Sheet: ASV matrix
ASV	ASV_Seq	G5300.DNB	G5301.DNB	G5302.DNB	G5303.DNB	G5304.DNB	G5305.DNB	G5306.DNB	G5307.DNB	G5308.DNB	G5309.DNB	G5310.DNB	G5311.DNB	G5312.DNB	G5313.DNB	G5314.DNB	G5315.DNB	G5316.DNB	G5317.DNB	G5318.DNB	G5319.DNB	G5320.DNB	G5321.DNB	G5322.DNB	G5323.DNB	G5324.DNB	G5325.DNB	G5326.DNB	G5327.DNB	G5328.DNB	G5329.DNB	G5330.DNB	G5331.DNB	G5332.DNB	G5333.DNB	G5334.DNB	G5335.DNB	G5336.DNB	G5337.DNB	G5338.DNB	G5339.DNB	G5340.DNB	G5341.DNB	G5342.DNB	G5343.DNB	G5344.DNB	G5345.DNB	G5346.DNB	G5347.DNB
ASV000004	TATCATCTGTTATTGCTCATGGAGGAGCTTCCGTTGACTTAGCTATTTTTTCTTTACATTTAGCTGGAATTTCTTCTATTTTAGGAGCAGTTAATTTTATTACAACAGTTATTAATATACGATCAACTGGAATTACATTTGATCGAATGCCATTATTTGTATGAGCAGTAGTATTAACTGCATTATTATTATTATTATCCTTACCAGTATTAGCAGGAGCTATTACAATACTTTTAACAGATCGAAATTTAAATACATCATTCTTCGATCCAGCTGGTGGAGGAGATCCAATTTTATATCAACATTTATTT						9	6											4		5	4			4												5						6			3
ASV000003	ACTAGCTAGAAATATAGCCCACGCAGGCCCCTCAGTTGATTTAGCAATTTTCTCACTTCATCTAGCAGGTGCGTCATCAATCCTAGGTGCAGTAAATTTTATTTCTACAGTAATTAATATACGATGACAAGGCCTACAATTGGAACGAATTCCACTATTCGTCTGAGCTGTTACTATCACTGTTGTACTACTCCTTCTATCACTACCAGTATTAGCAGGTGCGATCACCATACTCCTAACAGATCGAAATCTAAATACATCATTCTTTGACCCAGCCGGAGGAGGAGATCCTATCCTGTACCAACATCTGTTC	6089	2220	629		44	3417	2560	633	343	17	2104	4698	110	6	18	5		419	130	11973	867	6686	9876			308	3389	3185	256	3062	1358	7083	82	864	480	6605	768	7	117	155	15	1953	370	701	4000	4	1882	4275
ASV000002	TTTATCTGGTTTACAAAGTCATAGTGGACCTAGTGTAGATTTAGCAATTTTTGCTTTACATCTATCAGGTGTAAGTAGTTTACTAGGAGCAATGAACTTTATTACTACAATATTAAATATGAGAAGTCCAGGTATAAGATTACACAAATTAGCCTTATTCGGTTGAGCAGTAGTAGTAACAGCAGTGTTATTATTATTATCATTACCTGTGTTAGCCGGTGGAATAACTATGGTTTTAACAGATAGAAATTTCAATACGTCCTTTTTCGAAGTAGCAGGTGGTGGAGATCCTATACTATACCAACATCTTTTC	3294	4130	2290	4562	2822	1423	1352	890	216	1320		1440	3669	3164	4080		6644	3511	3066	8027	1587	3105	2178	1763	143	913	876	1200	3132	3592	3804	1187	545	182	1535	126	840	2824	1583	902	3537		2282	3390	468	1880	3117	552
ASV000001	CTATCATCTGTTATTGCTCATGGAGGAGCTTCCGTTGACTTAGCTATTTTTTCTTTACATTTAGCTGGAATTTCTTCTATTTTAGGAGCAGTTAATTTTATTACAACAGTTATTAATATACGATCAACTGGAATTACATTTGATCGAATGCCATTATTTGTATGAGCAGTAGTATTAACTGCATTATTATTATTATTATCCTTACCAGTATTAGCAGGAGCTATTACAATACTTTTAACAGATCGAAATTTAAATACATCATTCTTCGATCCAGCTGGTGGAGGAGATCCAATTTTATATCAACATTTATTT	6		5					13		9																				4	294497	4	8	5										3		5
ASV000005	TCTATCAAGAAACCTAGCTCATGCTGGACCATCTGTTGATTTAGCCATTTTCTCTCTACACTTAGCAGGAGCATCCTCTATTCTAGGGGCCATTAACTTTATTACAACTATCATTAATATGCGATGAAGGGGCCTGCGACTTGAACGAATCCCCTTATTTGTATGGGCCGTAGTTATTACGGTTATTCTACTTCTACTATCTTTACCTGTCCTAGCTGGAGCTATTACTATACTCCTAACGGACCGAAATCTCAACACATCTTTCTTTGACCCGGCCGGGGGTGGAGATCCTATTCTATACCAGCACTTATTT	1217	12	126	14	34		552	11		20		5	11		3		5		17	56	12	7	3960	38	4	11	571	36		1828	6	18		43	4462	20	416		10	5	26	6	5	21	26	13	147	33918
ASV000006	ACTCTCAAGTATAGTAGCTCATTCTGGGGGTGCCGTTGATTTAGCAATTTTTAGTTTACATTTAGCTGGGGTTTCTTCGTTGTTAGGCGCAATGAATTTCATTGTTACAATTACTTATATGAGAAATGTAAAAATGTTTGAACTTCCTTTGTTCGTTTGGGCTATTTATATTACTTCAGTGTTGCTTTTGTTATCTTTACCTGTTTTAGCTGCTGCAATAACAATGCTGCTAACAGATCGTAATTTTAATACATCATTTTATGATCCTGCAGGTGGAGGAGATCCTATTTTATATCAACATCTTTTT	1708	716	1033	831	1264	1338	401	2341	254	710	928	651	1093	601	555	58	1256	1680	1794	4718	1463	721	855	1400	2158	2504	3953	1829	1037	928	3098	893	362	1510	495	1395	79	2699	803	499	137	408	5110	2700	937	2781	101	2036
ASV000007	TTTATCTGGTTTACAAAGTCATAGTGGACCTAGTGTAGATTTAGCAATATTTGCTTTACATCTATCAGGAGTAAGTAGTTTACTAGGAGCAATGAACTTTATTACTACAATATTAAATATGAGAAGTCCAGGTATAAGATTACACAAATTAGCCTTATTCGGTTGAGCAGTAGTAGTAACAGCAGTGTTATTATTATTATCATTACCTGTGTTAGCCGGTGGAATAACTATGGTTTTAACAGATAGAAATTTCAATACGTCATTTTTCGAAGTAGCAGGTGGTGGAGATCCTATACTATACCAACATCTTTTC	1557	2518	2005	946	2703	1911	458	2279	1798	204	92	1135	1565	680	519	485	755	94		3196	123	1280	166	615					2024	3528	2175	1752	2121		1687	295	473				4796	961	143	499	3236		3718
ASV000009	TCTAGCAAGAAACATAGCTCATGCAGGCCCATCTGTTGATTTAGCTATTTTCTCACTTCACCTCGCAGGTGCATCATCAATTCTTGGTGCAGTAAACTTTATCTCAACAGTAATTAATATACGATGACAAGGTCTTCAACTAGAACGAATTCCTCTATTTGTATGAGCAGTTACTATTACAGTAGTTCTTCTTCTTCTCTCACTTCCCGTTCTAGCAGGAGCTATTACAATGCTCCTAACCGATCGAAACCTAAATACATCCTTCTTTGATCCAGCAGGAGGAGGAGATCCTATCCTCTATCAACATCTATTC	630	75			323	128		12			1007	34	2790	1462		5		132	1409	179	284	97	19	3		52	42	85	211	214	1552	9056	1018	35	1665	2	50	110	1111	119	40	13	7		97			21
ASV000012	TCTATCAAGAAACCTGGCCCATGCTGGACCCTCTGTTGACCTAGCCATTTTCTCACTTCACCTAGCAGGGGCATCCTCGATTCTAGGAGCCCTTAACTTTATTACAACCGTTATCAATATACGATGAAGGGGCTTACGACTCGAACGAATTCCTTTATTTGTATGAGCTGTAATTATTACAGTAGTTTTACTTCTCCTTTCCCTTCCAGTCCTAGCCGGAGCTATCACTATACTCTTAACAGACCGAAATCTCAATACATCATTCTTCGACCCAGCCGGCGGTGGAGACCCAATTTTATACCAACATCTATTT					694			817		3															326													38	6225									217
ASV000008	TTTATCTGGATTACAAAGTCACAGTGGACCTAGTGTAGATTTAGCTATATTCGCCTTACACCTATCAGGGGTAAGTAGTTTATTAGGAGCTGTTAACTTCATAACTACTATAGCTAACATGAGAACACCTGGTATAAGCTTACACAAATTAGCATTATTTGGATGAGCTGTAGTTATTACAGCTGTATTATTATTATTATCATTACCTGTATTAGCTGGTGGTATAACAATGATATTAACAGACAGAAACTTTAACACTTCATTCTTCGAAGTAGCTGGAGGAGGAGATCCTATCTTATTCCAACACTTATTC	779	817	1515	763	463	1046	401	423	106	60	409	435	1688	1344	395	442	2086	1471	1597	3450	474	1058	1049	1984	122	1207	872	1132	2173	855	1206	814	447	947	417	583	243	775	1094	75	547	513	1984	1563	889	192	326	195
ASV000015	TCTAGCCGCCAACATTGCACACTCTGGAGCCTCTGTAGACCTATCAATTTTTAGCCTACATTTAGCCGGAGCCTCATCCATCTTAGGAGCTATCAATTTTATTACCACAGTCATCAACATACGAAGCCCGGGGATATACTGAGACCAAACCCCTCTGTTTGTGTGGTCAGTATTCCTAACTGCCATCCTCTTACTCCTAGCCCTTCCCGTTCTAGCCGGAGCTATCACTATACTACTAACGGATCGAAATCTAAATACATCCTTTTTCGACCCTGCTGGAGGGGGTGACCCCATCCTCTACCAACACTTATTC	57	797	3791		27	60	23		26		11	405		514			616		4	109	208	25	638	18		3	3374	103	5	1125	275	912		591	115	305	88	2	62		4056	1201	62	14		64	1500
ASV000010	TTTATCAGGATTACAAAGTCATAGTGGACCTAGTGTGGATTTAGCAATTTTTGCTTTACACTTATCAGGTATAAGTAGTTTATTAGGAGCTATAAATTTCATTACTACAGTAGTAAATATGAGAACACCAGGTATAAGATTACACAAATTAGCCTTATTTGGTTGAGCCGTAGTAATAACAGCTGTGTTATTACTATTATCTTTACCTGTATTAGCAGGAGCTATAACAATGTTATTAACAGATAGAAATTTTAACACTTCATTCTTTGAAACAGCAGGAGGAGGTGATCCTATTTTATTCCAACATTTATTC	160	31	226	6400	1988	2017	460	1873		23		270	930	235	1690		56	2298	367	1720	488	545	273	571	39	30	85	98	17	74	7841	175		108	10		41		29	502	170	7	66	861		211	225	1205
ASV000011	TCTTTCTGCCGGAATCGCCCATGCAGGAGCATCAGTAGATTTATCTATTTTTAGTTTACATTTAGCAGGAGCTTCTTCTATCCTAGGAGCTATTAATTTTATCACCACTATCATTAATATGCGTCAAGTAGGAATAACCTGAGACCGCACACCTTTGTTTGTTTGATCTGTGTTTCTTACGACCATTCTACTTCTTTTATCCCTTCCTGTATTAGCAGGTGCTATTACCATACTTCTTACAGACCGTAATTTAAACACAGCTTTCTTTGACCCAGCCGGTGGAGGGGACCCTATTTTATACCAACACTTATTT		827				6	27		2	8	1396	131	123		4	887	13383	423	121		303	3067	2551	31	870	172	276	160	28	181	383	3539	4128	368	126	1183	41		99	13	287	465	268	4195	164	658	4	4
ASV000013	TTTATCTGGTTTACAAAGTCATAGTGGACCTAGTGTAGATTTAGCAATATTTGCTTTACATCTATCAGGAGTAAGTAGTTTACTAGGAGCAATGAACTTTATTACTACAATATTAAATATGAGAAGTCCAGGTATAAGATTACACAAATTAGCCTTATTCGGTTGAGCAGTAGTAGTAACAGCAGTGTTATTATTATTATCATTACCTGTGTTAGCCGGTGGAATAACTATGGTTTTAACAGATAGAAATTTCAATACGTCCTTTTTCGAAGTAGCAGGTGGTGGAGATCCTATACTATACCAACATCTTTTC	54	130	4248	1691	135	32	58	107	12	544		37	35	68	51		583	1105	616	3337	403	1200	752	381	84	543	404	832	47	57	57	61	6	165	100	57	12	1555	143	515	784		158	610	43	944	736	344
ASV000014	GCTATCTAGCATACAAAGTCATAGTGGAGCTAGCGTAGATTTAGCTATTTTTGCATTACATTTATCTGGACTTAGTTCACTATTAGGTGCAATGAATTTTATGACTACAGTTTTCAACATGAGAGGTGCTGGGATGACATTACATACTGTTGCCTTATTTGCTTGAGCTGTTTTAGTAACAGCTGTTCTATTGTTATTATCTTTACCTGTATTAGCTGGAGCTATTACAATGTTATTGACAGATAGAAACTTTAATACTTCTTTTTTTGAAGTAGCTGGTGGAGGTGATCCTGTGTTATTTCAACATTTATTT				4							637				5	711					3	28465											4								3717	2216
ASV000019	TCTCGCCGCAAACATCTCCCACTCCGGCCCCTCCGTAGATATAACAATTTTTTCCCTACATCTAGCCGGAGTATCCTCAATCTTAGCCTCAATTAACTTTATTACAACTATCATTAACATACGCTCTAGCGGAATAGTATTAGAGCGAATCCCCTTGTTTGTATGAAGAGTAAAAATTACAGCAATCCTCCTGCTCCTCTCCCTACCGGTACTGGCCGGAGCAATCACCATACTACTAACAGATCGAAACATTAATACAAGCTTCTTTGATCCTGCTGGCGGAGGAGACCCCATTCTCTACCAACACCTATTT					450	2		4					3
ASV000021	ATTAGCAAGAAACATGGCCCATGCTGGCCCCTCTGTAGACTTAGCTATTTTCTCCCTTCATCTAGCCGGTGCCTCATCAATCCTAGGTGCAGTAAACTTTATCTCTACCGTAATTAACATACGATGACAAGGCCTTCAACTTGAACGGATTCCACTATTTGTATGAGCCGTTACAATTACTGTAGTTCTCCTTCTATTATCACTTCCAGTACTAGCCGGAGCAATCACCATACTACTTACAGATCGCAACCTTAATACATCATTCTTCGACCCAGCCGGCGGAGGAGATCCAATTCTATATCAACACTTATTC								20											17											146	25823					56			300				208		417
ASV000016	ACTTTCATCAAATATTGCCCATAGAGGATCATCAGTTGATCTAGCAATTTTCAGATTACACTTAGCAGGAATCTCATCAATTCTAGGAGCAGTAAATTTTATTTCAACAGTAATTAATATACGATCAACAGGAATTACATTTGATCGAATACCTTTATTTGTTTGAGCAGTAGCAATCACTGCACTACTACTTCTTTTATCCTTACCTGTCTTAGCAGGAGCAATTACAATATTACTAACTGACCGAAACTTAAATACATCATTTTTCGACCCAGCAGGAGGAGGAGACCCCATCCTTTATCAACACCTGTTC														2
ASV000017	TCTAGCTTCTAATATTTTCCATAGAGGACCTTCAATTGATATATCAATCTTTTCTCTTCATATCGCTGGAATATCGTCTATTTTAGGTGCTATTAATTTTATCTCAACAATTATTAACATACATCATAAATCAGTATCAATAGACAAAATCCCCTTAATAGTCTGATCAATTTTAATCACAGCTATTCTTCTCTTACTTTCCTTACCAGTCTTAGCAGGAGCAATTACTATATTATTAACAGATCGTAATTTAAATACTTCTTTTTTCGACCCATCTGGAGGGGGAGATCCAATTTTATACCAACATCTATTT						2													31620												2
ASV000018	TTTAGCCAGAAATATAGCTCATGCCGGACCGTCCGTTGATCTAGCTATTTTTTCGCTTCATTTAGCTGGTGCTTCATCAATTTTAGGAGCAGTAAACTTCATTTCTACTGTTATTAATATACGTTGACAAGGTCTACAATTAGAACGAATCCCTTTATTTGTATGAGCAGTAACAATTACTGTAGTTCTTCTACTTCTATCTCTTCCAGTTCTAGCAGGAGCTATTACCATACTACTTACAGATCGTAATCTAAATACCTCCTTCTTTGACCCAGCTGGTGGAGGTGATCCTATTCTATATCAACACTTATTC			113		128		79	376			240	769	6	68	267			3	6	420	931	49	20	14796	2299		228		99			5							3				9			1154
ASV000035	ACTAGCTAGGAATATGGCCCACGCAGGTCCCTCAGTTGATTTAGCAATTTTCTCCCTTCATCTAGCAGGCGCATCATCAATCCTAGGCGCAGTAAATTTTATTTCTACAGTAATTAATATACGGTGACAAGGCCTACAATTGGAGCGAATTCCACTATTCGTCTGAGCTGTAACTATCACTGTCGTACTACTCCTCCTATCACTACCAGTATTAGCAGGCGCAATCACCATACTTCTAACAGATCGAAATCTAAATACATCATTCTTTGACCCAGCCGGAGGAGGAGATCCTATCCTATACCAACATCTATTC																																			106		14599							329
ASV000020	TTTAAGTGGAGTACAAAGTCATAGTGGACCTAGTGTAGATTTAGCTATATTTGGATTACATTTATCTGGTATAAGTAGTTTATTAGGTGCTGTAAACTTCATTACTACTATACTAAATATGAGAAGTCCAGGTATCAGGTTGCACAAATTGGCCTTATTTGGATGAGCTGTAGTTGTTACAGCAGTATTATTATTACTATCGTTACCTGTATTAGCCGGTGCAATTACTATGCTTTTAACTGATAGAAATTTTAATACATCATTCTTCGAAGCAGCAGGAGGTGGTGACCCTATTTTATATCAACATCTTTTC	400	172	997	489	1760	823	313	1770	468	758	43	277	1888	1148	205	232	1212	604	689	535	1060	2078	533	680			89	480	2024	433	1702	432	422		858		148	296	1070	477	182			317	1030		904	184
ASV000025	ATTAGCAAGAAACATAGCTCATGCTGGTCCCTCTGTAGACTTAGCTATTTTCTCCCTTCATTTAGCCGGTGCCTCATCAATCCTAGGTGCAGTAAACTTTATCTCTACCGTAATTAATATACGATGACAGGGTCTTCAACTTGAACGAATTCCATTATTTGTATGAGCCGTTACAATTACTGTAGTTCTCCTTCTACTATCCCTTCCAGTTCTAGCCGGAGCAATCACCATACTACTTACAGATCGTAACCTTAATACATCATTCTTCGATCCAGCTGGCGGAGGTGATCCAATTTTATATCAACACTTATTC	348	44						5		5								1206		53						4678					18674		143									398	404				257
ASV000022	GTTAGCAAGTATACAAAGTCATTCTGGTTCTTCAGTAGATATGGCAATTTTTAGTTTACATTTAGCAGGTATATCTTCATTATTAGGTGCTATTAATTTTATAGTAACTATTACGAATATGCGTTCATATCCTATGTTTAAAATGCCGTTATTTGTATGGTCAGTTTATATTACTTCATTTTTACTTTTGTTATCTTTGCCTGTTTTGGCTGCTGCTATAACAATGTTATTAACTGATCGAAATTTAAACACTACTTTTTATGAACCAATTGGCGGTGGTGATCCAATTTTATATCAACACTTGTTT	1494	400	292	135	181	89	178			518	9			42	55			194	1280	1256	1485	209	615	441	2638	823	321	569	13	700	450	395		203	322	123		232	868	60	248		191	1227	147	1641	59	262
ASV000032	ATTAAGTAGTATAGTTGCTCATTCTGGTCCATCAGTAGATTTAGCTATATTTAGTTTACATATTGCTGGTGTTTCTTCATTATTAGGTGCAATAAATTTTATAACTACAATTTATAATATGAGAATAAAAGGTTTAACTTTTCATAAATTACCTTTATTTGTATGATCTGTATTAATTACAGCTATATTATTATTATTATCATTACCTGTATTAGCAGGTGCATTGACTATGTTAATAACAGATAGAAATTTTAATACTACATTTTTTGAACCAACAGGAGGAGGTGATCCTATTTTATATCAACATTTATTT	1100	1128	966	1845	601	1192	588	621	231	88	97	337	486	459	311		148	124	339	866	636	510	102	372	56	18	306	177	474	262	1655	480	93		418	100	300		674	80	881	89	244	572	79	14	550
ASV000024	ATTAGCTGGAATACAATCACACTCAGGTGGTTCAGTTGATTTAGCTATTTTCTCTCTGCATTTAAGCGGGGTTTCTTCACTATTGGGTGCTATGAATTTTATTAGTACAGTCCTTAACATGAGAGCTGGGGGTCTAAGCTTACATAAAATCAGTTTATTCTCTTGAGCTATTTTCGTAACGGCTATTTTACTTTTACTTTCTTTACCTGTCTTAGCTGGTGCAATCACTATGCTACTTTGTGATAGAAATTTTAATACTAGTTTTTACGACCCTGCTGGAGGTGGTGATCCTGTTCTGTACCAACATTTGTTC	47		427				1901	2711	1733			1730	7787	4						7										22		12	45				4830				977	625		149	6679	296
ASV000023	ATTATCAGGTATTGCTTCTCACTCTGGAGGATCTGTAGATTTAGCAATTTTCTCTCTTCATTTAGCAGGTATTTCTTCTATGTTAGGAGCTATGAATTTCATTACTACAATTCTTAATATGAGAGCTCCTGGTATGTCATTCCATAAAATGCCTTTATTTGTATGGGCTGTATTAATTACAGCTGTATTATTACTTCTATCTTTACCTGTATTAGCAGGAGGTATTACAATGCTATTAACAGATAGAAACTTTAATACATCTTTCTATGAGCCAGCAGGAGGAGGGGATCCATTACTATATCAACACTTATTC		7186					1571	774	1701	78	346	44		41						50			30	9					343	2224			1164		59		252					8797	46		4305
ASV000027	ATTAAGTGGTATTTTAGCACATTCAGGAGGTGCTGTTGATTTTGCTATATTTAGTTTACATTTAGCAGGTATATCATCAATATTAGGAGCTATTAATTTTATGGTTACTATTTTAAATATGAGAGTACCTGGATTAAAAATGTCAATGATACCACTTTTTGTTTGAAGTGTTTTTATTACTGCAATATTACTTTTATTATCATTACCTGTATTAGCTGCTGCTATTACAATGCTTTTAACAGATAGAAATTTTAATACTTCTTTTTTTGATCCTTCAGGAGGAGGTGATCCTATTTTATATCAGCATTTATTT	136	425	259		59	42	58			5	634	4089	298	193	65			295	334	2698	160	118	416	95					872	447	2751	118	1192	2328	667	94			203				1219	555	625	567	54
ASV000033	ATTATCAGGTATACAAAGTCACAGTGGACCTAGTGTTGATTTAGCTATATTTGGATTACATTTATCAGGAGTAAGTAGTTTATTAGGAGCTATGAACTTTATTACTACTATACTAAATATGAGAAGTCCAGGAATACGGTTACATAAACTAGCCTTATTTGGTTGAGCAGTTATTGTTACAGCTGTATTATTATTATTATCATTACCAGTTTTAGCAGGAGGAATTACTATGGTATTAACAGATAGAAATTTTAATACTTCCTTTTTCGAAGTTGCAGGAGGAGGTGATCCTATATTATACCAACATCTTTTC	19	200	18	38	2163	2345	425	1345	44		22	349	2314	73	60				69	2070			16	9			1303		240	330	381	1274	1173	1556	38	117	68		8	18			3610	40	353		31
ASV000028	TTTAAGTGGAATACAAAGTCACAGTGGACCTAGTGTTGATTTAGCCATATTTGGTTTACATCTATCAGGTATAAGTAGTTTATTAGGAGCAATTAATTTTATAACTACTATACTTAATATGAGAAGCCCTGGTATAAGATTACACAAATTAGCTTTATTTGGTTGAGCTGTTGTAGTTACAGCAGTTTTATTATTATTATCATTACCTGTTCTTGCTGGTGCAATTACAATGCTTTTAACTGACAGGAATTTTAATACATCCTTCTTTGAAGCTGCAGGTGGTGGTGATCCTATTTTATACCAACATCTTTTC	50	757	815				268				70	898	676		3	125				5418	57	784	2608			149			112	2305	4	880	1348		567	156	947		55	14		701	3221		234			13
ASV000030	ATTATCAGGATTACAAAGTCATAGTGGACCTAGTGTAGATTTAGCAATATTTGCTTTACATTTATCAGGGGTAAGTAGTTTATTAGGTGCTATTAACTTTATAACTACAATAGCTAATATGAGAACACCTGGTATAAAATTACATAAATTAACTTTATTTGGATGAGCAGTAGGTATTACAGCTATATTATTATTATTATCATTACCAGTATTAGCTGGTGGAATTACTATGATATTAACAGATAGAAACTTTAATACATCATTCTTTGAAGTAGCTGGTGGTGGAGATCCTATATTATTCCAACATTTATTC				42	15617	88				19			355						183		210			22					110	3752	230	92		71	114	18		228	56					13
ASV000031	ATTAAGTGGAATACAAAGTCACAGTGGACCTAGTGTAGATTTAGCTATATTTGGTTTACATTTATCTGGTATAAGTAGTTTGTTAGGTGCTATAAACTTTATAACTACTATACTAAATATGAGAAGTCCTGGTATAAGATTACATAAGCTAGCTTTATTCGGTTGAGCTGTAGTAGTTACAGCAGTATTATTATTACTATCATTACCAGTACTAGCCGGTGCAATTACAATGCTTTTAACTGATAGAAATTTTAATACATCATTCTTTGAAGCTGCAGGAGGTGGTGATCCTATACTTTATCAACATTTATTT	1020	1580	285		5	7			456			3658	1490	18						75			258		67	15			5232	566		60			1753	39	613				1230			758	95	1322	1223
ASV000036	TCTTGCCTCTAATATTGCCCATTCAGGGGCATCAGTTGATCTCTCCATTTTTAGATTACACCTAGCAGGCGCCTCTTCTATTCTTGGAGCCATCAATTTTATCACCACAATTATCAACATAAAATCCCCGGGTATAACATGAGACCAAATACCACTATTTGTTTGATCTGTTCTTTTAACAGCCATTTTGCTTCTTTTAGCCCTCCCTGTTCTAGCAGGTGCCATTACTATACTCTTAACTGATCGAAATATTAATACTTCTTTTTTTGACCCTGCTGGAGGGGGAGATCCCATTCTTTATCAACACTTATTT		1393	257			35	461	71	108		63	783	449	1324			1847		36	234	429	5334		785		128			121	654	1163	190	2794		287		192		20		1919	133					57
ASV000026	ATTATCAGGAATTCAAGCACATTCAGGTGGATCTGTTGATTTAGCTATTTTTAGTTTACATTTAACAGGGGTATCTTCATTATTAGGTGCTATTAATTTTATTACTACAGTTTTAAATATGAGAACTAATGGTATGAGTTTACACAAATTATCTTTATTTGTATGAAGTGTATTTGTAACTGCTATTTTATTATTATTAGCTTTACCTGTATTAGCCGGTGGTATAACAATGTTATTAACAGATAGAAACTTTAATACTAGTTTTTATGATCCAGCTGGAGGTGGAGATCCTATATTATTCCAACATCTTTTC	9		627										8						2			9158	17					5							9						3855					5	15275
ASV000029	TTTATCTGGATTACAAAGTCATAGTGGACCTAGTGTAGATTTAGCAATTTTTGCTTTACACTTATCAGGTATAAGTAGTTTATTAGGAGCTATAAATTTCATTACTACAGTAGTAAATATGAGAACACCAGGTATAAGATTACACAAATTAGCGTTATTTGGTTGAGCCGTAGTTATAACAGCTGTGTTATTATTATTATCTTTACCTGTATTAGCTGGAGGTATAACAATGTTATTAACAGATAGAAATTTTAACACTTCATTCTTTGAAACAGCAGGAGGAGGTGATCCACTTTTATTCCAACATTTATTC	61	13		875	507	24	69	588	47	219			12	15	1323			325		129	148										5823			30						528	29		50	66		37		411
ASV000034	TTTATCAGGTGTGCAAAGTCACAGTGGACCTAGTGTAGATTTAGCTATATTTGCATTACATTTATCAGGGATAAGTAGTTTATTAGGAGCAATTAATTTTATTACTACAATAGCTAATATGAGAACTCCTGGTATAAAATTACATAAATTATCTTTATTTGGATGAGCTGTAGTTATAACAGCTGTGTTATTATTATTATCTTTACCTGTTTTAGCTGCTGCAATTACTATGCTTTTAACAGATAGAAATTTTAACACATCATTCTTTGAACCAGCTGGAGGTGGTGATCCTATTTTATTCCAACATCTTTTC						256					2404		15			172										311	4751						819	1958		1707						1899	4947		329
ASV000040	ACTAGCAAGAAATATGGCTCATGCAGGCCCATCTGTAGACTTAGCTATTTTCTCTCTTCATTTAGCTGGTGCCTCATCAATTTTAGGTGCAGTAAATTTCATTTCTACAGTTATTAATATACGATGACAAGGTCTTCAACTTGAACGAATTCCATTATTCGTTTGAGCTGTAACAATTACTGTAGTCCTTCTATTATTATCCCTTCCAGTTTTAGCTGGAGCAATTACTATGCTTCTTACTGACCGCAATTTAAATACATCCTTCTTCGATCCAGCCGGTGGAGGAGACCCGATTTTATACCAACATTTATTC			36								2968				341		176								193	43		16589	12	94
ASV000037	GCTAAGTGGAGTACAGAGTCACAGTGGACCAAGTGTAGATTTAGCTATATTTGCCTTACATTTAAGCGGTATAAGTAGTTTACTGGGAGCTATAAACTTCATTACAACTATACTAAATATGAGAAGTCCAGGAATACGATTACACAAGTTAGCTTTATTTGGTTGAGCTGTAGTTGTTACAGCTGTATTATTATTATTATCATTACCTGTGCTTGCGGGTGCAATCACAATGGTTTTAACTGATAGAAATTTTAATACATCATTCTTCGAAGCAGCAGGTGGTGGTGACCCTATTTTATATCAACATCTTTTC																											8253							4874	1685								7978	44	77
ASV000045	GCTCGCAAGAAATATAGCCCACGCTGGACCATCTGTAGATCTAGCAATTTTCTCTCTACATTTAGCTGGAGCATCCTCTATTCTTGGCGCAGTAAATTTTATCTCCACAGTAATTAACATACGATGACAAGGCCTACAACTAGAACGTATTCCACTATTTGTCTGAGCAGTTACTATTACTGTAGTCCTTCTTCTCCTATCACTTCCAGTTCTTGCTGGTGCAATTACTATACTTCTTACAGATCGAAATCTTAATACATCATTTTTTGATCCTGCCGGAGGAGGAGACCCAATTTTATATCAACACCTATTT								359				54	12	42						345	118			30			9884
ASV000042	TTGTCGTCTACACTTTCTCACACTGGGGCCTCAGTAGATTTAACTATTTTTAGATTGCACTTAGCAGGAGTGTCTTCAATTCTAGGTGCTATTAACTTTATTACTACAATTATTAATATACGAACACCAGGAATAACATGAGACCGTACCCCTTTATTCGTATGGTCTGTTATCATTACAGCAATTCTATTACTCTTGTCCCTCCCAGTATTAGCAGGGGCAATTACTATACTTCTCACTGATCGAAACCTGAATACAACATTTTTTGACCCAGCTGGGGGAGGTGATCCAATTCTTTACCAACATTTATTT																		69		3370			3666										497					29	22	10	2006		62	10712
ASV000039	TTTATCCGGAATACAATCACACTCCGGAGGTTCAGTTGATTTAGCTATATTTTCTCTACACCTTGCGGGGGTGTCTTCTCTATTGGGTGCTATTAATTTTATTTCTACAGCCCTAAATATGAGAACTGATGGAATGTTACTACACAAAATGCCGTTATTTTGTTGGTCTATTTTCGTTACCGCTATTTTACTGCTAATTACATTGCCTGTATTAGCCGGTGCAATTACAATGCTTCTAACTGATAGAAACTTTAATACATCATTCTTCGATCCTGCTGGAGGTGGTGATCCTGTATTGTTTCAGCACCTTTTT																						1683	9679							9595		957	162				115
ASV000041	GCTATCTAGCATACAAAGTCATAGTGGAGCTAGCGTAGATTTAGCTATTTTTGCATTACATTTATCTGGACTTAGTTCACTATTAGGTGCAATGAATTTTATGACTACAGTTTTCAATATGAGAGGTGCTGGGATGACATTACATACTGTTGCCTTATTTGCTTGAGCTGTTTTAGTAACAGCTGTTCTATTGTTATTATCTTTACCTGTATTAGCTGGAGCTATTACAATGCTATTGACAGATAGAAACTTTAATACTTCTTTTTTTGAAGTAGCTGGTGGAGGTGATCCTGTATTATTTCAACATTTATTT											160			3		613						15001																			4428	541					36
ASV000038	ATTATCAGGTATCGCTTCTCACTCTGGTGGATCTGTAGATTTAGCTATTTTCAGTCTTCACTTATCTGGTATTTCTTCTATGTTAGGTGCAATGAACTTTATTACAACTATTATTAATATGAGAGCTCCTGGAATGTCATTCCATAAAATGCCTCTATTTGTATGGGCTGTATTAATTACAGCAGTTCTATTACTTCTATCTTTACCTGTATTAGCAGGAGGAATTACTATGTTATTAACAGATCGAAACTTTAATACTTCATTCTACGAGCCAGCAGGTGGAGGAGATCCTCTATTATACCAACATTTATTC								22844	219	153
ASV000055	TTTAGCTGCTAACATCTCCCACTCCGGCCCCTCCGTAGACATAACCATTTTTTCCCTTCACTTAGCAGGAGTCTCCTCAATCCTAGCATCTGTGAACTTTATCACAACTATTATTAACATGCGCTCCAGAGGAATAGTCTTAGAGCGAATCCCCCTATTTGTCTGAAGAGTAAAAATCACCGCAGTCCTTCTACTCTTATCTTTACCCGTCTTAGCCGGAGCAATTACCATGCTCCTTACAGATCGAAATATTAATACAAGCTTCTTTGACCCTTCAGGGGGAGGAGACCCAATCCTCTACCAACACTTATTC	1931			2		59																							4252															44
ASV000047	TTTATCTGGTTTACAAAGTCATAGTGGACCTAGTGTAGATTTAGCAATTTTTGCTTTACATCTATCAGGTGTAAGTAGTTTACTAGGAGCAATGAACTTTATTACTACAATATTAAATATGAGAAGTCCAGGTATAAGATTACACAAATTAGCCTTGTTCGGTTGAGCAGTAGTAGTAACAGCAGTGTTATTATTATTATCATTACCTGTGTTAGCCGGTGGAATAACTATGGTTTTAACAGATAGAAATTTCAATACGTCCTTTTTCGAAGTAGCAGGTGGTGGAGATCCTATACTATACCAACATCTTTTC	141	250	448	636	106		99			353		80	291		193		817	369	628	1397	210	860	420	297		242	200	355	110	145	200	95						1549	129	95	126		245	317		480	626	264
ASV000052	ACTTGCCGGTAACCTCTCACATTCAGGCCCCTCTGTTGATATGGCTATTTTCTCCTTACACCTCGCCGGAGCCTCGTCGATCCTGGGAGCAATCAACTTCATTACCACAATTATTAATATACGATCCATCGGAATAGGTTTCGAACACCTACCCTTATTTGTTTGGTCTGTAAAAATTACTGCAGTCTTACTTTTGCTCTCCTTACCTGTACTTGCAGGGGCAATCACAATACTTCTCACAGATCGAAACTTTAATACCTCATTTTTCGACCCCTCTGGTGGGGGTGACCCCATCCTTTACCAACACCTATTC	10398																37														571
ASV000049	CCTAGCCAGAAATCTTGCACATGCTGGACCCTCAGTAGATCTAGCTATTTTTTCACTACACTTAGCTGGAGCTTCCTCTATCCTCGGAGCCATCAATTTTATCACAACAGTAATCAATATACGCTGAAGAGGCTTACGACTAGAACGAATCCCCCTATTCGTATGAGCTGTAGTAATTACAGTTGTTCTTCTCCTCCTATCCCTCCCAGTTCTTGCGGGAGCAATTACCATACTTCTAACAGACCGAAATCTTAATACCTCATTCTTTGATCCTGCTGGAGGGGGCGATCCCATTCTATATCAACATCTATTC		441								3372														12297
ASV000043	TTTATCAGGTGTGCAAAGTCACAGTGGACCTAGTGTAGATTTAGCTATATTTGCATTACATTTATCAGGGGTAAGTAGTTTATTAGGAGCAATTAATTTTATTACTACAATAGCTAATATGAGAACTCCTGGTATAAAATTACATAAATTATCTTTATTTGGATGAGCTGTAGTTATAACAGCTGTGTTATTATTATTATCTTTACCTGTTTTAGCTGCTGCAATTACTATGCTTTTAACAGATAGAAATTTTAATACATCATTCTTTGAACCAGCTGGAGGTGGTGATCCTATTTTATTCCAACATCTTTTC					3833	3145	22	322	201	38			665		48	63	58			41					26						7905	134		1477		97							1356		221			41
ASV000044	ATTATCAGGATTACAAAGTCATAGTGGACCTAGTGTAGATTTAGCAATTTTTGCTTTACACTTATCAGGTATAAGTAGTTTATTAGGAGCTATAAATTTCATTACTACAGTAGTAAATATGAGAACACCAGGTATAAGATTACACAAATTAGCCTTATTTGGTTGAGCCGTAGTTATAACAGCTGTGTTATTACTATTATCTTTACCTGTATTAGCAGGAGGTATAACAATGTTATTAACAGATAGAAATTTTAACACTTCATTCTTTGAAACAGCAGGAGGAGGTGATCCAATTTTATTCCAACATTTATTC	179	17		1101	3620	826	151	408	38				136	20	486			159	77	134	177		28	38							3016							31		111	166		38	55			78	687
ASV000050	ACTCGCAAGAAATATAGCCCACGCTGGACCATCTGTAGATCTAGCAATTTTCTCTCTACATCTAGCAGGGGCATCCTCTATTCTTGGCGCAGTAAATTTTATCTCCACAGTAATTAATATACGATGACAAGGTCTACAACTAGAACGTATTCCTCTATTTGTCTGAGCAGTTACTATTACTGTAGTCCTTCTTCTCTTATCTCTTCCAGTTCTTGCTGGCGCAATTACTATACTTCTTACAGATCGAAATCTTAATACATCATTTTTTGACCCTGCTGGAGGAGGAGACCCAATTTTATATCAACATCTATTT	407			4				7700				149			120		2951		1248	158	182			371		298	183	105			7												270
ASV000054	TAGCCAGAAATCTTGCACATGCTGGGCCCTCAGTAGATCTAGCTATTTTTTCACTACACTTAGCTGGAGCTTCCTCTATCCTTGGAGCCATCAATTTTATCACAACAGTAATCAATATACGCTGAAGAGGCTTACGACTAGAACGAATCCCCCTATTCGTATGGGCTGTAGTAATTACAGTTGTCCTTCTCCTCCTATCCCTCCCAGTTCTTGCGGGAGCAATTACCATACTTCTAACAGACCGAAATCTTAATACCTCATTCTTTGATCCTGCTGGAGGAGGAGATCCCATTCTATATCAACATCTATTC												14					130		165										10308	3691	87
ASV000058	CCTAGCTTCTAACCTAGCCCACTCAGGAGCCTCAATTGACTTGTCAATTTTCAGTCTTCATCTAGCTGGGGCCTCCTCAATTTTAGGGGCGATCAACTTCATCACTACAGTAATCAATATGCGAACACCAGGAATAACCTGAGACCAAACCCCTTTATTTGTGTGGTCTGTGTTTATTACTGCCGTCCTTCTCCTGTTAGCCCTCCCGGTCTTAGCTGGAGCAATCACTATACTACTCACTGACCGTAACATCAATACCTCATTCTTTGACCCAGCCGGAGGTGGGGACCCAATCCTTTACCAACATTTATTC	59	439	29	7		30		28	320	279	162	1570	346	398		55	186			288	109	351	178	508		1345	69	18	352	177	47	424	298	225	343	10	31	77	81		1152	7		176	109	196	1979
ASV000046	GTTATCAGGTTTACAAAGTCATAGCGGACCAAGTGTAGATTTAGCAATTTTTGCTTTACATCTGTCTGGTATAAGTAGCCTATTAGGTGCTATGAACTTCATTACTACAATTTTGAATATGAGAAGTCCAGGTATAAGACTACACAAATTAGCTTTATTTGGATGAGCAGTCGTAATAACAGCTGTATTATTATTATTATCATTACCTGTGCTAGCTGGTGCAATAACTATGCTATTAACAGATAGAAATTTTAATACTTCCTTTTTTGAAGTAGCAGGAGGAGGAGACCCTATTTTATATCAGCATCTTTTC	690	58		143	2442							748	3163	1111	3326		279		202	196	119	19		97					621	775	3912	81	376			71	49		65	157	95			43
ASV000062	TCTATCAAGAAATCTGGCCCATGCTGGACCCTCTGTTGACCTAGCCATTTTCTCACTACACTTGGCAGGAGCATCCTCAATTCTCGGAGCCATTAACTTTATTACAACAGTTATTAATATACGATGAAGAGGTTTACGACTAGAGCGAATCCCACTATTTGTCTGAGCCGTAGTTATTACAGTAGTGTTACTTCTTCTATCCCTACCAGTGCTAGCCGGAGCTATTACTATACTCCTAACAGACCGAAATCTAAATACATCCTTCTTTGACCCTGCAGGAGGGGGAGATCCCATTCTATATCAACACTTATTC		16							20		8											582					1113				182		837											4735
ASV000048	GTTATCAGGAATACAATCACATTCAGGAGGGAGTGTTGATTTAGCTATTTTTAGTTTACATTTAGCAGGGGTATCTTCTTTATTAGGAGCTATTAATTTTATAAGTACTACTTTAAATATGAGAACTAATGGAATGTCTTTACATAAATTACCTTTATTTGTTTGGGCTATTTTTGTAACAGCAATTTTATTATTATTGTCATTACCTGTATTAGCTGGTGCAATTACAATGCTTCTTACAGATAGAAACTTTAATACTAGTTTTTATGATCCAGCTGGTGGTGGTGATCCTATTTTATATCAACATCTATTC	57																								84				19969						21											18
ASV000051	ATTAAGCGGTATATTAGCGCATTCAGGCGGGGCAGTTGATTTTGCTATATTTAGTTTACATTTAGCAGGTATATCTTCAATATTAGGGGCTATAAATTTTATGGTGACAATTTTAAATATGAGAGTACCAGGCTTAAAGATGTCAATGATTCCACTTTTTGTTTGAAGTGTTTTTATTACAGCAGTGCTTCTTTTATTATCACTGCCTGTATTAGCTGCTGCTATTACAATGTTACTAACAGATAGGAATTTTAATACATCATTTTTTGATCCTTCAGGTGGTGGTGATCCTATTTTATATCAACATTTATTT	381	216	1016	48	323	434	192	860			26	150	977	487	44		710	118	501	505	341	48	34	133		58	1929	332	1141	426	275	292	824	27		155		32	1012	25	115	47	1329	1687	256		6
ASV000059	ATTAAGTGGAATACAAAGTCACAGTGGACCTAGTGTAGATTTAGCTATATTTGGTTTACATTTATCTGGTATAAGTAGTTTGTTAGGTGCTATAAACTTTATAACTACTATACTAAATATGAGAAGTCCTGGTATAAGATTACATAAGCTAGCTTTATTCGGTTGAGCTGTAGTAGTTACAGCAGTATTATTATTACTATCATTACCAGTACTAGCCGGTGCAATAACAATGCTTTTAACAGATAGAAATTTTAATACATCATTCTTTGAAGCTGCAGGAGGTGGTGATCCAATACTTTATCAACATTTATTT									552			144				77	7338					6							356													44			64		7331
ASV000076	TTTATCAAGTGTACAAGCACATTCAGGTCCTTCAGTAGATTTAGCTATTTTTAGTTTACATTTATCAGGTATTTCTTCTTTATTAGGTGCTATTAATTTTTTATCTACTATTTATAATATGAGAGCTCCTGGTTTAAGTTTTCATAGATTACCTTTATTTGTTTGGGCTATATTTATTACAGCTTTTTTATTATTATTAACCTTACCTGTATTAGCAGGTGCAATTACTATGTTATTAACTGATAGAAATTTAAATACATCTTTTTACGATCCTTCAGGTGGAGGAGATCCTGTATTATATCAACATTTATTT	162	183	67	43	169	259	116	382	28	247	85	205	125	58	104			125	99	699	150	49	176	204	375	297	727	61	125	281	682	80	134	282	183	151	18	28	38	21		48	395	827	92	247		343
ASV000057	ATTATCTTCAGTACAAGCGCACTCAGGGCCTTCAGTTGATTTAGCAATTTTTAGCTTTCACCTTTCAGGTACAAGTTCAATTTTAGGTTCAATTAATTTCATTGTAACTATTTTTAATATGAGAGCACCAGGACTTTTCATGCATAAATTACCACTTTTTGTATGAGCACTTTTAATTACAACATTTTTACTCTTACTCTCATTACCAGTTTTTGCTGGAGCTATTACAATGTTATTAACAGATCGTAATTTTAATACAAGCTTTTACGATCCAGCCGGAGGAGGAGATCCTGTATTATACCAACATCTCTTC	917	460	927		42	38	398	273	91	41		271	364	758	337		313	163	495	170	50	143	26	113			350	115	274	352	277	216			184		45	331	89	40	2229	24	1137	603	53	587	553	61
ASV000060	ATTATCAGGTGTTGCTTCTCACTCTGGTGGATCTGTAGATTTAGCTATTTTCAGTCTTCACTTATCAGGTATTTCTTCTATGTTAGGTGCAATGAACTTTATTACAACTATTATTAATATGAGAGCTCCTGGAATGTCATTCCATAAAATGCCTCTATTCGTATGGGCTGTATTAATTACAGCAGTTCTATTACTTCTATCTTTACCTGTATTAGCAGGAGGAATTACTATGTTATTAACAGATCGAAACTTCAATACTTCTTTCTACGAGCCAGCAGGTGGAGGAGATCCTCTATTATACCAACATTTATTC	286	189	40	444	881	149	103	1168	79	646		142	429	256	404	39	165	710	205	114	93	824	88		162	87		34	122	154	814		34	124	69	78	64	167	135	213	81		162	219	41	218		499
ASV000073	TCTAAGTGGAGTGCAAAGTCACAGTGGACCAAGTGTAGATTTAGCCATATTTGCTTTACATTTATCTGGTATAAGTAGTTTATTAGGTGCAATAAACTTTATTACTACTATATTAAATATGAGAAGTCCGGGTATAAGATTACATAAATTAGCTTTATTTGGATGAGCTGTAATTGTTACAGCTGTATTATTATTATTATCATTACCTGTGCTTGCAGGTGCAATTACTATGGTATTAACTGATAGGAATTTTAATACATCATTCTTTGAAGCAGCAGGTGGTGGTGATCCTATTTTATATCAACATTTATTC		36			485	2416	52	202	259		494	391	704		5	95	24			671		240	360	34			407			669	1596	28	337	1093	395	263	41					541	354		62
ASV000069	TTTAAGTGGAGTACAAAGTCATAGCGGTCCTAGTGTAGATTTAGCTATATTTGCTTTACACTTATCTGGTATAAGTAGTTTATTAGGTGCAATTAACTTTATAACTACTATACTTAACATGAGAAGTCCAGGTATAAGATTACATAAATTAGCTTTATTTGGATGAGCTGTAGTAGTTACAGCCGTATTATTATTATTATCTTTACCCGTATTAGCCGGTGCTATCACTATGGTTTTAACAGATAGAAATTTTAATACATCATTCTTTGAAGCAGCTGGTGGTGGTGATCCTATACTTTACCAACATCTTTTC		687	517		219				18	593	235	49	649	3263			3022				392	144	342									124			425		55	2023			191		42				156
ASV000066	ATTATCAGGTATACAAAGTCACAGTGGTCCTAGTGTGGATTTAGCAATTTTTGCTCTTCACTTATCAGGTATAAGTAGTTTATTAGGAGCTATTAATTTTATAGTAACAATACTAAACATGAGAAGTCCAGGTATAAGACTACACAAATTAGCATTATTCGGATGAGCAGTGGTAGTAACAGCAGTGTTATTACTATTATCTTTACCGGTTTTAGCTGGAGCAATAACAATGGTCTTAACAGACAGAAACTTTAATACATCTTTCTTCGAAGTAGCAGGGGGTGGAGACCCTATATTATACCAACATCTATTC	192	46	71	309	499	101	105	207	318	738	55	262	251	29	140	101	313	304	931	55	174	210	52	729	85	124	180	657	147	139	1175	127	199	102	119	133	122	105	456	99	114	81	165	172	29	290	48	190
ASV000064	ATTAAGTGGAATACAAAGTCACAGTGGACCTAGTGTAGATTTAGCTATATTTGGTTTACATTTATCTGGTATAAGTAGTTTGTTAGGTGCTATAAACTTTATAACTACCATACTAAATATGAGAAGTCCTGGTATAAGATTACATAAGCTAGCTTTATTCGGATGAGCTGTGGTAGTTACAGCTGTATTATTATTGTTATCATTACCTGTACTAGCCGGTGCAATTACAATGTTATTAACTGATAGAAATTTTAATACATCGTTCTTTGAAGCTGCAGGAGGTGGAGACCCTATATTATACCAACATCTTTTC																2671													7304																3899
ASV000075	TTTAAGTGGAGTACAAAGTCACAGTGGACCTAGTGTTGATTTAGCTATATTTGCTTTACACCTTTCAGGTGTAAGTAGTCTATTAGGTGCAATTAATTTTATAACTACTATACTTAATATGAGAAGTCCAGGAATAGTGCTACATAAATTAGCTTTATTTGGATGAGCTGTAGTTGTTACAGCTGTATTATTATTATTATCCTTACCCGTTCTTGCAGGTGCAATTACAATGGTTTTAACTGATAGAAATTTTAATACATCATTCTTTGAAGCTGCAGGAGGTGGTGACCCTATATTATACCAACATCTTTTC		17	36		173					6168		41		11			164						395															4294			84				44		727
ASV000061	TTTAGCCGGATTACAAAGTCATAGTGGTCCAAGTGTAGACTTAGCCATATTTGCTTTACATTTATCAGGTGTAAGTAGTTTATTAGGAGCAATCAATTTTATAACTACTATCGTTAATATGAGAACACCAGGGATAAGATTACACAAATTAGCACTATTTGGATGAGCTGTAGTTATTACTGCAGTATTACTATTATTATCATTACCTGTATTAGCTGGTGGTATAACTATGGTTTTAACTGATAGAAATTTTAATACATCATTCTTTGAAGTTGCTGGTGGTGGGGATCCTATATTATTCCAACATTTATTC	83	133	638	352	852	125	164	199	6	194	11	42	171		565		117	495	456	1939	455	312	443	292	719	491	307	1000	23	62	135	346		130	198	70	21	251	121	162	54		587	282	14	224	77	249
ASV000053	ATTATCTTCAATTCAAGCACATTCAGGGCCATCAGTAGATTTAGCTATTTTTAGTTTTCACCTCGCTGGAACTAGCTCAATTTTAGGTTCAATCAATATTATTGTAACAATCTTTAATATGAGAGCTCCTGGACTTTTAATGCATAAAATCCCACTTTTTGTATGAGCTGTGTTAGTAACTACTTTCTTACTTTTACTTTCTTTACCAGTTTTTGCTGGGGCTATTACAATGTTATTAACAGATCGTAATTTCAATACTAGTTTTTACGATCCTGCTGGTGGAGGAGATCCAGTGTTATATCAACATCTTTTC	609	812	606	70	162	348	270	331	101	57	378	231	420	236	139		206	27	368	630	796	578	228	320	488	154	785	310	234	175	484	392	110	415	300	92	67	105	220	61	835	284	577	509	228	485	494	226
ASV000065	ATTAAGTGGAGTACAAAGTCACAGTGGACCAAGTGTTGATTTAGCTATATTTGCTTTACATTTATCAGGTATAAGTAGTTTACTAGGGGCAATTAACTTTATAACTACTATACTTAATATGAGAAGTCCAGGTATAAGATTACACAAGTTAGCTTTATTTGGATGAGCTGTAGTTGTTACAGCCGTATTATTATTATTATCATTACCTGTATTGGCAGGAGCAATCACAATGGTTTTAACGGATAGAAACTTTAATACATCATTCTTCGAAGCTGCTGGTGGTGGTGATCCCATATTATACCAACATCTTTTC		164	35			18		387		29				36			103	518	3219		1509			5400				121	285	9	36						17	19	321					20
ASV000134	TCTCTCTAGAATAATTGCCCACGCTGGAGCTTCTGTGGATCTTTCAATTTTTAGACTTCATCTGGCTGGTGCTAGATCTATTTTAGGAGCAGTAAATTTTATTACTACAATTATTAATATGCGAAGGGCAGGAATGACTTGAGACCGCACCCCCTTATTTGTCTGATCAGTATTTCTTACCGCCATTCTTCTTCTTCTTTCTCTACCTGTTCTAGCAGGAGCGATCACAATACTTTTAACAGATCGTAATATTAATACTTCATTCTTTGACCCAGCAGGGGGGGGAGACCCCATTCTCTACCAACATTTATTT			14					22										32		2959	718			182		7							17			4							69	35
ASV000074	TTTAAGTGGAGTACAAAGTCATAGTGGTCCTAGTGTAGACTTAGCTATATTTGCTTTACATTTATCAGGTATAAGTAGTTTATTAGGTGCAATTAACTTTATAACAACTATACTTAATATGAGAAGTCCCGGTATAAGATTACATAAATTAGCTTTATTTGGGTGAGCTGTTGTAGTTACAGCTGTATTATTATTATTATCTTTACCCGTATTAGCCGGTGCGATTACAATGGTTTTAACAGATAGAAATTTTAATACATCATTCTTTGAAGCGGCAGGTGGTGGTGACCCTATACTTTACCAACATCTTTTC		10	1099					18			504			854			4706					534	2734									10					182	1054			1090	161					275
ASV000070	ACTAGCAAGAAATATAGCTCATGCAGGCCCATCTGTAGACTTAGCTATTTTCTCTCTCCATTTAGCTGGTGCTTCATCAATTTTAGGTGCAGTAAATTTTATTTCCACAGTTATTAACATACGATGACAAGGTCTTCAGCTTGAACGAATTCCATTATTCGTTTGAGCTGTAACAATTACTGTAGTCCTTCTATTACTATCCCTTCCAGTTTTAGCTGGAGCAATCACTATACTTCTTACTGACCGCAATTTAAATACATCCTTCTTCGATCCAGCCGGTGGAGGAGATCCAATTTTATACCAACATTTATTC	484	31						11523				183		115	23		185	1037					35					76					176			137						63			11
ASV000081	TTTAGCAGGGTTACAGAGTCATAGTGGGCCAAGTGTAGATTTAGCCATCTTTGCTTTGCATTTATCAGGTGTAAGTAGTTTATTAGGATCAATTAATTTTATAACTACTATTGTTAATATGAGAACTCCAGGTATAAGATTACACAAATTAGCCTTATTTGGATGAGCTGTAGTTATTACTGCTGTATTACTGTTATTATCTTTACCGGTATTAGCTGGTGGTATAACAATGGTTTTAACAGATAGAAATTTCAATACATCGTTCTTTGAAGTAGCCGGAGGAGGTGATCCTATATTATTCCAACACTTATTC	225				350	1343		52							34					107	36	16								51	8154	16								9
ASV000083	TCTATCTTCTACTTTATCACATTCAGGTGCTTCTGTTGATTTATCAATTTTCTCCCTACATTTAGCTGGTATCTCATCAATTTTAGGGGCTGTAAATTTTATTTCTACTATCATCAATATACGGGCCCCAGGGATGTCCTTTGATAAAATGCCCCTATTTGTATGATCAGTTTTAATTACTGCTGTGTTACTATTACTTTCTTTGCCAGTTCTTGCTGGGGCAATTACAATATTGTTAACAGACCGTAATTTAAATACATCTTTCTTCGACCCTGCGGGAGGGGGGGACCCTATTTTATATCAACATTTATTC								11598
ASV000082	TCTCGCCTCAAATTTAGCCCACTCAGGAGCTTCTGTTGATCTATCGATTTTTAGCCTTCATCTGGCAGGAGCTTCTTCCATCCTTGGGGCCATTAATTTTATCACAACTGTCATTAACATACGAACCCCAGGAATAACATGAGACCAAATACCCCTATTCGTATGATCTGTTCTTTTAACAGCTATTCTTCTTCTTTTAGCTCTCCCAGTCTTAGCAGGAGCCATTACTATGCTACTAACTGACCGTAATATTAATACATCATTTTTTGACCCAGCCGGGGGCGGTGACCCAATTCTTTACCAACATTTATTC		142	855					814					176	51			42		256		105		185			26	510										46			4941	3015						272	28
ASV000072	TTTAAGCAGTATTGCAAGTCACTCTGGTGGCGCTGTAGATTTAGCTATTTTTAGTCTTCATTTATCCGGTATTAGTAGTATTTTAGGAGCTATTAATTTTATTACTACTATTTTTAATATGCGTGGACCTGGTATGACAATGCATAGACTTCCATTATTTGTGTGGTCTATTTTAATTACTGCGTTTTTATTATTGCTTTCTCTTCCTGTATTAGCAGGTGGAATTACAATGCTTTTAACTGATCGTAATTTTAATACTACATTTTTTGATCCAGCAGGTGGAGGAGATCCAGTATTATTTCAACATTTATTT	70	194	276	394	122	297	82	434	784	512	51	122	806	156	923	121	268	324	429	367	721	621	54	225	29	46	114	237	383	105	185	123	23	60	72	33	78	459	953	6	256	182	85	46	218	30	211	21
ASV000056	ATTATCAGGATTACAAAGTCATAGCGGACCAAGTGTAGATCTTGCTATTTTTACTTTACATTTAACAGGGGTAAGTAGTTTATTAGGATCGATAAATTTTATAACAACAATTGTAAATATGAGAACGCCAGGAATAAGATTACATAAATTAGCATTATTCGGATGAGCAGTAGTTATAACAGCAGTATTACTTTTATTATCATTACCTGTATTAGCTGGTGGTATAACTATGGTGTTAACAGATAGAAATTTTAATACATCATTCTTTGAAGTAGCAGGTGGAGGAGATCCTATATTATTCCAACATCTTTTC	21	20	259	2938	693	48	171	4359	1105	332		181	157	452	1605		120		549	77	258	26		272	44			117	240	23	1139	57	7	13	66			178	686	135			157		84		141	8
ASV000085	ATTATCTTCTAATATTGCACATGGAGGAGCATCAGTAGACTTAGCTATTTTTAGACTCCATTTAGCAGGTATTTCCTCTATTTTAGGAGCAGTAAATTTTATTACAACAGTTATTAATATACGATCACCTGGCATAACCTTTGATCGAATGCCTTTATTTGTATGATCAGTAGCTATTACAGCTCTATTACTGTTACTATCTTTACCTGTATTAGCAGGTGCTATTACTATACTTTTAACTGATCGTAATTTAAACACATCCTTTTTTGACCCAGCTGGAGGAGGCGACCCAATTCTATACCAACATTTATTT																																																11668
ASV000077	ATTGTCAGGTATACAAAGTCACAGTGGTCCTAGTGTAGATTTAGCTATATTCGCACTTCACCTATCAGGTATAAGTAGTCTATTAGGAGCAATGAATTTTATAACAACTATACTAAATATGAGAAGTCCAGGAATAAGATTACACAAATTGGCTTTATTTGGATGAGCAGTAGTGGTTACAGCAGTTTTATTACTTTTATCTTTACCTGTATTAGCTGGTGCAATTACTATGGTTTTAACAGATAGAAATTTTAATACATCATTCTTCGAAGTAGCAGGAGGTGGAGATCCAATCTTATACCAACACCTTTTC	93	175	62	170	424	140	193	3478	504	502	15	42	164	109	785		52	54	483	55	69	197	64	279	8	19	87	20	98	96	2978	53	239		40	62	34	223	38	45	94	53	172	12	50	7		77
ASV000205	TAGCCAGAAATCTTGCACATGCTGGGCCCTCAGTAGATCTAGCTATTTTTTCACTACACTTAGCCGGAGCTTCCTCTATCCTTGGAGCCATCAATTTTATCACAACAGTAATCAACATACGCTGAAGAGGCTTACGACTAGAACGAATCCCCCTATTCGTATGAGCTGTAGTAATTACAGTTGTCCTTCTCCTCCTATCCCTCCCAGTTCTTGCGGGAGCAATTACCATACTTCTAACAGACCGAAATCTTAATACCTCATTCTTTGATCCTGCTGGAGGGGGCGATCCCATTCTATATCAACATCTATTC																										16	362
ASV000088	TTTAAGTAGTATTTTATCACATTCAGGTGGTGCAGTAGATTTTGCTATTTTTAGTTTACATTTAGCAGGTTTATCTTCTATTTTAGGAGCTATAAATTTTATGGTTACTATATTAAATATGAGAGTACCAGGTTTAAAAATGTCAATGATTCCTCTATTTGTTTGAAGTGTTTTTATTACAGCTATATTATTATTATTATCTTTACCAGTTTTAGCAGCAGCTATAACAATGTTATTAACTGATAGAAATTTTAATACTTCTTTTTTTGATCCATCAGGTGGAGGAGATCCTATATTATATCAACATTTATTT	168	655	46	30	437	458	474	360		135	158	118	385	301	168			79	49	155	507	7	107	267	77	112	396	108	317	181	588	417	126	72	28	43		67	446	170			420	464	280	189		77
ASV000080	ATTATCAGGAATACAAAGTCATAGTGGTCCTAGTGTAGATTTAGCTATATTTGGATTACATTTAAGTGGTATAAGTAGTATGTTAGGAGCTATAAATTTCATAACTACAATATTAAATATGAGAAGTCCTGGTATATCTTTACACAAATTAGCTTTATTTGGTTGAGCTATAATAATTACAGCAGTATTATTGTTATTATCATTACCTGTATTAGCTGGGGGGATTACTATGCTTTTAACTGATAGAAATTTTAATACATCTTTCTTTGAAGCAGCTGGAGGTGGTGACCCTATATTATTTCAACATCTTTTT																																										13081
ASV000089	TTTATCTTCAACTTTATCCCACTCAGGGGCGTCTGTAGATTTATCTATTTTTTCTCTTCATTTAGCTGGGATTTCTTCTATTTTAGGGGCTGTAAATTTTATTTCTACTATTATTAATATGCGAGCCCCAGGGATACTATTTGATAAAATACCTTTATTTGTTTGATCAGTTTTAATTACAGCTATTTTATTATTACTTTCTTTACCCGTACTTGCCGGAGCAATTACAATACTTTTAACAGACCGTAATTTAAACACTTCTTTTTTTGACCCTGCCGGAGGAGGAGACCCTATTCTTTATCAACATTTATTT																					11681		3									7	3		3
ASV000068	TCTTTCTAGTGTATTAGGGCATAGAAGGAATGCGGTAGATTTAGCAATTTTTAGACTTCATTTAGCTGGGGCTTCTTCGATTTTAGGATCTATTAATTTTATTTCTACTTTGTCAAATATACATAGGTTAAGAATAAGATTAGAACGATTTCCATTATATTTATGAAGATTATTTTTAACCACTTTGCTGCTAGTATTGTCTTTACCTATTTTAGCTGGGGCCCTAACAATGCTATTAACTGATCGTAACTTAAATACTTCATTTTTCGATCCAAGAGGCGGTGGTGATCCTATTTTATTTGAAGGATTATTT	298	702	432	7	254	21	18	560	37		946	322	593	589					2	24	280	103	30	2129			1192	2	244	149	725	1675	366	45		17	6		376		221	1435		125	995		112
ASV000067	TTATCAGCAAATATTGCCCATGAAGGTTCATCTGTAGATTTAGCAATCTTTAGTCTACATATAGCAGGAGTCTCATCAATCTTAGGAGCTATTAATTTCATTTCTACAGTAATTAACATACGACCTATAGGAATATCTGTAGATCGCATACCTTTATTTGTTTGAGCCGTAAAACTAACTGCAATTCTTCTTCTTCTATCATTGCCAGTATTAGCCGGTGCTATTACTATATTATTAACAGACCGTAATGTAAATACATCCTTCTTTGACCCTGCCGGAGGGGGTGATCCTATTTTATACCAACATTTATTT					1023																145	193	37									14											267				103
ASV000109	CCTATCAGGATTGCAGTCTCACAGCGGAGCATCAGTTGATATAGCTATTCTGGCCCTTCATTTGGCGGGAATTAGCAGTACGCTAGGCGCAATCAACTTTATTGTGACAACATTAAGTATGCGAGCTCCTGGAATCTCACTCCATAACATCCCTCTATTTACATGGGCAACTCTTGTAACAGCCGTACTTCTTTTGCTATCCCTCCCCGTTTTAGCGGGGGCAATCACAATACTCCTAACTGACCGGGCTTTCAACACCAGTTTCTATGACCCCGCAGGAGGAGGAGATTTAGCACTCTTCCAACACCTGTTT				16	289										118						16	25									65																	1833
ASV000071	ATTATCAGCTACTGAAGGTGATGGTGTTGATTTAGCTATTTTTAGTTTACATTTAGCTGGTGTTGCTTCATTATTAGGAGCTATAAATTTTATAACTACAATATTTAATATGAGAGCGCCTGGTATGCATTTACATAATTTACCGTTAATGATTTGATCGTTATTATTAACTGCTTTTTTATTAGTTTTTTCATTACCTGTATTTGCAGCAGCTATAACGATGTTATTGACTGATAGAAATTTTAATACGTCTTTTTATGCACCTGCTGGTGGTGGTGATCCTATTTTATTTCAACATTTATTT	625	968	67	229	421	111	144	112		40	171	214	149	172	272				279	873	83	14	80	90	94	359	1164	51	587	112	704	15	159	56	15	201	7	194	164	62		89	1071	506	1159	252	17	361
ASV000084	CTTATCAGGAATACAAAGTCATAGTGGACCTAGTGTGGATTTAGCCATATTTGCTCTACACCTTTCAGGTATAAGTAGTTTACTTGGAGCAATGAATTTCATAACAACTATCTTAAATATGAGAAGTCCTGGAATCAGATTACATAAATTGGCATTGTTTGGGTGAGCAGTAGTAGTTACAGCAGTATTACTATTATTATCTTTACCTGTATTAGCGGGAGGTATAACAATGGTTCTTACAGACAGAAACTTTAATACATCTTTCTTTGAAGTAGCAGGTGGAGGAGATCCCATATTATACCAACACTTGTTT	38	16	5	5257	138	254	35	574	308			521	558	460	1370		5		89	9	20	89		154			25	109	21	132	299	187	146		11		38		70	116	5		144	12			1116
ASV000094	TCTTGCCTCTAATATTGCCCATTCGGGGGCATCAGTTGATCTCTCCATTTTTAGATTACACCTAGCAGGCGCCTCTTCTATTCTTGGAGCCATCAATTTTATCACCACAATTATCAACATAAAATCCCCGGGTATAACATGAGACCAAATACCACTATTTGTTTGATCTGTTCTTTTAACAGCCATTTTGCTTCTTTTAGCCCTCCCTGTTCTAGCAGGTGCCATTACTATACTCTTAACTGATCGAAATATTAATACTTCTTTTTTTGACCCTGCTGGAGGGGGAGATCCCATTCTTTATCAACACTTATTT			347				158			254	242	119			49	1609	171	14	130	77	160		21	90	43		885	86	40		432			217				464		4	1414			158	27	25	341	28
ASV000091	GTTAGCCTCCAATCTAGCTCATGCTGGGGCTTCTGTCGATCTATCAATTTTTAGTCTCCATTTAGCTGGGGCCTCTTCAATCCTTGGTGCCATTAACTTCATTACCACAGTAATTAATATACGAACCCCAGGAATAACTTGAGACCAAACACCCCTATTTGTTTGGTCTGTGTTTATTACTGCTGCCCTTCTTCTATTAGCCCTACCAGTGTTAGCAGGAGCCATTACTATGCTCCTTACTGACCGTAATATTAATACATCATTCTTTGACCCAGCAGGAGGTGGTGACCCAATTCTCTACCAACACTTATTC		6	24		41		24		3219		70	520		1964		178	1997		151	19	514	7						55			402	9	710								124				52		524	12
ASV000063	ACTTTCAAGTATAGTAGCTCATTCTGGTGGTGCTGTTGATCTAGCAATTTTTAGTCTGCATTTAGCTGGGGTTTCTTCGTTGTTAGGTGCAATGAATTTTATTGTTACAATCACTTATATGAGAAATGTAAAAATGTTTGAGCTTCCTTTGTTTGTTTGGGCTATTTATATTACTTCAGTGTTACTTTTGTTATCTTTACCTGTTTTAGCTGCTGCAATAACAATGCTGCTAACTGATCGTAATTTTAATACATCATTTTATGATCCTGCAGGTGGAGGAGATCCTATTTTATACCAGCATCTTTTT	206	304	241	849	1664	1300	123	1085	199	48	58	204	456	249	328			64	64	775	103	407	125	138			306	18	386	258	1905	198	377	506	449	70	36	76	179	58	27		15	397	223	35	14	576
ASV000078	GTTATCATCAATTCAAGCGCATTCTGGAGCATCTGTTGATTTAGCTATTTTTAGTTTACATTTATCTGGAGCAGCCTCTATTTTAGGAGCAATTAATTTTATTGTTACAATCTTTAATATGAGAGCACCGGGACTTTTTATGCATAAATTACCTTTATTTGTTTGATCAATCTTAGTAACTGCTTTCCTTCTATTACTTTCTTTACCAGTATTTGCTGGAGCTATTACTATGCTTTTAACTGATCGAAATTTTAATACAAGTTTTTACGATCCTGTAGGTGGAGGAGATCCTGTGTTATATCAACATTTATTT	1028	986	597	34	109	258	90	446	226	6	133	901	548	367	53		419	121	246	136	344	189	55	384			125	333	411	244	187	869	282	129	158	130	79		267	13	352	170	685	252	262	4	220
ASV000095	GTTGAGTAGCGCAGCATTTCATTCTGGTGGAGCAGTTGATCTAGCAATTTTTAGTTTACATATTTCTGGTACTTCTTCGTTATTAGGTGCAATAAATTTTATTGTGACCTCTTTGAATATGCGTACTAAAGGTATGACTTTGCATATAATGCCGCTATTTGTTTGGGCTATTTTAGTTACTGCGATATTACTTCTATTGTCTTTACCTGTTTTAGCTGGTGCTATCACGATGTTATTAACTGATCGTAATTTTAATACGTCGTTTTTTAATGCATTGGGTGGTGGTGATCCAATTTTGTATCAACATTTATTT	358	217	149	116	339	104	99	100		121	103	116		65	165			124	205	420	258	39	278	254	291	101	491	245	70	468	613	115	61	350	93	115			194	72	13		541	294	181	148	51	199
ASV000087	ATTAAGTGGTATTTTAGCACATTCTGGTGGTGCTGTAGATTTTGCTATTTTTAGTTTACATTTATCAGGTTTATCTTCTATATTAGGTGCTATAAATTTTATGGTAACAATATTAAATATGAGAGTACCTGGTTATAAAATGTCAATGATTCCTTTATTTGTATGAAGTATATTTATAACAGCAATATTATTATTATTATCATTACCAGTTTTAGCTGCTGCAATTACAATGCTTTTAACTGATAGGAATTTTAATACTTCATTTTTTGATCCTTCTGGTGGAGGTGATCCTATTTTATATCAACATTTATTT	29	148	21	265	10	27	16	39			265	558	512	1224	127		2648		388	625	256	24		100			820	78	406	124	988	95	90	68		19			145	16	177	77	1182	125	555	61
ASV000086	TTAAGTGATTTTGCTTATCATGCGAGTTTATCAGTTGATTTAACAATTTTTAGTTTACATTTAGCTGGGTTATCTTCTTTATTAGGAGCTATAAATTTTATTACAACTATTATACACATGAGGGCTGAAAAAATGACTTATTTTAAATTACCGTTATTCATATGAGCAGTTTTTGTGACATCTTTTTTATTGTTATTATCTTTACCGGTCTTAGCTGTTGCTATTACTATGTTATTAACCGATCGAAATTTTAATACTAGTTTTTTTGATCCAATTGGTGGTGGTGATCCAATTTTATATCAACATCTATTT	41	219	178	41	242	4	243			217		57	17						318	589	823	9		191	922	248	524	782		67	610			123					304	94	4		1178	1255		680		15
ASV000079	TCTAAGTGGCATTACAGCGCATTCTGGAGCATCTGTGGACTAGCAATTTTTAGTTTGCATCTAGCAGGATTTCATCATTGTTAGGAGCTATTAATTTTATTACCACTATATTAATATGCGTGTGCCACATTTATGATTATTTCGGCTACCACTATTTGTTGATCAGTAATTATAACTGCGTTTTTATTGCTCTTATCTTTACCGTGTTAGCTGGTGCAATAACTATGTTATTAACTGATAGAAATTTTAATACATGTTCTTTGATCCGGCAGGTGGTGGAGACCCTATTTATATCAACACTTATTT	57	107	82	223			107			253					195		207		389	773	922	159	311	566	634	48	172	540		197	431			70	36			118	573	615			382	528	23	287	33	155
ASV000116	TTTAGCAAGAAACATAGCCCATGCTGGTCCATCCGTAGATCTAGCCATCTTCTCACTACACTTAGCCGGAGCATCATCTATTCTAGGTGCTGTAAACTTCATCTCTACAGTAATTAATATACGTTGACAAGGCCTACAACTAGAACGAATCCCATTGTTTGTATGAGCAGTAACTATTACAGTAGTCCTACTATTATTATCACTTCCTGTACTAGCCGGAGCTATTACAATATTATTAACAGACCGAAACTTAAATACATCATTTTTTGATCCTGCTGGCGGTGGAGACCCAATTCTATATCAACATTTATTC	96	44					1304	7					14					2	3	203				195				133							25	340			1868	2			858	1031		280	52
ASV000104	TTTATCTGGTATACAAAGTCATAGTGGACCTAGTGTAGATTTAGCTATATTTGGTTTACATTTATCAGGTGTAAGTAGTCTATTAGGAGCTATGAATTTTATAACTACTATCTTAAATATGAGAAGTCCAGGAATAAGATTACATAAATTAGCTTTATTTGGTTGAGCTGTACTTGTAACAGCTGTATTATTATTATTATCTCTACCTGTTCTTGCAGGAGCAATAACAATGGTTTTAACAGATAGAAACTTTAATACTTCCTTCTTTGAAACAGCTGGAGGTGGTGATCCTATATTATACCAACATCTTTTC		28	159		174						114		199	12		631	3252					1573	513															3258			24						16
ASV000090	TTTAAGTGGAGTACAAAGTCATAGTGGACCTAGTGTAGATTTAGCTATATTTGGATTACATTTATCTGGTATAAGTAGTTTATTAGGTGCTGTAAACTTCATCACTACTATACTAAATATGAGAAGTCCAGGTATCAGGTTGCACAAATTGGCCTTATTTGGATGAGCTGTAGTTGTTACAGCAGTATTATTATTACTATCGTTACCTGTTTTAGCCGGTGCAATTACTATGCTTTTAACTGATAGAAATTTTAATACATCATTCTTCGAAGCAGCAGGAGGTGGTGACCCTATTTTATATCAACATCTTTTC	218		181	136	789	133	107	392		515				125	197		356	574	147	529	392	122	204		40	398	540	497	88	124	163	118		104		157		1150	255	142	85		657	221	56	59		209
ASV000099	ATTAAGCAGTATTGTTGCTCATTCTGGTCCATCAGTAGATTTAGCTATATTTAGTTTACATATTGCTGGTATTTCTTCATTATTAGGTGCAATAAATTTTATAACTACAATTTATAATATGAGAATAAAAGGTTTAACTTTTCATAAATTACCTTTATTTGTGTGATCTGTATTAATTACAGCTATTTTATTATTATTATCATTACCGGTATTAGCTGGTGCATTAACTATGTTAATAACAGATAGAAATTTTAATACAACATTTTTTGAACCTACAGGAGGAGGTGATCCAATTTTATATCAACATTTATTT		42	10				37	20		21							44	138	890	154	56	40	98	49			129	532	16	70	57				23	31	13	994	517	139	148		529	216	15	512		233
ASV000107	ATTATCAGGAATACAAAGTCATAGTGGTCCAAGTGTGGACTTAGCTATCTTTGGATTACACCTTTCTGGTATCTCAAGTTTACTTGGGGCTATGAATTTCATGACAACTACATTTAATATGAGAAGTCCTGGGATAAGATTACATAAATTAATTTTATTTGCATGAGCAGTTGTTATTACAGCTGTTTTATTATTATTATCATTACCTGTTTTAGCCGGTGGAATTACTATGGTTCTTACAGATAGAAACTTTAACACTTCATTTTTTGAAGTAGCAGGTGGTGGTGACCCAATATTATACCAACATCTTTTC	106	22		674	165	93		162		17		73	85	72	2272			15	30	73	175	31	35	101	11	12					1268	102				58	7	84		312	24		464	31		171	48	30
ASV000097	ATTATCAGGTATTGAAGCACATTCTGGAGGTAGTGTAGATTTAGCTATTTTCTCATTACATTTAGCAGGAGTTAGTTCTTTATTAGGAGCAATTAACTTCATTACAACTATTATCAATATGAGATCACCAAAATTAGAAATGCATAAATTACCATTATTCGTATGAGCGGTATTTATCACTGCATTCTTATTATTATTATCTTTACCAGTATTAGCGGGAGGGATCACGATGTTGTTGACAGATCGTAACTTCAACACATCATTCTACGACCCAAGTGGAGGAGGAGATCCTATCTTATACCAACATTTATTC	398	91		4		34	18	67		69					9				174	172	263		73	150	612	565	418	45	17	55	1832	45		72	157	130			32					552	34	271		665
ASV000117	ATTAAGTAGTATAGTAGCCCATTCTGGACCATCAGTAGATCTAGCTATATTTAGTTTACATATTGCTGGGGTTTCTTCATTATTAGGAGCAATAAATTTTATAACTACAATTTATAATATGAGAATAAAAGGTTTAACTTTTCATAAGCTACCTTTATTTGTATGATCTGTATTAATTACAGCTATTTTATTATTATTATCATTACCAGTATTAGCTGGTGCATTAACTATGTTAATAACAGATAGAAATTTTAATACAACATTTTTTGAACCTACAGGTGGTGGTGATCCAATTTTATATCAACATTTATTT		6	206	51	42	127	231	85		81			32	97	294		18	600	230	695	647	569	491	405	33	85	535	298		59	131	44		126	30	69			144	104	465		149	131	10	271	206	67
ASV000092	TTTAGCTTCAATTCAGTCACACTCAGGTGGTTCAGTTGATTTAGCTATATTTAGTTTACACTTAGCTGGGATATCTTCATTATTAGGAGCTATAAATTTTATAAGTACCACATTAAATATGAGAACAAATGGAATGTCATTACATAAATTACCATTATTTGTTTGGGCTATATTCATAACAGCTATTTTATTATTATTATCTTTACCTGTTTTAGCTGGTGCTATTACTATGCTTCTAACAGATAGAAATTTTAATACTAGTTTCTATGACCCAGCTGGAGGTGGTGATCCTATTTTATATCAACATTTATTC	499	976					219	5869		5										508			751			258				66		654												68			254
ASV000111	ATTAAGTGGAGTACAAAGTCACAGTGGACCTAGTGTTGATTTAGCTATATTTGGACTACATTTATCAGGTATAAGTAGTTTATTAGGTGCTATAAACTTTATTACTACAATACTTAATATGAGAAGTCCTGGTATAAGACTACATAAGTTAGCTTTATTTGGATGAGCTGTAGTAGTTACAGCTGTATTATTATTATTATCAATACCTGTGTTAGCCGGTGGAATAACTATGGTATTAACTGATAGAAATTTTAATACATCATTCTTTGAAGCAGCGGGTGGTGGTGATCCTATTTTATACCAACACTTGTTC																																						9129
ASV000093	ATTAGCAGGTGCAGTCTCCCATAGTGGAGCTTCTGTAGATTTATTAATAGTATCTTTACATCTAGCAGGTATTAGTTCTTTATTGGGAGCTATTAACCTTCTAGCTACTGTAAGCAATATGAGATCCTTGGGCCTAGGCTATGAAAGATTACCTTTATTCGTATGAGCTATTGCAGTAACAGCTGTATTATTATTACTATCTTTACCTGTATTAGCTGGTGCAATTACAATGGTATTAACAGATAGATTGTTAAACACCAGTTACTATGATGCTGCAGCAGGAGGTGATCCTGTATTATACCAGCATCTTTTC		170	718			118	42	1520	33	66	53	45	313	165		47	2476	438		372	364	959	217	121	164		64	237	290	130		171			164		297	1262	72					34	76	98
ASV000101	ATTGTCGAGTATTGCTAGTCACTCTGGAGGATCTGTTGATTTAGCGATTTTTAGCTTACATTTATCAGGTATTAGTAGTATTTTAGGTGCTGTGAATTTTATTACGACAATTTTAAATATGCGTGCTCCTGGTATGAGTATGCATCGATTACCTTTATTTGTGTGGTCAGTATTTATTACAGCGTTTCTATTATTGCTGTCACTTCCTGTATTTGCTGGTGCAATTACTATGTTATTAACAGATCGAAACTTTAATACTACATTTTTCGATCCTGCTGGTGGAGGTGATCCAGTTCTTTACCAACATTTATTT	300	167	231	50	94		74	1348	346	501		20	82		281			329	336	475	320	186	25	409	119	62	152	228		8	223	124		32	67		99	282	388	248	45		115	146		94	175	86
ASV000098	ATTAAGTGGTATTTTAGCACATTCAGGAGGTGCTGTTGATTTTGCTATATTTAGTTTACATTTAGCAGGTATATCATCAATATTAGGAGCTATCAATTTTATGGTTACTATTTTAAATATGAGAGTACCTGGATTAAAAATGTCAATGATACCACTTTTTGTTTGAAGTGTTTTTATTACTGCAATATTACTTTTATTATCATTACCTGTATTAGCTGCTGCTATTACAATGCTTTTAACAGATCGAAATTTTAATACTTCTTTTTTTGATCCTTCAGGTGGAGGTGATCCTATTTTATATCAGCATTTATTT	62				61	77					196	235	3908		51				69		431		84				250		252	726		905	91	564		122		15					300		288	280		287
ASV000120	ACTATCTTCAAACATTGCCCACGCAGGTCCATCAGTAGACTTGGCCATTTTCTCATTACACTTAGCCGGAGCCTCATCAATTTTAGGAGCTATTAACTTTATTACCACTGTAATCAACATACGATGACAAGGTATACAATTAGAGCGCATTCCTCTATTTGTATGAGCTGTAACAATTACAGTAATTCTTCTCTTACTATCTCTACCAGTCTTAGCTGGAGCAATTACAATACTATTAACTGATCGAAATTTAAATACTTCGTTTTTTGATCCAGCCGGAGGAGGTGATCCAATCTTATATCAACATTTATTC	502	23	528			243		5	533			121	141	2449	5		128	174	88	52	313					42	196	170	385	230	663	232		775			13		93			278		323
ASV000106	ATTAAGTGGCATATTAGCACATTCTGGTGGTGCTGTAGATTTTGCTATTTTTAGTCTACATTTAGCAGGTATTTCTTCAATTTTAGGTGCTATAAATTTTATGGTTACTATTTTAAATATGAGAGTACCTGGATATAAAATGTCAATGATACCTTTATTTGTTTGAAGTGTTTTTATTACAGCTATTCTATTATTATTATCATTACCTGTTTTAGCAGCTGCTATTACAATGCTTTTAACTGATAGAAATTTTAACACTTCTTTTTTTGATCCTTCAGGTGGAGGTGACCCTATATTATATCAACATTTATTT	1094		371	149	69	115	53	152	451	60	57	173	773	489	55		1019		72	178	196	153		40	29		32		164	285	569	282	211		66		56		284	173	661		1172	74	260	26	51
ASV000124	TCTATCCTCGAATATTGCTCATAGAGGAGCTTCTGTTGATCTAGCAATTTTTAGCCTTCATATAGCAGGAATCTCTTCAATTTTAGGAGCCGTAAACTTCATTTCAACAGTTATTAATATACGATCGACTGGAATAACCTTTGACCGAATACCTTTATTCGTTTGAGCAGTTGCTATCACAGCTCTTCTATTATTACTATCTCTCCCAGTACTTGCTGGAGCAATTACTATATTATTAACTGATCGTAATTTAAACACCTCCTTTTTTGACCCAGCAGGGGGAGGAGACCCTATTCTCTACCAACATTTATTC																													103									8706
ASV000127	TTTAAGTGGAATACAAAGTCACAGTGGACCTAGTGTAGATTTAGCTATATTTGCCTTACACTTATCAGGTATAAGTAGTTTACTTGGTGCAGTAAACTTTATAACTACAATATTAAACATGAGAAGTCCAGGTATAAGACTACACAAATTAGCTTTATTTGGGTGAGCTGTAGTAGTTACAGCTGTGTTATTATTACTATCATTACCTGTACTTGCCGGTGCAATTACAATGGTTTTAACTGACAGAAATTTTAATACATCATTCTTTGAAGCTGCAGGAGGTGGTGACCCTATACTTTACCAACATCTTTTC												94																		8499
ASV000132	ACTTGCATCCAACATTGCACATGCTGGGCCCTCCGTAGATCTAGCAATCTTTTCTCTTCATTTAGCTGGTGCATCTTCCATCCTTGGTGCAATCAATTTTATTACTACCGTAATCAACATACGATGACAAGGAATGCAACTAGAGCGCATCCCATTATTCGTATGAGCAGTCACTATTACTGTAGTATTACTTTTACTATCCCTTCCAGTATTAGCTGGTGCTATCACCATACTACTAACAGATCGAAATTTAAACACATCATTCTTTGACCCAGCGGGGGGTGGAGATCCAATTTTATATCAACATTTATTT		514									39	13	1827						161									150				34							2278			2302
ASV000100	GTTATCAGGAATACAATCACATTCAGGAGGGAGTGTTGATTTAGCTATTTTTAGTCTACATTTAGCAGGGGTATCTTCTTTATTAGGAGCTATTAATTTTATAAGTACTACTTTAAATATGAGAACTAATGGAATGTCTTTACATAAATTACCTTTATTTGTTTGGGCTATTTTTGTAACAGCAATTTTATTATTATTATCATTGCCTGTATTAGCTGGTGCAATTACAATGCTTCTTACAGATAGAAACTTTAATACTAGTTTTTATGATCCAGCTGGTGGTGGTGATCCTATTTTATATCAACATCTATTC							16					8606																	2438			7												34
ASV000118	TCTCGCAAGAAATATAGCCCATGCAGGACCTTCTGTAGACTTAGCAATTTTCTCCTTACATCTAGCAGGTGCATCATCAATTTTAGGGGCAGTAAACTTTATTTCTACAGTAATCAACATACGTTGACAAGGATTGCAGCTAGAACGAATCCCTTTATTTGTATGAGCTGTTACTATTACAGTTGTTCTATTATTACTATCTCTCCCAGTTCTAGCTGGTGCTATTACAATACTTCTAACTGACCGAAATCTAAATACATCATTCTTCGACCCTGCAGGTGGGGGAGATCCAATTCTATATCAACATTTATTC																		2572			36						2405												7	263					1915
ASV000105	ATTATCAGGAATTTTTTCACACTCAGGTAGTGCTGTTGATTTTGGTATTTTTAGTTTACATTTAGCAGGTATTTCATCAATATTAGGTGCAATTAATTTTATAGTAACAATTTTAAATATGAGAATAAAAGGTATGATTATGTTTAGATTACCTTTATTTGTATGAGCTGTATTTATAACTGCCTGATTATTATTATTATCTTTACCTGTATTAGGAGCTGGTATAACAATGTTATTAACAGATAGAAATTTTAATACAGCTTTTTTTGAAGTAAGTGGTGGAGGGGATCCTGTTTTATTTCAACATTTATTT	194	265	414	21	52	88	89	208			44	170	294	685	119		708		434	240	98	24	160	101		131	189	48	291	265	116	26	48		132	115	23	95	401		51		469	598	402	380	26	202
ASV000102	TTTAAGTGGCATATTAGCGCATTCAGGAGGCTCTGTTGATTTTGCCATATTTAGCTTACATTTAGCCGGTTTGTCCTCAATTTTAGGAGCCATAAATTTTATGGTAACAATATTAAATATGAGGGTACCAGGTTTAAAAATGTCAATGATACCTTTATTTGTATGAAGTGTATTTATTACAGCAATATTATTATTGCTGTCATTACCTGTATTAGCAGCAGCAATTACAATGCTCTTAACAGATCGTAATTTTAATACATCTTTTTTTGATCCATCAGGAGGAGGTGATCCAATATTATACCAACATTTATTT		57	766																	888			213		756	267	209	939								35			2271				2370	722		1359		92
ASV000130	ATTATCAAGTATTCAAGCACATTCAGGAGGTGCTGTAGATTTAGCGATTTTTAGTTTACATTTATCAGGATTATCATCATTATTAGGAGCTATAAATTTTATCACAACAATATTTAATATGCGTACTCCAGGTATGTCAATGCATAAATTACCATTATTTGTATGGTCTGTATTAATTACTGCCTTTTTATTATTATTATCTTTACCTGTATTAGCTGGTGCTATTACAATGTTATTAACAGATAGAAATTTTAATACAACTTTCTTTGATCCTGCTGGAGGTGGTGATCCAATCTTATATCAACACTTATTC	44	247	151		93	125	105	627	180		240	143	618	316	34		338	296	113	132	117	128	60	227			120	46	259	123	170	346	242	354	39	39	54	19	145	24	81	203	360	264	213		40
ASV000112	TTTAAGTGGAGTACAAAGTCATAGTGGACCTAGTGTTGATCTAGCTATCTTTGCCTTACACTTATCAGGTATAAGTAGTTTATTAGGTGCAATAAATTTTATTACTACTATACTTAATATGAGAAGTCCAGGTATAAAACTACACAAATTGGCTTTATTTGGATGAGCTGTAGTAGTTACAGCGGTATTATTATTACTATCATTACCTGTACTTGCCGGTGCAATTACTATGGTTTTAACTGATAGAAATTTTAACACATCATTCTTTGAAGCTGCAGGTGGTGGTGATCCAATACTTTACCAACATCTTTTC	1354		99			161		7					259				1050	243	149			1553	19	1157		18					14	77	3		236		117	473	476		76
ASV000113	ACTATCCGGAAACATCGCACACGCCGGAATAGCAGTTGAGTTTGCAATTTTTAGTTTGCATTTAGCTGGAGCTTCATCAATTTTAGGGGCTATTAATTTTATTACTACAATTATTAATATGCGCACTCCGGGTATAACTTGACATAAATTACCACTTTTTGTTTGATCTATTTTTATTACAGCATGATTATTACTTTTATCGTTACCTGTTTTAGCAGGTGCGATTACAATGCTTTTAACGGACCGTAATTTTAATACATCATTTTTTGATCACCAAGGTGGGGGCGATCCAGTTTTATACCAGCACTTATTT	501	303	288	6	36	80	47				195	264	234	56				50	373	371	151	177	111	309	335	96	86	525	71	245	271	615		115	113	70		68	314	14	17	85	359	261	102	277	9	12
ASV000135	ATTAAGTGGTGTACAAAGTCACAGTGGACCTAGTGTAGATTTAGCTATATTTGCTTTACATTTATCAGGTATAAGTAGTTTACTAGGTGCAATAAACTTTATAACTACTATACTTAATATGAGAAGTCCAGGTATAAAACTACATAAATTAGCTTTATTTGGTTGAGCAGTAGTAGTTACAGCTGTATTGTTATTATTATCTTTACCTGTTTTAGCTGGTGCTATTACAATGGTTTTAACAGATAGAAACTTTAACACATCTTTCTTTGAAGCTGCCGGTGGTGGTGATCCTATACTATACCAACATCTTTTC													44			7294	165													163			509
ASV000114	ATTATCTGGTTTACAAAGTCATAGTGGACCTAGTGTAGATTTAGCTATATTTGCTTTACATTTATCAGGTGTAAGTAGTCTATTAGGTGCACTTAACTTTATTACAACTATATTAAATATGAGAAGTATTGGGATAAGACTTCATAAAGTTGTATTATTCGGTTGAGCAGTTGTAGTAACTGCTGTTTTATTATTATTATCTTTACCTGTTTTAGCTAGTGGTATAACTATGCTTTTAACTGATAGAAATTTTAATACAGCTTTTTTTGAAGTAGCCGGAGGTGGAGATCCTATACTATACCAACATCTTTTC	17	22	39								21				2				135	35		7501	967	27	203		39		64	176		11	83	8	73		157	172		9	40		10	8			67
ASV000103	ATTAAGTGGAATCGATGCACATTCAGGACCATCAGTAGATTTGGCAATTTTTAGTTTACATTTATCTGGTGCTTCCTCTATTGCTGGTGCTATTAACTTTATTGTAACAATTATTAATATGCGCGCTCGTGGTCTTGAATTTTATCGTATGCCGTTATTTGTTTGATCCATTTTTATTACAGCTTTTTTATTATTATTGTCTCTTCCTGTGTTAGCAGGAGCTATTACCATGTTGTTATTCGATCGTAATATGGGTACAGTTTTTTTTAATGCTGCTGGGGGAGGAGATCCAGTATTATATCAACATCTTTTT																11439
ASV000122	TCTCGCTCATTATTTTGCTCACAGAGGGCCTGCAGTTGACTTAACAATTTTTTCATTACACCTAGCCGGCGTATCCTCAATTTTAGGGGCAGTTAACTTTATTTCAACAATTATTAATATACGATCTTTATCTATATCTTTAGAAAATATACCCCTATTCGTATGATCTGTTTTAATCACTGCCATTTTATTACTGCTCTCTTTACCAGTGTTAGCCGGAGCAATTACAATACTTCTTTTAGATCGAAATTTCAATACTTCTTTCTTTGACCCTGCTGGGGGCGGAGATCCTGTACTTTACCAACACCTGTTT																									3893										2712
ASV000115	TTTATCTGGATTACAAAGTCACAGTGGACCTAGTGTAGATTTAGCTATATTCGCCTTACACCTATCAGGGGTAAGTAGTTTATTAGGAGCTGTTAACTTCATAACTACTATAGCTAATATGAGAACACCTGGTATAAGCTTACACAAATTAGCATTATTTGGATGAGCTGTAGTTATTACAGCTGTATTATTATTATTATCATTACCTGTATTAGCTGGTGGTATAACAATGATATTAACAGACAGAAACTTTAACACTTCATTCTTCGAAGTAGCTGGAGGAGGAGATCCTATCTTATTCCAACACTTATTC	137	72		59		107											143	712	745	686	220	468	409	609		40	841	487		95	622		180					186		165	409			61	60	113		97
ASV000133	ATTATCATCAGTTGAATTTCATTCAGGTGGTGCTGTAGATTTTGCAATTTTTAGTTTACACTTAGCTGGTGTAGCTTCTTTATTAGGTGCTATTAATTTTATAGCTACTGTTTTAAATATGCGTGTTCCTGGAATGAAAATGAATTATATTCCATTATTCGTATGATCTGTTTTTATTACTGCTATATTATTATTATTATCTCTACCTGTATTGGCTGCAGGTATACTATGTTATTAACTGATCGAAATTTTAATACTTCATTCTTCGATCCTTCAGGTGGTGGTGATCCTATTTTATATCAACACCTTTTC	78	329	247	152	76	100	140	214	57	70	493	69	227	98	17		286	48	105	227	383	27	134	657			85	117	15	347	383	245	121	159	131	97	39		90	14	39	34	168	68	303	22	44	52
ASV000121	ATTAAGTAGTGTACAAGCACATTCTGGTCCCAGTGTTGATTTAGCAATCTTTAGTTTACACTTATCCGGAGCCGCATCTATTTTAGGTGCTATTAATTTTATTTCTACCACGTTTAACATGCGTGCACCGGGTATTGCCATGCATAGACTTCCATTATATGTTTGGTCACTACTAGTTACATCATTTCTATTGTTACTATCATTGCCAGTTTTAGGGGGTGCTATTACTATGCTTTTAACAGATCGTAATTTTAACACCACCTTTTTCGATCCTGCAGGAGGAGGCGACCCAGTTCTTTACCAGCACTTATTT	202	132	205			276	27		31	19	103	272	50	31			229			231	562	246	82	54	48		89	111	148	34	1335	184	235	274	37	60	58	310		2	141	144	338		270		354
ASV000161	TCTTGCCAGAAATCTCGCCCATGCCGGGCCATCTGTAGATTTAGCTATTTTTTCCCTCCATTTAGCAGGTGCGTCCTCTATTCTGGGGGCTATTAATTTTATTACCACTGTAATTAACATACGCTGAAGTGGGTTACGACTAGAGCGAATCCCTCTGTTTGTGTGAGCTGTATTAATTACAGTAGTTCTCCTCCTCCTATCCCTTCCTGTACTTGCCGGAGCAATTACAATACTCCTAACAGATCGAAATCTTAATACTTCATTTTTCGACCCCGCTGGTGGGGGAGATCCAATTTTATATCAACACCTTTTC	588	241	721		284								50								69				1067			866						4	19		30								684			22
ASV000128	TTTAAGTACTATAGGGCATATGGGCAATAGTGTTGATTTATCTATTTTTAGTCTTCATTGTGCTGGGGTTAGCTCTATTTTAGGTGCTATTAATTTTATATGTACAGTAGTCAATCTTCGTAGTATTTCTTTATCTTTGGAACATATAAGTTTATTTGTTTGGGCTATTTTTGTAACAGTTTTTTTATTACTTTTATCATTACCTGTTTTGGCTGGAGCCATTACTATACTATTAACCGATCGAAATTTAAATACTTGTTTTTTTGAGGCATCTTCTGGGGGTAACCCCTTGATTTACCAACATTTATTT					79			139	142	383									3104	71		202	791		651						252	135	17		42		32		1028	201			277	93		346
ASV000129	ATTGTCTAGCATTCAAAGTCATAGTGGGCCTAGTGTAGATTTAGCTATATTTGCATTACATTTATCTGGTGTTAGTTCTTTATTAGGAGCTATGAACTTTATAACAACAATATTAAATATGAGAGCTCCAGGTATAAGATTACACAAAGTCTCTTTATTTGGATGAGCTGTAGTAGTAACAGCTATACTACTATTATTATCTTTACCCGTATTAGCAGGTGCAATAACAATGTTATTAACTGATAGAAATTTTAATACTTCATTTTTTGAAGTAGCAGGAGGTGGAGATCCTATATTATTTCAACATTTATTT											57					159						5180																			3143	515
ASV000151	ACTCGCAAGAAACATAGCCCATGCTGGTCCCTCTGTAGATCTAGCAATTTTCTCTCTACATCTAGCTGGAGCATCCTCTATTCTTGGCGCAGTAAATTTTATCTCCACAGTAATTAACATACGATGACAAGGTCTACAACTAGAACGTATTCCACTATTTGTTTGAGCAGTTACTATTACTGTAGTCCTTCTTCTTTTATCCCTTCCAGTTCTTGCTGGTGCAATTACTATACTTCTTACAGATCGAAATCTTAATACATCATTTTTTGACCCTGCTGGAGGAGGAGATCCTATTTTATATCAACATCTATTT													18							7439
ASV000202	TCTTGCCAGAAATCTCGCTCATGCCGGGCCATCTGTAGATTTAGCTATTTTTTCCCTCCATTTAGCAGGTGCATCCTCTATTCTGGGAGCTATTAATTTTATTACTACTGTAATCAACATACGTTGAAGTGGGTTACGACTAGAACGAATCCCTCTGTTTGTCTGAGCTGTATTAATTACAGTAGTTCTCCTCCTCCTATCCCTTCCTGTACTTGCCGGAGCAATCACAATACTCCTAACAGACCGAAATCTTAATACTTCATTTTTCGACCCCGCTGGTGGGGGGGATCCAATTTTATATCAACACCTTTTC											41													4973
ASV000142	ATTATCAGGAATACAAAGTCATAGTGGACCTAGTGTTGATTTAGCTATATTTGGTTTACATTTATCAGGTGTAAGTAGTTTATTGGGAGCAATAAACTTTATTACTACTATATTAAATATGAGAAGTCCCGGTATTAGATTACATAAACTAGCTTTATTTGGTTGAGCTGTATTAGTTACTGCAGTTCTTCTTTTATTATCTTTACCAGTGTTAGCTGGAGGAATAACTATGGTATTAACAGATAGAAATTTTAATACTTCATTTTTTGAAACTGCTGGTGGAGGTGATCCTATATTATACCAACACCTTTTC										8244
ASV000096	TTTAGCCGGAATACAAAGTCACAGTGGACCTAGTGTAGATCTTGCAATTTTTGCTTTACACTTATCAGGGGTAAGTAGTTTATTAGGATCAATAAACTTCATAACTACTGTAGCTAATATGAGAACACCTGGAATAAAATTACACAAATTAGCCTTATTTGGATGAGCTGTAGCAATAACAGCCGTGTTATTACTATGTTCATTACCTGTTTTAGCTGGTGGTATAACTATGGTTTTAACAGATAGAAACTTTAACACTTCATTCTTTGAAGTAGCTGGTGGAGGTGACCCTATATTATTCCAACACTTATTC	48	460		395	364	36	592	982	230	124		80	570	459	140			338	33	106	484	1247	39	764			108		100	151	240		146	164	1214			82	627	53	770	82	411		468
ASV000119	TTTAGCGGGAGTACAAAGTCATAGCGGACCTAGTGTAGATTTAGCTATATTTGCTTTACATCTTGCAGGTATTAGTTCACTTCTTGGTGCCATAAATTTCATAACTACAATAGTTAACCTGAGAACTCCAGGTATAAGATTACACAAACTATCTTTATTTGGATGAGCTGTAGTTATAACAGCTGTATTATTATTATTATCTTTACCTGTTTTAGCAGGGGGAATTACAATGCTTTTAACAGATAGAAATTTTAATACATCATTCTTTGAAATAGCTGGAGGTGGTGATCCTATTTTATTCCAGCATCTTTTC	206	240			126	111	45					28	1080	97	739			41	498	363	450	28	36	646			51	420		53			31		29		29				332		17	587		661	515	109
ASV000126	ATTAGCTTCTAATATTTTTCATAATGGTCCCTCAGTTGATTTAACTATTTTTTCTCTTCATATTGCTGGAATATCTTCTATTCTAGGAGCTATCAATTTTATTTCAACTATTATAAATATACATCATAAAAATTTTTCTATCGATAAAATTCCCTTACTTGTATGATCAATTTTAATCACTGCAATTTTATTACTTTTATCCCTCCCAGTTCTTGCAGGAGCTATCACTATACTTCTAACTGACCGTAACCTTAATACTTCATTTTTTGACCCATCTGGTGGTGGTGATCCTATTTTATACCAACATCTCTTC								3																5674
ASV000158	TTTATCTGGTATACAAAGTCATAGTGGACCTAGTGTAGATTTAGCTATATTTGGTTTACATCTATCAGGTGTAAGTAGTCTATTAGGAGCTATGAACTTTATTACTACTATCTTAAATATGAGAAGTCCAGGAATAAGATTACATAAATTAGCTTTATTTGGTTGAGCTGTACTTGTAACAGCTGTATTATTATTATTATCTCTTCCTGTTCTTGCAGGAGCAATAACAATGGTTTTAACAGATAGAAACTTTAATACTTCCTTTTTTGAAACAGCTGGAGGTGGTGATCCTATATTATACCAACATCTTTTC																					7294
ASV000148	ACTAAGTGGTGTACAAAGTCACAGTGGACCTAGCGTAGATTTAGCAATCTTTGCTTTACACTTATCAGGTATAAGTAGTTTATTAGGTGCGGTTAACTTTATAACTACTATACTTAATATGAGAAGCCCGGGTATAAGATTACATAAATTAGCATTATTTGGATGAGCTGTAGTTGTTACAGCCGTATTATTATTACTATCATTACCTGTACTAGCCGGTGCAATCACAATGGTATTAACAGATAGAAATTTTAATACATCATTCTTTGAAGCCGCAGGGGGAGGTGACCCTATATTATACCAACATCTTTTC		76	217	7	575	353	27	200						42	23		22	175	181		224	6		260		11		330	188		3081	142			103		75	21	340	11				9	35			316
ASV000136	ATTAAGTAGTGCAGCATTTCATTCTGGTGGGGCGGTTGACTTAGCGATTTTTAGTTTACATATTTCTGGTACGTCTTCATTATTAGGTGCTATAAATTTTATTGTAACTTCTTTAAACATGCGTACTAAAGGTATGACTCTGCATATAATGCCACTATTTGTTTGAGCTATTTTAGTTACGGCCGTACTACTTTTATTATCATTACCTGTTTTAGCAGGTGCTATAACAATGCTATTAACCGATCGTAATTTTAATACATCATTTTTTAATGCATTAGGAGGTGGTGATCCTATTTTGTATCAACATTTGTTT	256	189	4		530	284	104	119		93	380	3			90				86	124	198		178	154	59	19	334		28	231	647	66	109	599	379	65			10				79	288	73	111		331
ASV000146	TCTTTCAGGAGTACAAAGTCATAGTGGACCTAGCGTAGATCTAGCTATATTTGCTTTACATTTATCAGGAGTTAGTAGTTTATTAGGTGCTATCAATTTCATAACTACAATAGTTAATATGAGAACACCTGGAATTAGACTCCACAAATTAGCTTTATTTGGATGAGCTGTAGTTATTACAGCAGTATTATTATTATTATCTTTACCTGTGTTAGCCGGTGCAATAACAATGCTTTTAACAGATAGAAATTTTAATACATCATTCTTTGAAACAGCTGGTGGAGGTGATCCTATTTTATTTCAACATCTTTTC	19		18	1371	120	68	7	220	59	147		130	290	93	1933		194	257		8	7	106		12				14			155	151					11		96	460	7						204
ASV000195	TTTAGCTTCTTTTACAGGACATAATAATGCTTCTGTTGATCTAGGAATTTTTTCTTTACATATTGCAGGTATTTCTTCTATTTTAGGATCTATTAACTTTATAGTTACTATATTAAATATACGTATTATAAATCTAGAAAATGTGTATTTGTATATTTGAAGAATTTTTATTACTGTATTTTTATTAGTTTTATCATTACCTGTACTTGCAGGTGCTATTACTATACTATTAACAGATCGAAATTTAAACACCAGATTTTTTGATTCTATAAGAGGTGGAAGGCCTATTTTATATCAACATTTATTT			411		76	55		56	100		142	313	487				578		289	126	729	140		57			308	42	35				74	275			36		285				858	14	325
ASV000169	TTTATCTGGTTTACAAAGTCATAGTGGACCTAGTGTAGATTTAGCTATATTTGCTTTACATCTATCAGGAGTAAGTAGTTTATTAGGAGCAATGAATTTTATTACCACAATATTAAATATGAGAAGTCCAGGTATAAGATTACACAAATTAGCCTTATTCGGATGAGCAGTAGTAGTAACAGCAGTGTTATTATTATTATCATTACCTGTATTAGCAGGTGGAATTACTATGGTTTTAACGGATAGAAATTTCAATACTTCATTTTTTGAAGTAGCCGGAGGTGGAGATCCTATATTATACCAACATCTTTTC		68	246	422	221	87		155	68	282		38	71	90	379		1220	260	78	37	80	620	56	32	32			27	353	69	402	17	34		64		69	254	83	88	83			21	18		78
ASV000139	TTTAGCTTCAATTCAATCACACTCAGGTGGTTCAGTTGATTTAGCTATATTTAGTTTACACTTAGCTGGGATATCTTCATTATTAGGAGCTATAAATTTTATAAGTACCACATTAAATATGAGAACTAATGGAATGTCATTACATAAATTACCATTATTTGTTTGGGCTATATTCATAACAGCTATTTTATTATTATTATCTTTACCTGTTTTAGCTGGTGCTATTACTATGCTTCTAACAGATAGAAATTTTAATACTAGTTTCTATGACCCAGCTGGAGGTGGTGACCCTATCTTATATCAACATTTATTC		400	794					4299	806			75	257						14	297	113	722	158						109			438			87		26				126						286
ASV000213	TTTAAGTGGAATACAAAGTCACAGTGGACCTAGTGTAGATTTAGCTATATTTGGTTTACATCTATCTGGTATAAGTAGTTTATTAGGGGCTATAAACTTTATAACTACTATACTAAATATGAGAAGTCCAGGTATAAGACTACACAAATTAGCTTTATTTGGATGAGCTGTAGTAGTTACAGCAGTATTATTATTATTATCATTACCAGTTTTAGCTGGTGCAATTACAATGTTATTAACTGACAGAAATTTTAATACATCATTCTTTGAAGCTGCAGGAGGTGGTGATCCTATATTATATCAACATCTTTTC																				5337
ASV000141	TTTATCAGGATTACAAAGTCATAGTGGACCTAGTGTAGATTTAGCAATATTTGCTTTACATTTATCAGGTATAAGTAGTTTATTAGGAGCTGTAAATTTTATAACAACAGTAATAAACATGAGAACACCAGGAATCAGATTACATAAATTAGCTTTATTTGGTTGAGCTGTAGTTATAACAGCAGTATTATTATTATTATCTTTACCTGTGTTAGCCGGTGGAATAACAATGTTATTAACTGATAGAAATTTTAATACATCATTCTTTGAAACAGCAGGTGGAGGTGATCCATTATTATTCCAACACTTATTC		26			1963	31	146	285	17			34			25			252	124		356			120		30		277	10		1961							461	155	19	18	10	59					677
ASV000140	ACTTTCTGGTATAGAAAGTCATTCTGGTGGATCAGTAGATTTAGCTATTTTTAGTTTACATTTAGCTGGTGCTTCTTCTATTTTAGGAGCTATAAACTTTATTACTACAATTATAAATATGAGATCTCCTAATTTAAAAATGCATTGATTACCTTTATTTGTGTGAGCAATTTTTATTACTGCTTTTTTATTATTATTATCTTTACCTGTTTTAGCCGGAGCAATTACAATGTTATTAACTGATAGAAATTTTAATACAACATTTTTTGATCCTGCAGGTGGAGGCGATCCTATTTTATATCAACATTTATTT	317	258	95	111	86	22	154	167	15	175			165	66	32			398	295	302	195	58	227	332	32			200		513	169	153	79		626	27	64	6	119	43	18			135	50	45	26	44
ASV000150	TTTAAGTGGAATACAAAGTCATAGTGGACCTAGTGTAGATTTAGCTATTTTCGCATTACATCTAGCAGGTGTAAGTAGTTTATTAGGTGCTATGAACTTTATAACTACTATACTTAACATGAGAAGTGCGGGTATTAGATTACACAAGTTAGCTTTATTTGGGTGAGCCGTACTAGTTACAGCAGTATTACTATTATTATCATTACCTGTTTTAGCTGGTGCTATAACAATGCTTTTAACAGATAGAAATTTTAATACTTCATTCTTTGAAGCAGCAGGAGGAGGTGATCCTATTTTATATCAACATCTTTTC	255	54	11					44		24	33	1231	68		11					490	51	161	611		337		1065			673			101	73	276	196	117						789	766	19	249	16
ASV000162	ATTATCAGGAATACAAAGTCATAGTGGTCCAAGTGTAGATTTAGCTATATTTGCTATTCACCTTTCTGGTATAAGTAGTTTATTAGGAGCAATGAATTTTATTACAACAATATTAAATATGAGAAGTCCTGGAATAAGATTACACAAATTAGCTTTATTTGGTTGAGCTGTACTAGTAACAGCAGTTTTATTATTATTATCTTTACCTGTTTTAGCTGGTGCAATTACAATGGTTTTAACAGATAGAAACTTTAATACATCTTTCTTTGAAGTAGCAGGAGGTGGTGATCCTATACTATATCAACATTTATTT	259	102		187	604	139						13	224	141	110		103	121	308	184	269	167	29	378			8	71	71	482	964		97		98		57		121	163	69		179	152		33		9
ASV000108	TTTATCGGGAGTACAAAGTCACAGTGGACCAAGTGTAGATCTAGCCATATTTGCTTTACATTTATCTGGTATAAGCTCTCTTTTAGGGGCTGTAAATTTCATTACCACTATATTAAATATGAGAAGCCCGGGTATTAAGCTACACAAGTTAGCTTTATTTGGTTGAGCTGTAATTGTTACAGCTGTATTATTGTTATTATCATTACCTGTATTAGCAGGTGCAATTACAATGGTTTTAACGGATAGAAATTTCAATACATCCTTCTTTGAAGCCGCTGGTGGTGGTGATCCTATTTTATATCAACATCTTTTC																															11291
ASV000207	TCTATCAAGAAACCTGGCCCATGCTGGACCCTCTGTTGACCTAGCCATTTTCTCACTTCACCTAGCAGGGGCATCCTCGATTCTAGGAGCCCTTAACTTTATTACAACCGTTATCAATATACGATGAAGGGGCTTACGACTCGAACGAATTCCTTTATTTGTATGAGCTGTAATTATTACAGTAGTTTTACTTCTCCTTTCCCTTCCAGTCCTAGCCGGAGCTATCACTATACTCTTAACAGACCGAAATCTCAATACATCGTTCTTCGACCCAGCCGGCGGTGGAGACCCAATTTTATACCAACATCTATTT					398				1141		1959															740						900	235
ASV000123	TTTATCTATTATAGAAGAGAAAGGTGTAGATTTTGCTATTTTTAGTTTACATTTAGCCGGTATATCTTCTTTATTAGGTGCTATTAATTTTATAAGTACAATTATTAATATGCGTCATGCTGGTTTAAATTTTCATATAACACCTTTATTTGTATGAGCTGTTTTAGTTACAGCTTTTTTATTATTATTATCTTTACCTGTTTTAGCTGGTGGTATTACTATGCTTTTAACTGATAGAAATTTAAATACAACTTTTTTTAATCCAGCTGGTGGTGGAGATCCTATTTTATATCAACATTTATTT	194	42	28	30	259	95	26	31	89		310	119	537	46	122	21	246	12		78	150	158	78	123	60		415	103	466	65	610	135	153	215	114	98	69	55	152	316	116	394	668	163	548	78		175
ASV000145	TCTCGCTCATTATTTTGCTCACAGAGGGCCTGCAGTTGACTTAACAATTTTTTCATTACACCTAGCCGGCGTATCCTCAATTTTAGGGGCAGTTAACTTTATTTCAACAATTATTAATATACGATCTTTATCTATATCTTTAGAAAATATACCCCTATTCGTATGATCTGTTTTAATCACTGCCATTTTATTACTGCTCTCTTTACCAGTGTTAGCTGGAGCAATTACAATACTTCTTTTAGATCGAAATTTCAATACTTCTTTCTTTGACCCTGCTGGAGGTGGAGATCCTGTACTTTACCAACACCTGTTT	2740										1823	807													14								3		21					17				2966		77
ASV000143	ATTGAGAACTTTGGGTCATCCGGGGAATTCTGTGGATTTGGCTATTTTTAGGTTACATTTTGCGGGAGTTAGTTCTATTTTGGGGGGGATTAATTTTATAAGAACTATTAAGAATTTGCGTAGAATTTCTGTTTCGGTAGAACATATGGGGTTGTTTGTTTGAACTGTTTTGGTTACTGTTTTCTTGCTAGTACTTTCCCTGCCTGTTTTGGCGGGGGCAATTACTATGTTATTAACAGACCGAAACTTAAATACATCTTTTTTTGATGTTACCGGGGGAGGCAATCCTTTAGTTTATCAACATTTATTT											2172		1731									428											938	732		168						1558			891
ASV000147	TTTAGCAGGTATCCAATCACATTCTGGTGGTTCAGTAGATTTAGCTATTTTTAGTTTACATCTTGCTGGAGTATCTTCTTTATTAGGAGCTATTAATTTTATTAGTACAACATTGAACATGAGAACAAATGGTATGTCTTTACATAAATTACCTTTATTTGTTTGGGCTATATTCATCACTGCAATTTTACTTTTATTATCTTTACCTGTATTAGCTGGTGCTATAACTATGTTATTAACAGATAGAAATTTTAATACTAGTTTCTATGACCCAGCTGGAGGTGGTGATCCGATTTTATATCAACATTTATTC	47	411	119			12	53	781	217			462	1085	93			33			503	19	4	29		41				611	67	31	170	122		574		106				825		49	362	35	7	324
ASV000183	TTTAAGCGGAGCTATTGCACACGCAGGACCTTCTGTAGATTTTGCAATTTTTAGTTTACATATTGCAGGTGCTTCATCAATTATGGGTGCTATTAATTTTATTACAACTATTGTGAATATGAGACACCCAGGTTGTGATTTCCATAACATGAATTTATTCGTATGGTCTGTATTTATTACAGCTATTTTATTATTATTATCTTTACCAGTGTTAGCAGGTGCTATCACTATGTTATTAACAGATAGAAATTTAAATACGTCTTTCTTTGATGCTACTGGGGGTGGTGATCCAGTTTTATACCAACACTTATTC		52	144		47							157	77					144		42	653		135	94	352	361	275	231	227	191	20	260	78	394		357	139	214				143	866	292	422			18
ASV000166	ATTAAGTGGAGTACAAAGTCATAGTGGACCAAGTGTAGATTTAGCTATATTTGCCTTACATCTATCTGGTATAAGTAGTTTATTGGGTGCAGTTAATTTTATAACTACTATACTTAATATGAGAAGTCCAGGTATAAGATTACACAAGTTAGCCTTATTTGGATGAGCTGTAGTTATTACTGCTGTATTATTATTATTATCATTACCAGTATTAGCCGGTGCAATTACAATGGTTTTAACTGATAGAAATTTTAACACTTCATTCTTTGAAGCTGCAGGGGGTGGTGATCCTATTTTATACCAACATCTTTTC	56	190	69	38	37	76	103	115	162	174		124	211	125	21		37	132	605	651	207	691	69	94		34	200	414	572	145	86	207		100	304		22	34	176		64		162	88	145	14	222
ASV000154	ACTATCGGCCAGAATTGCACATGCTGGAGCTTCTGTTGATTTAGCTATTTTTTCATTGCATTTAGCCGGAGTTTCTTCTATTTTAGGAGCTGTAAATTTTATTACAACAGTTATTAATATACGATCAACAGGAATTTCATTTGATCGAATACCACTATTTGTATGAGCAGTTGTAATTACCGCTATTCTTTTATTACTATCACTACCAGTATTAGCAGGAGCTATTACAATACTATTAACAGATCGAAATTTAAATACATCATTTTTTGATCCTGCGGGAGGAGGAGATCCGATTTTATACCAACATTTATTT																												8094													2
ASV000187	TCTTGCTTCTAATATGGCTCACTCAGGAGCCTCCATCGACCTCTCAATCTTTAGACTCCATCTAGCTGGGGCTTCCTCAATCCTAGGAGCTATTAATTTCATTACCACAATTATTAACATACGAAGCCCAGGGATATCTTGGGACCATACCCCATTATTTGTTTGGTCAGTGTTTCTCACAGCTATTCTTCTCCTTTTAGCCCTCCCTGTGCTAGCTGGAGCTATCACCATACTACTAACAGATCGAAATTTGAACACCTCCTTTTTTGACCCGGCTGGAGGTGGGGACCCTATTCTGTATCAACATTTATTC																									6737
ASV000170	TCTAGCAAGAAATATAGCTCACGCAGGTCCATCTGTAGACTTAGCTATTTTCTCTCTTCATTTAGCTGGTGCTTCATCGATTTTAGGTGCAGTAAATTTCATTTCTACAGTTATTAATATACGATGACAGGGTCTTCAACTTGAACGAATCCCATTATTTGTCTGAGCTGTGACAATTACTGTAGTTCTTCTGTTACTATCTCTTCCAGTTTTAGCCGGAGCAATTACTATACTTCTTACAGATCGCAATCTAAATACATCCTTCTTTGATCCGGCCGGTGGAGGAGATCCTATTTTATATCAACACTTATTC		1675	62				506				328	41	48	159	241										164			99		73		2610	142			9			573			358		182	169
ASV000292	GCTATCTTCAAATATCGCACATGCAGGCCCTTCTGTTGACCTAGCGATCTTCTCTCTCCACCTAGCAGGTGCCTCATCAATTTTAGGCGCTATTAACTTCATTACTACAGTAATTAATATGCGCTGACAAGGCATACAACTAGAACGAATTCCACTATTTGTCTGAGCAGTAACAATTACAGTAGTGCTCCTTCTCCTATCATTGCCAGTATTAGCCGGCGCAATCACAATACTACTAACCGATCGCAATCTAAACACCTCATTTTTTGACCCGGCTGGGGGCGGAGATCCTATTCTCTACCAACATCTATTC		67			21				39			18	6	6			35				6						893				3			1850					8	77
ASV000125	ACTTTCAAGTATAGTAGCTCATTCTGGTGGTGCTGTTGATTTAGCAATTTTTAGTTTACATTTAGCTGGGGTTTCTTCGTTATTAGGTGCAATGAATTTCATTGTTACAATCACTTATATGAGAAATGTAAAAATGTTTGAACTTCCTTTGTTCGTTTGGGCTATTTATATTACTTCAGTATTGCTTTTGTTATCTTTACCTGTTTTAGCTGCTGCAATAACAATGCTTCTAACTGATCGTAATTTTAATACATCATTTTATGATCCTGCAGGTGGAGGAGATCCTATCTTATATCAGCATCTTTTT	897	598	927	243	125	864	479	180		195	30	22	16	19				354	34	630	75	207	580	221			22	39	6	554	82	89	12	13	325	315	55	49	51	7	541	31	34	30		13	110	14
ASV000152	ATTATCTTCTATAGAAAGTCATTCAGGAGGTTCTGTTGATCTGGCAATATTTAGTTTACATTTAGCTGGTGCTTCATCGATCTTAGGTGCAATGAATTTTATAACCACAGTTATAAATATGAGATCTCCTTTTTTAAAAATGCATAGAATACCTTTATTTGTTTGAGCTGTATTTATTACTGCTATTTTATTATTATTGTCTTTACCTGTTTTAGCTGGTGCAATAACAATGTTATTAACTGATAGAAATTTTAATACAACGTTCTTTGATCCCGCAGGAGGTGGAGATCCTATTTTATATCAACATTTATTT	395	180	124		67			371		89	74	50	84		69			100	543	415	180		48	197	244	148	244	211		269	105	141		16		143		159	219				309	478	367	606
ASV000156	TTTAAGTGGTATACAAAGTCATAGTGGACCTAGTGTAGATTTAGCTATATTTGCTTTACACTTATCTGGTATAAGTAGTTTATTAGGTGCAATAAACTTTATAACAACTATACTTAATATGAGAAGTCCTGGTGTAAAATTACATAAACTTGCTTTATTTGGTTGAGCTGTAGTGGTTACAGCTGTACTATTGTTATTATCATTACCAGTATTAGCTGGTGCAATTACAATGGTTTTAACAGATAGAAATTTTAATACATCTTTTTTTGAAGCTGCAGGAGGTGGTGATCCTATATTATACCAACATCTTTTC		716							4											1442			238			19			1435	1583			1372	18	61	16						12			1147
ASV000173	ATTAAGTGGTGTACAAAGTCACAGTGGACCTAGTGTGGATTTGGCTATATTTGCTTTACATTTATCAGGTATAAGTAGTTTATTAGGTGCAATAAACTTTATAACTACTATACTTAATATGAGAAGTCCAGGTATAAAACTACATAAATTAGCTCTATTTGGTTGAGCAGTAGTAGTTACAGCTGTGTTGTTATTATTATCTTTACCTGTTTTAGCTGGTGCTATTACAATGGTTTTAACAGATAGAAACTTTAATACATCTTTCTTTGAAGCTGCAGGTGGTGGTGATCCTATATTATACCAACATCTTTTC		16	59														4870					439	479							12			271					1484
ASV000110	TTTAGCCGGAATACAAAGTCACAGTGGACCTAGTGTAGATCTTGCAATTTTTGCTTTACATCTATCAGGGGTAAGTAGTTTATTAGGATCAATAAACTTCATAACTACTGTAGCTAATATGAGAACACCTGGAATAAAATTACATAAATTAGCCTTATTTGGATGAGCTGTAGCAATAACAGCAGTGTTATTATTATGTTCATTACCTGTTTTAGCCGGTGGTATAACTATGGTTTTAACAGATAGAAACTTTAACACTTCATTCTTTGAAGTAGCTGGTGGAGGTGACCCTATATTATTCCAACACTTATTC	266	150	20	322	1066	129	36	58				57	107	229	194	115			300	685		382	108	178	147	159	336	26	62	187	68	27	68	591	75	16	59	287			347	228	2433	279	473	86	562
ASV000204	CCTAGCCAGAAATCTTGCACATGCTGGACCCTCAGTAGATCTAGCTATTTTTTCACTACACTTAGCTGGAGCTTCCTCTATCCTTGGAGCCATCAATTTTATCACAACAGTAATCAATATACGCTGAAGGGGCTTACGACTAGAACGAATCCCCCTATTCGTATGAGCTGTAGTAATTACAGTTGTTCTTCTCCTCCTATCCCTCCCAGTTCTTGCAGGAGCAATTACCATACTTCTAACAGACCGAAATCTTAATACCTCATTCTTTGATCCTGCTGGAGGGGGCGATCCCATTCTATATCAACATCTATTC			88		17						58																							56											282			5132
ASV000208	TCTAAGTGCAATCGCCTTCCACCCGTCTGCGGCCGTTGATCTTGGTATCTTCAGCCTTCACATCGCCGGTATCTCATCGATCGCCGGTGCAATTAACTTCATCGTAACTATTCTGAACATGCGTAACCGCGGTATGACGATGCACGCCATGCCTCTATTCGTCTGGTCAGTCCTTATTACGGCAGTTCTTCTGGTTCTTTCACTTCCGGTTCTTGCTGGTGGTATTACTATGCTCCTTACAGACCGTAACCTAAATACCTCATTCTTCAACCCGGCAGGTGGTGGTGACCCGGTTCTGTTCCAACATCTGTTC	114	43	136	51	41	105	58	20			96	43	60	9				144	108	370	232	135	65	52	108	257	338	88	116	432	215	75	82	101	31	140	82		19	23	34	26	54	271	142	246	11	43
ASV000178	TTTAGCTGGATTACAAAGTCATAGTGGACCAAGTGTAGACTTAGCTATATTCGCTTTACATTTATCTGGTGTAAGTAGTTTATTAGGTGCCATTAATTTTATAACTACCATCGTTAATATGAGAACACCAGGTATAAGATTACACAAATTAGCACTATTTGGATGAGCTGTAGTTATTACTGCAGTATTACTATTATTATCATTACCTGTGTTAGCTGGTGGTATAACTATGGTATTAACAGATAGAAATTTTAACACATCATTCTTTGAAGTAGCTGGTGGTGGTGATCCTATATTATTCCAACATTTATTC	61	12	117	97	87	86	61	136		677			45		526		17	230	249	464	131	37	123	80	133	442	57	101		47	184				13			33	48	74	10		62	152		95		230
ASV000177	ATTATCAGGAATACAATCTCATAGTGGACCTAGTGTAGATTTAGCTATTTTTGGTTTACACTTAAGTGGTATAAGTAGTATGTTAGGTGCTATGAATTTTATTACTACTATTTTAAATATGAGAAGTCCAGGTATACGTTTACATAAATTAGCTTTATTTGGATGAGCTGTTATTATTACAGCTGTATTATTATTATTATCATTACCTGTATTAGCAGGTGGTATTACTATGATCTTAACTGATAGAAACTTTAATACTTCATTCTTTGAAGTAGCTGGAGGTGGTGATCCTATTTTATTCCAACATTTATTC			81		38	33	56	16		39		45	85	12			276	50	841	222		21	71	10	11	185	348	36	83	49	488	213	47	143	68	39		90	12	11	13		566	207	79	172		31
ASV000160	TTTATCAGGTTTACAAAGTCATAGTGGACCTAGTGTAGATTTAGCTATATTTGCTCTTCATCTTTCTGGTGTAAGTAGTTTACTTGGAGCAATGAACTTTATTACAACTATATTAAATATGAGAAGTCCTGGAATAAGATTACACAAATTAGCATTATTTGGTTGAGCAGTTATAGTAACAGCTGTGTTACTATTATTATCATTACCTGTATTAGCTGGTGGTATAACAATGGTTTTAACAGATAGAAATTTTAACACATCTTTCTTTGAAGTAGCTGGTGGTGGAGATCCTATATTATACCAACATCTTTTC	61	464	280			61		31	153			610	556	134	13		1188	64	90			1483	221	32			225	198	312	82		142	26		10		226	172	38		573		115		94		103
ASV000163	ATTATCAGGTATTGCTTCTCACTCTGGTGGGTCTGTAGATTTAGCTATTTTCTCTCTTCATTTAGCAGGTATTTCTTCTATGTTAGGAGCGATGAATTTCATTACTACAATTCTTAATATGAGAGCTCCTGGTATGTCATTCCATAAAATGCCTCTATTTGTATGGGCTGTATTAATTACAGCTGTATTATTACTTCTATCTTTACCTGTATTAGCAGGAGGTATTACAATGTTATTAACGGATAGAAATTTTAATACATCTTTCTATGAGCCAGCTGGAGGAGGGGATCCATTACTATATCAACACTTATTC								29			83					2010	191																									5835					16
ASV000164	ATTAGCTTCAAATATTTTTCATAATGGTCCCTCAGTTGATTTAACTATTTTTTCTCTTCATATTGCTGGAATATCTTCTATTCTAGGAGCTATCAATTTTATTTCAACTATTATAAATATACATCATAAAAATTTTTCTATCGATAAAATTCCCTTACTTGTATGATCAATTTTAATCACTGCAATTTTATTACTTTTATCCCTCCCAGTTCTTGCAGGAGCTATCACTATACTTCTAACTGACCGTAACCTTAATACTTCATTTTTTGACCCATCTGGTGGAGGTGATCCTATTTTATACCAACATCTCTTC									60			64	218																										7658
ASV000137	TCTTTCTAGTATTGTTGCACATTCTGGTGGAGCTGTGGATTTGGCTATTTTTAGTTTACATTTAGCGGGTGTTTCTTCATTATTAGGAGCTATGAATTTCATAGTGACTATTACTTATATGCGAAATGTAAAAATGTTTGAATTACCACTTTTTGTTTGGGCGATATATGTGACATCTTTTTTATTGTTATTATCGTTACCTGTTTTAGCTGCAGCAATTACTATGTTGCTAACTGATCGTAATTTTAATACTTCTTTTTATGATCCAATTGGTGGTGGTGATCCTATTTTATATCAGCATCTTTTT	281	565	322	133	62	88	189	264	39	70	198	151	164	76			9	42	430	417	417	224	216	283			154	259	103	416	256	298	50	253	149	20	30		350	26	56	131	87	287	201	106	90	40
ASV000149	TTTAAGAAGATTTATTGGGCACTCGAACAATACTGTTGACTTAGTTATTTTTAGTTTACATTTGGCTGGGGTAAGATCAATTGCAGGGTCTATTAATTTCCTTTGTACTATGAATAACCTAAAAAGGCCATCTTTGACTTGATTTAATATGCCCTTATTTTTGGTCAGAGTTTGAGTGACGGCCTTTTTATTGGTTTTAAGACTGCCAGTTTTAGCGGGCGGGATTACCATGTTGCTGTTTGACCGAAATCTGAACACCTCTTTTTTTGACCCTTTGGGGGGCGGAGATCCGATTTTATTTCAACACCTCTTT		70			75	48	377	869	24	285								104	632	505	123			1889			53	22	6		353				5	48			481	55				79		1532		90
ASV000190	TTTAAGTGGAGTACAAAGTCATAGCGGTCCTAGTGTAGATTTAGCTATATTTGCTTTACACTTATCAGGTATAAGTAGTTTATTAGGTGCAATTAACTTTATAACTACTATACTTAATATGAGAAGTCCAGGTATAAGATTACATAAATTAGCTTTATTTGGATGAGCTGTAGTAGTTACAGCCGTATTATTATTATTATCTTTACCCGTATTAGCCGGTGCTATCACAATGGTTTTAACAGATAGAAATTTTAATACATCATTCTTTGAAGCAGCTGGTGGTGGTGATCCTATACTTTACCAACATCTTTTC			1439										200				251				155	1433	946														219				1492	448					276
ASV000172	ATTAAGTGGTATTTTAGCACATTCAGGAGGTGCTGTTGATTTTGCTATATTTAGTTTACATTTAGCAGGTATATCATCAATATTAGGAGCTATTAATTTTATGGTTACTATTTTAAATATGAGAGTACCTGGATTAAAAATGTCAATGATACCACTTTTTGTTTGAAGTGTTTTTATTACTGCAATATTACTTTTATTATCATTACCTGTATTAGCTGCTGCTATTACAATGCTTTTAACAGATAGAAATTTTAATACTTCTTTTTTTGATCCTTCAGGTGGAGGTGATCCTATTTTATATCAGCATTTATTT											254									141	186				74	138	1462	143	97	495	378		281	832	63		31		220			552	335	91	642		5
ASV000131	TTTAGCAAGTATACAAAGTCATTCTGGCCCTTCTGTTGATATGGCAATTTTTAGTTTACATTTAGCTGGTGTTTCTTCATTATTAAGTGCCATGAATTTTATAGTTACAGTTACCAATATGAGATCTTACCCAATGTTTAAATTGCCTTTATTTGTTTGGTCAGTTTATGTAACCTCGTTTTTACTTTTATTAGCGCTACCTGTTTTAGCTGCTGCAATAACCATGCTTTTGACTGATCGAAATTTTAATACATCATTTTACGATCCTTCAGGAGGAGGAGACCCTATTTTATATCAACACTTATTT		123			103	48			792		611	153								148		450	148				1073		744	29		1257	670	127	244		85				1514	759			680		179
ASV000176	TTTAGCCAGAAATATAGCTCATGCCGGACCGTCCGTTGATCTAGCTATTTTTTCGCTTCATTTAGCTGGTGCTTCATCAATTTTAGGAGCAGTAAACTTCATTTCTACTGTTATTAATATACGTTGACAAGGTCTACAATTAGAACGAATCCCTTTATTTGTGTGAGCAGTAACAATTACTGTAGTTCTTCTACTTCTATCTCTTCCAGTTCTAGCAGGAGCTATTACCATACTACTTACAGATCGTAATCTAAATACCTCCTTCTTTGACCCAGCTGGTGGAGGTGATCCTATTCTATATCAACACTTATTC	417	5								546														1985		298					688			30		45				94				149
ASV000211	ATTAAGTGGGATACAAAGTCACAGTGGGCCTAGTGTAGATTTAGCTATATTTGGTTTACATTTATCTGGTATAAGTAGTTTATTAGGTGCAATAAACTTTATAACCACTATATTAAACATGAGAAGTCCTGGTATAAGATTACATAAACTAGCTTTATTCGGATGAGCTGTAGTAGTTACAGCAGTATTATTATTATTATCATTACCCGTACTAGCCGGTGCAATTACAATGTTATTAACAGATAGAAATTTTAATACATCATTCTTTGAAGCTGCAGGTGGTGGTGATCCCATATTATACCAACATCTTTTC		138					558		257				1022																	2345			1687									198	6
ASV000182	ATTATCTGGTATAACAGCACATTCTGGTGGAGCTGTAGATTTTGCTATTTTTAGTTTACACTTAGCAGGTCTTTCTTCATTATTAGGTGCTATAAATTTTATTGTAACTATTTTAAATATGCGCGTTCCAGGATTAAGAATGCGTATGATTCCTCTATTTGTTTGATCTGTTTTTATTACAGCTTTTTTATTGCTTTTATCTTTACCTGTTTTAGCAGCAGGCATAACAATGTTGCTTACAGATAGAAATTTTAATACTTCTTTTTTTGATCCTGCAGGTGGTGGTGATGCTATATTATATCAACATTTATTT	407	101	241				11			62		45	170	256	94			215	61	578	161		72	168	357		294	151	28	265	261	104	71	9		61		79	133	39			108	326	157	420		200
ASV000197	TCTATCAGGAATACAGTCTCATTCAGGTGGTTCTGTGGATTTAAGTATTTTCTCTCTGCATTTAGCAGGAGTATCTAGTTTATTAGGAGCTATGAATTTTATAACAACAGTTTTAAATATGAGAGCACCTGGTATGACTTTACATAAATTACCTTTATTTGTATGAGCTATATTTGTAACAGCTATATTATTATTATTATCTTTACCAGTATTAGCAGGAGCTATTACTATGCTATTAACAGATAGACAATTTAACACATCATTCTATGATCCTAGTGCTGGTGGTGATCCTATATTATATCAGCATTTATTC	126	205	21		3872	50		24	85				694	121			30		13		17			23				22		45							166	416	5
ASV000191	TTTATCTGGAATACAAGCTCATAGTGGACCTAGTGTTGATTTAGCTATTTTTGGTTTACATTTATCAGGTGTTAGTAGTCTTTTAGGTGCAATGAACTTTATAACTACTATTTTAAATATGAGAAGTCCAGGTATAAGATTACATAAATTAGCATTATTTGGTTGAGCTGTAATAGTTACAGCTGTTTTACTATTGTTATCTTTACCAGTGTTAGCTGGAGGAATAACTATGGTGTTAACAGATAGAAATTTTAATACTTCATTCTTTGAAGTAGCAGGTGGAGGTGATCCTATATTATATCAACATCTTTTC										6929
ASV000372	CTATCAAGAAATATCGCTCATGCGGGCCCATCTGTAGACCTAGCCATTTTCTCCCTCCACTTAGCCGGAGCATCCTCCATCTTAGGTGCAGTAAACTTTATCACTACTGTTATTAATATACGTTGACAAGGCCTTCACCTAGAACGAATTCCACTATTTGTATGGGCTGTAACAATTACAGTAGTCCTTCTTCTCTTATCTTTACCAGTATTAGCCGGAGCAATTACTATATTACTAACTGACCGAAACCTAAACACATCCTTTTTCGACCCAGCTGGAGGAGGTGATCCAATTCTATATCAACATCTATTT			10				2096											36
ASV000224	ATTATCAGGAATACAATCTCATTCTGGTGGTTCAGTTGATTTAGCTATTTTTAGTTTACATTTAACTGGTGTATCTTCATTATTAGGAGCTATTAATTTTATTACTACAGTATTAAATATGAGAACTAATGGTATGAGTTTACACAAATTATCATTATTTGTTTGAAGTATTTTTGTAACAGCTATATTATTATTATTAGCTTTACCTGTGTTAGCAGGTGGTATAACTATGTTATTAACAGATAGAAATTTTAATACAAGTTTCTATGATCCAGCTGGAGGTGGAGATCCTATATTATTCCAACATCTATTT											5812						18	4
ASV000153	TCTAAGTGGCATTACAGCGCATTCTGGAGCATCTGTGGACTAGCAATTTTTAGTTTACATTTAGCAGGATTTCATCATTGTTAGGAGCTATTAATTTTATTACCACTATATTAATATGCGTGTGCCACATTTATGATTATTTCGGCTACCACTATTTGTTGATCAGTAATTATAACTGCGTTTTTATTGCTCTTATCTTTACCGTGTTAGCTGGTGCAATAACTATGTTATTAACTGATAGAAATTTTAATACATGTTCTTTGATCCGGCAGGTGGTGGAGATCCTATTTATATCAACACTTATTT	162	227	314	484	510	319	164	162	83		172	43	182	95	259			48	140	117	180	39	55	238			70	60	273	399	236	1099		219	33	34	21		523	47	21		244	242
ASV000144	TTTATCATCAATTCAAGCACATTCTGGAGCTTCTGTTGATTTAGCTATTTTTAGTTTACATTTATCAGGAGCAGCATCTATTTTAGGGGCGATTAATTTTATTGTTACTATTTTCAATATGAGAGCTCCTGGACTTTTTATGCATAAATTACCATTATTTGTTTGATCTATTTTAGTAACTGCATTTCTTTTATTATTATCTTTACCTGTTTTTGCTGGAGCAATTACAATGCTTTTAACAGATAGAAATTTTAATACAAGTTTTTATGACCCAGTAGGAGGAGGAGATCCAGTATTATACCAACATCTTTTC	1836	531	298		66	23	36	262	398		152	525	258	69		120	194		164	199		152	22	85		7	104	85	439	192	47	206	291	236	133	72	23		52		353	193	78	253	245		258
ASV000175	GCTAAGTAGTATCGTTGCACATTCTGGAGGAGCAGTTGATTTAGCTATTTTTAGTCTACATTTAGCAGGTATTTCTTCATTATTGGGTGCAATGAACTTTATTACTACTATTTTTAATATGCGTGTACCAGGCTTAACTATGTACACAATACCTTTATTTGTTTGGGCTGTTTTAATTACAGCTTTCTTGTTACTTTTATCGCTACCTGTTTTGGCTGGTGGCATTACCATGTTACTTACAGATCGTAATTTTAATACGTCTTTTTTTGATCCAGCTGGTGGAGGTGACCCAATTTTATATCAACATTTATTC	10	85	92	51	84	444	23						264	124	288		24	738	625	281	90	35	138	152			1043		159	54	717	78	139		53	62	9	323	103	121	63		54	50	321			188
ASV000363	TTAGCTCACTACTTTGCTCATAGAGGTCCTGCTGTTGATCTAACCATTTTTTCTCTTCATATTGCTGGTCTTTCATCAATTTTAGGAGCTGTAAACTTTATTTCTACAATCATTAACATACGATCTCCCGCTATAAGATTAGAAAATATACCCTTATTTGTATGATCTGTTCTAATTACAGCCATTTTATTATTACTAGCTTTACCTGTATTAGCAGGTGCTATTACTATACTTTTACTAGATCGAAACTTCAACACTTCTTTTTTTGATCCAGCAGGGGGGGGAGATCCTATTTTATACCAACATCTATTT
ASV000184	TTTAGCAGGATTACAAAGTCATAGTGGTCCTAGTGTAGACTTAGCTATATTTGCTTTACATTTATCGGGTGTAAGTAGTTTATTGGGAGCAATAAATTTTATAACTACTATCGTTAATATGAGAACACCAGGAATAAGATTACATAAATTAGCACTATTTGGGTGAGCTGTAGCTATTACTGCAGTATTACTATTATTATCATTACCTGTGTTAGCTGGTGGTATAACTATGGTATTAACAGATAGAAATTTTAACACATCGTTCTTTGAAGTTGCTGGTGGTGGTGACCCTATATTATTCCAACATTTATTC	133	45	149	94	263	180	96	44	6		48	27	221	16	205	490	306	354	199	386	237	122	286	129		31	168	55	268	117	250	266	96	46	150		45	214	15	72	67		212	102	148	81	16	98
ASV000179	TTTATCTGGTTTACAAAGTCATAGTGGACCTAGTGTAGATTTAGCGATATTTGCTTTACACTTATCAGGTATAAGTAGTCTGTTAGGTGCTATGAATTTCATAACAACAATTTTAAATATGAGAAGTCCAGGTATAAGACTACACAAATTAGCCTTATTTGGATGAGCAGTAGTTATAACAGCAGTATTATTATTATTATCACTACCTGTATTAGCCGGTGGTATAACTATGGTATTAACAGATAGAAATTTCAATACATCTTTCTTTGAAGTTGCTGGAGGTGGTGATCCTATATTATACCAACATCTTTTC	382	265	870			332	85	696		290					30		163		484	279	27	72	46			46	224	400	172	66	26	200			75		13	106	35		28		246	113	286	68		175
ASV000155	GTTAAGTAGTTTATTAGGACATCCCGGTGCCGCTGTAGATGCAGCTATTTTTAGTTTACATTTAGCTGGATTAAGTAGTATTTTGGGCGCAATAAATTTTATTACAACGATTTTTAATATGCGTTGTGGAGGAATGGTTAGTTATCGTATTCCATTATTTGTATGGTCTGTATTAATTACGGCTTTTTTATTACTGTTATCTTTACCGGTTTTGGCCGCAGCGATTACAATGTTATTAACTGATCGTAATTTAAATACCAGTTTTTTTGAAGTAAATGGAGGAGGAGATCCGGTATTATATCAACATTTATTT	953	319	185	68	140	173	145	121	246	70	47	414	273	547	184		69	142	140	206	287	42	185	115			71	62	156	236	235	288		36	115	84		14	372	94	16		267	216	100	168	60	23
ASV000157	ATTAAGTGGAAGTGAAGCTCATTCAGGGCCCGCAGTTGATTTAGCAATATTTAGTTTACATTTATCAGGAGCTTCTTCTATTGCAGGGGCCATAAATTTCATAGTAACTATTATAAATATGCGTGCTGAAGGCTTAGGTTTTAATCAGTTACCTTTATTTGTTTGATCTGTTTTTATTACAGCAATATTATTATTATTATCTTTACCAGTTTTAGCTGGCGCAATTACAATGCTCTTATTTGATAGAAATATGGGAACTGTTTTTTTTAATGCTGCTGGTGGTGGTGATCCTGTTTTATATCAACATTTATTT																						128											46														8532
ASV000168	ATTAGCATCTATACAATCACATTCAGGTCCTTCTGTAGATTTAGCTATATTTAGTTTACATTTAGCAGGTATTGGTTCATTACTTGGTGCTGTTAATTTTATAACAACAATATTTAATATGAGAGCACCTGGATTAACAATGAATAGATTACCATTATTTGTATGGTCTTTATTAATAACAGCATTTTTAATATTATTATCATTACCTGTATTTGCAGGAGGTATTACAATGTTATTAACAGATCGTAATTTCAATACAACATTCTATGATCCAGCAGGAGGAGGAGATCCAGTATTATATCAACATTTATTT	155	464	100	61	177	81	129		62	52	106	244	236	33			56	167	222	72	352	46		49	44	129	248	145	47	217	597	248	229	73	124	48	8	66	118	69	27	78	335	93	136	81	4	117
ASV000165	TTTGAGTGGTAATATTGCTCATTCTGGTCCTTCAGTTGATTTTGCAATTTTTAGCTTACATATCGCAGGTGCAAGCTCAATTATGGGAGCAATTAACTTTATCACAACTATTATTAATATGCGTCATCCTGGTTGTACGTTCCACAAGATGAGTTTATTTGTTTGAAGTGTATTTATCACCGCTTGATTGTTACTATTATCATTACCAGTTTTAGCGGGAGCAATTACAATGTTATTAACTGATAGAAATTTCAATACAAGTTTCTTTGATTATGTTGGTGGAGGAGACCCTGTTTTATACCAACATTTATTC	437	518	646		49	251	165	154			908		272					168		142		312		346			213		199	357	52	585	203	302	240	40	8				586	184			311
ASV000188	ATTAAGTGGAAGTTTATACCATAGTGGGCCTGCAGTTGATATGGCAATTTTCAGTTTACACATTGCTGGATTGTCTTCAATCGCCGGTGCGGTAAACTTCTTAGTAACATTATTTAATATGAAAACAAGAGGAACCGGTTTGATTGCTGCTCCACTTTACCCTTGAAGTATGATTGTAACTACATATTTGTTACTTTTATCTTTACCGGTTTTAGCTGGCGCAATTACGATGTTACTTTGTGACCGATTATTTGGAACTAATTTCTTTACACCTTGAACTGGCGGAGATCCTGTGCTTTATCAGCACTTATTC	185	148	270	190	199	88	72	118	12	78	52	131	216	81	90		98	198	383	211	81	118	130	158	39	143	252	252	348	266	280	212	67	175	37	95	74	40	132	19		10	148	201	87	86		85
ASV000194	TCTAAGTGGAGTACAAAGTCACAGTGGACCTAGTGTGGATTTAGCTATATTTGCTTTACACCTTTCAGGTGTAAGTAGTTTATTAGGTGCAGTTAATTTTATAACTACTATACTTAATATGAGAAGTCCTGGAATAGTGCTACATAAACTAGCTTTATTTGGATGAGCTGTAGTTGTTACAGCTGTATTATTATTATTATCATTACCAGTTCTTGCCGGTGCAATTACAATGGTTTTAACGGATAGGAATTTTAATACATCATTCTTTGAAGCCGCAGGAGGTGGTGATCCTATATTATACCAACATCTTTTC																					7085
ASV000180	ATTATCTGGAATACAAAGTCATAGTGGGCCAAGTGTAGATTTAGCTATTTTTGCTTTACATTTATCTGGATTAAGTTCTATGTTAGGAGCTATGAATTTTATTACTACTATATTAAATATGAGATCTCCAGGTATAAAATTACATAAAGTTACTTTGTTCGGATGAGCTACAGTTATTACTGCTGTTTTATTATTATTATCTTTACCTGTGTTAGCTGGTGCAATTACCATGTTATTAACAGATAGAAATTTTAATACCTCATTCTTTGAAGTAGCTGGGGGAGGAGATCCTATATTATTTCAACATTTATTC	295	111	114	7	125		39	64	30		85	526	194	7			60	95	114	940	130	229			309	380		55	601	354		126	120		70	125		202	44			41		294	98	373	22	82
ASV000199	TTTATCTGGATTACAAAGTCACAGTGGACCTAGTGTAGATTTAGCAATATTTGCATTACACTTATCAGGGGTAAGTAGTTTATTAGGTGCTATAAACTTTATAACTACTATAGCTAACATGAGAACACCTGGTATAAAATTACACAAATTAGCATTATTTGGGTGAGCTGTAGTTATTACAGCTGTATTATTATTATTATCATTACCTGTATTAGCTGGTGGTATAACAATGATATTAACAGATAGAAACTTTAATACTTCATTCTTCGAAGTAGCTGGAGGAGGAGATCCTATCTTATTCCAACACTTATTC		112		48	68				29				950				83	88	41	188	231	32	56	63				54	43	19	228			486	28			133	58	130	98					40	234	27
ASV000215	ATTAAGTGGAGTACAAAGTCACAGTGGACCAAGTGTTGATTTAGCTATATTTGCTTTACATTTATCAGGTGTAAGTAGTTTACTAGGAGCAATTAACTTTATAACTACTATACTTAATATGAGAAGTCCAGGTATAAGATTACACAAGTTAGCTTTATTTGGATGAGCTGTAGTTGTTACAGCCGTATTATTATTATTATCATTACCTGTATTGGCAGGAGCAATTACAATGGTTTTAACGGATAGAAACTTTAATACATCATTCTTCGAAGCTGCTGGTGGTGGTGACCCTATATTATACCAACATCTTTTC	25	200	12	183			33	409	182	493		14	85				78	47	473		60			2845				74	74			139			15				678
ASV000181	ACTTTCAACAACATTTTCTCCAAGTGGTTCAGTAGACTGTGCAATATTCGCATTACACTTAACAGGCGTATCGTCAATATTGGGATCATTAAATTTCATAGTAACAATATTTAATATGAGGGCTCCTGGTTTAACATACTCAAGATTAAATTTATTTGCATGAGCTATCCTAATAACATCATTTTTATTACTATTGTCATTACCTGTTTTAGCTGGTGCTATAACTATGCTTCTTTTTGATAGGAATTTAGGTACAACATTTTTTTATGCACCCGCAGGTGGAGATCCTATATTATTTCAACACCTATTT	251	47			815	237	56	128		163	15	31			32				203	165	258	23	43	80	144	205	256	49	92	71	830	78	59	356	64	137	56	65	36	7			119	207	122	190	24	193
ASV000235	ACTTTCTGCTGGTATTGCCCATGCCGGCGCTTCAGTAGATTTATCTATTTTTAGTTTACATTTGGCTGGAGCTTCCTCAATTCTAGGGGCCGTTAATTTTATTACTACTATTATTAACATACGTTCAGTAGGAATGACATGAGATCGAACTCCTCTATTTATTTGGTCTGTATTTCTAACAGCAATTCTATTACTATTATCCCTTCCTGTTTTAGCAGGAGCAATTACAATACTACTAACTGACCGTAATTTAAATACTGCTTTCTTTGACCCAGCTGGAGGGGGGGATCCTATCTTATACCAACATTTATTT			85								82		26	1480				8	69			3	10					98		200		1092		739			32	35	10			43	62	697	38
ASV000186	TTGAGTGATATTGAAGCTCATTCTGGTATATCTGTTGATCTTGTTTATTTTCAGTTTACATTTATCGGGTGTATCTTCTCTGTTAGGTAGTATTAATTTTATCACTACATTATTAATATGAGAGCTCCTAAATTAACTTATAGTAAATTACCGTCTTTTTATTTGGGCATTATATATAACTGCTTTTTTGTTACTTCTATCTTTACCTGTTTTAGCGGGTGCTATTACTATTATGTTATTAACTGATCGAAATTTTAATACCTCTTTTTTTGATCCTATTCTGGTGGTGGTGATCCGATCTTATTTCAACATTTATTT	85	56	165	775	491	213	106	244	38	79	8	25	104	56	183			39	91	327	181	100		448	64	129	100	201	114	19	367	107	18	77	83	19		87	53	181	245		77	38	68	29	59	158
ASV000206	TCTAAGTGGTATATTAGCCCATTCAGGAGGTGCAGTTGATTTTGCTATTTTTAGTTTACATTTAGCAGGTTTATCTTCTATTTTAGGAGCAATCAATTTTATGGTTACTATATTAAATATGAGAGTACCTGGTTATAAAATGTCGATGATACCCTTATTTGTATGAAGTGTTTTTATAACTGCAATATTATTATTATTATCATTACCAGTATTAGCTGCTGCTATTACTATGTTATTAACAGATAGAAATTTTAATACATCTTTTTTTGACCCTTCTGGAGGTGGTGACCCTATTTTATATCAACATTTATTT			135				11				130	877	106			490	129			151		3320					7			482		27	22	95	26	181	173				35	168	124			36
ASV000171	ATTATCAGGTATTGCTTCTCACTCTGGTGGGTCTGTAGATTTAGCCATTTTCTCTCTTCATTTAGCAGGTATTTCTTCTATGTTAGGAGCGATGAATTTCATTACTACAATTCTTAATATGAGAGCTCCTGGTATGTCATTCCATAAAATGCCTCTATTTGTATGGGCTGTATTAATTACAGCTGTATTATTACTTCTATCTTTACCTGTATTAGCAGGAGGTATTACAATGTTATTAACGGATAGAAATTTTAATACATCTTTCTATGAGCCAGCTGGAGGAGGGGATCCATTACTATATCAACATTTATTC												1526	1627	74	48	414	2701												881	12	9		1036
ASV000201	ATTAAGCGGCGCTATTGCACATGGAGGGCCTTCTGTAGATTTTGCTATTTTTAGTTTACATATTGCGGGGGCATCTTCTATTCTAGGTGCGATTAATTTTATTACAACTATTATTAATATGAGAGCCCCTGGTGTTGTTTTTCATAATTTAAATTTATTTACTTGGTCTGTTTTTATTACAGCCTTTCTTTTATTATTATCCTTACCTGTTTTAGCAGGAGCTATTACTATGTTATTAACAGATAGAAATTTAAATACATCTTTTTTTCACTATCAAGGAGGGGGTGATCCTGTTTTATATCAACATATATTT	386	188	217	615	204	170	94	183	10	351		69	168	187	51		61	71	39	163	293	74	19	147			6	43	58	398	368	51	28	11	74	23	97	23	106	60	41		61	223	20		42	28
ASV000216	ATTATCAAGTGTTCAAGCACATTCAGGACCCTCTGTAGATTTAGCAATTTTTAGTTTACATCTAGCAGGTATTTCTTCTTTATTAGGAGCTATTAATTTTTTATCAACTATTTATAATATGCGAGCTCCAGGATTAAGTTTTCATAGATTACCTTTATTTGTTTGGTCTATTTTTATTACAGCTTTTTTATTATTATTAACTTTACCTGTATTAGCTGGTGCGATTACTATGTTATTAACTGATAGAAATTTAAATACATCTTTCTATGATCCTTCTGGTGGAGGTGATCCGGTATTATATCAACATTTATTT			13	455	346	462				263					583				31					39		137					1091	13						27	222	71								132
ASV000196	ATTAAGCGGAATTGAAGCACATTCTGGCCCAGCTGTTGATTGCGCAATTTTTAGTTTACATCTTTCAGGTGCTTCGTCAATTGCGGGCGCTATTAACTTTTTAGTAACTATTATTAATATGCGGGGAACAGGGTTAACCTTTTACCGTTTACCATTATTCGTTTGATCGGTATTTATTACTGCAATACTATTACTTTTATCATTACCTGTTTTGGCGGGCGCTATAACAATGTTACTTTTTGACCGAAACACAGGAACGATGTTTTTTAATCCATCCGGTGGAGGCGATCCTATTTTATATCAACATTTATTC	493	148	305	42		142		96		43	19	326	107	265			645		62	98	320	147	59	49			426	518	144	241	187	632	16	49	23	80	24	59	72	25	350	35	445		84		107
ASV000231	TTTATCTGGAATACAAAGTCACAGTGGTCCTAGTGTAGATTTAGCTATATTTGCTTTACACTTATCAGGGGTTAGTTCTCTTTTAGGTGCTATAAATTTTATAACAACTATAGTAAATATGAGAACACCAGGGATAAGATTACATAAATTAGCTTTATTCGGATGAGCCGTAGTTATTACAGCTGTATTATTATTATTATCTTTACCTGTTCTTGCAGGTGGTATAACAATGGTATTAACAGATAGAAATTTTAATACATCATTCTTTGAAGTAGCAGGTGGAGGTGATCCTATATTATTTCAACATCTATTT	5																													4788			927									284
ASV000189	ACTTTCAAATAGTATTTCCCATTCTGGGTCATCAGTAGATATGACTATTATCTCTCTTCATTTAGCTGGTGTATCATCAATTATAAGATCCTTAAATTTCATTATTACTATTTTAAACATACGACCAAAAACTATATCATTAGAATTTATCCCTCTTTTTGCCTGAAGTGTACTTATTACCACATTCTTATTACTAATAGCCTTACCAGTATTGGCAGGAGCCATCACTATGCTACTGACCGATCGAAATTTTAATACATCTTTTTTCGATCCAAGAGGAGGTGGAGACCCTATCTTATATCAACACCTATTT																					7688
ASV000223	ATTATCAGGTTTACAAAGTCATAGTGGACCCAGTGTAGATTTAGCAATTTTTGCTTTACATCTATCAGGAGTAAGTAGTTTACTAGGAGCAATGAATTTCATAACTACAATATTAAATATGAGAAGTCCAGGAATAAGATTACACAAATTAGCCTTATTCGGATGAGCAGTAGTAGTAACAGCAGTGTTATTATTATTATCATTACCAGTGCTAGCAGGTGGAATAACAATGGTATTAACAGATAGAAATTTCAATACATCCTTTTTTGAAGTAGCTGGAGGTGGAGATCCTATATTATACCAACATCTTTTC		11										63		18				364	267		30		34	1874				118		48		181						269	23
ASV000212	TTTATCTGGTTTACAAAGTCATAGTGGACCAAGTGTAGATTTAGCTATATTTGCTTTACACCTATCAGGGGTAAGTAGTTTACTAGGTGCAATGAATTTTATTACTACAATATTAAATATGAGAAGTCCAGGTATAAGATTACATAAATTAGCTTTATTTGGATGAGCTGTAGTAGTAACAGCAGTGTTATTATTATTATCCTTACCTGTTTTAGCTGGTGCAATAACTATGGTTTTAACAGATAGAAATTTCAATACTTCATTTTTTGAAGTAGCCGGAGGAGGAGATCCTATATTATATCAACACCTTTTC	110	89	290			682								19				635	55	120	1596	988	194	27				111	6			122							22					131		7		42
ASV000250	TTTATCTGGATTACAGAGTCATAGTGGACCTAGTGTGGATTTAGGTATATTTGCCTTACATTTATCAGGTGTAAGTAGTTTATTGGGAGCTATAAATTTTATAACAACTATAGGTAATATGAGAACACCTGGTATAAGATTTCATAAATTAGCTTTATTCGGTTGAGCTGTCGTAATAACTGCCATATTATTATTATTATCTTTACCTGTATTAGCTGGAGCTATTACTATGGTATTAACAGATAGAAATTTTAATACTTCATTCTTTGAAGTAGCAGGAGGAGGTGATCCTATTTTATACCAACATTTATTC	58	35	584	237	19	77	87					98	36	17	110		85	26	112	592	174	105	154	24	112	54	146	40	637		60	30	40		23		20		35	13	248		12	347	24	107	60	31
ASV000209	ACTAGCAAGAAATATAGCTCATGCAGGCCCATCTGTAGACTTAGCTATTTTCTCTCTTCACTTAGCTGGTGCTTCATCAATTTTAGGTGCAGTAAATTTCATTTCCACAGTAATTAATATACGATGACAAGGTCTTCAACTTGAACGAATTCCATTATTCGTTTGAGCTGTAACAATTACTGTAGTCCTTCTATTGCTATCCCTTCCAGTTCTAGCTGGAGCAATCACTATACTTCTTACTGACCGCAATTTAAATACATCCTTCTTCGATCCGGCCGGTGGAGGAGATCCAATTTTATACCAACATTTATTC	274								27	758	1957								930									273	80				484				68	262			41			171
ASV000227	GTTAAGTGGTATACAAAGTCACAGTGGACCTAGTGTGGATTTAGCTATATTTGCTCTACACTTGGCAGGTATAAGTAGTTTATTGGGTGCTATAAATTTTATAACTACTATATTAAATATGAGAAGTCCAGGTATAAGATTACATAAATTAGCCTTATTTGGATGAGCTGTAGTTGTTACTGCTGTATTATTATTATTATCATTACCAGTTCTTGCTGGTGCAATTACAATGGTTTTAACTGATAGAAACTTTAATACATCCTTTTTTGAAGCTGCTGGAGGTGGTGATCCTATTTTATATCAACACCTTTTC																																		6251	5
ASV000138	TTTAGCTGGATTACAAAGTCACAGTGGACCTAGTGTAGATCTTGCAATTTTTGCTTTACATCTATCAGGGGTAAGTAGTTTATTAGGATCAATAAACTTTATAACTACTGTAGCTAATATGAGAACACCTGGAATAAAATTACATAAACTAGCTTTATTTGGATGAGCCGTAGTAATAACAGCAGTGTTATTATTATTATCATTACCTGTTTTAGCTGGTGGTATAACTATGGTTTTAACAGATAGAAACTTTAACACTTCATTCTTTGAAGTAGCTGGTGGAGGTGACCCTATATTATTCCAACACCTTTTC	206		55	131	247		316	91		69	20		77					293	232	953	430	80	137	229	189	464	153	977	81		484	85				28	55	101	200	120	92		226	543		184	105	205
ASV000237	TTTAAGTGGTCCAGTAGCTCATGCTGGGCCTTCGGTAGATTTTGCTATTTTTTCATTACATATCGCCGGAGCTTCATCAATTATGGGTGCAATTAATTTTATTACCACAATTATTAATATGCGTCATCCAAGCTGTACTTTCCATAAATTAAACTTATTCGTATGGTCAGTATTTATTACAGCTTTCTTATTATTATTATCGCTACCAGTGTTAGCTGGAGCCATTACAATGTTATTAACAGATAGAAATTTTAATACTTCGTTCTTCGACGCCGCTGGTGGTGGAGACCCTGTATTATACCAACATTTATTC	337	97		185	198		95	13		186		65	106	135	26		50		119	201	190	52	190	189	196	64	166	128	162	119	284	55	29	78		101	28	97	59	72	126	12	107	45		79	34	162
ASV000238	TTTAAGTGGGCCAATTGCACATGCAGGACCTTCTGTAGACTTTGCTATTTTTAGTTTACATATTGCAGGTGCTTCTTCTATTATGGGAGCTATTAACTTCATTACAACAATTATGAATATGAGACATCCTGGATGTAACTTTCATAATTTAAACCTATTCGTTTGGTCGGTATTTATTACTGCCATCCTATTATTATTATCTTTACCAGTTTTAGCTGGAGCAATTACTATGTTATTAACTGATCGAAACTTAAATACTTCTTTCTTCGATGCAACGGGTGGTGGGGATCCTGTTTTATATCAACACTTATTC	141	32	27	5	133	130				20	37	10	106	35	57	49	40	60	126	285	136	75	9	108	31	173	528	157	184	21	561	112	36	263	10	34	5	53		13	21	10	581	254	44	149	13	121
ASV000192	ATTAAGTAGTAATTTATTTCATAGCACATCTTCAGTGGATTTAGCAATTTTTAGTTTACATTTAGCGGGAGCTTCTTCTTTGGCCGGAGCAATTAATTTTATTTGTACAATTTTTTATATGAGAGCTCCAGGAATTACTTTTGCAAATTTACCATTATTTGTTTGGTCAGTTTTAATTACTGCTTTTTTATTATTGCTATCTCTACCTGTTTTGGCTGGAGGTATTACTATGTTATTATTCGATAGAAATTTTAATTCAAATTTTTTTGTCGTTGATGGAGGAGGAGATCCAATTTTATATCAGCATTTATTT	920	209	72		9	40		125		10		429	37	62	54				105	66	107		59	158	78	73	113	171	163	62	290	81			30	193		82	146		70	96	532	534	139	349		54
ASV000254	ATTGAGTGGAATTCAAAGTCACAGTGGACCTAGTGTAGATTTGGCTATATTTGGTTTACATTTATCTGGTATAAGTAGTTTATTGGGTGCTATAAACTTTATAACTACTATATTAAATATGAGAAGTCCTGGTATAAGATTACATAAATTAGCTTTATTTGGATGAGCTGTAGTAGTTACAGCTGTATTATTATTACTATCATTACCTGTGCTAGCCGGTGCAATTACAATGCTATTAACAGATAGAAATTTTAATACATCATTCTTTGAAGCTGCAGGAGGTGGTGATCCTATACTATATCAACATCTTTTC									7		702					4747																									51
ASV000217	TTTATCTGGATTACAAAGTCATAGTGGACCTAGTGTAGATTTAGCTATATTTGCTTTACATTTATCAGGTATAAGTAGTTTATTAGGTGCTGTAAATTTTATAACTACAGTTATAAATATGAGAACACCGGGAATAAGATTACATAAATTAGCCTTATTTGGATGAGCCGTAGTTATAACTGCAGTATTATTATTATTATCTTTACCTGTGTTAGCCGGTGGAATAACTATGTTATTAACTGATAGAAATTTTAATACATCTTTCTTTGAAACAGCTGGTGGAGGAGATCCTTTATTATTCCAACACTTATTC	833				1764	164															397			88						89	596																	942
ASV000203	TCTAAGCGGAGTGCAAAGTCACAGTGGACCAAGTGTAGATTTAGCCATCTTTGCTTTACATTTATCTGGTGTGAGTAGTTTATTAGGGGCAATAAATTTTATTACTACTATATTAAATATGAGAAGCCCGGGTATAAGATTGCATAAATTAGCTTTATTTGGATGAGCTGTAATTGTTACAGCTGTATTACTGTTACTATCATTACCTGTGCTTGCCGGTGCAATTACAATGGTATTAACTGATAGAAACTTTAATACATCTTTCTTTGAAGCAGCTGGTGGTGGTGATCCTATCTTATATCAACATTTATTC	285	8	9			1339						225	136			45				940	687	24		83	577	431	423			186			116										639	301		85
ASV000239	ACTAGCCAGAAACATAGCTCATGCTGGACCATCAGTTGATCTAGCAATTTTCTCCCTTCATTTAGCAGGAGCTTCTTCAATTCTAGGTGCAGTAAATTTCATTTCCACAGTAATCAATATACGTTGACAAGGATTACAATTAGAACGTATTCCTTTATTCGTATGAGCAGTAACAATTACAGTAGTTCTTCTTCTTCTATCCCTTCCAGTACTAGCTGGTGCTATTACCATACTACTAACCGATCGTAATTTAAATACTTCATTTTTTGACCCAGCTGGTGGTGGTGATCCAATTCTATATCAACATCTATTT																				53		60	5892
ASV000218	TTTATCAGGTATTTTTTCTCATTCAGGTAGTGCTGTTGATTTTGGTATTTTTAGTTTACATTTAGCAGGTATTTCTTCAATATTAGGTGCTATAAATTTTATAGTAACTGTAATAAATATGAGAGTTAAAGGTATGGTAATGTTTAGATTACCTTTATTTGTATGAGCTGTATTTATTACTGCATGATTATTATTATTATCATTACCTGTATTAGGAGCTGGTATTACTATGTTATTAACAGATAGAAATTTTAATACTTCTTTTTTTGAAGTTAGTGGAGGAGGAGATCCTGTATTATTTCAACATTTATTT	184											252	351	17					64		50			37	315	488	375	89	238	98	610		74		37	267	16	562	112					520	278	321		336
ASV000243	ATTAAGTGGTGTACAAAGTCACAGTGGACCTAGTGTAGATTTAGCTATATTTGCTTTACATTTATCAGGTATAAGTAGTTTATTAGGTGCAATAAACTTTATAACTACTATACTTAATATGAGAAGTCCAGGTATAAAACTGCATAAATTAGCTTTATTTGGTTGAGCAGTAGTAGTTACAGCTGTATTGTTATTATTATCTTTACCTGTTTTAGCTGGTGCTATTACAATGGTTTTAACAGATAGAAACTTTAACACATCTTTCTTTGAAGCTGCTGGTGGTGGTGATCCTATACTATACCAACATCTTTTC		89						125	51		40					721	1575			1348		18	302			72					15		691			16		217				242					259
ASV000226	TTTAGCTGGATTACAAAGTCATAGTGGTCCTAGTGTAGACTTAGCTATATTTGCTTTACATTTATCAGGTGTAAGTAGTTTATTGGGAGCAATAAATTTTATAACTACTATCGTTAATATGAGAACACCAGGAATAAGATTACATAAATTAGCACTATTTGGGTGAGCTGTAGCTATTACTGCAGTATTACTATTATTATCATTACCTGTGTTAGCTGGTGGTATAACTATGGTATTAACAGATAGAAATTTTAACACATCGTTCTTTGAAGTTGCTGGTGGTGGTGACCCTATATTATTCCAACATTTATTC	92	32	142	49	179	317	73	127		78	134	57	220	37	69	448	219	145	74	400	150	71	69	75		78	245	77	216	120	125	75	98	321	136	178		170	19	69	22	152	69	219	126	32	53	14
ASV000220	TTTAAGCGGACCTATTGCACATGCAGGACCATCTGTAGATTTTGCCATTTTTAGTTTACATATTGCAGGGGCTTCTTCTATTATGGGAGCGATTAACTTTATCACAACGATTGTTAATATGAGACACCCTGGACTTGAGTTCCATAATTTAAATTTATTTGTTTGGTCAGTTTTTATTACTGCTATTTTATTATTATTATCGCTGCCTGTTTTAGCTGGTGCAATCACTATGTTATTAACAGATAGAAACTTAAATACTTCATTCTTTGATGCAACAGGTGGTGGTGATCCGGTTTTATATCAACACTTATTC	185	64	118	59	76	134	54				46	23	27		60			102	114	401	360	100	265	62	115	376	296	200	42	73	329	28	7	109	15	191	8	30	41	57	27	9	70	308	8	216	32	269
ASV000229	TTTATCAGGATTACAAAGTCATAGTGGACCTAGTGTAGATTTAGCTATATTTGCTTTACATTTATCAGGTATAAGTAGTTTATTAGGAGCTGTAAATTTTATAACTACAGTTATAAACATGAGAACACCTGGAATAAGATTACATAAATTAGCTTTATTCGGATGAGCAGTAGTTATAACTGCTGTATTATTATTATTATCTTTACCTGTGTTAGCTGGTGGAATAACAATGTTATTAACTGATAGAAATTTTAATACATCTTTCTTTGAAACAGCTGGTGGAGGTGATCCTCTATTATTCCAACATCTTTTC	1538	100			2177	242	47	73				55						10	23		967			44							147							28	23									21
ASV000233	ATTATCAGGTATTGAAGCACATTCTGGAGGTAGTGTAGATTTAGCTATTTTCTCATTACATTTAGCAGGAGTTAGTTCTTTATTAGGAGCAATTAACTTCATTACAACTATTATCAATATGAGATCACCAAAATTAGAAATGCATAAATTACCATTATTCGTATGAGCGGTATTTATCACTGCATTCTTATTATTATTATCTTTACCAGTATTAGCTGGAGGGATCACGATGTTGCTGACAGATCGTAACTTCAACACATCATTCTACGACCCAAGTGGAGGAGGAGACCCTATATTATACCAACATTTATTC	18	59			130	90	53	92			201	102							191	645	314	73	237	57	338		63	118	13	276	1211	126	113	160					140					121	96			131
ASV000228	CCTATCAGGTTTACAAAGTCATAGTGGGCCAAGTGTAGACTTAGCTATATTTGCTTTACACTTATCGGGTGTAAGTAGTTTATTAGGTGCTGTTAACTTTATAACTACTATAGCTAATATGAGAACACCAGGGATAAGATTACATAAATTAGCTTTATTTGGTTGAGGAGTTATTGTTACTGCAGTATTATTATTATTAACATTACCTGTATTAGCGGGAGCAATTACAATGATTTTAACTGATAGAAATTTTAATACTTCATTCTTTGAAGTAGCAGGTGGTGGTGATCCTATATTATTCCAACATCTTTTC	9				115			186									34												15		4951								130					143	17			860
ASV000236	TTTAAGTGGTGTACAAAGTCATAGTGGACCTAGTGTTGATTTAGCTATATTTGCTTTACACTTATCAGGTATAAGTAGTTTACTAGGTGCAGTAAACTTTATAACAACTATACTTAATATGAGAAGCCCTGGTATAAGATTACATAAATTAGCCTTATTTGGTTGAGCTGTAGTAGTTACAGCTGTATTACTATTATTATCATTACCTGTTTTAGCCGGTGCAATAACAATGGTTTTAACTGATAGAAATTTTAATACATCTTTCTTCGAAGCAGCTGGAGGTGGTGATCCTATACTATACCAACATCTTTTC																6360
ASV000221	TTTATCAGGTGTGCAAAGTCATAGCGGACCTAGTGTAGATTTAGCTATATTTGCATTACATTTATCAGGGGTAAGTAGTTTATTAGGAGCTATGAATTTCATAACTACAATAATGAATATGAGAACTCCAGGTATAAGATTACACAAACTAGCTTTATTTGGATGAGCTGTAGTTATAACAGCTGTATTATTATTATTATCTTTACCTGTTTTAGCGGGTGCAATTACAATGCTTTTAACAGATAGAAATTTTAATACGTCATTCTTTGAAACAGCGGGAGGTGGTGATCCTATTTTATTCCAACATCTTTTC	82	35	357	38	23			68	90	1106			84	25	25		37		180	472	132	24	14		191	71	274	330			17	120		132	251		58	17	300		12		30	17	18	7	72	22
ASV000234	TTTATCTGGTATACAAAGTCATAGTGGTCCCAGTGTAGATTTAGCCATTTTTGGATTACATTTATCTGGAGTAAGTAGTTTATTAGGAGCCATGAACTTTATCACTACTATACTAAATATGAGAAGTCCAGGAATACGGTTACATAAATTAGCTTTATTTGGTTGAGCAGTTCTTGTTACAGCTGTTTTATTATTATTATCATTACCTGTTTTAGCAGGAGGAATTACTATGGTATTAACAGATAGAAATTTTAATACTTCCTTTTTTGAAGTTGCAGGGGGAGGTGATCCTATACTTTACCAACATCTTTTC		450	460		13		81					117	1752							419	68	1013	306							358	23	133	316		99		188				11	397
ASV000240	ATTATCAGGTATACAAAGTCATAGTGGTCCAAGTGTGGATTTAGCTATATTTGGATTACACTTATCAGGTATAAGTTCTCTTCTTGGAGCTATGAACTTTATTACAACAATATTGAACATGAGAAGCCCTGGTATAAGATTACATAAATTAGCTTTATTTGGATGAGCAGTTGTTATAACAGCAGTATTATTATTATTATCTTTACCTGTACTTGCTGGAGCTATAACAATGGTATTAACAGATCGTAACTTTAACACTTCATTCTTCGAGGCAGCAGGTGGTGGTGATCCTATATTATACCAACATCTTTTC	3										916					811	2321						1012															648				427
ASV000185	TTTAAGTGGATTATTGGGGCATTCTAATAATAGGGTAGATATAGTTATTTTTAGGCTCCATTTAGCAGGAGTGAGCTCAATTGCTGGGTCTGTGAACTTTTTATGTACAATGAATAATTTAAAAATTCCAGTTCTCAATTGATTTAATATGCCGTTATTTTTAGTAAGAGTTTGAGTCACAGCTTTTTTACTAGTTTTAAGGCTACCAGTCTTAGCTGGAGGAATCACTATGCTCCTATTTGATCGTAATTTAAATACGTCTTTTTTTGACCCTCTAGGAGGAGGAGATCCAATTTTATTTCAGCATCTTTTT			524		101						8	44					521		51	623				77	810	124	150	43								284	26		220			154	474	1499	97	2369
ASV000198	ATTGAGTGGTATTGATGCACATTCAGGTCCTTCTGTTGATTTAGCTATTTTTAGCTTACATTTGTCTGGTGCATCATCTATTATGGGTGCCATTAACTTTCTTGTGACTATTGTAAATATGCGTGCACTTGGAATGACGTTTTACCGTTTACCTTTATTTGTTTGATCCGTATTCATTACTGCAATCTTATTATTATTATCCTTGCCTGTTTTGGCGGGTGCGATTACAATGTTATTATTTGATCGAAATATCGGTACCGTATTTTTTAATCCTGCGGGCGGAGGAGATCCGGTTTTATATCAACATTTGTTT		179				210			376		36	122								38		33					73		1006		11		125								91	87	73		31		5136
ASV000348	TCTATCCGGGCTCCAGTCCCACAGTGGAGCCTCAGTCGACATAGCTATTCTTGCCCTCCATCTTGCAGGAATCAGCAGTACTTTGGGGGCCATTAATTTTATCGTAACGACACTAAGTATACGAGCCCCAGGAATTTCACTCCATAACATTCCTCTTTTTACATGGGCTACCCTGGTAACCGCCGTTCTTCTTCTCCTTTCTCTTCCCGTTCTCGCTGGGGCTATCACTATACTGCTTACAGATCGAGCATTCAACACCAGCTTCTACGACCCAGCGGGAGGCGGTGACCCAGCACTTTTTCAGCATTTGTTT					244																															4				6								34
ASV000256	ATTATCAAGTGTTCAAGCACACTCAGGACCTTCAGTAGATTTAGCTATTTTTAGTTTACATTTATCAGGTATCTCTTCATTATTGGGTGCTATTAATTTTTTATCTACTATATATAATATGAGAGCTCCTGGTTTAAGTTTTCATAGATTACCTTTATTCGTTTGGTCTGTTTTTATTACTGCTTTTTTATTATTATTAACTTTACCTGTATTAGCTGGCGCGATTACTATGTTATTAACGGATAGAAATTTAAATACTTCATTTTATGACCCTTCTGGTGGTGGAGATCCTGTATTATACCAACATTTATTC	138	47	29	75	10	205	128	122		377			24	66	53			113	130	85			41	140	133	24	984	14	19		49	27	15	309	464			13	63	21				160		117	10	92
ASV000265	ACTAGCATCTATCCAATCTCATTCTGGGGGCTCGGTTGACCTTGCCATATTTAGCCTACACCTAGCTGGTATCTCCTCTATGTTGGGAGCCATTAACTTTATCACTACCATCTTGAACATGAGAGCTCCAGGTATCACTATGCACAAGATGCCGCTATTTGCATGGGCAGTGTTAGTTACCGCTGTGTTACTATTGCTATCTTTACCCGTACTTGCAGGGGGTATCACAATGTTACTCACAGATCGTAACTTTAACACTTCCTTCTATGAACCTGCAGGAGGTGGAGATCCCGTTCTTTACCAACATCTATTC							21	1639	1969	148	7	110	70	147			26				127			324					39			79	10		32				143		15				19		46
ASV000193	ATTAGCTGGAATTCAATCTCATTCTGGGGGTTCTGTAGATTTAGCTATCTTCAGTCTACACCTTGCTGGGGTTTCTTCTTTATTAGGAGCAATAAATTTCATTAGTACAACATTAAATATGAGAACTAATGGTATGTCATTACATAAATTACCTTTATTTGTTTGGGCTATATTTATTACTGCTATTTTATTATTATTAGCTTTACCAGTATTAGCGGGAGCTATTACTATGCTATTAACAGATAGAAACTTTAATACTAGCTTCTATGACCCAGCTGGAGGTGGAGATCCTATTTTATATCAACACCTTTTC																	7916
ASV000245	TTTATCTGGAATACAAAGTCACAGTGGTCCTAGTGTAGATTTAGCTATATTTGCTTTACACTTATCAGGGGTTAGTTCTCTTTTAGGTGCTATAAATTTTATAACAACTATAGTAAATATGAGAACACCAGGGATAAGATTACATAAATTAGCTTTATTCGGGTGAGCCGTAGTTATTACAGCTGTATTATTATTATTATCTTTACCTGTTCTTGCAGGTGGTATAACAATGGTATTAACAGATAGAAATTTTAATACATCATTCTTTGAAGTAGCAGGTGGAGGTGATCCTATATTATTTCAACATCTATTT		33					9				275						4			27			187					5		219			1606				362					42	1009		13
ASV000232	TCTAAGTGGACCTATTATACATGCAGGTCCATCTGTGGATTTTGCTATTTTTAGTTTACATATAGCAGGGGCTTCATCTATCTTAGGAGCTATTAATTTTATTACGACTATTATAAATATAAGAGCAATTGGAATTCATTTTCACAATATAAATTTATTTGTTTGGTCTGTTTTTATTACAGCCTGGTTATTATTATTATCTTTACCTGTTTTAGCTGGAGCAATTACAATATTATTAACTGATAGAAATTTTAATACCACATTTTTTGATGCTACTGGGGGTGGTGATCCTGTATTATATCAACATTTATTT	34	63	79			99	20	20			91	140	254	4171					76	109							91		251				104	53	6		10		11			47			153
ASV000214	ATTATCAGGAATACAAAGTCATAGTGGGCCTAGTGTAGATTTAGCTATATTTGCTTTACATTTATCTGGTTTAAGTTCGATGTTAGGAGCTATGAATTTCATTACTACTATATTAAATATGAGATCTCCAGGTATAAAATTACATAAAGTTACGTTATTTGGATGAGCTACAGTAATTACTGCTGTTTTATTATTATTATCATTACCCGTACTAGCTGGAGCAATAACTATGTTATTAACAGATAGAAATTTTAACACTTCATTCTTTGAAGTAGCTGGAGGAGGGGACCCTATACTATTTCAACATTTATTC	148					226	45					43													32	189	1388		3009				4	58		48							155	588	207	23
ASV000246	ATTAGCATCTATAGAAAGTCATTCTGGTGGTTCAGTTGATTTAGCAATTTTTAGTTTGCATATTGCAGGTGCTTCTTCAATTTTAGGAGCTATGAATTTTATAACTACAATTATCAATATGAGAGTGCCTAACATGCATATGCATAAAATTACATTATTTACTTGAGCAATTTTTATAACAGCAATTTTATTACTATTATCTTTACCAGTTCTTGCAGGTGCAATTACAATGTTACTAACAGATCGTAATTTTAACACTACATTTTTTGATCCAGCAGGTGGTGGTGATCCTATTTTATATCAACATTTATTT	71	113	108		33		28	61				120		44	59		78		160	155	99			162	8	197	224	172	136	151	469	174			32	57		45	366				1070	354	91	214		29
ASV000248	TTTATCCGCAATACAAAGCCATAGCGGACCTAGTGTTGATTTAGCTATTTTTGCTTTACATTTATCAGGGATCAGTAGTTTATTAGGAGCTATTAATTTCATAACGACTGTTGTAAATATGAGAACACCGGGTATAAGATTACATAAATTAGCTTTATTTGGGTGAGCTGTGGTTATTACAGCTGTATTATTATTATTATCTTTACCTGTTTTAGCAGGTGCTATAACAATGGTTTTAACGGATAGAAACTTTAATACTTCATTCTTTGAACCAGCAGGTGGAGGAGATCCTATATTATTTCAACATTTATTT		90	324	228	25	69						42	795	198			2194	126	35	9	62	617	16						78			178					50			122	311				9		9
ASV000251	ATTATCAGGAATACAAAGTCACAGTGGACCTAGTGTTGATTTAGCTATATTTGGTTTACATCTATCAGGTGTAAGTAGTTTATTGGGTGCAGTAAACTTTATTACTACTATATTAAATATGAGAAGTCCTGGAATAAGATTACATAAATTAGCTTTATTTGGTTGAGCTGTTTTAGTTACAGCAGTTCTTCTTTTATTATCTTTACCAGTATTAGCTGGAGGAATTACTATGGTGTTAACAGATAGAAATTTCAATACTTCATTTTTTGAAACAGCTGGAGGAGGTGATCCTATATTATACCAACATCTTTTC		94	127		102		194	19												478		268	768				287		45	309		117	582	73	68	592	373					148	1047
ASV000159	CTAGCCAGAAATCTTGCACATGCTGGGCCCTCAGTAGATCTAGCTATTTTTTCACTACACTTAGCCGGAGCTTCCTCTATCCTTGGAGCCATCAATTTTATCACAACAGTAATCAACATACGCTGAAGAGGCTTACGACTAGAACGAATCCCCCTATTCGTATGAGCTGTAGTAATTACAGTTGTCCTTCTCCTCCTATCCCTCCCAGTTCTTGCGGGAGCAATTACCATACTTCTAACAGACCGAAATCTTAATACCTCATTCTTTGATCCTGCTGGAGGGGGCGATCCCATTCTATATCAACATCTATTC																											105
ASV000241	TTTATCAGGTGTGCAAAGTCACAGTGGACCTAGTGTAGATTTAGCTATATTTGCATTACATTTATCAGGGATAAGTAGTTTATTAGGAGCAATTAATTTTATTACTACAATAGCTAATATGAGAACTCCTGGTATAAAATTACATAAATTATCTTTATTTGGATGAGCTGTAGTTATAACAGCTGTGTTATTATTATTATCTTTACCTGTTTTAGCCGCTGCAATTACTATGCTTTTAACAGATAGAAATTTTAACACATCATTTTTTGAACCAGCTGGAGGTGGTGATCCTATTTTATTCCAACATCTTTTC	51			32	52	2321						32	415	109	470	47	893	78										34	62	42	1325												399
ASV000286	ATTAAGTAGTATTGTAGCACATTCAGGGCCTTCTGTTGATTTAGCTATTTTTAGTTTACATATTGCTGGTATTTCTTCATTATTAGGTGCTATTAATTTTATAACTACTATTTATAATATGAGAATAAATGGTTTAACATTTCATAAATTACCTTTATTTGTATGATCTGTTTTAATTACAGCTATATTATTATTATTATCATTACCTGTTTTAGCTGGCGCATTAACAATGTTAATTACTGATAGAAATTTTAATACTACATTTTTTGAACCTACTGGAGGAGGTGATCCAATATTATATCAACATTTATTT	53	13	83	259	118	205	27	277	35	46	32	38	112	16	97		69	46	101	263	92	63	19	104	81	34	61	57	43	10	259	45	23	37	33	21	7	44	104	207	39		95	37	41	30	25	154
ASV000276	ATTAAGTAGTATAGTAGCTCATTCTGGACCATCAGTAGATCTAGCTATATTTAGTTTACATATTGCTGGGGTTTCTTCATTATTAGGAGCAATAAATTTTATAACTACAATTTATAATATGAGAATAAAAGGTTTAACTTTTCATAAGCTACCTTTATTTGTATGATCTGTATTAATTACAGCTATTTTATTATTATTATCATTACCAGTATTAGCTGGTGCATTAACTATGTTAATAACAGATAGAAATTTTAATACAACATTTTTTGAACCTACAGGTGGTGGTGATCCAATTTTATATCAACATTTATTT	49	27	337	31	29	70	184	181		132		10	93	93	173				153	293	84	100	120	80	71	371	111	57			47	53	27	320	51	33	12		196	48			302	277		74
ASV000200	ATTAGCTGGTATCCAATCCCATTCAGGAGGATCAGTAGATTTAGCTATTTTTAGTTTACATCTTGCTGGGGTATCTTCTTTACTTGGAGCTATAAATTTCATAAGTACAACTTTAAATATGAGAACAAATGGAATGTCTTTACATAAATTACCTTTATTTGTATGGGCTATTTTTATTACTGCAATATTATTATTATTAGCTTTACCAGTATTAGCTGGAGCTATTACAATGTTATTAACAGATAGAAATTTTAATACTAGTTTCTATGATCCAGCTGGAGGAGGAGATCCAATATTATATCAACATTTATTC																	7824
ASV000225	TTTATCTGGATTACAAAGTCACAGTGGACCTAGTGTTGACTTGGCTATATTCGCCTTACATTTATCAGGGGTAAGTAGTTTATTAGGTGCTGTAAACTTTATTACTACTATAGCTAATATGAGAACACCTGGTATAAAATTACACAAATTAGCATTATTTGGATGAGCTGTAGTTATTACAGCTGTATTATTATTATTATCATTACCTGTATTAGCTGGTGGTATAACAATGATATTAACAGACAGAAACTTTAACACTTCATTCTTCGAAGTAGCTGGAGGAGGAGATCCTATCTTATTCCAACACTTATTC	181	120	48	48	23	158	77	252		145			45	61	38			109	506	247	198	22	92	75	39	51	42	143			295	90				32	7	398	35	25	38		192	249	21	146	51	244
ASV000295	ACTAGCTGCTGGAATCGCCCATGCCGGAGCATCAGTAGATCTTTCTATTTTTAGCCTTCATTTAGCTGGGGCTTCTTCAATTTTAGGAGCTGTAAACTTCATCACCACTATTATTAATATACGAACCCCTGGGTTGTCTTGGGACCAAACTCCGTTGTTTGTGTGGTCTGTGTTCCTTACAGCAATTTTATTACTACTATCCCTGCCAGTGCTAGCAGGCGCCATTACAATACTTTTAACAGATCGTAATCTAAACACTTCTTTTTTCGACCCTGCCGGCGGGGGAGACCCTATTTTATACCAACACCTCTTT				108	147				94	859				958	72		26														1039									209							64
ASV000296	ATTATCAGGTATACAAAGTCACAGTGGACCTAGTGTAGACTTAGCAATCTTCGCTCTTCACTTATCAGGGATAAGTAGTCTATTAGGAGCAATGAATTTTATAACAACAATACTAAATATGAGAAGTCCAGGAATAAGATTACATAAATTGGCTTTATTTGGTTGAGCAGTAGTGGTTACAGCAGTATTATTACTTTTATCTTTACCTGTTTTAGCAGGTGCAATTACTATGGTTTTAACAGACAGAAATTTTAATACTTCATTTTTCGAAGTAGCAGGAGGTGGAGATCCAATCTTATACCAACACCTTTTC	11	31			663	30	13	105	26	92			14		156				52	23	10	31	15		18		85		27		1789	12		10	13	29	5		42	20			48	21		12		166
ASV000264	ATTATCAGGTATTGAAGCACATTCTGGAGGTAGTGTAGATTTAGCTATTTTCTCATTACATTTAGCAGGAGTTAGTTCTTTATTAGGAGCAATTAATTTCATTACAACTATTATCAATATGAGATCACCAAAATTAGAAATGCATAAATTACCATTATTCGTATGAGCGGTATTTATCACTGCATTCTTATTATTATTATCTTTACCAGTATTAGCGGGTGGAATCACGATGTTGCTGACAGATCGTAACTTCAACACATCATTCTACGACCCAAGTGGAGGAGGAGACCCTATATTATACCAACATTTATTC			17		624	415	126	32			256									112			88	111							1379	208	81	841	130									59	51			449
ASV000330	TCTTGCGAGTAATCTTGCTCATGCGGGGCCCTCAGTAGACCTAGCTATTTTCTCCCTTCATTTAGCTGGTGCATCTTCTATTCTAGGAGCTATTAACTTTATTACCACAGTAATTAACATACGATGAAGAGGACTACGATTAGAACGAGTCCCCTTATTTGTTTGAGCTGTACTAATCACTGTAGTTCTCCTCCTTCTATCTCTCCCAGTCCTGGCGGGGGCAATTACAATGCTCCTAACTGATCGAAATTTAAATACATCCTTTTTTGATCCGGCCGGAGGAGGCGATCCTATCCTATACCAACACCTCTTC													1978				35										576																1610
ASV000260	ATTAAGTGGTATACAAAGCCACAGTGGACCTAGTGTTGATTTAGCTATCTTTGCTCTACACTTATCTGGTATAAGTAGTTTATTAGGTGCAATTAACTTTATAACAACGATATTAAATATGAGAAGTCCGGGTATAAGACTACATAAATTAGCTTTATTTGGATGAGCTGTAGTTGTTACAGCTGTATTATTGTTATTATCATTACCTGTTCTTGCCGGTGCAATTACAATGGTTTTAACAGATAGAAATTTTAATACATCCTTTTTTGAAGCTGCTGGTGGGGGTGATCCTATACTTTACCAACATCTTTTC	61		43	357	154	748		142	21	47	16	59	347	33	590		80	62	201	270	81	26	89	15		141			142		570	154	40	87					102		36		212	83	144
ASV000259	TTTAAGTGGTATATTAGCACATTCAGGAGGGGCTGTTGATTTTGCTATTTTTAGTTTACATTTAGCAGGTTTATCATCTATTTTAGGTGCAATAAATTTTATGGTTACTATATTAAATATGAGAGTACCTGGTTATAAAATGTCAATGATACCTTTATTTGTATGAAGTGTTTTTATAACAGCTATTTTATTATTATTGTCACTACCTGTATTAGCTGCTGCAATTACAATGTTATTAACAGATAGAAATTTTAATACTTCATTCTTTGATCCTTCAGGTGGAGGAGATCCTATTTTATATCAACATTTATTT		479	129		92		32	32	153	245	236	71	50						43	445	401		8				274			78	410	61	34	53		148			98	38	18	268	69	136	198	81	12
ASV000280	CCTCTCGGCAGGTATCGCCCATGCAGGGGCTTCAGTAGACCTTTCAATTTTCAGCTTACACTTAGCTGGTGCAAGCTCTATTCTAGGAGCTGTTAATTTTATTACTACCATTATTAACATACGTTCCGCTGGTATAACTTGAGACCGCACTCCTTTATTTGTTTGGTCTGTATTTTTAACGGCTATTTTGTTACTCTTATCCCTTCCTGTTCTAGCAGGAGCTATTACCATACTTTTAACAGATCGAAACCTAAACACAGCCTTTTTTGATCCAGCTGGAGGAGGAGACCCTATTTTATACCAACATCTATTT		280				9								754										67					1100	356	156		1996		25				107
ASV000261	TTTAAGCTCTATAGCCTACCATTCAGGAGGTGCTGTAGATTTGGGAATATTTAGTTTACATTTAGCAGGAATTTCTTCTTTGCTTGGCGCAATAAATTTTATTTCAACCATTGTAAATATGCGCGGAAGTCATATTTCGTGGAATAGATTACCATTATTTGTTTGATCAGTTTTAATTACTGCTGTTTTACTTTTACTATCTTTACCTGTGTTGGCTGGCGGTATAACTATGTTATTGACAGATCGTAATTTAAACACAACTTTTTTTGATCCAGCTGGAGGAGGTGATCCTATACTGTTTCAACATTTATTC	18	183	52	153	58	18	16	13		52	70	78	177	82	203				190	264	135		50	89	20	19	181	176	148	229	354	284	97	169	62	42	7	25	236	23		13	497	110	164	115
ASV000252	ATTATCAGGTATACAAAGTCACAGTGGTCCTAGTGTAGATTTAGCTATCTTCGCTCTACATCTATCAGGGATAAGTAGTCTATTAGGGGCTATGAATTTTATAACAACTATACTTAATATGAGAAGTCCAGGAATAAGACTACACAAATTGGCTTTATTTGGTTGAGCAGTAGTGGTAACAGCCGTGTTATTACTTTTATCTTTACCTGTATTAGCTGGTGCAATTACTATGGTTTTAACTGACAGAAATTTTAATACATCATTCTTCGAAGTAGCAGGAGGTGGTGATCCAATCTTATACCAACACCTTTTC		74			300	104	59	386	74	212		51	52		356			171	92	33	59	108	103	24			97		132	178	1894	48	34		28	12	22	55	22	169	64	18	134	82	56	163	19	159
ASV000257	GTTAAGCGCAATGGCTTCTGATGGTTCAGTTGATTTTGCAATCTTTAGTTTACATTTAGCAGGTATATCATCTTTAATGGGTGCTATTAATTTTATAGCAACTGTGTTAAATATGCGTACTCCAGGTTTACGCATGAATTTAACGCCTCTCTTTGTGTGAGCTGTTTTTTTAACTGCTTTTTTATTATTATTATCGTTACCTGTATTGGCAGCTGGTATAACCATGTTATTAACAGATCGTAATTTTAATAGTTCATTTTTTAATCCTGCGGGTGGAGGTGATCCTATTTTATATCAGCATTTATTT	67		78			160		113		59	27	89	74	41			139	303	142	539	398		50	126	202	239	145	63	191	149	188	81	67			226	13	343	128				336	315	99			59
ASV000242	ATTATCTTCAGTACAAGCGCACTCAGGGCCTTCAGTTGATTTAGCAATTTTTAGCTTTCATCTTTCAGGTACAAGTTCAATTTTAGGTTCAATTAATTTCATTGTAACTATTTTTAATATGAGAGCACCAGGACTTTTCATGCATAAATTACCACTTTTTGTATGAGCACTTTTAATTACAACATTTTTACTCTTACTCTCATTACCAGTTTTTGCTGGAGCTATTACAATGTTATTAACAGATCGTAATTTTAATACAAGCTTTTACGATCCAGCCGGAGGAGGAGATCCTGTATTATACCAACATCTCTTC			98	53			139	107			777									642	75	243			38		492	71				557		235	75	38			11		141	81		419	245	83	915
ASV000285	TTTATCAGGAATACAAGCTCATAGTGGACCTAGTGTTGATTTAGCTATTTTTGGTTTACATTTATCAGGTGTAAGTAGTTTGTTAGGAGCAATGAACTTTATAACTACTATTTTAAATATGAGAAGTCCAGGTATAAGATTACATAAATTAGCTTTATTTGGTTGAGCTGTAATTGTTACAGCTGTACTGTTGTTATTATCTTTACCTGTGTTAGCTGGTGGAATTACTATGGTATTAACAGATAGAAATTTTAATACTTCATTTTTTGAAGTAGCAGGTGGAGGTGATCCTATATTATATCAACATCTTTTC	128	180	121		104	185	121	1011	213			79	246	285			22	44	288	9	311	14	15	189					10	41	132	44	50		48				108	14	5			74				16
ASV000282	TTTAGCTGGATTACAAAGTCATAGTGGTCCTAGTGTAGACTTAGCTATATTTGCTTTACATTTATCAGGTGTAAGTAGTTTATTAGGAGCAATTAATTTTATAACTACTATCGTTAATATGAGAACACCAGGAATAAGATTACATAAATTAGCATTATTTGGGTGAGCTGTAGTTATTACTGCAGTATTACTATTATTATCATTACCTGTGTTAGCTGGTGGTATAACTATGGTATTAACAGATAGAAATTTTAACACATCATTCTTTGAAGTTGCTGGTGGTGGTGACCCTATATTATTCCAACATTTATTC		35	72		176	59	169	25		217		26	201	53				164	134	329	97	22	32	110	56	720	62	29	22	107	68			20	162	33		204	88				31	122	16	84	136	73
ASV000247	TTTATCTAGTATACAAAGTCATAGTGGTCCAAGCGTAGATTTAGCTATATTTGGATTACATTTATCAGGAGTTAGTTCATTATTAGGGGCAATGAATTTTATAACTACGATATTAAATATGAGATCTCCTGGAATAAGATTACACAAAGTAACATTATTTGGATGAGCCACAGTTATAACTGCTGTTTTATTATTGTTATCTTTACCAGTATTAGCTGGAGCGATAACTATGCTACTTACAGATAGAAATTTAAATACATCTTTCTTTGAAGTAGCAGGAGGTGGAGATCCTATCTTGTTTCAACACCTTTTC	94	229	338		186	334	38	184		58		75	179	395	234		100		33	19	60	51	156	50			153		35	193	867	221		246			70		77		184		1145	58	90		33
ASV000274	GTTAAGTTCAGCTGCCTTCCATTCAGGAGGTTCTGTAGATTTGGCTATTTTTAGTTTACATTTGTCTGGTACTTCTTCATTGTTAGGTGCAATAAACTTTATTGTTACTTCTTTTAATATGCGTACTAAGGGTATGACTTTACACGCGATGCCGTTGTTTGTTTGGGCGATATTGGTTACAGCTGTGTTGTTGTTGTTATCTTTACCTGTTTTAGCTGGTGCTATTACTATGCTTTTAACTGATAGAAATTTCAATACTTCATTTTTTAATTCATTAGGTGGTGGTGATCCTATACTATATCAACATTTGTTT	170	14		6	261	79	50			118				33					6	240	140	14	150	15	119	206	222			23	329			173		52			27					127		84		252
ASV000262	TTTATCAGGTATACAGTCACATTCTGGTGGTTCAGTTGATTTAGCTATTTTCTCTCTTCACCTAAGTGGGGTATCATCACTATTAGGAGCTATGAACTTTATTAGCACTGTTCTTAACATGAGAGCTGGTGGGTTAAGCTTACATAAAATTAGTCTATTCTCTTGGGCTATTTTTGTAACAGCTATTTTACTACTATTATCTCTACCTGTATTAGCTGGTGCTATTACTATGCTATTATGTGATAGAAACTTTAACACTAGTTTCTATGACCCAGCCGGAGGTGGTGATCCAGTTCTTTACCAGCATTTATTC																	1007																					5029
ASV000268	ATTAAGTGGAATCGAGGCACACTCTGGCCCTTCAGTCGATTTTGCTATATTCAGCCTTCACCTTGCAGGAGCTTCTTCCATTCTTGGTGCAATTAACTTTATTGTTACAATTTTTAATATGCGTGCACTAGGTATGACCTTCTACACGCTACCCCTATTTGTTTGATCGGTGCTTATTACAGCCTTTCTATTGCTTCTTTCTTTACCTGTCCTTGCCGGTGCAATTACAATGCTTCTTATGGATCGTAATTTCAAAACCGTCTTCTTCGTTCCAAATGGCGGTGGAGATCCGATTCTTTACCAACATCTATTC	122	152	42	34	29	66	78	173	66	36	25	72	54	149	31		58		143	58	56	35	43	118	21		162	248	38	114	164		12	34	41	32	36	148	111		41		217	145	65	245	9	198
ASV000275	TTTAAGTGGAGTACAAAGTCACAGTGGACCTAGTGTTGATCTGGCTATTTTTGCCTTACATTTATCTGGTATAAGTAGTTTATTAGGTGCAATAAACTTTATAACTACTATACTTAATATGAGAAGTCCTGGTATAAAATTACATAAATTAGCCTTATTTGGTTGAGCTGTTGTCGTTACAGCTGTTTTATTATTATTATCATTACCTGTGCTTGCAGGTGCAATCACTATGGTTTTAACTGATAGAAATTTCAATACATCATTCTTTGAAGCTGCAGGTGGTGGTGACCCTATACTTTACCAACATCTATTC			420	3032									61	101			160	498	5					32				307	16			251								356	83
ASV000253	ATTATCTGCGATGGCTTCAGATGGTTCTGTTGACTTAGCTATTTTTAGTTTACATATTGCAGGTCTTTCTTCTATTCTTGGTGCTATTAATTTTATAGCGACTGTTATTAATATGAGGGCTCCAGGATTTAGAATGGGTTTATTACCTCTTTTCGTATGAGCTGTATTAATTACAGCTGTGTTATTATTATTATCTTTACCAGTACTTGCTGCTGGTATTACTATGTTACTTACAGATAGAAATTTTAATAGTTCATTTTTTAATCCTTCAGGTGGTGGTGATCCAATTTTATATCAACACCTTTTT	11	55	335	26	69	291	81	316	38	3	434	281	626	92				374	122		163		89	217			127	42	147	153	165	302	149	525	65	65			103		29	98	98		184			24
ASV000298	TTTATCTGGATTACAAAGTCACAGTGGACCTAGTGTTGACTTGGCTATATTCGCCTTACATTTATCAGGGGTAAGTAGTTTATTAGGTGCTGTAAACTTTATAACTACTATAGCTAATATGAGAACACCTGGTATAAAATTACATAAATTAGCATTATTCGGGTGAGCTGTAGTTATTACAGCTGTATTATTATTATTATCATTACCTGTATTAGCTGGTGGTATAACAATGATATTAACAGACAGAAACTTTAATACTTCATTCTTCGAAGTAGCTGGAGGAGGAGATCCAATCTTATTCCAACACTTATTC		27	13	256	285	151	39	995	20				28	155	252		10		58	263	114		28	61	34	84		56		35	562							60	16	50			19	34				299
ASV000271	ATTATCTGGTATACAAAGTCATAGTGGTCCAAGTGTAGATTTAGCTATTTTTGGTTTACATTTATCTGGTCTTAGTTCTTTATTAGGAGCTATGAACTTTATTACTACTCTATTAAATATAAGATGTCCAGGTACAAATCTTCATAAAGTTTCATTATTTGGATGAGCCGTATTAGTTACAGCTGTATTATTACTATTATCTTTACCCGTTTTAGCTGGTGCAATTACAATGTTATTAACAGATAGAAATTTTAATACTTCATTTTTCGAAGTAGCAGGAGGAGGAGATCCTATATTATTTCAACATTTATTT	47	205	71	12	132	521	74	229		48		73	153	194	14		1162	284	88	59	521	69		246			37	43	35	54	204	72			29		56		100	98	42		54	14			183
ASV000284	ATTAGCAGGGCTACAAAGCCATAGTGGACCAAGTGTAGATTTAGCGATATTTGCTCTACATCTTGCTGGTGTAAGTAGTTTATTAGGTGCCATGAATTTTATTACTACAATTGCTAATATGAGAACTCCTGGTATAAGTTTACATAAATTGACCTTATTTGCCTGATCTGTTCTTATAACAGCTGTATTATTACTATTATCATTGCCTGTACTTGCAGGAGGAATAACTATGGTTTTAACAGATAGAAATTTTAATACTTCTTTCTTTGAAACAGCAGGTGGAGGTGATCCAATATTATTTCAACATTTATTC	75	336	155	1044	11	38	891	50		54		13		133	26		410	169			275	60		9				81			97	267					202		10								38	63
ASV000362	ATTAAGTGGAGTACAAAGTCACAGTGGACCAAGTGTTGATTTAGCTATATTTGCCTTACATTTATCTGGTATAAGTAGTTTATTAGGTGCGGTTAATTTTATAACTACTATACTTAATATGAGAAGTCCAGGTATAAGATTACACAAATTAGCTTTATTTGGATGAGCTGTTGTTGTTACAGCAGTATTATTATTACTATCATTACCTGTACTAGCCGGTGCAATTACAATGGTTTTAACCGATAGAAATTTTAATACATCATTCTTTGAAGCAGCGGGGGGTGGTGATCCTATACTTTACCAACATCTTTTC	85	40			743		11			18										85	188			60	53							31								8						34
ASV000287	CCTCTCCTCAAATTTAGCTCATGCAGGAGGATCCGTTGATCTTTCTATCTTCAGTCTTCATCTAGCAGGGGCCTCCTCAATTTTAGGGGCAGTAAACTTTATTACTACAATCATTAATATACGATCAGTCGGAATAACTTGAGATCAAATACCTTTATTTGTCTGATCAGTATTTCTTACGGCTATCCTTCTCCTTTTATCCCTCCCAGTTCTTGCTGGAGCTATCACAATACTTCTTACGGACCGTAACATCAATACTTCTTTTTTTGACCCAGCAGGTGGAGGGGACCCCATTTTATACCAACATTTATTT																																													5270
ASV000266	ATTAGCAAGCATTCAAAGTCATTCAGGTTCTTCGGTGGATATGGCAATTTTTAGTTTGCATTTGGCTGGTATATCTTCATTATTAGGTGCTATTAATTTTATTGTAACTATTACAAATATGCGTTCTTATCCGATGTTTAAAATGCCTTTATTTGTATGGTCAGTTTACATTACTTCTTTTTTATTATTGTTAGCTTTACCTGTTTTAGCAGCTGCTATAACAATGTTATTAACTGATAGAAATTTAAATACTACTTTTTACGAACCTATAGGTGGAGGAGATCCTATATTATATCAGCATTTATTT	657	316	523	305						119		13					311	328		39			43	31					147	163	100				44	263		180		85			281	749	98	237		431
ASV000300	TCTATCTGGTATACAGTCTCACTCAGGTGGTTCTGTAGATTTAAGTATTTTCTCTTTACATTTAGCAGGAGTATCTAGTCTATTAGGAGCTATGAATTTCATAACAACAGTTTTAAATATGAGAGCACCTGGTATGACTTTACATAAATTACCTTTATTTGTATGGGCTATATTTGTAACAGCTATATTATTATTACTATCTTTACCTGTATTAGCTGGAGCTATTACTATGTTATTAACAGATAGACAATTTAATACATCATTCTATGATCCTAGTGCTGGTGGTGATCCTATATTATACCAACATTTATTC		87	23								10			16		364	2427						228															1729									187
ASV000323	ACTAAGTGGAGTACAAAGTCACAGTGGACCAAGTGTTGATTTAGCTATATTTGCCTTACATTTATCTGGTATAAGTAGTTTATTAGGTGCGGTTAATTTTATAACTACTATACTTAATATGAGAAGTCCAGGTATAAGATTACACAAATTAGCTTTATTTGGATGAGCTGTTGTTGTTACAGCTGTATTACTATTACTTTCATTACCAGTACTAGCGGGTGCAATTACAATGGTATTAACTGATAGAAATTTCAATACATCATTCTTCGAAGCAGCTGGGGGTGGTGACCCTATATTATACCAACATCTTTTC	133	111	135	99	144	44	50	68				40	170	95				191	325	428	251	78	111	135			67	200	173	70	49	28	71		39	52		22	88					167	42		38	93
ASV000310	ACTAAGTGGAGTACAAAGTCACAGTGGACCAAGTGTTGATTTAGCTATATTTGCTTTACATTTATCTGGTATAAGTAGTTTATTAGGTGCAGTTAATTTCATAACTACTATACTTAACATGAGAAGTCCAGGTATAAGATTACACAAATTAGCTTTATTTGGATGAGCCGTAGTTGTTACAGCTGTATTATTATTACTATCATTACCTGTATTAGCTGGTGCAATTACAATGGTATTAACGGATAGAAACTTTAATACATCATTCTTTGAAGCAGCTGGTGGTGGTGACCCTATATTATACCAACATTTATTC	92	93		191	389	62	28	224	111	60		37	163	143	206		14	86	15	136	46	67	34	37	19					180	173	54	12		33	39	19	100	18	40			23	79		16	50
ASV000210	TTTATCCGGAATACAAAGTCACAGTGGACCTAGTGTAGATCTTGCAATTTTTGCTTTACATCTATCAGGGGTAAGTAGTTTATTAGGATCAATAAACTTCATAACTACTGTAGCTAATATGAGAACACCTGGAATAAAATTACACAAATTAGCCTTATTTGGATGAGCTGTAGCAATAACAGCAGTGTTATTATTATGTTCATTACCTGTTTTAGCTGGTGGTATAACTATGGTTTTAACAGATAGAAACTTTAACACTTCATTCTTTGAAGTAGCTGGTGGAGGTGACCCTATATTATTCCAACACTTATTC		106				26						50	63		113		63		382		90		17							67								1683
ASV000278	TTTATCAAGTATTCAATCTCATTCAGGTGGTAGTGTAGATTTAGCTATCTTCAGTTTACATTTAGCCGGAGTATCATCTTTATTGGGTGCAATAAATTTTATAACTACGGTATTAAATATGAGAACTAATGGAATGAGTTTACATAAATTACCTCTATTTGTTTGGGCTATTTTTGTTACTGCTATATTATTATTATTATCTTTACCTGTACTAGCCGGTGCAATTACTATGTTATTAACAGATAGAAATTTTAACACTAGTTTTTATGATCCTGCTGGAGGTGGTGATCCAGTACTTTACCAACATCTTTTC														24								5600																13				66
ASV000293	ATTATCAGGAGTACAAAGTCATAGTGGACCAAGCGTAGATTTAGCAATATTTGCGTTACATTTATCAGGAGTTAGTAGTTTATTAGGGGCTATAAATTTTATTACTACCATAGCTAATATGAGAACTCCAGGTATAAGATTACATAAATTAGCTTTATTTGGATGAGCAGTTGTTATTACAGCTGTATTATTATTATTATCATTACCTGTATTAGCCGGTGCAATTACAATGCTTTTAACTGATAGAAATTTTAATACATCATTCTTTGAAACAGCTGGAGGTGGTGATCCTATTTTATTCCAACATCTTTTC				22																649	11	97		13																2503								201
ASV000309	TTTATCTGGATTACAAAGCCACAGTGGACCTAGTGTTGACTTAGCAATATTCGCCTTACACTTATCAGGTGTAAGTAGTTTATTAGGTGCAGTTAACTTTATAACTACTATAGCTAATATGAGAACACCTGGTATTAAATTACACAAATTAGCATTATTTGGGTGAGCTGTAGTTATTACAGCTGTATTATTATTATTATCATTACCTGTATTGGCTGGTGGTATAACAATGATATTAACAGACAGAAACTTTAACACATCATTCTTCGAAGTAGCTGGAGGAGGAGATCCTATCTTATTCCAACACTTATTC	69	59	160		35	132		95			99	31	51	33		149	75	424	65	279	67	17	43	54	28	163	199	85	145	177	18	103	180	90		28	37	33	76		93	62	649	124	112			34
ASV000294	TTTATCAAGTATAGAGAGTCATTCCGGAGGTTCTGTTGATCTGGCAATTTTTAGTTTACATTTAGCAGGTGCTTCTTCTATATTAGGAGCTATTAATTTTATTACTACAATTATAAATATGCGTGCTCCTAGTCTAAAAATGCATTGAATACCTTTATTTGTCTGAGCAATATTTATTACAGCATTTTTATTATTATTATCTTTACCAGTATTAGCAGGTGCTATTACAATGTTATTAACGGATAGAAATTTTAATACAACATTTTTTGACCCTGCAGGAGGTGGTGATCCAATTTTATATCAACATTTATTT	151	154	17		22	117	90	230	43	23	90	147	76	167	74		140		106	143	182	17	103	163			132	20	152	182	286	128	31	211	36	22		77	53	34		55	170	38	56
ASV000318	TCTATCTGGTTTACAAAGTCATAGTGGACCAAGTGTAGATTTAGCTATTTTTGCTTTACATTTATCAGGGGTAAGTAGTTTATTAGGTGCAGTAAACTTTATAACTACTATTGCTAATATGAGAACTCCAGGTATAAGATTACATAAATTAACATTATTTGGATGAGCAGTTGTAATAACAGCTATATTATTATTATTATCACTACCTGTATTAGCAGGAGGTATAACTATGATTCTTACAGATAGAAACTTTAATACTTCTTTCTTTGAAGTAGCAGGAGGTGGAGATCCTATATTATTTCAACACCTATTC		116			174	113	65		50	58			63	45	92				567		227			277				216	182	9	608	50			17			199	240	174					19			91
ASV000273	TTTATCTTCTATTCAATCACATTCTGGAGGTAGTGTAGATTTAGCTATTTTTAGTTTACACCTTGCTGGAATATCGTCATTATTAGGTGCGATAAATTTCATTACTACTGTATTAAATATGAGAACTAATGGTATGAGTTTACATAAATTACCTTTATTTGTATGGGCTATTTTTGTAACTGCAATTTTATTATTGTTATCATTACCTGTATTAGCCGGTGCAATTACAATGTTATTAACAGATAGAAATTTTAATACTAGTTTTTATGATCCTGCCGGAGGTGGTGATCCTGTTTTATATCAACATCTTTTC			6				62		427											1515		12	185			95			252	291	7	1446	252				139					22	95	25	31
ASV000316	GTTATCGGGAATTCAAAGCCATTCTGGGGGTTCCGTTGATATGGCGATTTTTAGTTTACATTTAGCTGGGATTTCATCTTTATTAGGAGCAATTAATTTTATTACAACAATAATTAATATGCGTACTCCTCAATTACACTGGCATAGATTACCTTTATTTGTTTGGTCTGTATTTATCACAGCCATTTTATTATTATTAGCATTACCAGTATTAGCAGCAGCAATAACTATGCTATTAACTGATAGAAATTTTAATACAACATTTTTTGATCCAGCAGGTGGAGGTGACCCTATATTATATCAACATTTATTT	36	76	159		98	7	8	260	206	32	59	75	178	179	121		422	69	146	3	56	173	13	87		28	123	54	141	5	135	227	51	106			40		112		119	78	295	68	296		51
ASV000269	CTTATCAGGTATACAAAGTCACAGTGGTCCAAGTGTTGATTTAGCTATATTCGGATTACATCTTTCTGGTGTATCTAGTCTACTTGGAGCTATGAATTTCATGACAACTACATTTAATATGAGAAGTCCTGGAATAAGACTACATAAATTAATTTTATTTGCTTGAGCAGTTGTTATTACAGCTATTTTATTATTATTATCATTACCTGTTTTAGCCGGTGGAATTACTATGGTATTAACAGATAGAAACTTTAATACTTCATTCTTTGAGGTAGCAGGTGGTGGTGACCCTATATTATACCAACATCTTTTC		14		86	436	14	27	187						46	623				128	48	201		37			34		19			2574							20	119	20				166				422
ASV000222	TTTAGCCGGAATACAAAGTCACAGTGGACCTAGTGTAGATCTTGCAATTTTTGCTTTACACTTATCAGGGGTAAGTAGTTTATTAGGATCAATAAACTTCATAACTACTGTAGCTAATATGAGAACACCTGGAATAAAATTACACAAATTAGCCTTATTTGGATGAGCTGTAGCAATAACAGCAGTGTTATTACTATGTTCATTACCTGTTTTAGCTGGTGGTATAACTATGGTTTTAACAGATAGAAACTTTAACACTTCATTCTTTGAAGTAGCTGGTGGAGGTGACCCTATATTATTCCAACACTTATTC		159	71	77	103		509	563	269	290		153	398	420			791	97			57	357		289			335		197	51	216	82		62	526				125		275			50	681		112	24
ASV000281	TTTAAGTGGTCCTATTGCACACGCGGGGCCTTCTGTGGATTTTGCAATTTTTAGTTTACATATTGCTGGTGCGTCTTCAATTATGGGCGCTATTAATTTTATTACAACCATTGTTAATATGAGACATCCTGGTTGTGAATTTCATAATATGAATTTATTTGTTTGATCAGTCCTAATTACTGCGGTATTATTATTATTATCTTTACCTGTTTTAGCGGGTGCGATTACAATGTTATTAACAGATAGAAATTTAAACACATCTTTTTTTGACGCCACCGGAGGAGGTGACCCAGTATTATATCAACATTTATTT	51	271	735	122	92	138	64	104	45	149	162	101	214	195	39					171	83	217	113	84		88	413	18	87	134	341		95		16		17		16	158	557	7			56		280
ASV000277	TTTAAGTGGAATAGTTGCACATTCAGGTGGAGCAGTAGATTTTGCTATATTTAGTTTACATTTAGCTGGATTATCCTCTATTTTAGGTGCTATTAATTTTATGGTTACAATTTTAAATATGAGAGTACCTGGTTTAAAATTATCAATGATACCATTATTTGTTTGAAGTGTTTTTATTACTGCAATTTTACTTTTATTATCTTTACCAGTTTTAGCAGCAGCAATTACAATGCTTTTAACAGATCGTAATTTTAATACATCTTTTTTTGATCCTTCAGGTGGAGGAGATCCTATTTTATATCAACATTTATTC	502	103	9															129		202			32	42						3842										107	98					121		40
ASV000423	TTTGTCAGCAATAACGGCACATTCTGGAGCTTCTGTGGATCTTGCCATATTTAGTCTTCATTTAGCAGGTGTTTCTTCTTTATTAGGTGCTGTTAATTTTATAACTACTATTTTTAATATGAGAGTTTTGAACTTAGAATTGCATCAAACATCTTTGTTTGTTTGGTCTGTTTTAGTTACAGTTTTTTTATTACTGTTGTCTCTTCCTGTATTAGCTGGAGCTATTACTATGTTATTGACGGATAGAAATTTTAATACTTCTTTTTTTGAAGTAGCTGGTGGAGGTGATCCAATTCTTTATCAGCATTTGTTT		107	73	15	28	7	54	102			117	145	97	114			119		103	35	49		12	132			227	85	78	43	98	98	32	146	18	26	21		108			80	252		286
ASV000258	TTTAGCTTCTATTGAAAGTCATTCTGGGGCTTCTGTAGACATGGCTATTTTTAGTTTGCATTTAGCAGGTATATCTTCTTTACTTGGGGCTATAAATTTTTTAGTTACTATAACTAATATGCGTTCATTTTCTATGTTTAAAGCACCTTTATTTGTTTGGGCTGTTTATGTAACTTCGGTTTTATTGTTATTATCTTTGCCTGTTTTAGCAGCTGCAATAACTATGTTATTAACTGATCGTAATTTTAATACAACTTTTTACGATCCTGCTGGTGGTGGTGATCCTATATTATATCAACATTTGTTT	70	260			273	362	420	391	77	245	55	95	193	191	52				70		159	457	10	184					133	25	49	426	23		47		66		193	107	78		281		43		43
ASV000283	TTTATCAGGATTACAAAGTCATAGTGGACCTAGTGTAGATTTAGCTATATTTGCTTTACACTTATCAGGTATAAGTAGTTTATTAGGAGCTATAAATTTCATTACTACAGTAGTAAATATGAGAACACCAGGTATAAGATTACACAAATTAGCTTTATTTGGTTGAGCCGTAGTTATAACAGCTGTATTATTATTATTATCTTTACCTGTATTAGCTGGAGGTATAACAATGTTATTAACAGATAGAAATTTTAACACTTCATTCTTTGAAACAGCAGGAGGAGGTGATCCAATTTTATTCCAACATTTATTC					31	153	153												537							1925	815	294				85	18	54									98		289
ASV000219	TTTATCTTCTGTAGAAGGAATAGGAGTTGATTGTGCAATTTTTAGTTTACATTTAGCAGGAGCAGCTTCTTTAATGGGTGCTATTAATTTTATTACAACTGTTTTTAATATGAGAGCACCTGGTATTACTATGCATACATTACCTTTATTTATTTGAGCTATGTTAGTAACAGCTTTTTTATTAGCATTCTCTTTACCTGTTTTAGCAGCAGCTATAACTATGCTTTTAACAGATAGAATTTTAATACTTCATTTTATTCAGCAGCTGGTGGAGGAGATCCTATTTTATATCAACATTTATTT		95	76	82			124	104	51	571		60	245	120	42				135	109	737		121	197	153	98	1037		599	385	69			232	229				177					349	76	95
ASV000255	TTTAAGTGGTAATATTGCTCATTCAGGACCATCAGTTGATTTTGCTATTTTTAGTTTACATATTGCAGGAGCAAGTTCAATTATAGGGGCTATTAATTTTATTACTACAATCATTAATATAAGACATCCAGGATGTTTTTTCCATAAAATGAGTTTATTTGTTTGAAGTGTTTTTATTACAGCTTGATTATTATTATTATCGCTTCCAGTTTTAGCAGGAGCAATTACAATATTATTGACTGATAGAAACTTTAATACTTCATTTTTTGACTACGTTGGAGGAGGAGATCCAGTTTTATATCAACATTTATTT	397	103	288			35	47				6	50							48	490	228	126	174	97	500	138	210	401		102	33	108	16	54	61	96	17		215			7	18	529	51	320		106
ASV000302	TTTATCAGGAATCCAAAGTCACAGTGGACCCAGCGTAGATTTAGCAATATTTGCTTTACATTTATCTGGTGTAAGTAGTTTATTAGGTGCTATGAATTTTATAACAACAATATTAAATATGAGAAGCCCTGGTATAAGATTACACAAACTAGCCTTATTTGGCTGAGCTGTGGTGGTTACAGCAGTTTTATTACTGTTGTCTTTACCAGTCTTAGCAGGAGCAATAACAATGGTGTTAACAGACAGGAACTTCAATACATCCTTCTTCGAAGTAGCAGGAGGAGGGGACCCTATACTATATCAACATCTTTTC	36	22	43						26							103	28			114	112	3130	152	9					10	85			46	6	28	8	41	96			764	129			5		211
ASV000325	TTTATCTGCTATTCAAGCTCACAGTGGACCAAGTGTAGATTTAGCTATATTTGGACTGCATTTATCTGGGGTAAGTAGTTTATTAGGAGCAATGAACTTTATAACTACTATATTAAATATGAGAAGTCCAGGTATAAGATTACATAAATTAGCTTTATTTGGTTGAGCTGTGATAGTAACAGCCGTTTTACTATTATTATCACTACCTGTATTAGCTGGAGCAATTACCATGCTTTTAACAGATAGAAATTTTAATACTTCTTTCTTTGAAGTAGCGGGAGGTGGTGATCCTATATTATATCAACATCTTTTC		515	222											191			914				10		387															2538					18
ASV000174	TTTAAGTGGAGTACAAAGTCATAGTGGACCTAGTGTCGATTTAGCTATATTTGGATTACATCTATCTGGTATAAGTAGTTTATTGGGTGCTATAAATTTCATTACTACTATACTAAATATGAGAAGTCCAGGTATTAGGTTACACAAATTGGCCTTATTCGGTTGAGCTGTAGTTGTTACAGCAGTATTATTATTACTGTCATTACCAGTATTAGCGGGTGCTATTACTATGCTTTTAACAGATAGAAATTTTAATACATCATTTTTCGAAGCAGCAGGTGGTGGTGACCCTATTTTATACCAACATCTTTTC		52	129	2455	150	55				87			115	124	16		184	568	424		168	88		90		17		48	363		270	69	9		85		9	49	388	178				1233	34			107
ASV000290	TTTAAGTGGAGTACAAAGTCACAGTGGACCTAGTGTGGATTTAGCTATATTTGCTTTACACTTATCAGGTATAAGTAGTTTATTAGGTGCAATAAATTTTATTACTACTATACTTAATATGAGAAGCCCAGGTATAAAACTACACAAACTGGCTTTATTTGGGTGAGCTGTAGTTGTTACAGCCGTATTATTATTGTTATCGTTACCTGTTTTAGCTGGAGCAATTACAATGGTTTTAACGGATAGAAATTTTAATACATCATTCTTTGAAGCTGCAGGTGGTGGTGATCCTATACTTTACCAACATCTTTTC													20				1739					1141	184									575						1644	21		13
ASV000289	TTTAGCGACGATGGATTTTCATAGTGGTGCTGCGGTTGATTTTGCTATTTTTAGTTTGCATTTGGCAGGACTTGCCTCATTACTAGGTGCTATTAATTTCATAGTAACAGTGCTTAATATGAGGGTACCCGGCATGCGATGAACTTATATGCCACTGTTTGTATGATCAGTTTTAATTACAGCAGTGTTGTTATTATTATCTTTACCTGTATTGGCCGCAGGTATTACTATGTTATTAACAGATCGTAATTTTAATACTTCTTTTTTTGATCCTTCCGGTGGAGGTGATCCCATATTATATCAACATCTTTTT		134	85	135	20	115	233	117			274	75	124	326				122	39	22	34		44	797			10	82	62	211	898	237	21	28			5		329	74		11	20		7
ASV000327	TTTAAGTGGGGTACAAAGTCATAGTGGACCTAGTGTAGATTTGGCCATATTTGCTTTACACCTATCTGGTATAAGTAGTTTATTAGGTGCAATTAATTTTATATCAACTATACTTAATATGAGAAGTCCTGGTATAAGATTACACAAATTAGCTTTATTTGGTTGAGCTGTAGTAGTTACAGCTGTATTATTATTACTATCATTACCTGTTTTAGCCGGTGCAATTACTATGGTTTTAACTGATAGAAATTTTAATACATCTTTCTTTGAAGCTGCAGGAGGTGGTGATCCTATATTATACCAACATCTTTTC		83	975			64							48	10					166	1371	48	292	803								228	21	23					205	241						33	10	31	122
ASV000311	TTTATCAGCTATGGTTTCAGATAGTTCAGTAGATTTAGCTATATTTAGTTTACATTTAGCAGGTGTTTCTTCTATATTAGGAGCAATAAATTTTATGGTAACAGTTTTAAATATGAGATTACCAGGTTATTCAATGCATATGATTCCTTTGTTTGTTTGAAGTGTATTTATAACAGCATTATTATTATTATTATCATTACCAGTATTAGCAGCAGGAATAACTATGTTATTAACAGATAGAAATTTTATAGTAGTTTTTTTAATCCATCAGGAGGAGGAGATCCTGTATTATATCAACATTTATTT	63	268	62	16	164	134		68	30	182	218	101	87	90			192			34	100		17	128		113	134	26	170	72	243	58	228			155			38	35		160	330	112	490	64		58
ASV000301	TTTATCAAATTCTGTTTATCATTTTGGTGGGTCTGTTGATTTAGCTATTTTTAGTTTACATGTAGCTGGTGTATCTTCAATTTTAGGGGGAATTAATTTTATTACTACTTGTTTAAAAGGGAAAGTAAGGTATGTATTAAGCCTTGAATTTTTAAATTTATTTGTTTGGGCTATAGTAGTTACTAGGTTTTTATTAGTTTTAAGTTTGCCTGTTTTAGCTGGGGGGATTACTATATTATTGTTAGATCGTAATTTTGGGTCTTCTTTTTTTGATCCTAGTGGTGGTGGGAATCCTATTTTGTATCAACATTTATTT	197	469				50		81	181		26	209	413			75						62					266		1490	54	280				23		45		213		305	398		69	89
ASV000308	ATTAGCGAGTATTGAAAGCCATTCAGGTGGTTCAGTTGATTTAGCTATTTTTAGTTTACATTTAGCCGGTGCTTCTTCTATTTTAGGAGCTATTAATTTTATTACAACTGTAATTAATATGAGAGCTCCTAATTTAAAAATGCATTGAATACCTTTATTTGTTTGAGCAATTTTTATAACAGCATTTTTATTATTATTATCTTTACCTGTATTAGCAGGTGCTATTACAATGTTACTAACAGATAGAAATTTTAATACAACATTTTTTGATCCAGCAGGTGGAGGTGATCCAATTTTATATCAACATTTATTT	642	194	16	70		38		156	32	84	222	64	86	62	57			63	291		137			286			332	158	26	24	221	229	14	67	149	30			226	24		33	333	45	167
ASV000314	ATTATCTCATGTATTCGCCCATGCTGGAGCATCTGTGGATTTAGCTATTTTTAGTTTACATCTTGCGGGAGTATCATCTATTTTAGGTGCAATTAATTTTATGTGTACTGTATATAATATGCAAACAAATGGTTTAATTTTACAAAGGTTATCGTTATTTATTTGGGCTGTTGTAATTACTGCATTATTACTATTATTATCATTACCGGTGTTAGCTGGTGCAATTACAATGTTGTTAACTGATCGAAATTTTAATACGACATTTTTTGATCCTGCTGGTGGTGGAGATCCAGTATTATATCAACATTTATTT	369	305	21	38	216	144	233	55			249	36	205					24	241	36	219		130	348			25	20	106	146	48	45	49	321	123					23		25		110	86			12
ASV000344	ATTATCAGGTATACAATCTCACAGTGGACCAAGTGTTGATTTAGCTATTTTTGGTTTACACTTGAGTGGTATAAGTAGTATGTTAGGTGCTATGAATTTTATAACAACAATATTAAATATGAGAAGTCCAGGTATACGTTTACACAAATTAGCTTTATTTGGATGAGCTGTAGTTATTACAGCTGTATTATTATTATTATCATTACCAGTATTAGCGGGTGGTATAACTATGATATTAACAGATAGAAACTTTAATACTTCATTCTTTGAAGTAGCTGGTGGAGGTGATCCTATTTTATTCCAACACTTATTC		976					134						104							1037			78						24	372			746				335
ASV000349	GTTAAGTTCTATTGTAGCTCACTCCGGCGGTTCCGTCGATTTAGCAATATTTAGTTTACATCTTGCAGGTATATCTTCTCTTCTAGGCGCTATAAACTTTATTACTACGATATTTAATATGAGAGTACCTGGTTTATCTATGCATAAATTACCATTATTTGTTTGGTCTGTGTTGATTACAGCCTTTTTGTTATTATTTTCTCTACCTGTATTAGCAGGTGCTATTACTATGCTTTTAACTGATAGAAATTTTAATACTAGCTTTTTTGATCCATCAGGCGGAGGCGATCCTATCCTTTATCAACATTTATTC	47	35	97	174	74	81	16	64		18		17	39	37	77		22		221	251	116	93	34	63	34	277	155	119	10	11	201	11	13	101		24		216	21	15	39		150	120	4	80		40
ASV000878	CTTATCAGCAAATATTGCCCATGAAGGTTCATCTGTAGATTTAGCAATCTTTAGTCTACATATAGCAGGAGTCTCATCAATCTTAGGAGCTATTAATTTCATTTCTACAGTAATTAACATACGACCTATAGGAATATCTGTAGATCGCATACCTTTATTTGTTTGAGCCGTAAAACTAACTGCAATTCTTCTTCTTCTATCATTGCCAGTATTAGCCGGTGCTATTACTATATTATTAACAGACCGTAATGTAAATACATCCTTCTTTGACCCTGCCGGAGGGGGTGATCCTATTTTATACCAACATTTATTT																																									9
ASV000335	ATTATCTAGTGTACAAGCTCATTCGGGTCCTTCAGTAGATCTTGCTATTTTTAGTCTGCATTTAGCTGGAGCTGCATCTATTTTAGGAGCTATAAACTTTATAACTACCGTATTTAATATGCGTGGTCCTGGAATTACTATGCATAGATTACCTTTATTTGTTTGGGCAGTCTTAATTACAGCTTTTTTACTTGTATTGTCATTACCTGTACTTGCAGGTGCTATTACTATGTTACTTACAGATCGTAACTTTAATACTACTTTTTTTGATCCTGCTGGAGGTGGTGATCCTGTGTTATATCAACATTTGTTT	54	75		693	22	105		475	212	177		119	184	76	212			109	124	74	72	105	11	43	31		30	143	17	37	133	32			43		10	174	86	82	44		172	36	7	8	181
ASV000353	TTTAAGTGGAGTACAAAGTCACAGTGGACCTAGTATTGATTTAGCTATATTTGCTTTACACCTTTCAGGTATAAGTAGTCTTTTAGGTGCGATTAACTTTATAACTACTATACTTAATATGAGAAGCCCTGGAATAGTACTACATAAACTAGCTTTATTTGGATGAGCTGTAGTTGTTACAGCTGTATTATTATTATTATCATTACCAGTTCTTGCAGGTGCAATTACAATGGTTTTAACTGACAGGAATTTTAATACATCATTCTTTGAAGCTGCTGGAGGTGGTGACCCTATATTATACCAACATCTTTTC		40	102							2844	21		49	142			418																					916
ASV000270	ATTATCAGCTATGGTTTCAGATAGTTCAGTAGATTTAGCTATATTTAGTTTACATTTAGCAGGTCTTTCTTCTATATTAGGAGCAATAAATTTTATGGTAACAGTTTTAAATATGAGATTACCAGGTTATTCAATGCATATGATACCTTTATTTGTTTGAAGTGTTTTTATAACAGCATTATTATTATTATTATCATTACCAGTATTAGCAGCAGGAATAACTATGTTATTAACAGATAGAAATTTTATAGTAGTTTTTTTAATCCTTCAGGAGGAGGAGATCCTGTATTATATCAACATTTATTT		116	85	20	212	531		71			785	37	59	50				9		18	146	31		59			767		70	28		223	168	984	44	44	65		65		20	804	40		330		5
ASV000272	TTTATCAGGAATTCAATCTCATTCTGGTGGTTCTGTTGATTTAGCTATATTTAGTTTACATTTAACTGGTGTATCTTCATTATTAGGTGCTATTAATTTTATTACTACAGTATTAAATATGAGAACTAATGGTATGAGTTTACATAAATTACCGTTATTTGTTTGAAGTATATTTGTAACTGCTATTTTATTATTATTAGCTTTACCTGTTTTAGCTGGTGGAATAACTATGTTATTAACAGATAGAAATTTTAATACTAGTTTCTATGATCCAGCTGGAGGAGGTGATCCAATATTATTCCAACATTTATTT																													1313																4994
ASV000297	ATTATCATCAATCCAAGCGCATTCAGGACCCTCAGTAGATTTAGCTATTTTTAGTTTACATTTATCAGGAGCAGGTTCTATTTTAGGTGCAATTAACTTTATTGTAACTATTTTCAACATGCGTGCACCGGGGCTTTTCTTACATAAAATGCCTCTCTTTGTATGATCTGTATTAGTAACAGCATTTTTACTTTTATTATCATTACCAGTATTTGCTGGAGCGATTACTATGCTTTTAACAGATCGTAATTTTAATACAAGCTTTTATGATCCAGCAGGAGGGGGAGATCCAGTATTATATCAACATTTATTT		259	93				33	153	144		70	197	371	234			805		299	78				181					383	78	19	89	201	76	143	10	128				401	139	71	20	106		476
ASV000412	ATTAAGTGGAATACAAAGTCATAGTGGTCCTAGTGTTGATTTAGCTATATTCGCCTTACACCTTTCAGGTATAAGTAGTTTATTAGGTGCAGTTAATTTTATAACTACTATACTTAACATGAGAAGTCCCGGTATAAGATTACATAAATTAGCTTTATTTGGATGAGCTGTAGTTGTTACAGCTGTATTATTATTACTATCATTACCAGTTTTAGCCGGTGCTATTACAATGGTTTTAACAGATAGAAACTTTAATACTTCATTCTTTGAAGCAGCAGGTGGTGGTGATCCTATATTATACCAACATTTATTC		25																		55		6	32							2507			713				111					88
ASV000321	ACTGTCAGGTATACAAAGTCACAGTGGTCCAAGTGTTGATTTAGCTATATTTGGATTACATCTTTCTGGTATATCTAGTCTTCTTGGAGCCATGAACTTTATGACAACTACATTTAATATGAGAAGTCCTGGAATAAGATTACATAAATTAATTTTATTTGCATGAGCAGTTGTTATTACAGCTGTTTTATTATTATTATCATTACCCGTACTTGCTGGTGGAATTACTATGGTATTGACAGATCGTAATTTCAATACATCATTCTTTGAAGTAGCTGGGGGTGGTGACCCTATATTATACCAACATCTTTTC	34	32	106	316	388	76	130	192		18			374		578		39	49	44	42		132		14	11	90	46	16	25	38	281	66			11			521		63				28		8	34
ASV000342	TTGTCGTCTACACTTTCTCACACTGGGGCCTCAGTAGATTTAACTATTTTTAGATTGCACTTAGCAGGGGTGTCTTCAATTCTAGGTGCTATTAACTTTATTACTACAATTATTAATATACGAACACCAGGAATAACATGAGACCGTACCCCTTTATTCGTATGGTCTGTTATCATTACAGCAATTCTATTACTCTTGTCCCTCCCAGTATTAGCAGGGGCAATTACTATACTTCTCACTGATCGAAACCTGAATACAACATTTTTTGACCCGGCTGGGGGAGGTGATCCAATTCTTTACCAACATTTATTT								995																	3637						56
ASV000326	ATTATCAGGTGTTGCTTCTCACTCTGGTGGATCTGTAGATTTAGCTATTTTCAGTCTTCACTTATCTGGTATTTCTTCTATGTTAGGTGCAATGAACTTTATTACAACAATTATTAATATGAGAGCTCCTGGAATGTCATTCCATAAAATGCCTCTATTTGTATGGGCTGTATTAATTACAGCAGTTCTATTACTTCTATCTTTACCTGTATTAGCAGGAGGAATTACTATGTTATTAACAGATCGAAACTTTAATACTTCATTCTACGAGCCAGCAGGAGGAGGAGATCCTCTATTATACCAACATTTATTC		41	75	67	76	70		311	90	169		33	397	78			308	112	135	69	45	41	126					748	129				48						142	34	79						86
ASV000244	TTTAGCTCTTTTACAGAGTCACAGTGGACCTAGTGTAGATCTTGCTATTTTTGCTTTACATCTATCAGGGGTAAGTAGTTTATTAGGAGCAATAAACTTCATAACTACTGTAGCTAATATGAGAACACCTGGAATAAAATTACATAAATTAGCTTTATTTGGATGAGCCGTAGTAATAACAGCAGTGTTATTATTATTATCATTACCTGTTTTAGCTGGTGGTATAACTATGGTTTTAACAGATAGAAACTTTAATACTTCATTCTTTGAAGTAGCTGGTGGAGGTGACCCTATATTATTCCAACACCTTTTC	117	47		190		75		243				84			48			131	60		843	281	32	246		116						329					45	321	41				219	418		755
ASV000249	ATTATCAGCTTTACAAAGCCATAGTGGTCCAAGTGTAGATCTTGCTATATTTGCTTTACATTTATCAGGGATAAGTAGCTTATTAGGTGCTGTTAATTTCATAACTACTATAGCAAATATGAGAACACCAGGTATAAGATTACATAAATTAACCTTATTTGGTTGAGCTGTAGTTATAACAGCTATATTGTTATTATTATCTTTACCCGTATTAGCTGGAGGAATTACGATGATATTAACAGATAGAAATTTTAATACTTCATTTTTTGAAGTAGCAGGAGGAGGTGATCCTATATTATTTCAACACTTATTC		18				87	14						47			21				20	12	6720	8							168	7		19	9
ASV000378	TTTAAGTGGTATACAAAGTCATAGTGGACCTAGTGTTGATTTAGCTATTTTTGCTTTACACTTATCTGGTATAAGTAGTTTATTAGGAGCTATTAACTTTATAACAACTATATTAAATATGAGAAGTCCAGGTATAAGATTACATAAATTAGCTTTATTTGGATGAGCTGTAGTAGTTACAGCTGTATTATTATTATTATCATTACCTGTTCTTGCTGGTGCAATTACAATGGTTTTAACTGATAGAAATTTTAATACATCTTTCTTTGAAGCTGCTGGTGGTGGTGATCCTATACTATACCAACATCTTTTC							15				57					3881																				68						40			122
ASV000339	ATTAAGTGGTATACAAAGCCACAGTGGACCTAGTGTTGATTTAGCTATCTTTGCTTTACACTTATCTGGTATAAGTAGTTTGTTAGGTGCAATTAACTTTATAACAACGATATTAAATATGAGAAGTCCGGGTATAAGACTACATAAATTAGCTTTATTTGGATGAGCTGTAGTTGTTACAGCTGTATTATTGTTATTATCATTACCTGTTCTTGCCGGTGCAATTACAATGGTTTTAACAGATAGAAATTTTAATACATCCTTTTTTGAAGCTGCTGGTGGGGGTGATCCTATACTTTACCAACATCTTTTC	133	17	182	1305		37						79	168	28	66		32	330	165	69			16	119	24	62	12		61		269		18								31			194	46	108		89
ASV000313	GTTGAGTACGTCATTATTTCATTCAGGGGGTGCTGTAGATTTAGCTATTTTTAGTTTACATATTTCAGGTACTTCATCGTTATTGGGGGCGATAAATTTTATTGTTACGTCTTTAAATATGCGTACAAAAGGTATGAGCATGCAGAATATGCCGTTGTTTGTTTGAGCAATTTTAGTTACAGCAATCCTTTTACTTTTATCGTTACCAGTTTTAGCGGGAGCTATAACAATGTTGCTTACTGATCGTAACTTTAATACGTCTTTTTTTAATTCGCTTGGAGGAGGAGATCCTATTTTATACCAACACTTATTT	134	424		66	48	44	78	24	30		11	146	97	74				123	21	225	67	505	105	36			9		149	305	140	138	70	14	61	80	50	70	15	46	769		69	199	82	52	426	26
ASV000331	GTTAAGTGGGCCAATTGCGCATGCTGGTCCTTCTGTTGATTTTGCTATTTTTAGTTTACACATTGCAGGTGCTTCATCAATTATAGGAGCTATTAATTTTATCACAACAATTATTAATATACGTCATCCTGGTTGTGAATTTAATAACATGTCTCTTTTTGTATGAAGTGTGTTTATTACTGCAATTTTATTATTATTATCTTTACCGGTTTTAGCAGGAGCTATTACTATATTATTAACTGACCGTAATTTTAATACTTCCTTTTTTGATGCAGGAGGAGGAGGAGATCCTGTTTTATATCAACATTTATTT	27	107	158		45	100		112	44	94	30	103	175	348	68		324	45	202	270	209	123	139	118			78	115	212	81	105	276	177	86	89	12	33	93	111	113	64	57	97		48		34	4
ASV000479	TCTATCGTCTAATATTGCTCATGCCGGGGCTTCTGTAGACTTCGCCATCTTTTCCTTACACTTAGCCGGCGCCTCCTCCATTATGGGGTCGGCCAACTTTATTACTACTATCATTAATATGCGCACTAGCGGAATAACTATAGAAAAAACCCCGCTATTCGTATGGTCGGTACTTTTAACGGCTATCCTACTCCTACTGTCTCTACCGGTGCTAGCAGGGGCCATTACAATGCTATTAACAGACCGCAACTTTAATACCTCCTTCTTCGACCCAGCTGGGGGTGGAGATCCTATTTTATACCAACACTTGTTT	17						6	60						63		77	546	515	333			15							6		270				9			117	103			11	84				169
ASV000304	TTTAAGTGGAGTACAAAGTCATAGTGGACCTAGTGTAGATTTAGCTATATTTGGATTACATTTATCTGGTATAAGTAGTTTATTAGGTGCTGTAAACTTCATTACTACTATACTAAATATGAGAAGTCCAGGTATCAGGTTGCACAAATTGGCCTTATTTGGGTGAGCTGTAGTTGTTACAGCAGTATTATTATTACTATCGTTACCTGTATTAGCCGGTGCAATTACTATGCTTTTAACTGATAGAAATTTTAATACATCATTCTTCGAAGCAGCAGGAGGTGGTGACCCTATTTTATATCAACATCTTTTC		252	131	146	200	185	271	187		630									92	193	102	118	72	119			99	415		177				161		51			90					87	162		91
ASV000319	TCTGAGTAGCGTCGGTCATCCGGATGCAGCCGTTGACTTTATGCTCGTGAGTCTGCACCTAGCGGGTGCCTCTTCCATTTTAGGGGCCATCAATTTTATTACGACCATTTTTAATATGCGTGCTCCTGGCATGACCATGCATAAGGTGCCCCTCTTTGTATGGGGGATTTTGATAACTGCATTTTTGTTGCTTCTAGCCGTTCCTGTTTTAGCGGGGGCGATTACAATGCTGTTAACGGACCGAGGATTTGGAACCAGCTTTTTTGAACCTGCAGGGGGAGGGGACCCCATCCTTTTCCAACATCTCTTT	58	83	123	120	7			107	296	652		7	30	274	8		336	254		35	46	38		400				46		10	163		7		21			154	5	141	45		135			101	59	19
ASV000338	ATTAAGTGGAGTACAAAGTCACAGTGGACCAAGTGTTGATTTAGCTATATTTGCTTTACATTTATCTGGTATAAGTAGTTTATTAGGTGCGGTTAATTTTATTACTACTATACTTAATATGAGAAGTCCAGGTATAAGATTACACAAATTAGCCTTATTTGGATGAGCTGTTGTTGTTACAGCTGTATTACTATTACTTTCATTACCAGTACTAGCGGGTGCAATTACAATGGTATTAACTGATAGAAATTTTAATACATCATTCTTCGAAGCAGCTGGGGGTGGTGACCCTATATTATACCAACATCTTTTC	113		92	70	119	12		171		94			70		191		61	72	160	305	152	17	91	161	75	137	127	78			108	80		84			24	63	33	39			59	325	18	139	25	153
ASV000379	TTTAGCTGGAATACAAAGTCATAGTGGTCCTAGTGTAGATTTAGCTATATTTTCCTTACATTTAGCGGGAGTAAGTAGTTTATTAGGAGCCATAAATTTTATAACAACAATTATTAATATGAGGACGCCGGGTATAAGACTTCATAAACTAGCTTTATTTGGATGAGCAATCGTTATTACTGCTGTATTGTTATTATTATCTTTACCTGTATTAGCTGGTGGAATTACAATGGTATTAACAGATAGAAATTTTAATACTTCATTCTTTGAAGTTGCAGGGGGTGGTGATCCTATTTTATTTCAACATCTTTTC			1866		40	74												608	136	16	61	199	98					29				136			143		246		115		16
ASV000312	ATTATCAGGTATTGAAGCACATTCTGGAGGTAGTGTAGATTTAGCTATTTTCTCATTACATTTAGCAGGGGTTAGTTCTTTATTAGGAGCAATTAACTTCATTACAACTATTATCAATATGAGATCACCAAAATTAGAAATGCATAAATTACCATTATTTGTATGAGCGGTATTTATTACAGCATTCTTATTATTATTAGCTTTACCAGTATTAGCTGGAGGGATCACGATGTTGTTGACAGATCGTAACTTCAACACATCATTCTACGACCCAAGTGGAGGAGGTGACCCTATTTTATACCAACACTTATTC	99	22	50		159	136	14												23	719	310		158	66	224	97	107	95			688			56	71				102		7			575				537
ASV000350	TTTAGCAGGAATACAAAGTCATAGTGGTCCTAGTGTAGATTTAGCTATATTTTCCTTACATTTAGCTGGAGTAAGTAGTTTATTAGGAGCCATAAATTTTATAACAACAATTATTAATATGAGGACGCCGGGTATAAGACTTCATAAACTAGCTTTATTTGGATGAGCTATCGTTATTACTGCTGTATTGTTATTATTATCTTTACCTGTATTAGCTGGTGGAATTACAATGGTATTAACAGATAGAAATTTTAATACTTCATTCTTTGAAGTTGCAGGGGGTGGTGATCCTATTTTATTTCAACATCTTTTC						56		468	1917		65	182	516	90															759	60			39	21	218										54		23
ASV000336	GCTATCGGCCAATATTGCTCATGAAGGGTCATCTGTAGATTTAGCAATTTTTAGTCTGCATATAGCGGGAGTGTCCTCAATTCTAGGAGCTATTAACTTTATTTCTACAGTTATTAATATACGTCCTACGGGAATATCTATAGATCGTATACCCTTATTTGTATGAGCCGTTAAACTAACTGCTATTCTTTTACTTCTATCATTACCTGTATTAGCTGGAGCTATTACTATGCTACTCACTGACCGAAATGTAAATACCTCCTTTTTTGACCCAGCAGGTGGAGGAGACCCTATTTTATACCAACATTTATTC		3065	8																		1005	68									419				399
ASV000367	ATTAGCAGGAATACAATCACATTCTGGAGGTTCTGTAGATTTAGCAATATTTAGTTTACATTTAGCTGGAGTTTCTTCATTATTAGGTGCTATAAATTTCATAAGTACAACATTAAATATGAGAACAAATGGAATGTCTTTACATAAATTACCATTATTTGTATGGGCAATTTTTATAACAGCTATTTTATTATTATTAGCATTACCTGTATTAGCTGGAGCTATAACAATGTTATTAACAGATAGAAACTTTAATACAAGTTTCTATGATCCTGCTGGAGGAGGTGATCCTATTTTATATCAACATTTATTC		8	9	20		79				16		5	21		257			57	35	25	98	3	9	13				45	8		27								33									107
ASV000385	TTTGAGCAGCATTTTAGCTCACTCAGGCCCGTCGGTGGATTTAGCTATTTTTAGTTTGCATCTTTCAGGGGCAGCTTCCATCCTTGGCGCCATCAATTTTATTACAACAATTTTTAACATGCGGGCCCCGGGAATGTACTTTTACAGGCTTCCTCTTTTTGTCTGGGCGGTTTTAATAACGGCATTTTTACTTCTGCTTTCTTTGCCGGTTCTAGCTGGTGCCATTACCATGTTGCTGACGGATCGAAATTTAAATACAACGTTTTTTGACCCTGCGGGGGGAGGTGACCCTATTTTGTATCAGCATCTGTTC	7	294	48		53	23		102	22	159	85		41	19	160	29	82	109	51	55	276	7	11	44	22	51	246		20	161	184	96	49	124	20			31	5	113		35	191	3	167	30		53
ASV000340	ACTATCAAGTATACAAAGTCATAGTGGACCTAGCGTAGATTTAGGTATATTCGCATTACATTTATCAGGTGTAAGTTCTCTGTTAGGTGCAATGAATTTTATTACTACTATCTTAAACATGAGAAGTCCCGGAATAAGATTACACAAAGTAACGTTATTTGGTTGAGCTGTTGTTGTGACAGCTGTACTGTTATTATTATCATTACCAGTATTAGCTGGAGCTATAACTATGTTATTAACAGATAGAAACTTCAACACTTCTTTCTTTGAAGTAGCAGGAGGAGGTGATCCTATATTATTTCAACATTTATTT	25	66	93	50	266	221	78	228	15	24	313	19	281	43	77	99			97	138	293	142	40	30		32	37	69	188	152	362	95	84	42	52		25				30	188	19	95	31		44	144
ASV000369	TTTATCTTCGGAACAAGCTCATTCCGGACCTTCAGTTGATATGGCTATTTTTTCATTACATTTGTCAGGTATTTCTTCTATTTTAGGAGCAATAAACTTTATTACTACTATTTATAATATGAGGTTTCCTGGGATGACGTGACATCGACTACCCTTATTTGTATGATCTGTATTTATTACTGCTATTTTATTACTACTTTCTCTTCCGGTTTTAGCAGGGGGCATAACTATGTTATTAACCGATAGAAATTTTAATACTACATTTTTTGATCCAGCAGGAGGTGGAGATCCTATACTTTACCAACATCTTTTT			442		84													115		207	248	637	71		16	187	20	32	7	135	736	58			143		30		184	13				439	75			314
ASV000356	ATTATCAGGAATACAATCTCATAGTGGACCAAGTGTAGATTTAGCAATATTTGGTTTACACTTAAGTGGTATAAGTAGTATGTTAGGTGCTATGAATTTTATAACAACTATTTTAAATATGAGAAGTCCTGGAATACGTTTACACAAATTAGCTTTATTTGGATGAGCTGTTATTATTACAGCTGTATTATTATTATTATCATTACCTGTATTAGCGGGTGGTATAACTATGATTTTAACAGATAGAAATTTTAATACTTCATTCTTCGAAGTAGCTGGTGGAGGTGATCCTATATTATTCCAACATTTGTTC	154	66	69	62	225	74		673	60	36		32	42	97	164				244	173	60	88		84				48		50	408		13		26			236	78	48			40	140		46
ASV000373	ACTATCAGGTATACAGAGCCATAGTGGTCCAAGTGTAGATTTAGCTATATTTGGGTTACATCTTTCTGGTATATCTAGTTTACTTGGAGCAATGAATTTCATGACAACTACATTTAATATGAGAAGTCCTGGAATAAGATTACATAAATTAATACTATTTGCATGAGCTGTTGTTATTACTGCTGTTTTATTATTATTATCATTACCTGTTTTAGCCGGTGGAATTACTATGGTATTAACAGATAGAAACTTTAATACTTCATTCTTTGAGGTAGCAGGTGGTGGTGACCCTATATTATACCAACATCTTTTC		218	25								28		206			55				1312	59	58	202							549		25	799		119		62					607	33				38
ASV000352	ATTATCAGGTATACAAAGTCATAGTGGTCCAAGTGTAGACTTGGCTATATTTGGTTTACATTTATCTGGTCTTAGTTCTTTATTAGGAGCTATGAACTTTATAACTACTTTACTAAATATTAGATGTCCAGGAACAAATTTACATAAAGTTTCATTATTTGGATGAGCTGTATTAGTGACAGCAGTATTATTATTATTATCTTTACCAGTATTAGCAGGTGCAATTACAATGTTATTAACAGATAGAAATTTTAATACTTCATTTTTCGAAGTAGCAGGAGGAGGAGATCCTATATTATTTCAACATTTATTT		274	265		67	389														38		645							31	40			107		206		10				2387				183
ASV000370	ATTATCAGGAATACAAAGTCATAGTGGACCTAGTGTTGATTTAGCTATATTTGCTTTACATCTTTCAGGTGTAAGTAGTTTATTAGGAGCTGTAAATTTCATAACTACTATAGTTAATATGAGAACTCCTGGTATAAGATTACATAAATTAGCTTTATTTGGATGAGCTGTAGTTATTACAGCAGTGTTATTATTATTATCTTTACCAGTGTTAGCTGGAGGAATAACAATGGTTTTAACAGATCGTAATTTTAATACATCATTCTTTGAAACAGCTGGTGGAGGTGATCCTATATTATTCCAACATCTATTC		44									10	576								24			102			58	240			968			542	25	563	31						19	959	92
ASV000365	TCTTGCTCATTATTTTGCTCATAGAGGACCAGCAGTAGATCTCACAATTTTTTCTCTTCACTTAGCAGGAGTATCTTCTATCTTAGGAGCTGTTAATTTTATTTCCACTATTATCAATATACGAACTTTATCAATAAGATTAGAAAGAATACCTTTATTTGTCTGATCTGTTCTTATTACCGCTATTCTTTTACTACTAGCCTTACCTGTTTTAGCAGGAGCCATTACAATATTATTACTTGATCGTAATTTTAATACATCTTTCTTTGACCCAGCTGGAGGAGGGGATCCAATCCTATACCAACACCTATTT																						4567
ASV000305	ATTATCCGGAATTCAATCACATTCAGGAGGATCTGTTGATTTAGCTATATTTAGTCTACATTTAGCAGGTATCTCTTCAATGTTAGGAGCTATGAATTTTATTACAACTATTTTAAACATGAGAGCACCAGGAATGACATTACATAAATTACCTTTATTTGGTTGAGCTATATTAGTAACTGCTGTATTATTATTACTATCATTACCAGTATTAGCCGGTGGTATAACAATGTTATTAACAGATAGAAATTTTAATACAAGCTTTTATGAGCCAGCCGGAGGTGGAGATCCAATTTTATATCAACATCTTTTC		19	167								635	169		6		210	297				135	2351	132				38			41		90						247			717	239
ASV000351	ATTAAGTAGTATAATTGCTCATTCAGGACCATCAGTAGATTTAGCAATTTTTAGTTTACATATTGCAGGTATATCATCCTTATTAGGTGCTATTAATTTTATAACGACTATTTATAATATGCGTATAATTGGATTAACATTTCATAAATTACCATTATTTGTATGATCTGTATTAATTACAGCTATTTTATTATTATTATCATTACCAGTGTTAGCAGGAGCATTAACTATGTTAATTACTGATAGAAATTTTAATACAACTTTTTTTGAACCTACCGGTGGAGGTGATCCGATATTATATCAACATCTTTTT	227	141	199		8							257	45	84	22	11	115	58	101	45	108		60	58	28	281	279	175	247	39	63	56	9		53	104	21	405	60	19	22		141	262	29	101		48
ASV000167	ACTATCAAGTATTGGTCATCAAAATTATAGAGTAGATTTCTTGATTTTTTCTTTACATATTGCAGGAATATCCTCTATTGTAGGTTCTATTAACTTTTTAGTGACTATCTTTTTGGTCAAAAATAATTTACTCAGACTTGAAAAAATACCATTATTTATTTGAAGTGTATTAATTACGGTTTTCTTATTAGTTCTATCACTACCTGTTTTAGCTGGGGGAATTACTATACTACTAACTGATCGAAACATTAATACTAGATTTTTTGACAACATATCAGGAGGTAGAGTAGTCCTATTTCAACATTTATTT	1296	1284				128	581		46				102					90		237	1360	461	187	809						126	230		289		36	11	58				2056			108	124
ASV000315	TTAAGGATATTAGGGCAAAGAGGGGTTTCAACAGATATAGTTCTTTTAGGGTTACATATTTCTGGAGTAAGTTCTCTAAGAAGAAGAATGAATTTCTTAGTAACTTGTTATGAATATCGGGTTAGTGGAAAAACTCTGGCTGTTATAAGTATATTTGTTTGATGTATTATTGTAACTGTTTTTTTATTAATTTTGAGGTTGCCTGTTTTAGCGGTGGGTGTAACAATATTGTTAACAGATCGTAATTTTAATTCTAATTTTTTTGATTCTAAAAAGGGGGGAAACGTAATTATATTTCAACATTTATTT	435							2142		171									286										1858	20			12						167
ASV000334	TTTATCAGGTATTTTAGCACATACAGGAGGAGCTGTAGATTTTGCTATTTTTAGTTTGCATTTAGCTGGTGTTTCTTCTATATTAGGTGCTATTAATTTTATTGTTACAATTATTAATATGCGTGTTCCTGGTTATATATGAGAATGCTTCCTTTATTTGTTTGATCTATTTTTATAACAGCTTTTTTATTATTATTATCGTTACCTGTTTTAGCTGCTGGTATTACTATGTTATTAACTGATAGAATTTTAATACTTCTTTTTTTGATCCTTCAGGAGGAGTGATGTCATTTTGTTTCAGCATCTTTTT		228	47			49			185		88	60	273	683		35	670		23	55		25		23			78	17	219	35	59	233	88	157	34		14		88		601	134	484	14	174		134
ASV000343	TTTAAGTGGAATATTAGCTCATTCAAGTGCTGCTGTTGATTTTGCTATTTTTAGTTTACATTTAGCAGGTATATCATCAATATTAGGTGCTATTAATTTTATGGTTACTATATTAAATATGAGAGTACCAGGCTTAAAAATGTCAATGGTACCTTTATTTGTTTGAAGTGTTTTTATTACTGCTGTATTATTATTATTAGCATTACCAGTGTTAGCAGCAGCGATTACAATGTTATTAACAGATAGAAATTTTAATACATCATTTTTTGACCCTTCTGGAGGAGGTGATCCTATATTATATCAACATTTATTT	62	95	368	135		39			141		165		60		67				26	386	378	499	311	40	14			26	92	315	41	37	36	136	70	28		66	98	55	109	35			31		6
ASV000401	TTTAAGCGGAGCTATTGCACACGCAGGACCTTCTGTAGATTTTGCAATTTTTAGTTTACATATTGCAGGTGCTTCATCAATTATGGGTGCTATTAATTTTATTACAACTATTGTGAATATGAGACACCCAGGTTGTGATTTCCACAATATGAATTTATTCGTATGGTCTGTATTTATTACAGCTATTTTATTATTATTATCTTTACCAGTGTTAGCAGGTGCTATCACTATGTTATTAACAGATAGAAATTTAAATACTTCTTTCTTTGATGCTACTGGGGGTGGTGATCCAGTTTTATACCAACACTTATTC		19	47			26						23					121	133	131	66	63		31	56		188		189	656	50		356	26		94			127			51		525	652	46
ASV000299	ATTAAGTGCTATTCAAGCTCATTCCGGCCCATCGGTTGACTTAGCTATTTTTAGTTTACATTTGGCCGGGGCATCATCGATTGCTGGCGCTATTAATTTTATTGTTACCATTGTTAATATGCGTGCTCGTGGTATGACTATGAGTCGTCTTCCATTGTTTTGTTGAGCAGTTTTAGTAACAGCTGTTTTACTATTATTATCTTTACCCGTTTTAGCTGGAGCTATTACGATGTTATTAACCGATCGTAATTTTAATACATCATTTTTTAATCCAAGCGGTGGCGGTGATCCAGTATTATATCAACATTTATCT		85	20	101	128	48	190		144			182	482	284	88		431			218	63	42		29			112		603	30	100	1603	55	22	27		37				163	12	300		71		83
ASV000332	ATTATCTGGACCTTTAGCTCATGCTGGACCTGCGGTAGACTTAGTTATTTTTAGTCTACATTTAGCTGGTGTTTCTTCAATAGCTGGAGCTTTAAATTTTATTTGTACTGTCGCAAATATGAAAGAGGGTGGTATCACATATGATCGTTTATCCTTATTCGTATGATCTATTTTTATTACAGGTTGACTTCTGATATTATCTCTTCCAGTTTTAGCCGGAGCAATTACTATGCTTCTTTTTGATAGGGGTGGTAATTGCTCTTTCTTTAATTATGAGGGTGGAGGTGATCCAGTATTGTATCAACATTTATTT	56	213	7	36	44	49	17		9	28	128	29	58	57	45	52		96	67	130	353		84	103	25		179	69	30	138	246	189	77	190	81		19	5	28			19	252	72	80	92		27
ASV000382	ATTAGCTTCAATAGCAGCACATTCAGGAGGTTCAGTAGATTTAGCTATATTTAGTTTACATTTAGCAGGGGTTTCATCTTTATTAGGAGCTGTAAATTTTATAACAACTATTTTTAATATGAGAGTTAAATATTTAGGTTTACATAGAATGTCTTTATTTGTTTGGGCAGTTTTAGTAACTGTGTTTTTATTATTATTATCTTTACCTGTATTAGCTGGAGGTATAACAATGTTGTTAACAGATCGCAATTTTAATACATCGTTTTTTGAAGTTTCAGGTGGTGGAGACCCTATATTATATCAACATTTATTT	237	152	76	21	8	61	24	306			122	90	123	125				134	132	76	164		117	141			39	84	15	108	112	55		12		91			141		8	34	161	194	181			23
ASV000426	TTTAGCCAGAAACATAGCACATGCAGGACCCTCAGTTGATCTAGCAATTTTCTCTCTCCATCTAGCAGGAGCATCTTCCATCCTTGGTGCAGTAAATTTCATTTCAACCGTAATTAATATACGATGACAAGGTCTTCAATTAGAACGAATCCCTTTATTTGTATGAGCAGTTACAATTACCGTAGTTCTTCTATTACTATCTCTACCAGTTTTAGCTGGTGCAATTACCATACTACTAACTGACCGAAATCTTAATACTTCATTCTTCGACCCCGCAGGAGGAGGAGACCCAATTCTATATCAACATTTATTT																				3632
ASV000341	ATTATCTTCTAATATTGCTCATGGTGGAGCTTCTGTTGATTTAGCAATTTTTTCTCTTCATTTAGCAGGAATTTCATCTATTTTAGGAGCTGTAAATTTTATTACAACTGTAATTAATATACGATCAACAGGAATTACTTTTGATCGAATACCGTTATTTGTATGATCAGTAGTAATTACAGCTTTATTATTACTACTATCTTTACCAGTTTTAGCTGGAGCTATTACTATATTATTAACAGATCGAAATTTAAATACTTCATTTTTCGATCCTGCAGGAGGAGGAGATCCAATTTTATACCAACATTTATTT																									5004
ASV000328	ATTATCAGGATTACAAAGTCATAGTGGACCTAGTGTAGATTTAGCTATATTTGCTTTACACTTATCAGGGGTAAGTAGTTTATTAGGTGCTATAAACTTTATAACTACAATAGCCAATATGAGAACACCTGGTATTAAATTACACAAATTAACTTTATTTGGGTGAGCAGTAGGTATTACAGCTATATTATTATTATTATCATTACCTGTATTAGCTGGTGGAATTACTATGATATTAACAGATAGAAATTTTAATACTTCATTCTTTGAAGTAGCTGGTGGTGGAGACCCTATATTATTCCAACACTTATTC																												93													5132
ASV000407	TTTAAGTGGAGTACAAAGTCACAGTGGACCTAGTGTTGATTTAGCTATATTTGCTTTACACCTTTCAGGTATAAGTAGTCTATTAGGTGCAATTAATTTTATAACTACTATACTTAATATGAGAAGTCCTGGAATAGTGCTACATAAATTAGCTTTATTTGGATGAGCTGTAGTTGTTACAGCTGTATTATTATTATTATCCTTACCCGTTCTTGCAGGTGCAATTACAATGGTTTTAACAGACAGAAATTTTAATACATCATTCTTTGAAGCTGCAGGAGGTGGTGACCCTATATTATACCAACATCTTTTC										3873
ASV000415	ATTAAGTGGAATACAAAGTCATAGTGGACCAAGTGTAGATTTAGCTATATTTGGTCTACATCTATCAGGTATAAGTAGTTTATTAGGTGCAATAAACTTTATAACTACTATACTAAATATGAGAAGTCCCGGTATAAGATTACATAAACTAGCTTTATTCGGTTGAGCTGTCGTAGTTACAGCAGTATTATTATTACTATCATTACCTGTGTTAGCAGGTGCAATAACAATGTTATTAACTGATAGAAATTTTAATACATCATTCTTTGAAGCAGCAGGAGGTGGTGATCCTATACTTTACCAACACCTTTTC					18											3722
ASV000359	TTTAAGTGGAGTACAAAGTCACAGTGGGCCTAGTGTGGATTTAGCCATATTTGCTTTACATCTTTCAGGTATAAGTAGTTTATTAGGTGCAATTAATTTTATAACTACTATACTAAATATGAGAAGTCCTGGAATAAGACTACATAAATTAGCTTTATTTGGATGAGCTGTTGTTGTTACAGCTGTATTATTACTATTATCATTACCAGTTCTTGCTGGTGCAATTACTATGGTTTTAACTGATAGAAATTTTAATACTTCATTCTTTGAAGCAGCAGGTGGTGGTGATCCTATACTTTACCAACATCTTTTC			239								168											1704	38														8				1944	176					490
ASV000317	ATTATCAGGAATTCAAGCACATTCAGGTGGATCTGTTGATTTAGCTATTTTTAGTTTACATTTAACAGGTGTATCTTCATTATTAGGAGCTATTAATTTTATTACTACAGTTTTAAATATGAGAACTAATGGTATGAGTTTACATAAATTATCATTATTTGTATGAAGTGTATTTGTAACTGCTATTTTATTATTATTAGCTTTACCTGTATTAGCTGGTGGTATAACAATGTTATTAACAGATAGAAACTTTAATACTAGTTTCTATGATCCAGCTGGAGGTGGAGATCCTATATTATTCCAACATCTTTTC		2653				6	190	48																						860		44	1328				269					21
ASV000430	TTTATCTGGATTACAAAGTCACAGTGGACCTAGTGTTGACTTGGCTATATTCGCCTTACATTTATCAGGGGTAAGTAGTTTATTAGGTGCTGTAAACTTTATTACTACTATAGCTAATATGAGAACACCTGGTATAAAATTACACAAATTAGCATTATTTGGATGAGCTGTAGTTATTACAGCTGTATTATTATTATTATCATTACCTGTATTAGCTGGTGGTATAACAATGATATTAACAGACAGAAACTTTAACACTTCATTCTTCGAAGTAGCTGGAGGAGGAGATCCTATCTTATTCCAACATTTATTC								885											301	435						152					212										95		227	230		163
ASV000303	TTTAAGAAGATTTATTGGGCACTCGAACAATACTGTTGACTTAGTTATTTTTAGTTTACATTTGGCTGGGGTGAGATCAATTGCAGGGTCTATTAATTTCCTTTGTACTATGAATAACCTAAAAAGGCCATCTTTGACTTGATTTAATATGCCCTTATTTTTGGTCAGAGTTTGAGTAACGGCCTTTTTATTGGTTTTAAGACTGCCAGTTTTAGCGGGTGGTATTACCATGTTGCTGTTTGACCGAAATCTGAACACCTCTTTTTTTGACCCTTTGGGGGGCGGAGATCCAATTTTATTTCAACACCTCTTT	275	63																173	52	69					1246		332									49		129						299
ASV000368	TTTAGCCGGATTACAAAGTCATAGTGGGCCAAGTGTAGACTTAGCCATATTTGCTTTACATTTATCTGGTGTAAGTAGTTTATTAGGAGCAATTAATTTTATAACTACTATCGTTAATATGAGAACACCAGGAATAAGATTACACAAATTAGCACTATTTGGATGAGCTGTAGTTATTACTGCAGTATTACTATTATTGTCATTACCTGTATTAGCTGGTGGTATAACTATGGTTTTAACTGATAGAAATTTTAATACATCATTCTTTGAAGTTGCTGGTGGTGGTGATCCTATATTATTCCAACATCTTTTC	18	8		18	12			161		324					403		19		57	314	23		30	10	99	423	24			15	166			15				310		17			165	12		68	13	42
ASV000387	TTTAAGTGGAGTACAAAGTCATAGTGGACCTAGTGTTGATCTAGCTATCTTTGCCTTACACTTATCAGGTATAAGTAGTTTATTAGGTGCAATAAATTTTATTACTACTATACTTAATATGAGAAGTCCAGGTATAAAATTACACAAATTGGCTTTATTTGGATGAGCTGTAGTAGTTACAGCGGTATTATTATTACTATCATTACCTGTACTTGCCGGTGCAATTACTATGGTTTTAACTGATAGAAATTTTAACACATCATTCTTTGAAGCTGCAGGTGGTGGTGATCCAATACTTTACCAACATCTTTTC			34																			4269
ASV000405	ACTTAGTGCCGTAGTTGCCCATTCTGGGGGTTCTGTTGATTTAGCTATATTTAGTTTACATTTGGCTGGTATTTCTTCTTTGCTAGGCGCTATAAACTTTATTACTACAGTATTCAATATGCGGTTGCCCGGTTTAACTATGCATAAGTTGCCTTTATTTGTTTGGGCTGTTTTGATAACGGCATTTCTATTACTTTTTTCATTACCGGTTTTAGCTGGTGCTATTACAATGTTATTAACGGATAGAAATTTTAATACTAGTTTTTTTGACCCTTCTGGTGGAGGAGATCCTATTTTATACCAACATTTATTT	48	145	168	24		18	111	21				136	51	22	21		132	58	66	194	252	67	68	18	32	172	242	89	45	125	7	82	13	70	15			188	33	38			59	139	16	259	17	22
ASV000263	ACTATCAGGGCTGCAAAGTCACAGTGGACCTAGTGTAGATCTAGCAATATTTGCTTTACACCTAGCAGGAATAAGTAGCTTACTAGGGGCTATGAATTTCATCACTACGATACTGAACATGAGAAGTCCAGGAATAAGACTACATAAACTAGCTTTATTTGGATGAGCAGTGGTAATAACAGCAGTGTTATTATTATTATCTTTGCCCGTTTTAGCTGGAGCGATTACAATGTTATTAACGGATAGAAACTTCAATACTTCATTCTTTGAAGTAGCAGGTGGAGGAGATCCTATATTATATCAACACCTTTTC			27	11		4	4		45	68	66	34		13		208	82			42	110	4377	317		49					46		10		17	24	97	58	422		52	333	63	11	8			281
ASV000346	GTTATCAGGAATACAATCACATTCAGGAGGGAGTGTTGATTTAGCTATTTTTAGTTTACATTTAGCAGGGGTATCTTCTTTATTAGGAGCTATTAATTTTATAAGTACTACTTTAAATATGAGAACTAATGGAATGTCTTTACATAAATTACCTTTATTTGTTTGGGCTATTTTTGTAACAGCAATTTTATTATTATTATCATTGCCTGTATTAGCTGGTGCAATTACAATGCTTCTTACAGATAGAAACTTTAATACTAGTTTTTATGATCCAGCTGGTGGTGGTGATCCTATTTTATATCAACATCTATTC	4746																												86						137									40	7
ASV000267	TTTATCTGCTTTTGAAGGGGATGGTGTAGATTTAGCTATTTTTAGTTTACATTTAGCTGGAGCAGCTTCTCTTTTAGGTGCTATCAATTTTATTACAACAATATTTAATATGAGAGTTGCTGGAATGAGTATGCATAAACTTCCATTGTTAGTTTGATCAATGTTGGTAACTGCTTTTTTATTAGTTTTTTCTTTGCCAGTTTTAGCAGCTGCAATTACAATGTTATTAACTGATAGAAACTTTAATACAACATTTTATTCTCCAGCTGGTGGAGGTGATCCAGTTTTATATCAACATTTGTTT			86		16	237		549	1611		142						159												118				70	2112								1422			293		4
ASV000329	TTTATCTGGAATTCAAAGCCATAGTGGACCTAGTGTAGATTTAGCTATATTTGCTTTACATTTATCAGGAATAAGTTCACTTTTAGGTTCTATAAATTTTATAACAACAATAATTAATATGAGAACACCAGGGATAAGACTACATAAATTAGCCTTATTTGGTTGAGCTGTAGTAATTACTGCTGTATTATTATTATTATCTTTACCTGTTCTTGCAGGAGGAATAACAATGGTTTTAACTGATAGAAATTTTAATACTTCATTTTTTGAAGTAGCAGGTGGTGGAGATCCTATATTATTCCAACATCTTTTC								80	78	1474			20	20					51
ASV000345	TTTATCAGGTGTACAAAGTCACAGTGGACCTAGTGTAGATTTAGCTATATTTGCATTACATTTATCAGGGATAAGTAGTTTATTAGGAGCAATTAATTTTATTACTACAATAGCTAATATGAGAACTCCAGGTATAAAATTACATAAATTATCTTTATTTGGATGAGCTGTAGTTATAACAGCTGTGTTATTATTATTATCTTTACCTGTTTTAGCTGCTGCAATTACTATGCTTTTAACAGATAGAAATTTTAACACATCATTCTTTGAACCAGCTGGTGGTGGTGATCCTATTTTATTCCAGCATCTTTTC						2156		495	41	58	793		63			71																	115			752						441
ASV000306	TTTATCTGGAATACAAAGTCATAGTGGACCTAGTGTAGATTTAGCAATTTTTGCTTTACATTTATCAGGGGTTAGTAGTTTATTAGGTGCAATAAATTTTATAACAACTATAGTAAATATGAGATCTCCTGGTATTAAATTACACGGGTTAACTTTATTTGGATGAGCTGTAGTAATCACAGCTGTATTATTGTTATTATCTTTACCTGTTTTAGCTGGAGGAATTACAATGGTATTAACAGATAGAAATTTTAATACTTCATTTTTTGAACCAGCTGGTGGAGGTGATCCTATATTATTCCAACATTTATTT			27		18	1678		25		27			29	25	15		396	669	46	31	99	25	147	33	15			44	703	30	1192	59			23		9		10	8			39				12
ASV000392	TTTATCAGGTATACAAAGTCATAGTGGTCCAAGTGTAGATTTAGCTATATTTGGATTACATCTATCAGGTATTTCTAGTTTATTAGGAGCTATGAATTTCATTACAACTACATTTAATATGAGAAGTCCTGGAATTAGATTACATAAACTAATATTATTTGCATGAGCAGTAGTTATTACAGCTGTCTTATTATTATTATCATTACCTGTTTTAGCCGGTGGAATTACAATGGTATTAACAGATAGAAATTTTAATACATCATTCTTTGAGGTAGCAGGTGGTGGTGATCCTATATTATACCAACATCTTTTC												9														430			1050	8						9									581	155
ASV000386	TCTAAGTGGAGTACAAAGTCACAGTGGACCTAGTGTGGATTTAGCTATATTTGCTTTACACCTTTCAGGTGTAAGTAGTTTATTAGGTGCAGTTAATTTTATAACTACTATACTTAATATGAGAAGTCCTGGAATAGTGCTACATAAACTAGCTTTATTTGGATGAGCTGTAGTTGTTACAGCTGTATTATTATTATTATCATTACCAGTTCTTGCCGGTGCAATTACAATGGTTTTAACTGATAGGAATTTTAATACATCATTCTTTGAAGCCGCAGGAGGTGGTGATCCTATATTATATCAACATCTTTTC							4														4379	15
ASV000424	GCTATCTAGCATACAAAGCCATAGTGGAGCTAGCGTAGATTTAGCTATTTTTGCATTACATTTATCTGGACTTAGTTCATTATTAGGTGCAATGAATTTTATGACTACAGTTTTCAATATGAGAGGTGCTGGAATGACATTACATACTGTTGCCTTATTTGCTTGAGCTGTTTTAGTAACAGCTGTTCTATTGTTATTATCTTTACCTGTATTAGCTGGAGCTATTACAATGTTATTGACAGATAGAAACTTTAATACTTCATTTTTTGAAGTAGCTGGTGGAGGTGATCCTGTGTTATTTCAACATTTATTT											117											3275																			93	320
ASV000347	ATTAAGTTCTATTGAAGGACATTCTGGTCCAGCAGTAGATTTAGCAATATTTAGTTTACACTTATCAGGTGCATCTTCTATAGCAGGAGCAATAAACTTTATTGTAACTATTGTAAATATGCGTGCACATGGTATGGAATTCTTTAGATTACCATTATTTGTATGATCTGTATTTATAACAGCAATCTTATTATTATTATCATTACCAGTATTAGCTGGAGCAATTACTATGTTATTATTTGATAGAAATTTAGGTACTGTTTTCTTTAATGCCGCTGGTGGAGGTGATCCAGTTTTATATCAACATTTATTT	59	26	45			67	29				31	12		42	246	16	206	216	82	477	591	49	77	53	150	47	59	360	263	106	433	59		9	9				32	23	15		174	143	76	47
ASV000389	TTTATCAGGATTACAAAGTCATAGTGGACCTAGTGTAGATTTAGCTATATTTGCTTTACATTTATCAGGTATAAGTAGTTTATTAGGTGCTGTAAATTTTATTACTACAGTAATAAACATGAGAACACCGGGAATAAGATTACATAAATTAGCTTTATTCGGATGAGCAGTAGTTATAACAGCTGTATTATTATTATTATCTTTACCTGTGTTAGCTGGTGGAATAACAATGTTATTAACTGATAGAAATTTTAATACATCTTTCTTTGAAACAGCTGGTGGAGGTGATCCTCTATTATTCCAACACTTATTC				427	173										829			57			22					86	39				355		10	12				17		116							13	77
ASV000357	ATTAGCTTCCTTTACAGGACACAATAATGCTTCTGTTGATCTAGGAATTTTTTCTTTACATATTGCAGGTATTTCTTCTATTTTAGGATCTATTAATTTTATAGTTACTATGTTAAACATGCGTATTATAAACTTAGAAAACGTATATTTATATATCTGAAGAATTTTCATTACTGTATTTTTATTAGTCTTATCCTTACCTGTACTTGCAGGTGCTATTACTATATTATTAACAGACCGAAATTTAAATACTAGATTTTTTGATTCTATAAGAGGTGGAAGACCTATCCTATATCAACATTTATTT		103							102		112	37	144		8														3462			41	78	124		12						323			225		11
ASV000431	TCTCTCAAATCAAACCTTTCACGGAGGTTCATCAATTGACCTGACTATTTTTTCACTTCACTTAGCCGGAGCCTCATCAATCTTAGGAGCTATTAACTTCATTACTACTATTATAAATATACGACCTTACATAATCTCCTTTGAACGACTTTCTTTATTCACCTGATCTGTACTTGTAACAGCTATTCTATTACTACTCTCACTTCCAGTATTAGCTGGAGCTATCACTATACTTCTAACAGATCGAAACTTTAACACTTCTTTCTTTGACCCAATTGGGGGTGGTGATCCAATCTTGTATCAACACTTATTC			502																			342								9								27			2658						199
ASV000322	ATTATCATCAATGAATACCACTCTGGTGGTGCTGTTGATTTTGCGATTTTAGCTTACACTTGGCAGGTGTAGCCTCGCTATTAGGTGCTATAAATTTCATCGTTACGGTATTAAACATGAGAGTGCCGGGTATGAAAATGAATTATATTCCGTTGTTTGTATGATCTGTTTTAATTACAGCTGTATTGTTATTACTTCTCTACCAGTGTTAGCAGCAGCTATTACAATGCTTTTAACTGATAGAAATTTAATACATCTTTTTTTGATCCTTCTGGTGGTGGTGATCCTATTCTGTATCAGCATTTATTC	45	227	270	68	41	318	58	16			150	115	332					17	32	71	51	111	113	359			249	5	158	322	107	390	181	347	199	12	36			9	140		108			14
ASV000399	TTTAGCCGGATTACAAAGTCATAGCGGACCAAGTGTAGACTTAGCTATATTCGCTTTACATTTATCAGGTGTAAGTAGTTTATTAGGAGCCATTAATTTTATAACTACCATCGTTAATATGAGAACACCAGGTATAAGATTACACAAATTGGCACTATTTGGATGAGCTGTAGTTATTACTGCAGTATTACTATTATTATCATTACCTGTATTAGCTGGTGGTATAACTATGGTATTAACCGATAGAAACTTTAACACATCATTCTTTGAAGTAGCTGGTGGTGGTGATCCTATATTATTCCAACATTTATTC	23	17	49	144	102	46	83	158	49	106	299	30	19		233					465	180	81	352	8	53	20	124	56	10		24		53	332		14	10				233		31				108	38
ASV000380	TCTTTCTGGGATTGAAGCACATTCTGGCGCTTCAGTAGACTTGGCTATTTTTAGCTTGCACCTTTCGGGTGTTTCGTCGATACTTGGAGCTATTAATTTTATTACTACTATTTACAATATGCGACCAGCAGGGCATAACCTAGATCGTATTCCACTTTTTGTCTGGTCTGTACTTATTACTGCAACTTTGCTTTTGTTGTCACTTCCAGTGCTTGCAGGTGCTATTACTATGCTTCTTACTGATCGAAATTTTAATACAACTTTTTTTGACCCTGTTGGAGGAGGGGATCCTATTTTGTATCAGCATCTGTTT	337	118	76		61	151	27					151	96	24	39				158	20		76	133	178	148	198	219		54	32	82		34	200		287					11		433	174	245	151		54
ASV000360	ATTATCTTCAGTACAAGCGCACTCAGGGCCTTCAGTTGATTTAGCAATTTTTAGTTTTCATCTTTCAGGTACAAGTTCAATTTTAGGTTCAATTAATTTCATTGTAACTATTTTTAATATGAGAGCACCAGGACTTTTCATGCATAAATTACCACTTTTTGTATGAGCACTTTTAATTACAACATTTTTACTCTTACTCTCATTACCAGTTTTTGCTGGAGCTATTACAATGTTATTAACAGATCGTAATTTTAATACAAGCTTTTACGATCCAGCCGGAGGAGGAGATCCTGTATTATACCAACATCTCTTC			270				180		112			71	71	200	54		465		23								116		134	355	45	97	51		57	123		346			158		473	384	60	141	61
ASV000383	TTTAAGTGGAATATCAGCACATTCTGGAGCATCAGTAGATTTTGCTATATTTAGTTTACATTTAGCAGGTCTATCATCAATATTAGGAGCAATAAATTTTTTAGTTACAATATTAAATATGAGAGTACCAGGCTTAAAAATGTCAATGATACCATTATTTGTATGAAGTGTATTTATAACAGCAATATTACTTTTATTATCATTACCTGTATTAGCAGCAGCTATTACAATGCTTTTAACAGATAGAAATTTTAATACATCTTTTTTTGATCCTTCAGGTGGAGGTGATCCTATATTATATCAACATTTATTT		177		7	122	225		74			205	316	188	18			82	92	21	22		26		45			478	19	175		63	253	219	56	16	65	8				16	288	459		112
ASV000453	TTTAAGCGACTCTATTTATCACCCGGGCCCTGCCGTAGACATGGCAATTTTTAGTCTTCATCTCGCTGGGGCGTCCTCTCTTTTAGGCGCCATCAATTTTATAGTTACTATAACTCACCTACGCGCCACAAATATCTATTTTTATAAATTACCACTATTTTGCTGATCAATCTACGTTACCGCCTTTTTGCTACTTTTGTCTTTGCCGGTATTGGCGGCGGCGATTACAATGTTACTAACGGATAGAAACTTTAATACTAGCTTTTTTGACCCGGCGGGCGGTGGGGACCCCATACTTTATCAGCACCTATTC	234		600				341				66			157				121	175	69				378					65	521	296	11
ASV000361	ATTATCAGCTGTTGAAGGTATTGGAGTTGATTGTGCTATATTTAGTTTACATTTAGCTGGGGCAGCTTCTTTATTAGGTGCAATTAATTTTATTACTACTATTTTTAATATGAGAACTCCAGGTATGACTATGTATTCATTACCTTTATTTATTTGATCTATGTTAGTAACAGCATTTTTATTAGCATTTTCTTTACCTGTTTTAGCAGCTGCAATAACGATGTTATTAACTGATAGAAATTTTAATACATCATTTTATTCAGTTGCTGGTGGTGGTGATCCTATTTTATTTCAACATTTATTT	99	248	262			208		130			75	185		46					632	348	56	19	14	128			124	28	814	52	146		46			32	19		34		135		47	105	90
ASV000393	TTTATCTAGTATACAAAGTCATAGTGGACCTAGTGTAGATTTAGCTATTTTCGCTTTACATTTATCAGGTGTAAGTAGTTTATTAGGTGCTATTAATTTTATAGTAACAATAGTTAATATGAGAGCACCAGGAATGACATTCCATAATATGCCATTATTTGGATGAGCTGTACTTATTACAGCTGTATTATTATTATTATCATTACCTGTTTTAGCAGCAGGGATTACAATGGTTTTAACCGACAGAAATTTTAATACATCATTTTTTGAAGTAGGGGGAGGAGGAGACCCTATATTATTTCAACATCTATTC			28			1725							20	5				263	71		600		24	121				154	254										12					209	36
ASV000406	TCTAGCAGGAATCCAGTCTCATTCCGGTGGTTCTGTAGATTTAAGTATCTTCTCTCTACACCTAGCGGGTGTATCTAGTTTACTAGGTGCAATGAATTTCATTACAACAGTATTGAATATGAGAGCTCCAGGTATGACATTACATAAATTACCATTATTCGTATGAGCTATTTTCGTAACAGCTATATTGTTATTATTATCATTACCCGTATTAGCCGGTGCTATTACTATGCTATTAACAGATAGACAGTTTAATACATCATTCTATGATCCTAGTGCAGGAGGGGACCCGATCTTATATCAGCATTTATTC		8	113						278	118	117	87	185			394	548					693	19						203	9		84	46				374				345	226			7		267
ASV000466	TCTCTCAATAAATATAGCTCATGGGGGAGCCTCTGTAGATTTAGCAATTTTTAGCCTACATATAGCAGGAGTATCCTCAATTTTAGGGGCTATTAACTTCATTTCAACTACTATTAATATACGCCCATATGGTATATCTTTTGATCGAATATCCCTATTTATTTGAGCTGTAAAAATTACAGCTATCCTCTTACTATTATCTTTACCTGTTTTAGCAGGAGCCATCACCATATTACTAACAGATCGAAACGTAAATACATCATTTTTTGACCCCGCAGGGGGAGGAGATCCCATCTTATATCAACATCTATTT		2									10	82	74				805						87												824										95		277
ASV000374	ATTAAGTGGTATTTTAGCACATTCTGGTGGTGCTGTAGATTTTGCTATTTTTGCTTTACATTTATCAGGTTTATCTTCTATATTAGGAGCTATAAATTTTATGGTAACAATATTAAATATGAGAGTACCAGGTTATAAAATGTCAATGATTCCTTTATTTGTATGAAGTATTTTTATAACTGCAATATTATTATTATTATCATTACCTGTATTAGCTGCTGCAATTACAATGCTTTTAACCGATAGAAATTTTAATACTTCATTTTTTGATCCTTCTGGTGGAGGTGATCCTATTTTATATCAACATTTATTT	18	22	44	16	8	16	11		10		126	53	119	17		135	483	4	16	90	33	650	54	8			167		183	231	160	14	105	177		78	15	166	73	57	581	191		21	212	10	46	20
ASV000320	TTTAAGTGGAATAGTAGCCCATTCAGGTGGAGCAGTAGATTTTGCTATATTTAGTTTACATTTAGCTGGATTATCTTCTATTTTAGGTGCCATTAATTTTATGGTTACAATTTTAAATATGAGAGTACCTGGTTTAAAATTATCAATGATACCATTATTTGTTTGAAGTGTTTTTATTACTGCTATTTTACTTTTATTATCTTTACCAGTTTTAGCAGCAGCTATTACAATGCTTTTAACAGATCGTAATTTTAATACATCATTTTTTGATCCTTCAGGTGGAGGTGATCCTATTTTATATCAACATTTATTC		70	76	55	94							121	40	28	193			201		306	306		532	119			64				926								27	533	15				18	49		130
ASV000337	TCTAGCTAGTATCCAAAGTCATTCTGGATCTTCTGTTGATATGGCTATTTTTAGTTTGCATTTAGCAGGTGTTTCTTCATTGTTGGGTGCGATTAATTTTATTGTTACAATTACTAATATGCGTTCTTATCCGATGTTTAAAATGCCTTTGTTTGTTTGGTCTGTTTATATTACTTCATTCTTACTTTTATTATCTTTACCGGTATTAGCAGCTGCTATTACTATGTTATTAACTGATAGAAATTTGAATACAACTTTCTATGAACCTATAGGTGGTGGAGATCCTATATTATATCAACATTTATTT	59	346	111	18	151	109	90	85	20	100		53	73	38	62		31	80	113	260	290	62	82	66		65	399	84	70	73	205	65	69	168	103		52		29	11	45	11	173	57	137			101
ASV000381	TTTATCTTCAGAACAAGCTCATTCTGGACCTTCAGTGGATATGGCTATTTTTTCATTGCATCTGTCGGGTATTTCTTCTATTTTAGGAGCAATAAACTTTATAACTACTATTTATAATATGAGGTTTCCTGGAATGACATGACATAGATTACCCTTGTTTGTATGATCTGTATTTATTACTGCAATTTTATTATTACTTTCTCTTCCAGTTTTAGCAGGAGGTATAACTATGTTATTAACTGATAGAAATTTTAATACTACATTCTTTGATCCAGCAGGAGGAGGAGATCCTATACTTTATCAACATCTTTTT			12	237	11	665						127	142					167	211	38		16		673					9		34						17				4			6
ASV000429	ACTAGCCAACTATTTTGCTCATAGGGGGTCCGCCGTAGACTTAACAATTTTTTCTCTTCATGTGGCAGGAATTTCTTCTATTTTAGGTGCTGTAAACTTTATTTCAACTATCCTTAATATACGCTCACCAGCAATAAACTTAGAAAACATACCTCTATTTGTTTGATCAGTTCTCATTACAGCAATTCTTTTATTATTAGCTCTACCAGTATTAGCAGGAGCTATCACTATACTTCTCCTAGATCGAAACTTCAACACTTCTTTCTTTGATCCTGCCGGAGGAGGAGATCCTATTTTATATCAGCACCTTTTT													2562	843			424																									49
ASV000371	ATTATCTGCTATAGCTTCAGATGGTTCTGTTGATTTAGCAATTTTTAGTTTACATATTGCAGGTATATCTTCTATTTTAGGTGCTATTAATTTTATAGTAACTACTATAAATATGAGAGCACCTGGCCTTAGAATGGGTTTAGTACCACTTTTTGTATGATCTATATTAATTACAGCTATATTATTATTATTATCATTACCAGTACTTGCTGCTGGTATTACTATGTTACTTACAGATAGAAATTTTAATAGTTCATTCTTTAATCCTTCAGGTGGTGGTGATCCTATTTTATATCAACATCTCTTC	396	205	413			159	37				45									209	150					241	112				53	67		66		153	15	117	148			21	714	259	161	237		66
ASV000398	ATTAAGCGGAATTGAAGCACATTCTGGCCCAGCCGTTGATTGCGCAATTTTTAGTCTACATCTTTCAGGTGCTTCGTCAATTGCGGGCGCTATTAATTTTTTAGTAACTATTATTAATATGCGGGGAACAGGGTTAACCTTTTACCGCTTACCGTTATTTGTTTGATCGGTATTTATTACTGCGATATTATTACTTTTATCATTACCTGTTTTAGCGGGTGCTATAACAATGTTACTTTTTGATCGAAACACAGGAACTATGTTTTTTAATCCATCGGGTGGAGGAGATCCTATTTTATATCAACATTTATTC		49				33					10	94	55							48	91	524							50	146			11		26	35	14		14		2703						121
ASV000418	ATTATCAGGAATACAAAGTCACAGTGGGCCTAGTGTTGATTTAGCCATATTTGGTTTACATTTATCAGGTGTAAGTAGTTTATTAGGAGCAGTAAACTTTATTACTACTATATTAAATATGAGAAGTCCTGGAATAAGATTACATAAATTAGCTTTATTTGGTTGAGCTGTATTAGTTACTGCAGTTCTTCTTTTATTATCTTTACCAGTATTAGCTGGAGGAATAACTATGGTATTAACAGATAGAAATTTTAATACTTCATTTTTTGAAACAGCTGGTGGAGGTGATCCTATATTATACCAACATCTTTTC	50	8			117							430																		75					206								622	106	479	1957
ASV000377	ATTATCTGGAATACAAAGTCATAGTGGGCCAAGTGTAGATTTAGCTATTTTTGCTTTACATTTATCTGGATTAAGTTCTATGTTAGGAGCTATGAATTTTATTACTACTATATTAAATATGAGATCTCCAGGTATAAAATTACATAAAGTTACTTTGTTCGGATGAGCTACAGTTATTACTGCTGTTTTATTATTATTATCTTTACCTGTGTTAGCTGGTGCAATTACCATGTTATTAACAGATAGAAATTTTAATACCTCATTCTTTGAAGTAGCTGGGGGAGGAGATCCTATATTATTTCAGCATTTATTC	105					157				14		265	176			116				587			146			50	327		243	109	227		131	144		175							673	105	193	164
ASV000403	TTTAAGTGCAATACAAAGTCACAGTGGTCCTAGTGTAGATTTAGCTATATTTGCTTTACATTTAGCAGGAGTTAGCTCGTTATTAGGTGCCATGAATTTTATAACTACAATCTTAAATATGAGAGCTCCAGGTATAAGATTACATAAGGTAGCATTGTTTGGATGAGCAGTTCTAGTTACAGCAATATTACTTTTACTATCTCTTCCTGTATTAGCTGGGGCGATAACTATGTTATTAACAGATAGAAACTTCAATACTTCATTCTTTGAAGTAGCAGGAGGAGGAGACCCTATTCTATTTCAACATTTATTT		418	20				41													433			103							801			490		42		1924					22
ASV000307	ATTAAGGGGGGTTTTAGGGCATACTAGGAATACTGTGGATTTAGTCATTTTCAGTTTGCATTTAGCGGGGGTAAGTTCTATTGCTGGGTCTATTAATTTTCTTTGCACTATAAATAATTTAAAAACTGCAGCTTTAAGTTGATTTAACATGCCTTTATTTTTAGTTAGGGTTTGAGTGACGGCTTTCCTGTTAGTATTAAGGCTGCCGGTTTTAGCTGGAGGTATTACTATACTGCTATTTGATCGAAATTTAAATACCTCTTTCTTTGATCCTTTAGGAGGGGGTGATCCTGTGTTGTTTCAGCATTTATTC	8												67					1544	55		1965	70		34			620	348			607								162	171
ASV000409	TTTATCTAGTATACAAAGTCATAGTGGACCTAGTGTAGATTTAGCTATTTTCGCTTTACATTTATCAGGTGTAAGTAGTTTATTAGGTGCTATTAATTTTATAGTAACAATAGTTAATATGAGAGCACCAGGAATGACATTCCATAATATGCCATTATTTGGATGAGCTGTACTTATTACAGCTGTATTATTATTATTATCATTACCTGTTTTAGCAGCAGGGATTACAATGGTTTTAACTGACAGAAATTTTAATACATCATTTTTTGAAGTAGGGGGAGGAGGAGACCCTATATTATTTCAACATCTATTC
ASV000439	TCTATCAGCAAACATATCCCATGCTGGAGCATCAGTTGATCTCACCATTTTTAGACTTCATTTAGCCGGTATATCATCAATTTTAGGGGCTATTAACTTTATCACCACTATTATTAATATACGAACTGCTGGAATAAGATGGGATCAAATTCCATTATTTATTTGATCAGTATTTATTACCTCAATTCTTTTACTTCTGTCTCTCCCAGTTCTAGCTGGCGCCATCACAATACTTCTGACAGACCGAAACTTAAACACATCCTTCTTTGACCCCGCTGGTGGGGGTGACCCAATTTTGTACCAACACTTATTC	26	15			22					153	162		33								274		678		38	42	101	80		1129	106	8				12			24		2			39	25	561
ASV000375	ATTATCAGGAATACAAAGTCATAGTGGTCCAAGTGTAGATTTAGCTATATTCGGGTTACATTTAAGTGGTATAAGTAGTATGTTAGGAGCTATAAATTTCATAACTACAATATTAAATATGAGAAGTCCAGGTATATCTTTACATAAATTAGCTTTATTTGGTTGAGCTATAATAATAACAGCAGTGTTATTATTATTATCATTACCTGTATTAGCTGGGGCAATTACTATGCTTTTAACAGATAGAAATTTTAATACATCTTTCTTTGAAGCAGCGGGAGGTGGTGACCCTATATTGTTTCAACATCTTTTT																1977													2885
ASV000394	ATTGAGTGGTAGTGATTCACATTCAGGAGCTGCTGTTGATTTTGCAATATTTAGTCTGCATATTGCAGGTGCTTCATCAATTGCAGGTGCTATTAATTTTATAGTTACTATTATTAATATGCGAAATAAAAACTGTACATTTTATAGAATGCCTTTGTTTGTATGAGCCGTATTAATTACGGCAGTTTTATTACTTTTAGCTTTACCAGTGTTAGCCGGTGCAATTACAATGCTTTTGTTTGATAGAAATTTAGAAACTACTTTTTTTAATCCAGCCGCTGGCGGTGATCCTGTCTTATATCAACACTTATTC					298						213		79			473	478					197					1140		371	18				263	114						495	302			39
ASV000427	ATTGAGCAGTATTGAAGCTCATTCAGGTGGTTCTGTGGATTTGGCCATTTTTAGTTTACATTTAGCTGGTGTATCTTCATTGTTGGGTGCTGTTAATTTTATAACTACGATCGTGAATATGAGAACACCTGGAATGACATATCATAGAATGCCTTTATTTGTTTGGTCAGTTTTAATTACGGCTGTGTTGTTGTTGTTATCATTGCCTGTATTAGCTGGTGGTATTACGATGTTGTTAACGGATAGAAATTTTAATACAACTTTTTTTGATCCTGCTGGTGGTGGTGATCCTATTTTATATCAGCATTTATTT	264	137		17	72	131	54	173	13	104	54			38	64			68	126	237	166	4	132	150	97	41	202	2	54	9	168	67	52	108	78	33			25				73	111	48	51		54
ASV000434	ATTAGCAGGTATAGAAAGTCATTCAGGTGGTTCTGTAGATTTAGCAATTTTTAGTTTACATTTAGCGGGTGCTTCATCTATTTTAGGAGCTATTAATTTTATAACAACTATTATAAATATGCGTGCTCCTAGTTTAAAAATGCATTGAATACCTTTATTTGTTTGAGCAATTTTTATTACAGCATTTTTATTACTATTATCATTACCTGTATTAGCTGGTGCTATTACAATGTTATTAACCGATAGAAATTTTAATACAACATTTTTTGATCCTGCAGGCGGAGGAGATCCAATTTTATACCAACATTTATTT	130	103	9	19		21				28	117	104		77					46	40	29		35	129	83	44	144		16	86	121	39	28	99	95	27		11	30	24			199	266	45	32		74
ASV000410	TTTAAGTGGAGTACAAAGTCATAGTGGACCTGGTGTAGACTTGGCTATATTTGCTTTACATCTAGCAGGTATAAGTAGTTTATTAGGTGCTATAAATTTCATAACTACCATACTTAATATGAGAAGTCCTGGTATAAGATTACACAAATTAGCTTTATTTGGATGAGCTGTAGTAGTTACAGCAGTATTATTATTACTATCATTACCTGTGTTGGCCGGTGCAATTACTATGCTTTTAACTGATAGAAATTTTAATACATCATTCTTTGAAGCTGCAGGTGGTGGTGATCCTATACTTTATCAACATCTTTTT																4256
ASV000413	ATTAGCGGGTATCCAATCACATTCGGGTGGTTCTGTTGATTTAGCTATTTTCTCTTTACATTTAAGCGGGGTTTCCTCTTTATTAGGTGCTATGAATTTTATTAGTACAGTTCTTAACATGAGAGCCGGTGGGTTAAGCTTACATAAAATAAGTCTATTCTCTTGAGCAATCTTCGTTACAGCTATTTTACTATTATTATCATTACCTGTTTTAGCAGGTGCTATAACTATGTTATTATGTGATAGAAATTTCAATACTAGTTTCTACGATCCAGCTGGAGGGGGTGATCCAGTTCTTTATCAGCATCTTTTC	282	180				189	209	349				299		483			23		145		46	88							586			22			43		106	283	80					127
ASV000559	TCTTAGCGGCCCTATTATACATGCTGGGCCATCTGTGGATTTTGCAATTTTTAGTTTACATATAGCAGGAGCTTCTTCTATTTTAGGGGCAATTAATTTTATTACTACTATTATGAATATAAGAATAATTGATGTACATTTTCATAATATAAATTTATTTGTTTGGTCTGTATTTATTACCGCATGGTTATTATTATTATCATTACCAGTATTAGCTGGTGCGATTACAATATTATTAACCGATAGAAATTTTAATACTACCTTTTTTGATGCTGCAGGTGGTGGTGATCCTGTATTATACCAACATTTATTT		26	11			20						120	40	49			17			362	22		18			28	224				28	32	13		7	32		96					58	69	88	15
ASV000416	TTTAAGTGGGGTACAAAGTCACAGTGGTCCTAGTGTAGATTTAGCCATTTTCGCTTTACACTTATCAGGTATAAGTAGTTTATTAGGAGCCATCAATTTTATTACTACTATACTTAATATGAGAAGTCCTGGTATTCGACTACACAAATTAGCTTTATTTGGATGAGCAGTAGTTGTTACTGCTGTGCTATTATTACTGTCATTACCAGTTTTAGCCGGTGCTATTACTATGGTATTAACTGATAGAAATTTTAATACATCATTCTTTGAGGCAGCGGGTGGTGGAGATCCTATTTTATATCAACACCTATTT																							4132																			5
ASV000506	ATTAAGTTCGGTAGTGGCACACTCTGGTCCTTCTGTTGATCTTGCAATTTTTAGTTTGCACTTATCTGGAGCTTCTTCTATTTTGGGTGCAATTAACTTTATTACTACCATTCAAAATATACGTGCACCGGGTATAAGCATACACCGTTTGCCGCTTTTTGTATGGGCTATTTATATTACTGCCTTTTTATTATTGCTTTCTTTGCCTGTCTTGGCTGGAGCAATTACTATACTGTTAACTGACCGAAACTTTAACACAAGCTTTTTCGATCCAGCAGGTGGAGGAGACCCAATTTTATACCAACACTTGTTT	10	43	27	349	26	17		490	48	61		94	40	50	179		11		33	201	72	6	22	106			44		23	8	59	16		18	49		8		43	97	15		37	4		6	43	15
ASV000358	ATTATCAAGTATTGTTTCTCATTCAGGTGCTTCAGTAGATTTAGCTATTTTTAGTCTACATTTAGCTGGAGTATCTTCATTATTAGGAGCAATAAATTTCATTACTACAGCATTAAATATGAGAGCAAATGGTATGAGTTTACATAAAGTATCTTTATTTGTATGGTCAATTTTTATTACAGCAGTATTATTATTATTATCTTTACCAGTATTAGCTGGAGCTATAACAATGTTATTAACAGATAGAAACTTTAATACTAGCTTCTATGATCCAGCAGGAGGAGGTGATCCAATATTATATCAACATTTATTC			24						2482			153	936							44									397	11							23	25							731
ASV000279	TTTAGCTGGATTACAAAGTCACAGTGGACCTAGTGTAGATCTTGCAATTTTTGCTTTACATCTATCAGGGGTAAGTAGTTTATTAGGATCAATAAACTTTATAACTACTGTAGCTAATATGAGAACACCTGGAATAAAATTACATAAACTAGCTTTATTTGGATGAGCCGTAGTAATAACAGCAGTGTTATTATTATTATCATTACCTGTTTTAGCTGGTGGTATAACTATGGTTTTAACAGATAGAAACTTTAACACTTCATTCTTTGAAGTAGCTGGTGGAGGTGACCCTATATTATTCCAACACTTATTC	1	120	1	2				190	823				451					2	34	27	2		18	3	234	42	28		158		8	3		744	125		152	1			2434	250	84	23	39		721
ASV000419	TTTAGCTAGTATTGTTTCTCATTCAGGTGCTTCAGTTGATTTAGCTATTTTTAGTTTACATTTAGCTGGAGTATCTTCATTATTAGGTGCTATAAATTTCATTACTACAGCATTAAATATGAGAGCAAATGGTATGAGTTTACATAAAGTATCTTTATTTGTATGGTCAATTTTTATTACAGCAGTATTATTATTATTATCATTACCAGTATTAGCTGGTGCTATAACAATGTTATTAACTGATAGAAACTTTAATACTAGCTTCTATGATCCAGCTGGAGGTGGTGATCCAATATTATATCAACATTTATTC	422	389										3106																																206
ASV000395	TCTGTCAGGAATACAAAGTCATAGTGGACCAAGTGTAGATTTAGCTATATTTGCTTTACATCTTTCAGGGATTAGTAGTTTACTAGGGGCAATGAACTTTATAACAACAATTTTAAATATGAGAAGCCCTGGTATAAGACTGCATAAACTGGCTTTATTTGGGTGAGCCGTGGTAGTTACAGCAGTGTTATTACTACTATCTTTACCTGTATTAGCCGGAGGTATTACAATGGTTTTAACAGATAGAAATTTTAATACATCCTTCTTTGAAGTGGCAGGTGGTGGAGACCCTATATTGTATCAACACCTATTC	59	28		23		58		63	882	319		40	287	61	2		233		225	60		455	43	19	51		34	26	3	13	31	81	80		4		54	531			81			11		8	115
ASV000414	TTTATCTGGAGTACAAAGTCATAGTGGACCTAGCGTAGATTTAGCTATATTTGCTTTACATTTATCAGGTGTTAGTAGTTTATTAGGTGCTATAAATTTCATAACTACAATAGTTAATATGAGAACACCTGGAATAAGATTACATAAATTAGCTTTATTTGGATGAGCTGTAGTTATTACTGCAGTATTATTATTACTATCTTTACCTGTTTTAGCCGGTGGAATCACAATGCTTTTAACAGATAGAAATTTTAATACATCATTCTTTGAAACAGCTGGTGGTGGTGATCCTATTTTATTCCAACATCTTTTC	215										106	210													653	324	309		40	455				14		94							85	621	473	537
ASV000691	CTTTCAGCCAATATTGCCCATGAAGGTGCATCCGTAGATCTAGCAATCTTCAGGCTACATATAGCAGGGGTGTCCTCAATCCTAGGAGCAATTAACTTCATCTCTACAATAGCTAATATACGCCCCTACGGAATATCCCCAGACCGAATATCTTTATTCACCTGAGCTGTAAAAATCACAGCCATTCTACTCTTATTATCATTACCTGTATTAGCAGGGGCAATTACTATATTATTAACAGACCGAAACATCAATACCTCATTTTTTGACCCTGCGGGGGGAGGTGATCCAATTTTATACCAACATTTATTT														1651
ASV000502	TCTCGCAAGAAATATAGCCCATGCAGGCCCTTCTGTAGACTTAGCAATTTTCTCCTTACATCTCGCAGGTGCATCATCAATTTTAGGTGCAGTAAACTTTATTTCTACCGTTATTAACATACGTTGACAAGGATTACAACTAGAACGAATCCCTCTCTTTGTATGAGCTGTTACTATTACAGTTATTCTATTACTACTATCCCTCCCAGTTCTAGCTGGTGCTATCACAATACTTCTAACTGACCGAAATCTAAATACATCATTCTTCGACCCTGCAGGTGGAGGAGATCCAATTCTCTATCAACATTTATTC																																														40
ASV000435	TTTATCTGGATTACAAAGTCATAGTGGACCTAGCGTTGATTTAGCTATATTTGCTTTACATCTTTCTGGTATAAGTAGTTTATTAGGTGCTGTTAATTTTATTACTACTGTAGTAAATATGAGAACACCTGGTATAAGATTACATAAACTAGCTTTATTTGGATGAGCTGTAGTAATAACAGCTGTGTTATTATTATTATCTTTACCTGTATTAGCTGGTGGTATAACAATGTTATTAACAGATAGAAATTTTAATACTTCATTCTTCGAAACAGCAGGAGGAGGTGATCCATTATTATTCCAACATTTATTC					643	449	26	82		11								29	121	11				9							1198	7									11							401
ASV000443	TTTAGCAAGTATACAAGCACATTCAGGTGCATCTGTTGATATGGCAATTTTTAGTTTACATTTAGCAGGTATTTCCTCTCTTTTAGGAGCTATAAATTTTATTGTTACTATAACAAATATGCGTTCTTACCCAATGTTTAAAATGCCTTTGTTTGTTTGGTCTGTTTATATTACATCGTTTTTATTATTATTATCTTTACCTGTTTTAGCAGCCGCAATTACAATGTTATTAACAGATCGTAATTTAAATACTACATTTTATGAACCTATTGGTGGGGGGGATCCTATATTATACCAACATTTATTT	136	67	8	62	98	83	10	31	8	11	8			10	39			120	34	122	101	51	61	31	73	86	203		47	73	314		16	70	40	55		57		21			35	98	195	85		190
ASV000448	ACTAGCCTCAAACATTGCTCATTCGGGTGCTTCCGTTGACTTATCAATCTTTAGCCTTCACCTAGCTGGTGCCTCTTCCATTTTAGGGGCTATCAATTTCATTACCACTATTATTAATATACGAGCCCCAGGAATCTCATGAGACCAAATACCTCTATTTGTTTGATCAGTACTTTTAACAGCTATTCTTCTTCTTTTATCTTTACCCGTACTCGCAGGTGCGATTACAATATTATTAACAGATCGTAATTTAAATACATCTTTTTTTGATCCTGCCGGGGGAGGAGACCCAATCTTATACCAACATCTATTT								133		33														372					2121										274					86	101
ASV000396	ATTAAGCGGTATAATTGCTCACTCCGGGGGTTCAGTTGATTTGGCTATATTTAGTTTGCATTTGGCGGGTATCTCTTCTTTATTAGGTGCTATAAATTTTATTACAACTGTTTTTAATATGAGATTGCCTGGTTTAACTATGCATAAATTACCCTTGTTTGTTTGGGCTGTTTTAATAACGGCTTTTCTTTTACTTTTCTCATTACCAGTTTTAGCAGGAGCTATTACAATGTTATTAACAGATAGAAATTTTAATACAAGTTTTTTTGATCCTTCAGGTGGTGGTGATCCAATATTATATCAACATTTGTTT	142	68	73	156		31	194					70	137	76			279		88	149		59		5	12		124	86	32	409	12	60	83			25	48		10	61	223		204	167		255	45	154
ASV000446	TAGCCAGAAATCTTGCACATGCTGGGCCCTCAGTAGATCTAGCTATTTTTTCACTACACTTAGCCGGAGCTTCCTCTATCCTTGGAGCCATCAATTTTATCACAACAGTAATCAATATACGCTGAAGAGGTTTACGACTAGAACGAATCCCCCTATTCGTATGAGCTGTAGTAATTACAGTTGTCCTTCTCCTCCTATCCCTCCCAGTTCTTGCGGGAGCAATTACCATACTTCTAACAGACCGAAATCTTAATACCTCATTCTTTGATCCTGCTGGAGGGGGTGATCCCATTCTGTATCAACATCTATTC																																		2208														1535
ASV000447	ATTATCAGGATTACAAAGTCATAGTGGACCTAGTGTAGATTTAGCTATATTTGCTTTACATTTATCAGGTATTAGTAGTTTATTAGGTGCAGTAAACTTTATAACTACTGTTATGAATATGAGAACACCTGGAATAAAATTACATAAATTAACTTTATTCGGATGAGCCGTTATAATTACAGCCATATTACTATTGTTATCTTTACCTGTTTTAGCTGGAGGTATAACTATGATTTTAACTGATAGAAACTTTAATACTTCATTCTTTGAAGTAGCGGGAGGAGGAGATCCTATATTATTCCAACATTTATTC	22	14		390		196	33					41	167		140		174	266	585	43		40						26	198		62	53					28		61	193					116		25	28
ASV000428	TTTATCTGGTATACAAAGTCATAGTGGACCTAGTGTAGATTTAGCTATATTTGGTTTACATTTATCAGGTGTAAGTAGTCTATTAGGAGCTATGAATTTTATAACTACTATCTTAAATATGAGAAGTCCAGGAATAAGATTACATAAATTAGCTTTATTTGGTTGAGCTGTGCTTGTAACAGCTGTATTATTATTATTATCTCTACCTGTTCTTGCAGGAGCAATAACAATGGTTTTAACAGATAGAAACTTTAATACTTCCTTCTTTGAAACAGCTGGAGGTGGTGATCCTATATTATACCAACATCTTTTC										91											3989																					17
ASV000475	TCTTGCAAGTAACATTGCTCACGCAGGACCTTCAGTAGACCTTGCAATTTTCTCTCTACACTTAGCTGGTGCATCATCTATTCTTGGTGCAGTAAATTTTATCTCAACAGTAGTAAATATACGTTGACAAGGCTTACAACTAGAGCGAATCCCCCTATTCGTCTGAGCTGTAACTATTACAGTTGTTCTATTACTTCTATCTCTCCCAGTCCTTGCTGGAGCAATTACTATATTATTAACAGATCGAAACTTAAATACATCATTTTTTGATCCAGCCGGTGGAGGTGACCCAATTTTATATCAACATTTATTC											580							158				107	246		67	61	974		228					820			50					82
ASV000400	TTAAGTGATTTTGCTTATCATGCGAGTTTATCAGTTGATTTAACAATTTTTAGTTTACATTTAGCCGGGTTATCTTCTTTATTAGGAGCTATAAATTTTATTACAACTATTATACACATGAGGGCTGAAAAAATGACTTATTTTAAATTACCGTTATTCATATGAGCAGTTTTTGTGACATCTTTTTTATTGTTATTATCTTTACCGGTCTTAGCTGTTGCTATTACTATGTTATTAACCGATCGAAATTTTAATACTAGTTTTTTTGATCCAATTGGTGGTGGTGATCCAATTTTATATCAACATCTATTT								630		261										386	108			60	301	221	188	173			146			224					45				568	225		51
ASV000425	TTTATCGGGAGTACAAAGTCACAGTGGACCAAGTGTTGATTTAGCAATATTTGCTTTACATTTATCAGGTGTAAGTAGTTTATTAGGGGCAATCAATTTCATAACTACTATACTGAATATGAGAAGCCCGGGAATAAAACTACACAAATTAGCTTTATTTGGATGAGCTGTAGTTGTTACAGCGGTATTATTATTATTATCTTTACCAGTGCTAGCCGGTGCAATTACTATGGTACTTACAGATCGTAATTTTAATACATCATTCTTTGAAGCAGCAGGAGGAGGAGATCCTATACTGTATCAACATCTTTTC													363	147						435			326	43			766			293		1270	249		40		34					34					21
ASV000288	TTTATCAGGAGTGCAGAGTCATAGTGGGCCAAGTGTTGATCTAGCCATATTTGCTTTACATCTATCAGGGGTTAGTAGTTTATTAGGAGCTATAAACTTTATTACTACAATTGTAAATATGAGAACACCAGGAGTTAGATTACATAAATTAACATTATTTGGATGAGCTGTAGTTATTACAGCTGTATTATTATTACTATCTTTACCTGTGTTAGCTGGAGGAATAACAATGGTATTAACAGATAGAAATTTTAATACATCATTCTTTGAAGTTGCAGGTGGTGGAGATCCTATTTTATTCCAACATCTGTTC	10	38	52		411	93		103		27		15	36	106			21	464	197		119			256	6	106		118	136	43	353	157							174				21	79	48			363
ASV000460	TTTAGCAAGTATAGAAAGTCATTCCGGAGGTTCTGTTGATTTAGCTATTTTTAGTTTACATTTAGCAGGTGCTTCATCTATTTTAGGAGCTATCAATTTTATCACTACCATTATAAATATGCGTTCACCTAGTTTAAAAATGCATTGAATTCCTCTATTTGTATGAGCAATTTTTATTACTGCATTTTTATTATTATTATCTTTACCTGTATTAGCGGGAGCTATTACAATGTTATTAACTGATAGAAATTTTAATACGACTTTTTTTGATCCTGCAGGTGGGGGAGATCCAATTTTGTATCAACACTTATTT								4			30	93	22	36					176						14	266	104	95	465					9		42		24	67				502	533	270	518		97
ASV000547	TCCGGAGCCGAGAGAGTTCCGGAAACTTTAAAACCAAAATTATGGATGGTAAACCGTACGCC	98	58	14	44	38	27				21		29		107	38		116	73	108	98	43	27		35		3	86	93	57	73	182	20			32	7	12	28	53	41	33		375	113	13	39	7	19
ASV000487	ACTATCCTCAAATATCGCACATGCAGGCCCTTCTGTAGATCTGGCGATCTTTTCTCTCCACCTGGCAGGTGCCTCATCAATCCTTGGTGCTATCAACTTTATTACTACAGTAATTAACATACGCTGACAAGGTATGCAGCTAGAACGAATCCCACTATTTGTATGAGCAGTAACAATTACAGTAGTACTACTTCTCCTTTCATTACCAGTGTTAGCCGGAGCAATTACAATATTATTAACCGATCGAAATCTAAACACATCATTTTTTGATCCAGCTGGAGGTGGAGATCCTATTCTCTATCAACACTTATTC		374	9		10	297	3		13				41	3			469	120	72		550	22		421			82	29	4				174						35	52			275
ASV000474	TTTATCTAGTATACAAAGTCATAGTGGTCCAAGCGTAGATTTAGCTATATTTGGATTACATTTATCAGGAGTTAGTTCATTATTAGGGGCAATGAATTTTATAACTACGATATTAAATATGAGATCTCCTGGAATAAGATTACACAAAGTAACATTATTTGGATGAGCCACAGTTATAACTGCTGTTTTATTATTGTTATCTTTACCAGTATTAGCTGGAGCGATAACAATGCTACTTACAGATAGAAATTTAAATACATCTTTCTTTGAAGTAGCAGGAGGCGGAGATCCAATCTTGTTTCAACACCTTTTC		28						100	25				51	131	113		1782		102										40		130								41				906
ASV000230	TAAGAACTATGGGTCATATGGGCAGCAGGGTAGATCTATCAATTTTTGGACTTCATTGTGCAGGAGTGAGTTCAATTTTAGGGGCTATTAACTTTATATGCACAGTTGTTAATCTTCGTAGGATTTCTTTGTCTTTAGAACATATGAGGTTATTTGTCTGGACAATTTTCGTAACTGTTTTTTTGCTTCTCCTCTCTCTACCTGTATTGGCTGGAGCTATTACTATATTATTAACTGATCGTAATTTCAACACTTGTTTTTTTGATTCCTCTTCAGGTGGCAACCCTTTAATTTATCAGCATCTATTT		2851	2641						1638		814												52			2																312
ASV000324	TTTAGCCGGATTACAAAGTCACAGTGGACCTAGTGTAGATCTTGCAATTTTTGCTTTACATCTATCAGGGGTAAGTAGTTTATTAGGATCAATAAACTTTATAACTACTGTAGCTAATATGAGAACACCTGGAATAAAATTACATAAACTAGCTTTATTTGGATGAGCCGTAGTAATAACAGCAGTGTTATTATTATTATCATTACCTGTTTTAGCTGGTGGTATAACTATGGTTTTAACAGATAGAAACTTTAACACTTCATTCTTTGAAGTAGCTGGTGGAGGTGACCCTATATTATTCCAACACTTATTC	60	352	58	155		61		8				64	126	148	321			96	183	194	47	62	125	60					56	115	41	182		8	2			907	68		53	2	679	128			84
ASV000471	TTAGCTCACTACTTTGCTCATAGAGGTCCTGCCGTTGATCTAACCATTTTTTCTCTTCATATTGCTGGACTTTCATCAATTTTAGGAGCTGTAAACTTTATTTCTACAATCATTAACATACGATCTCCCTCTATAAGATTAGAAAATATGCCTTTATTTGTATGATCTGTTCTAATTACAGCCATTTTATTATTACTAGCTTTACCTGTATTAGCAGGTGCCATTACTATACTTTTACTAGATCGAAACTTCAACACTTCTTTTTTTGATCCAGCAGGAGGAGGAGACCCTATTTTATACCAACATCTATTT
ASV000354	ATTAAGTGGTATATTAGCTCATTCTGGTGGTGCTGTTGATTTTGCTATATTTAGTTTACATTTAGCAGGTATATCATCAATATTAGGTGCTATAAATTTTATGGTTACCATTTTAAATATGAGAGTTCCAGGATTAAAAATGTCTATGATACCACTTTTTGTTTGAAGTGTTTTTATTACTGCAGTTCTTCTTTTATTATCATTACCTGTTTTAGCAGCTGCTATTACAATGCTTTTAACTGATAGGAATTTTAATACATCATTTTTTGACCCTTCAGGAGGTGGTGATCCAATTTTATATCAACATTTATTT			298				44											63		26		78					106			164	31												61	14			14
ASV000456	ATTATCAGGTATACAAAGTCATAGTGGTCCAAGTGTAGACTTGGCTATATTTGGTTTACATTTATCTGGTCTTAGTTCTTTATTAGGAGCTATGAACTTTATAACTACTTTATTAAATATTAGATGTCCAGGAACAAATTTACATAAAGTTTCATTATTTGGATGAGCTGTATTAGTGACAGCAGTATTATTATTATTATCTTTACCAGTATTAGCAGGTGCAATTACAATGTTATTAACAGATAGAAATTTTAATACTTCATTTTTCGAAGTAGCAGGAGGAGGAGATCCTATATTATTTCAACATTTATTT		233	172				10	31		565	299		214									122	372	14						170	11		412			47					476	132			143		42
ASV000438	ATTAAGTGGAGTACAAAGTCATAGTGGACCAAGTGTTGATTTAGCTATATTTGCTTTACATTTATCTGGTATAAGTAGTTTATTAGGTGCAGTTAACTTTATAACTACTATATTAAATATGAGAAGTCCTGGTATTAAATTACATAAATTAGCTTTATTTGGATGAGCTGTTGTTATTACAGCTGTATTATTATTATTATCATTACCTGTATTAGCTGGTGCAATTACAATGGTTTTAACTGATAGAAATTTTAATACCTCATTCTTTGAAGCCGCAGGAGGTGGTGATCCTATTTTATACCAACATCTTTTC					244	52	28			34		14	108							438	435	33	156						32		1262																	254
ASV000397	TTTAAGTGGAATTTTAGCTCATTCAAGTGCAGCTGTAGATTTTGCTATTTTTAGTTTACATTTAGCAGGTATATCTTCAATATTAGGTGCTATAAATTTTATGGTTACTATATTAAATATGAGAGTACCTGGTTTAAAAATGTCAATGGTACCATTATTTGTCTGAAGTGTTTTTATTACAGCAGTGTTATTATTATTAGCATTGCCTGTATTAGCTGCAGCAATTACAATGTTATTAACAGATAGAAATTTTAATACATCTTTTTTTGACCCTTCAGGTGGTGGTGATCCTATTTTGTATCAACATTTATTT	13	10	45	268	35			110		56		14	12		599		246	54	546		87			52		22		17	185		1549							92	239	19								21
ASV000390	ATTAAGCGCTATTCAAGCACACTCAGGACCATCAGTAGATTTAGCAATCTTTAGTCTTCATTTAGCCGGCGCGTCGTCTATTGCTGGTGCGATAAATTTTATTGTTACAATTATCAATATGCGTGCAAGAGGTATGACTATGGCGCGATTACCGTTATTCTGCTGATCTGTATTAGTTACAGCCGTTTTATTATTATTATCATTACCGGTGTTAGCTGGAGCTATTACAATGCTTTTAACAGATCGTAATTTTAATACAAGTTTTTTTAATGCTGGGGGCGGTGGAGATCCCGTTTTGTATCAACATTTGTTT	19	37	396	51	61	59	36	461	16			114	91	156	81		349	40	139	78	37		59	177			3	54	90	81	121	436	78				7		14		180		593		30
ASV000473	ATTATCTAGAAATATCGCTCATGCCGGACCATCTGTAGATTTAGCAATTTTTTCTTTACATTTAGCAGGTGCATCATCAATTCTTGGTGCCGTAAATTTTATCTCTACTGTTATTAATATACGATGACAAGGTCTTCAATTAGAACGTATTCCACTATTTGTATGAGCAGTTACTATCACTGTTGTTCTATTGTTACTTTCCTTACCTGTATTAGCTGGTGCTATTACAATACTATTAACAGATCGAAATCTTAATACATCATTCTTTGACCCAGCAGGTGGAGGAGACCCTATTTTATATCAGCATTTATTT			4					689														5								2606											107	91		5
ASV000402	GTTAAGTAGTGCAATTGCACACGCTGGACCGTCTGTTGATTTTGCAATCTTTAGTTTACATTTAGCGGGTGCTTCTTCAATTTTAGGAGCAATTAATTTTATTACTACAATTATAAATATAAGATGTAATGGTTTAACATTTACAAGACTAAATTTATTTGTTTGGTCTGTTTTTGTTACAGCTTGGTTACTATTATTATCTCTACCAGTTTTAGCTGGTGCTATTACGATACTGTTAACAGATAGAAATTTAAATACATCATTTTTTGATGCTGCAGGAGGAGGAGATCCTGTTTTATACCAACATTTATTT	8	21	120		16	46	118		681		71		236	326	7		19			53	1534	19					33		75							36			19			259	218	17				345
ASV000433	ACTATCAGGAATACAAAGTCATAGTGGACCTAGTGTAGATTTAGCAATTTTTGCTTTACATTTATCAGGTGTTAGTAGTTTATTAGGTGCTATAAATTTTATTAGTACTCTGATAAATATGAGAGCACCTGGTATTAAATTACATGGTTTGACTTTATTTGGATGAGCTGTATTAATTACAGCTGTATTATTATTATTATCTTTACCAGTCTTAGCTGGAGCAATAACAATGGTATTAACAGATAGAAATTTTAACACATCATTCTTTGAAACAGCAGGAGGGGGTGATCCTATATTATTTCAACACTTATTT			53			901			35	750			26				29	95						18							2016							31									15
ASV000384	TCTAAGAACTTTGGGGCATATGGGTAACAGGGTGGATTTATCTATTTTTAGTCTTCATTGTGCTGGGGTGAGATCAATTTTAGGGGCTATTAATTTTATATGTACTGTTGTAAATCTACGTAGAATTTCTTTATCTTTAGAACATATAAGTTTATTTGTTTGAGCAATCTTTGTGACAGTTTTTTTATTACTTTTATCTTTGCCGGTTTTAGCTGGAGCGATTACTATGTTATTAACTGACCGTAACTTGAATACCTGTTTCTTTGAAACCTCTTCAGGTGGTAACCCTTTAATTTATCAGCATTTGTTC					120	826	215			4	147							396	830								20	1264			168						34
ASV000417	TTTATCCAATGGTATTTTTCACTCTGGCCCTGCTGTTGATTTTGGTATTTTAAGTTTGCACATTGCTGGGGTTTCTTCTATTCTTGGGGCTATTAACTTTATTGTTACTATCTTTAATATAAAGACTTTAGGGATGACTTGAGCTAATGTTCCCCTTTTTGTGTGGTCAGTTCTTATTACCTCTTTTTTACTAGCCTTTTCCCTTCCGGTCTTAGCTGCCGCCCTTACTATGCTTTTAACGGATCGAAACTTTAATACTACTTTTTTTGACCCTATTGGAGGAGGGGATCCTATTCTCTATCAACATTTATTT																					4359
ASV000420	ATTATCAGGAGTTCAATCACATTCAGGAGGTTCTGTAGATTTAGCTATCTTCAGTCTACATTTAGCTGGTATATCTTCAATTTTAGGTGCTATTAATTTTATTAGTACAACTTTAAATATGAGAACAAATGGAATGTCTTTACATAAACTACCTTTATTTGTATGGGCTATTTTTGTTACAGCTATTTTATTATTATTATCTTTACCTGTATTAGCTGGTGCTATAACAATGCTTTTAACAGATAGAAATTTTAATACTAGTTTTTACGACCCTGCTGGAGGTGGTGATCCTATTTTATATCAACACTTATTC		97						1464	510											614																								18
ASV000440	TTTAAGTGGTATACAAAGTCATAGTGGACCTAGTGTAGATTTAGCTATATTTGCTTTACACTTATCTGGTATAAGTAGTTTATTAGGTGCAATAAACTTTATAACAACTATACTTAATATGAGAAGTCCTGGTGTAAAATTACATAAACTTGCTTTATTTGGTTGAGCAGTAGTGGTTACTGCTGTACTATTGTTATTATCATTACCAGTGTTAGCTGGTGCAATTACAATGGTTTTAACAGATAGAAATTTTAATACATCTTTTTTTGAAGCTGCAGGAGGTGGTGATCCTATATTATATCAACATCTTTTC		55									768					2485	25			47		221	90							24			19								210	60
ASV000408	GTTAAGCGGACCTATTGCTCATGCGGGACCTTCTGTAGATTTTGCTATTTTTAGTTTACATATTGCAGGTGCTTCGTCAATTATGGGTGCTATTAATTTTATTACAACGATTATGAACATGAGACACCCAGGTTGTACATTTAGCAATTTAAATTTATTTGTTTGATCAGTATTTATTACTGCTATTTTACTATTATTATCGTTACCAGTCTTAGCAGGTGCGATCACGATGTTATTAACAGACAGAAATTTAAATACTTCATTCTTTGATGCTACTGGAGGTGGTGACCCAGTTTTATACCAACATCTATTC	155	37	117	46		50					35	66	31	198	193		93		276	74	91	103	41	23	4	36	311	196	131		244	77			29		19	349	125	36	116		400	80		108	137
ASV000366	ATTGTCCCATTTAGTATTTCACAGTGATCGTAGTGTGGATTATGCTATTTTATCATTGCATTTAGCTGGTATTTCCTCTCTTCTTGGAGCTATTAATTTTATGACCACTATTATTAATATGAAACAAAGTACCTGGTTTGAATTACCTCTCTATGTTTGGTCAATTTTTATAACTGCCATTCTTTTACTACTATCAGTTCCTGTATTAGCAGCGGGACTAACTATGTTGTTGACTGATAGACATTTTAATACAAGTTTTTTTATTCCCCAGGGGGGAGGAGATCCTGTTTTGTTTCAACATCTCTTT	146	69	87	8			24	282				74	68	234	29		26		70	364	769	4	128	40	17		155	117	260	80	631	19				12	35	5	71		6		219	336	151	123
ASV000468	TCTATCTGGTATTAAAGCACACGCAGGGCCGTCTGTAGACTTAGCAATCCTAAGCATGCATCTGGCAGGTGCTTCATCAATTCTTGGCGCTATTAATATGATCGTGACAATAATTAACATGCGACCAAAAGGTATGACTATGTTTCGCATGCCCTTATTCGTATGATCAGTACTAATAACTTCTATATTATTAGTAGTTGCTTTACCTGCCCTTGCTGCAGGTATTACAATGATCTTAACAGACCGTCATTTTAATACAACATTTTTTTCACCAGCCGGGGGAGGTGACCCAATATTATTTCAACACATTTTT		143	365		89	84		182	256		135	242	139	173	65		306							68			57		93				144	108	31							152	95		361		64
ASV000376	ATTAGCAGGTGCAGTATCTCATAGTGGAGCTTCCGTAGATTTATTAATAGTATCTTTACATCTAGCAGGTATTAGTTCTTTATTGGGAGCTATTAACCTTCTAGCTACTGTAAGCAATATGAGATCCTTGGGCCTAGGCTATGAAAGATTACCTTTATTTGTATGAGCTATTGCAGTAACAGCTGTATTATTATTACTATCTTTACCTGTATTAGCTGGTGCAATTACAATGGTATTAACAGATAGATTGTTAAACACCAGTTACTATGATGCTGCAGCAGGTGGTGATCCTGTATTATACCAGCATCTTTTC	64							106				400					1812					56			62	37	167	63		77						1751								242	89	109
ASV000528	GTTAGCTTCTTTGCAAGGACATCCGGGCCCGTCGGTTGATTTTGCAATTTTTAGTTTGCACATTGCGGGGGCTTCGTCGATTCTTGGCGCTATTAACTTCATCGCTACTATTGTTAACATGAGGACGTTAGGCATTTTTTGGCATCGCGTTCCTTTGTTTGTTTGGGCAGTTTTCATTACTGCGATACTTTTGTTACTGTCACTTCCAGTTCTTGCGGCTGGCATTACCATGCTTCTTACAGATCGGAATTTTAACACTAGTTTCTTTGATTACGTTGGTGGGGGGGATCCTATTCTTTACCAACATCTGTTT	46	213	67	91	126	218	137	29	9	10	35	36	77	15	26		12	50		55	93	44	27	57			307	18	21	41	37	152	27	207	24	21	36	48	18	24	77	9	36	13	20		33
ASV000355	TTTATCTGCTTTTGAAGGAGATGGTGTTGATTTGGCTATCTTTAGTCTTCATTTAGCTGGTGCAGCATCTTTATTAGGAGCAATAAATTTTATTACTACAATTTTTAATATGAGAGTAGCTGGTATGGGTATGCATTCATTACCATTATTAATATGATCTATGTTGCTTACAGCATTTTTATTAGTATTTTCTTTACCTGTTTTAGCTGCTGCTATTACTATGTTATTAACTGATCGTAATTTTAATACTACATTTTATTCTCCTGCTGGTGGTGGTGATCCAATTTTATATCAACATTTATTT	11	127	22			114	5				28	32	15				699		18		113	65	80	6	25		527	8	212	42	428	277	226	70	30	28			15			7	121	174	92	198	14	134
ASV000535	ACTAGCATCTATCCAATCTCATTCTGGGGGCTCGGTTGACCTTGCCATATTTAGCCTACACCTAGCTGGTATCTCCTCTATGTTGGGAGCCATTAACTTCATCACTACCATCTTGAACATGAGAGCTCCAGGTATCACTATGCACAAGATGCCGCTATTTGCATGGGCAGTGTTAGTTACCGCTGTGTTACTGTTGCTATCTTTACCCGTACTTGCAGGGGGTATCACAATGTTACTCACAGATCGTAACTTTAACACTTCCTTCTATGAACCTGCAGGAGGTGGAGATCCCGTTCTTTACCAACATCTATTC		58		21		10		96		2129												85		215				25												21		136
ASV000511	ATTAGCAAGTATAGAAAGTCATTCTGGTGGTTCTGTAGATTTAGCAATTTTTAGTTTACATTTAGCTGGTGCTTCCTCAATTTTAGGAGCTATTAATTTTATTACAACCATAATAAATATGAGAGCTCCAAGTTTAAAAATGCATTGAATACCGTTATTTGTTTGAGCTATATTTATAACTGCATTTTTATTATTATTATCTTTACCTGTATTAGCTGGTGCTATTACAATGTTATTAACAGATAGAAATTTTAATACAACATTTTTTGATCCAGCTGGTGGTGGTGATCCAATTTTATATCAACATTTATTC	44	87	138	5			301	260		119		68	245	91	80		18		45	51	190		8	201			92	68		52	38	159	25	5	12	17			285	83			135		131			15
ASV000482	TCTTTCAGCTTCTATTGCTCATGGAGGAGCTTCTGTTGACTTAGCTATTTTTTCTCTTCACTTAGCCGGAATTTCTTCTATTTTAGGAGCAGTAAATTTTATTACTACAGTAATTAATATACGATCAACAGGAATTACATTTGATCGTATACCATTATTTGTATGAGCTGTTGTAATTACTGCTATTCTATTATTACTATCATTGCCTGTTTTAGCAGGTGCTATTACTATATTACTAACAGATCGAAATTTAAATACATCCTTTTTTGACCCTGCAGGAGGTGGAGATCCCATTTTATATCAACATTTATTT		1839																																	338
ASV000627	CTATCTAGATATTTTGCACATAGTGGTCCAGCTGTTGACTTAACAATTTTTTCTTTGCACATAGCAGGAATCTCTTCTATTTTAGGAGCAGTAAACTTTATTTCCACAATTATAAATATACGAACCCCCTCAATAACTTTAGAAATAATACCTCTTTTTGTATGATCTGTTTTTATCACAGCTATTCTTTTATTGTTATCCCTACCCGTTCTAGCCGGAGCTATTACAATACTCTTATTAGATCGAAACTTTAATACTTCTTTTTTTGATCCTGCTGGTGGGGGAGATCCTATTCTATACCAACACTTATTT	25										1991		126					36															26									85
ASV000600	TCTGAGTAGTGTTGGCCATCCGGATGCAGCCGTAGACTTTATGCTTGTTAGTCTGCATCTCGCGGGGGCCTCGTCTATTTTGGGCGCGATTAATTTCATTACAACCATCTTAAATATGCGTGCGCCTGGGATGACCATGCATAAGATGCCTCTTTTTGTATGGGGGATACTCATCACAGCCTTTCTGCTCCTTCTCGCCGTTCCCGTATTGGCGGGAGCCATTACCATGCTCTTGACCGATCGTGGATTTGGAACCAGTTTTTTTGAACCCGCAGGCGGAGGAGATCCTGTTCTCTTCCAACATCTCTTT							15											748		70		7	539	45				14			63	350	7
ASV000449	TTATCTGGAATTCAAAGCCATAGTGGACCTAGTGTAGATTTAGCTATATTTGCTTTACACTTAGCAGGTGTAAGTAGTTTATTAGGAGCCATAAATTTTATAACTACTATAATAAATATGAGAACACCAGGTATAAAATTACATAAATTAGCTTTATTTGGATGAGCTGTAGTTATAACAGCTGTGTTATTATTATTATCTTTACCTGTATTAGCTGGAGGAATAACAATGTTATTAACAGATAGAAATTTTAATACATCCTTTTTTGAAGCCGCAGGTGGAGGGGATCCTATATTATTTCAACACTTATTC			93	896						11			108	66	60		178		245	28	101			1324					571										142								36
ASV001002	CCTAAGAACTATGGGTCATATGGGCAGCAGGGTAGATCTATCAATTTTTGGACTTCATTGTGCAGGAGTGAGTTCAATTTTAGGGGCTATTAACTTTATATGCACAGTTGTTAATCTTCGTAGGATTTCTTTGTCTTTAGAACATATGAGGTTATTTGTCTGGACAATTTTCGTAACTGTTTTTTTGCTTCTCCTCTCTCTACCTGTATTGGCTGGAGCTATTACTATATTATTAACTGATCGTAATTTCAACACTTGTTTTTTTGATTCCTCTTCAGGTGGCAACCCTTTAATTTATCAGCATCTATTT																							544
ASV000421	ATTATCAGGTGTTGCTTCTCACTCTGGTGGATCTGTAGATTTAGCTATTTTCAGTCTTCACTTATCAGGTATTTCTTCTATGTTAGGTGCAATGAACTTTATTACAACTATTATTAATATGAGAGCTCCTGGAATGTCATTCCATAAAATGCCTCTATTTGTATGGGCTGTATTAATTACAGCAGTTCTATTACTTCTATCTTTACCTGTATTAGCAGGAGGAATTACTATGTTATTAACAGATCGAAACTTTAATACTTCTTTCTACGAGCCAGCAGGTGGAGGAGATCCTCTATTATACCAACATTTATTC	51	50	64		169			294			104		148							45	319	1315		74		39	150	71	27		453		113	70						66	89	149	47	68			61	74
ASV000485	ATTATCAAGTATTCAAAGTCATAGTGGACCAAGTGTGGATTTAGCTATATTTGGTTTACATTTATCTGGGATAAGTAGTTTATTAGGTGCAGTAAATTTTATAACAACTATACTAAATATGAGAAGTCCTGGAATAAGATTACATAAATTAGCATTATTTGGATGAGCAGTTATAGTGACTGCTGTTTTACTGTTATTATCTTTACCTGTTCTTGCAGGTGCTATTACTATGGTATTAACGGATAGAAATTTCAATACTTCTTTCTTTGAAGCTGCTGGAGGTGGTGATCCTATATTATACCAACATCTATTT		12		29	20	375		780		44		11			202			88	66		140			223				139	336		363								32						28
ASV001209	CTAGCTAGTAATATAGCCCATGCCGGCCCATCAGTAGATCTAGCTATTTTCTCTTTACATTTAGCAGGAGCATCATCAATTCTTGGTGCAGTAAATTTTATTTCAACTGTAATTAATATACGCTGACAAGGACTTCAGCTAGAACGTATTCCCTTATTTGTATGAGCTGTTACTATTACCGTTGTACTATTACTTCTATCCCTTCCAGTATTGGCAGGAGCTATTACTATACTACTAACCGATCGCAACCTAAATACATCATTTTTTGATCCGGCCGGTGGAGGTGATCCTATTCTTTATCAACATTTATTC
ASV000457	GTTAAGTGGGATTGAGGCACACTCTGGTCCATCTGTAGATTTAGCAATATTTAGCTTACACTTGTCTGGCGCATCATCAATCGCAGGCGCTATAAACTTTATTGTAACTATCGTCAATATGCGAGCACGTGGGTTAGGTTTTTATTTGTTACCACTATTTGCATGGTCTGTTTTTGTAACAGCATTTTTACTTTTATTATCGCTTCCTGTTTTAGCAGGTGCTATTACGATGTTACTATTTGATCGTAATTTAGGAACATTATTTTTTACTCCTGGCGGAGGTGGAGACCCTGTATTATATCAACATTTATTT		33	166	23	52	147		246	200		48	296	119						52	102	85	94	19	107			72		101		63		114		13	17			108	74	333	124	482		384
ASV000411	TTTAGCTGGTGTACAAAGTCACAGTGGACCTAGTGTAGATCTAGCCATATTCGCTTTACATTTATCTGGTATAAGTAGTTTATTAGGTGCAGTAAACTTTATTACTACTATACTAAATATGAGAAGCCCTGGTATAAGATTACACAAATTAGCTTTATTTGGATGAGCTGTAATTATTACAGCTGTATTATTATTATTATCTTTACCTGTGTTAGCCGGTGCAATTACTATGGTACTTACAGATAGAAATTTTAATACTTCATTCTTTGAAGCTGCAGGAGGTGGTGACCCTATTTTATACCAACATCTTTTC			29								19						177																					4352
ASV000496	ATTGAGTGGTGTACAAAGTCATAGTGGGCCTAGTGTAGACTTAGCTATCTTTGCTTTACATTTATCCGGTATAAGTAGTTTATTAGGTGCAATAAATTTTATAACAACTATACTTAATATGAGAAGTCCTGGAATAAAGTTACATAAATTAGCTTTATTTGGGTGAGCTGTAGTTGTTACAGCTGTATTATTATTATTATCATTACCTGTTTTAGCCGGTGCAATCACAATGGTTTTAACAGATAGAAATTTTAACACTTCTTTCTTTGAAGCTGCAGGTGGTGGAGACCCTATATTATACCAACATCTTTTC																3454
ASV000636	ACTGAGCTCTGTTCCGGGTCATACGGGCCCGGCGGTTGACTTGGCAATTTTTAGCCTTCATATTGCCGGTGCTTCCTCAATTGCCGGTGCGATTAATTTTATTGTTACGATCATGAACATGCGGTCCCCTGGCCTGGCGTACGACCGGTTGCCTCTGTTTGTTTGGGCAATTTTTATCACAGCTTTCCTCCTTCTCCTTTCACTTCCCGTTTTGGCTGGTGGTATTACGATGCTGTTGACCGATCGAAACTTTAATACAAGCTTTTTTGATCCAATTGGGGGCGGGGATCCGGTATTGTTTCAACATTTGTTC	12	23	57	66	27	114	17	59	15	71		53	41	19	56				98	90	142	44	39	7	14		13	84	104	78	75	46			6			20	96	94			66	55	12			93
ASV000550	ATTATCAGGTATACAATCTCACAGTGGACCAAGTGTTGATTTAGCTATTTTTGGTTTACACTTGAGTGGTATAAGTAGTATGTTAGGTGCTATGAATTTCATAACAACAATATTAAATATGAGAAGTCCAGGTATACGTTTACACAAATTAGCCTTATTTGGATGAGCTGTTATTATTACAGCTGTATTATTATTATTATCATTACCAGTATTAGCAGGTGGTATTACTATGATATTAACTGATAGAAACTTTAATACTTCATTCTTTGAAGTAGCTGGTGGAGGTGATCCTATTTTATTCCAACACTTATTC	16	66			17		47	728	525	162			108	211			19		99		17	49		9				25		22	103				32			123	52		18		18
ASV000477	TTTAGCTTCAATTCAATCACACTCAGGTGGTTCAGTTGATTTAGCTATATTTAGTTTACACTTAGCTGGGATATCTTCATTATTAGGAGCTATAAATTTTATAAGTACCACATTAAATATGAGAACAAATGGAATGTCATTACATAAATTACCGTTATTTGTTTGGGCTATATTCATAACAGCTATTTTATTATTATTATCTTTACCTGTTTTAGCTGGTGCTATTACTATGCTTCTAACAGATAGAAATTTTAATACTAGTTTCTATGACCCAGCTGGAGGTGGTGACCCTATCTTATATCAACATTTATTC							100	2132					955																			273					19
ASV000454	ATTATCAGGAGTACAAAGTCACAGTGGACCTAGTGTTGACTTAGCTATTTTTGCTTTACACTTATCTGGTGTAAGTAGTTTATTAGGTGCTATCAATTTCATTACAACAATTGTAAATATGAGAACTCCTGGTATAAGATTGCATAAATTAGCTTTATTTGGATGAGCTGTAGTTATTACAGCTGTATTATTATTATTATCATTACCAGTGCTTGCTGGAGCTATAACTATGTTATTAACAGATAGAAATTTTAATACATCATTCTTTGAAACAGCTGGTGGTGGTGATCCTATATTATTCCAACATCTGTTT			37	28	100	83				119		12	5	23	41		15	72	85	23	77	34		32	21			17	193		177	68						44	326					112	32			420
ASV000483	TTTATCTGGAATACAAGCTCATAGTGGACCTAGTGTTGATTTAGCTATTTTTGGTTTACATTTATCAGGTGTTAGTAGTCTATTAGGTGCAATGAACTTTATAACTACTATTTTAAATATGAGAAGTCCAGGTATAAGATTACATAAATTAGCATTATTTGGTTGAGCTGTAATTGTTACAGCTGTTTTACTATTGTTATCTTTACCAGTGTTAGCTGGAGGAATAACTATGGTATTAACAGATAGAAATTTTAATACTTCATTCTTTGAAGTAGCAGGTGGAGGTGATCCTATATTATATCAACATCTTTTC				110								464					109	82	17		167	47		28		29		73	429								59	1393	191				172	31		137
ASV000455	ATTAGCAGGAGTACAAAGTCATAGTGGACCTAGTGTGGATTTAGCAATTTTTGCTTTACATTTATCAGGGGTTAGTTCTCTTTTAGGTGCTATAAATTTCATAACAACAATAGTTAATATGAGAACACCTGGTATAAGATTACACAAATTAGCTTTATTTGGATGAGCTGTTGTAATTACAGCTGTATTATTATTATTATCTTTACCTGTTTTAGCCGGAGGTATAACTATGGTTTTAACAGATAGAAATTTTAATACATCATTCTTTGAAGTAGCTGGTGGTGGTGATCCTATATTATTCCAACATTTATTC	8	96		289	18	58	64					155	142	285	143		194		115	49	74		48				57	22	24	41	67	53	101		4		43	586	90	120	69		161	122		49		13
ASV000465	ATTAAGTAGTATAATTGCTCATTCAGGACCATCAGTAGATTTAGCAATCTTTAGTTTACATATTGCAGGTATATCATCATTATTAGGTGCTATTAATTTTATAACTACTATTTATAATATGCGTATAAGTGGATTAACATTTCATAAATTACCATTATTTGTATGATCTGTATTAATTACAGCTATTTTATTATTATTATCATTACCAGTGTTAGCAGGAGCATTAACTATGTTAATTACTGATAGAAATTTTAATACAACTTTTTTTGAACCTACCGGTGGAGGTGATCCGATATTATATCAACATCTTTTT	161		167	10	11							52	27	53			24	315	132	99			118	62	9	266	180	51	76	44	26			11	41	83		323		13			62	242	140	187		65
ASV000486	TTTATCTAGTATACAAAGTCATAGTGGTCCAAGCGTAGATTTAGCTATATTTGGATTACATTTATCAGGAGTTAGTTCATTATTAGGGGCAATGAATTTTATAACTACGATATTAAATATGAGATCTCCTGGAATAAGATTACACAAAGTAACATTATTTGGATGAGCCACAGTTATAACTGCTGTTTTATTATTGTTATCTTTACCAGTATTAGCTGGAGCGATAACAATGCTACTTACAGATAGAAATTTAAATACATCTTTCTTTGAAGTAGCAGGAGGTGGAGATCCCATCTTGTTTCAACACCTTTTC	31	170	111	24	103	417	42	93	86		36		130	58	34					87	143	122	157	37			122		42	29	289	68	33	88					82		84		567				116	3
ASV000490	TTTATCAGGATTACAAAGTCATAGTGGACCTAGTGTAGATTTAGCGATTTTTGCTTTACATCTTTCAGGTATAAGTAGTTTATTAGGAGCAATAAACTTTATTACTACTGTAGTAAATATGAGAACACCTGGTATAAGATTACATAAATTAGCTTTATTTGGGTGAGCCGTAGTTATAACAGCTGTATTATTATTATTATCTTTACCTGTGTTAGCTGGAGGTATAACTATGCTATTAACAGATAGAAATTTTAACACATCATTCTTTGAAACAGCAGGAGGAGGAGATCCTATTTTATTCCAACACTTATTC					1538	54											24	40													1591																	132
ASV000469	TTTAAGTACTATAGGGCATATGGGCAATAGTGTTGATTTATCTATTTTTAGTCTTCATTGTGCTGGGGTTAGCTCTATTTTAGGTGCTATTAATTTTATATGTACAGTAGTCAATCTTCGTAGTATTTCTTTATCTTTGGAACATATAAGTTTATTTATTTGGGCTATTTTTGTAACAGTTTTTTTATTACTTTTATCATTACCTGTTTTGGCTGGAGCTATTACTATATTATTAACAGATCGAAATTTAAATACTTGTTTTTTTGAGGCATCTTCTGGGGGTAACCCCTTGATTTACCAACATTTATTT									102		1745														558					95					513				304	82
ASV000517	TTTATCTGGTTTACAAAGTCATAGTGGACCAAGTGTAGATTTAGCTATTTTTGCTTTACATTTATCAGGGGTAAGTAGTTTATTAGGTGCAGTAAACTTTATAACTACTATTGCTAATATGAGAACTCCAGGTATAAGATTACATAAATTAACATTATTTGGATGAGCAGTTGTAATAACAGCTATATTATTATTATTATCACTACCTGTATTAGCAGGAGGTATAACTATGATTCTTACAGATAGAAACTTTAATACTTCTTTCTTTGAAGTAGCAGGAGGTGGAGATCCTATATTATTTCAACACCTATTC			38		475	88	120	1043									63	64	269		101			42							572								42			45
ASV000441	TTTAAGTAGTATAGAAGCGCATTCTGGAGGTTCTGTAGATTTGGCTATTTTTAGTTTACATTTGGCTGGTGTTTCTTCATTGTTAGGTGCCATTAACTTTATAACAACTATTATTAATATGCGTACACCAGGCATGTCAATGCATGGTATGCCTTTATTTGTATGGTCTGTTTTAATTACAGCAATATTGCTTTTATTGTCATTACCAGTATTAGCAGGTGGTATAACAATGTTATTAACTGATAGAAATTTTAACACAACTTTTTTTGATCCAGCTGGTGGTGGTGATCCTATTTTGTATCAGCATTTATTT	86	143	50	55	205	373	38	117	12		67	118				25		97	15	179	40	105	99	104			199		149	335	85	48	209	180	46	32					40	120	94	27	30		15
ASV000470	TCTATCTGGATTACAAAGTCACAGTGGACCTAGTGTAGACCTAGCTATATTTGCTTTACACTTATCAGGAATAAGTAGTTTATTAGGTGCTATGAATTTTATAACAACAATATTAAATATGAGAGCACCTGGTATAAGATTACACAAACTAGCTTTATTTGGATGAGCAGTAGTTATAACTGCTGTTTTATTATTATTATCATTGCCAGTATTAGCTGGTGCAATTACTATGGTTTTAACAGATAGAAATTTTAATACTTCATTCTTTGAAGTAGCTGGAGGTGGTGATCCTATATTATACCAGCATCTTTTC						52									96			401	101					72			11	972	150										39							12
ASV000562	ACTTTCATCTGGAACTGCTCATGCTGGAGCCTCAGTAGATTTAACAATTTTCTCTCTTCATTTAGCTGGTGTATCCTCAATTTTAGGGGCAGTAAATTTCATTACTACTGTTATTAATATACGATCTGCAGGAATTACTTTAGACCGATTACCTTTATTTGTATGATCTGTTGTAATTACAGCAATTTTATTACTCTTATCATTACCTGTATTAGCAGGAGCTATTACTATACTATTAACAGACCGAAATTTAAATACTTCATTCTTTGATCCTATTGGAGGAGGAGACCCTATTTTATACCAACACTTATTT																2669																			22							65			235		3
ASV000463	TTTATCCGCTATCCAAGCCCACAGTGGACCAAGTGTAGATTTAGCTATCTTTGGATTACACTTATCAGGAGTAAGTAGTTTATTAGGTGCAATGAACTTTATAACTACTATATTAAATATGAGAAGTCCAGGTATAAGACTACATAAATTAGCTTTATTTGGTTGAGCTGTAATAGTTACAGCAGTACTGTTACTATTATCACTGCCAGTTCTAGCTGGTGCGATTACAATGCTTTTAACGGATAGAAATTTTAATACTTCTTTCTTTGAAGTGGCAGGAGGTGGTGATCCTATATTATATCAACATCTTTTC			123										21	209			1650						24															1878
ASV000625	GCTTAGTGGCATCGAATTCCACTCTGGCCCTGCTGTGGATTTCGGCATCTTCAGCTTACACCTAGCTGGTATGTCCTCCATCCTTGGAGCCATTAATTTTATCGTTACGATCTTTAACATGCGTTCTCTTGGCTTGAATCTGCACGTCATGCCCCTGTTTGCGTGAAGTATTCTTATCACCGCCTTCCTACTGCTACTATCTCTTCCAGTACTGGCGGCGGCGATTACGATGCTGCTAATGGACCGTAACTTTAAAACAGTGTTCTTCAACTCTACCGGTGGAGGAGACCCCGTACTGTACCAGCACCTATTC	272	83	89		4	12	7	24	11	57	30		89	34	34				338	61	30		32	52	23	80	9	75		82	47	50	7		11	17			43		31		40	28	52	46		40
ASV000499	ATTAAGTTCTATAGGATACCACTCAGGAGGTGCCGTAGATTTAGGAATATTTAGTTTACATCTGGCAGGAATATCATCACTTCTTGGCGCAATTAATTTTATAACAACTATAACAAATATGAGAGGTACTCATATTTCATGAAATCGTCTTCCATTATTTGTATGATCCGTTTTGATTACTGCTATTTTATTATTATTATCATTACCAGTATTAGCTGGAGGAATAACAATGTTATTAACAGATCGTAACCTTAATACTACATTTTTTGATCCGGCGGGTGGTGGTGATCCAATACTATTTCAACATCTATTT		83	45		22	48	3	10	18	106		41	240	109	152				135	31	165			131	43		42	25		327	80	156	52		89				72	285					199
ASV000404	TTTAAGTGCAATAGCAAGTGATGCCTCTGTTGATTTTGCAATATTTAGTTTACATTTAGCAGGTATTTCCTCAATTTTAGGTGCCATAAATTTTATTGTAACAATATTTAATATGAGAAATCCTGGTGCAAAAATGAACCTAATACCCTTATTTATATGATCAGTATTAATTACAGCTTTTTTATTACTAATTTCATTACCTGTTTTAGCAGCTGGAATAACTATGTTACTTACAGATAGAAACTTTAATAGTTCTTTTTTTAATCCTTCTGGAGGAGGAGATCCTATATTATTTCAACATCTTTTC	177	99	96	40	15		87			67		74	119	114	149			103		161	199		104	110	83		114	32	97	83	374	64		35	93	29	26		43				77	135	24	59		186
ASV000513	ATTATCAGGTATACAAAGTCATAGTGGACCTAGTGTAGATTTAGCTATATTTGCTTTACATCTTTCAGGTGTAAGTAGTTTATTAGGAGCTGTGAATTTCATAACTACTATAGTAAATATGAGAACTCCTGGAATAAGATTACATAAACTAGCTTTATTTGGATGAGCTGTAGTTATTACAGCAGTATTATTATTATTATCTTTACCTGTGTTAGCCGGTGGAATAACAATGGTATTAACAGATCGTAATTTTAATACATCATTCTTTGAAACAGCTGGTGGAGGTGATCCTATTTTATTCCAACATTTATTC			164									96								157										1016			859		300		403
ASV000507	ATTAAGTTCAATCGAAGGCCATTCTGGTCCAGCAGTAGATTTAGCAATATTTAGTTTACATTTATCAGGAGCATCTTCAATCGCAGGAGCAATCAACTTTATTGTAACGATTGTAAATATGCGTGCTCGTGGAATGGAATTTTTTAGATTACCATTATTCGTATGATCTGTATTTATTACAGCAATATTATTATTATTATCATTACCTGTATTAGCAGGAGCAATTACTATGTTATTATTTGATAGAAATTTAGGTACAGTATTTTTTAATGCAGCTGGTGGAGGTGATCCAGTATTATATCAACATTTATTC	41	42	104	5	34	130	25				49	128	176	103	33		76	8	151	246	10	64	55	31			557	181	79	198	32	45	35	22	100		23		21				29	248	22		35
ASV000542	TTTAAGGAGACTGATTGGGCACAGGAATAACAGCGTAGATATAGTCATTTTCAGTCTTCATTTAGCTGGAGTCAGGAGCATTGCTGGCTCCATTAATTTTTTGTGCACTATGAATAATTTAAAAAGGCCAGCATTAAGATGATTTAACATGCCTTTATTCTTGGTGAGAGTCTGAGTAACAGCCTTTTTACTGGTCTTAAGATTGCCAGTACTTGCGGGGGGGATTACTATGTTATTGTTTGATCGAAACTTAAACACCTCTTTTTTTGACCCTTTAGGAGGAGGAGATCCTTTATTGTTTCAACATTTATTC																															29								59	31			2479	180
ASV000505	TCTAAGTGGAGTGCAAAGTCACAGTGGACCAAGTGTAGATTTAGCCATCTTTGCTTTACATTTGTCTGGTGTAAGTAGTTTATTAGGGGCAATAAATTTTATTACTACTATATTAAATATGAGAAGCCCGGGTATTAGATTGCATAAATTAGCTTTATTTGGATGAGCTGTAGTTGTTACAGCTGTATTACTGTTACTATCATTACCTGTGCTTGCTGGTGCAATTACAATGGTATTAACGGATAGAAACTTTAATACATCATTCTTTGAAGCAGCTGGTGGTGGTGATCCTATCTTATATCAACATTTATTC																				29			40				43							66	13
ASV000291	ATTAAGCGGCATTTTGGCGCATTCCAGCGGTGCAGTTGATTTTGCTATTTTCAGCTTACATTAGCTGGTCTTTCTTCGATTTTGGGAGCTATAAACTTTTTGGTAACAATTTTTAATATGAGGGTACCCGGATATAGAATGGATTTAATACCTTTATTTGTATGAGCGTATTGGTTACAGCAGTTCTTTTATTACTTTCTTTGCAGTCTTAGCTGCTGCAATTACCATGTTATTAACTGACCGAAATTTTAACACTTCTTTTTTTGATCCTACAGAGGTGGTGATCCTATTTTATATCAGCATTTATTT																6770
ASV000481	ATTATCTGGTATACAAAGTCATAGTGGACCTAGTGTAGATTTAGCCATTTTTGGTTTACATTTATCTGGTCTTAGTTCTTTATTAGGGGCTATGAATTTCATTACTACTTTGTTAAATATAAGATGTCCAGGTACAAATTTACATAAAGTTTCATTATTCGGATGAGCTGTGTTAGTTACAGCTGTATTACTATTATTATCTTTACCTGTATTAGCAGGTGCAATAACAATGTTATTAACAGATAGAAATTTTAATACTTCATTTTTCGAAGTAGCAGGAGGAGGGGATCCTATATTATTTCAACATTTATTT		166			8	127	112	35	9	148	132									93	189	171	30	8						277		251	568	34	125		252				21				147
ASV000459	ATTATCTGGAGTACAAAGTCATAGTGGACCTAGTGTTGATTTAGCTATCTTTGCTTTACACTTATCAGGGGTTAGTTCTCTTTTAGGTGCTATAAATTTCATAACAACTATAGTTAATATGAGAACACCAGGTATAAGATTACACAAATTATCTTTATTTGGATGATCTGTAGTAATTACAGCTGTTTTATTATTATTATCTTTACCTGTTCTTGCAGGAGGTATAACTATGGTTTTAACTGATAGAAACTTTAATACATCATTCTTTGAAGTAGCTGGTGGTGGTGATCCTATATTATTCCAACATTTATTC			19		475	107		110											113	318	312	40	10	50		98	10	268	17	40	613										30		9	282	62			141
ASV000524	TTTATCAAGTATACAAAGTCATAGTGGACCTAGTGTAGATTTAGGTATATTTGCATTACATTTATCAGGTGTAAGTTCATTATTAGGTGCTATGAATTTTATTACAACTATATTAAATATGCGTAGCCCTGGTATAAGATTACATAAAGTAACATTGTTTGGGTGAGCCGTAGTAGTAACAGCTGTGCTTTTATTACTATCATTACCTGTTCTAGCTGGAGCTATAACAATGTTATTAACAGATAGAAATTTTAATACTTCATTTTTTGAAGTAGCAGGAGGAGGTGATCCTATACTGTTCCAACATCTATTC					219						470					241																		2428
ASV000436	ATTAAGTGGTAATATCGCTCATTCAGGTCCATCTGTAGACTTCGCAATTTTTAGCTTACACATCGCAGGGGCCAGCTCTATTATGGGAGCCCTTAACTTCATCACTACGATTATCAATATGAGACATCCCGGATGTAGTTTCCACAATATAAGCTTATTTGTTTGAAGTGTTTTTATCACAGCATGATTATTATTACTATCTCTACCAGTCTTGGCAGGGGCAATTACGATGCTTTTAACAGATCGTAATTTTAATACAAGTTTTTTCGATTATGTAGGAGGAGGTGATCCGGTTCTATACCAACATCTTTTC		176	144	24		78	28	19	12	15	207	16	121				387			83		251		13			150		336	14		205	105	224	25	45					579	247	177		425		120
ASV000476	ATTAGCTGGTATTCAGTCACATTCAGGTGGTTCTGTTGATTTAGCTATTTTCTCTCTGCATTTAAGCGGGGTTTCTTCACTATTGGGTGCTATGAATTTTATTAGTACAGTTCTTAACATGAGAGCAGGGGGTCTAAGCTTACATAAAATCAGTTTATTCTCTTGAGCTATCTTCGTAACGGCTATTTTACTATTACTTTCTTTACCTGTTTTAGCAGGTGCAATCACTATGCTACTTTGTGATAGAAATTTTAATACTAGTTTCTACGACCCTGCTGGAGGTGGTGATCCTGTTCTGTACCAACATTTGTTC							120		312																				546							35	2689
ASV000484	ACTAAGTGGAGTACAAAGTCACAGTGGACCAAGTGTTGATTTAGCTATATTTGCTTTACATTTATCTGGTATAAGTAGTTTATTAGGTGCGGTTAATTTTATAACTACTATACTTAATATGAGAAGTCCAGGTATAAGATTACACAAATTAGCCTTATTTGGATGAGCTGTTGTTGTTACAGCTGTATTACTATTACTTTCATTACCAGTACTAGCGGGTGCAATTACAATGGTATTAACTGATAGAAATTTTAATACATCATTCTTCGAAGCAGCTGGGGGTGGTGACCCTATATTATACCAACATCTTTTC	60		38	110	19		24	26		44					30				19	369	28		65		159	336	33	114			28			107				34	14					201		100		172
ASV000391	ATTATCTGGATTACAGAGTCATAGTGGACCAAGTGTAGATCTTGCTATTTTTACTTTACATTTAACTGGGGTAAGTAGTTTATTAGGATCAATAAATTTTATAACAACTATTGTAAATATGAGAACACCAGGAATAAGATTACATAAATTAGCATTATTTGGATGAGCAGTAGTTATAACAGCAGTATTACTTTTATTATCATTACCTGTATTAGCTGGTGGTATAACTATGGTATTGACAGATAGAAATTTTAATACATCATTCTTTGAAGTAGCCGGTGGTGGAGATCCTATATTATTCCAACACTTATTC	5	86	37	45	40	124		257	17	80			49	27	665		91	1541	50		322	81	49	60		34		51	12	11	620	45						109	100	45	10						11	26
ASV000444	ACTAAGCGGTATCGATGCGCATTCTGGGCCATCTGTTGATCTAGCAATTTTTAGTTTGCATTTATCCGGGGCGTCATCAATAGCTGGTGCAATCAATTTTATTGTTACTATAACAAATATGCGAGCAAAAGGCCTTTCATTTTTTAGATTACCGTTGTTTGTGTGAGCAGTTTTTGTAACCGCATTTCTTTTATTACTATCTCTTCCTGTTCTTGCTGGCGCAATCACTATGCTGTTATTTGATCGTAATTTGGGAATGTCATTTTTTAACCCTAACGGCGGCGGTGACCCGGTTTTATATCAGCATTTATTC		396	36		18	125	67	240	139	1232	51		24	167	219			57	52		75			326			61	52		21	159								71	330					8
ASV000546	TTTATCTGGAGTACAAAGTCATAGCGGACCAAGTGTAGATTTAGCTATTTTTGCTTTACATTTATCAGGGGTAAGTAGTTTACTAGGTGCTGTTAATTTTATAACTACAATAGCTAACATGAGAACTCCTGGTATTAAGTTACATAAATTATCTTTATTTGGGTGAGCTGTAGTTATAACGGCAATATTATTATTATTATCTTTACCAGTATTAGCTGGAGGTATTACTATGGTTCTTACTGATAGAAATTTTAATACATCATTTTTTGAAACAGCAGGTGGAGGTGATCCTATTTTATTTCAACACTTATTT	14				68	46		171		36								23	11	32	13			15	15	44	40		10		1878			35	34				61				31	13				39
ASV000578	TTTAGCCAGAGGAATTGCTCATGCTGGCTCTTCGGTAGATTTATCTATTTTTAGTCTACATCTTGCCGGAGCTTCATCAATTCTAGGAGCCATTAACTTTATTACTACTATTATTAATATACGAACACCAGGGATATCTTGGGACCGAACGCCATTATTTGTTTGATCCGTATTTTTAACTGCTATTTTACTACTTTTGTCTCTCCCAGTCCTTGCAGGAGCAATTACTATACTTTTAACCGACCGAAACTTAAATACTTCATTTTTTGACCCTGCAGGGGGAGGGGATCCAATTCTTTACCAGCACTTATTC	1251																	55			18				830				171	45			7		94										75
ASV000451	ATTAGCTTCTTTGCAAGGACATCCAGGCCCGTCAGTTGATTTTGCAATTTTTAGTTTGCACATTGCGGGGGCTTCGTCGATTCTTGGTGCTATTAATTTCATCGCTACTATTGTTAACATGAGGACGTTAGGCATTTTTTGGCATCGCGTCCCTTTGTTTGTTTGGGCAGTTTTTATTACTGCGATACTTTTGTTACTGTCACTTCCAGTTCTTGCGGCTGGCATTACCATGCTTCTTACAGATCGGAATTTTAATACTAGTTTCTTTGATTACGTTGGTGGGGGCGATCCTATTCTTTACCAGCATCTGTTT	59	191	144	134	126	407	118	59			70	87	118	47	8	134	176	68		89	49	101		124			282	62	120	41	70	108		145	61	33	50		71	23	53	117	195	30		19
ASV000518	ACTAAGTGGAGTACAAAGTCATAGTGGACCGAGTGTTGATCTAGCTATTTTTGCTTTACATTTATCAGGTATAAGTAGTTTATTAGGAGCTGTAAATTTCATTACTACTATACTTAATATGAGAAGTCCAGGTATAAGATTACATAAATTAGCTTTATTTGGATGAGCTGTAGTAGTTACAGCAGTATTATTATTACTATCATTACCTGTATTAGCCGGTGCAATAACTATGGTATTAACAGATAGAAATTTTAACACATCATTTTTTGAAGCTGCAGGTGGTGGTGATCCTATACTTTACCAACATCTTTTC																								53		86	74	3247
ASV000442	TCTAAGTGCTATAGCTAGTGATGCATCTGTAGATTTTGCAATTTTTAGTTTACATTTAGCTGGTGTTTCCTCTATATTAGGAGCAATTAATTTTATTGTTACTATTTTTAATATGAGAAATCCAGGTGTAAAAATGAATTTAATACCATTATTTATTTGAGCAGTCTTAATTACAGCTTTTTTATTATTAATATCATTACCTGTATTAGCTGCTGGTATTACTATGCTTTTAACAGATAGAAATTTTAATAGTAGTTTTTTTAATCCTTCTGGAGGTGGAGATCCTATATTATTTCAGCATCTTTTC		155	141	119	147		189	54		44			117	161	11		274	63	51	188				250			97	64	78	128	280	92		202				59				129	585				116	74
ASV000509	ATTATCTGGATTACAAAGTCATAGTGGTCCCAGTGTTGATTTAGCCATATTCGCATTACATTTATCTGGAATAAGTAGTTTATTAGGTGCAATGAATTTTATTACAACAATATTAAATATGAGAAGTCCAGGAATAAGATTACATAAACTAGCTTTATTTGGATGAGCAGTGGTAATAACTGCAGTTTTATTATTATTATCTTTACCTGTTTTAGCTGGTGCAATAACAATGTTATTAACAGATAGAAATTTTAATACATCCTTTTTTGAAGTAGCTGGTGGTGGTGACCCTATATTATACCAACACCTTTTC		7						137				25	48	69	24		2195		14										273	47	15					327						32	283		38
ASV000445	TTTATCTAGTATTCAAGCTCATCCAGGCCCTGCTGTTGATTTAGCAATTTTTAGTTTGCACTTGGCCGGGGCGTCATCAATTTTAGGTGCTATTAATTTTATTACAACTATTATTAATATGCGTACACCTAACATGTTTTGACATCGTGTTCCGTTGTTTGTTTGGTCGGTTTTTTTTACAGCAATTTTATTGTTGTTATCATTACCGGTTTTAGCGGCTGGTATTACAATGTTGTTAACCGATCGTAATTTTAATACAACGTTTTTTGATTACGTTGGTGGTGGTGATCCGATTTTATTTCAACACCTTTTC		33	114		7						41			75	20					376		64	399		218	351	128	219	25	39			9	152	68	137		144	118		27	35		590	106	80		133
ASV000563	TCTTGCAAGTAACATTGCTCACGCAGGACCTTCAGTAGACCTTGCAATTTTCTCTCTACACTTAGCAGGTGCATCATCTATTCTGGGTGCAGTAAATTTTATCTCAACAGTAGTAAATATACGTTGACAAGGCTTACAACTAGAACGAATCCCACTATTCGTTTGAGCTGTAACTATTACAGTTGTTCTATTACTTCTATCTCTCCCAGTCCTTGCTGGAGCAATTACTATATTATTAACAGATCGAAACTTAAACACATCATTTTTCGATCCAGCCGGCGGAGGTGACCCAATTTTATATCAACACTTATTC																										594	174	321						136									1871		18
ASV000503	TTTATCTGGTTTACAAAGTCATAGTGGACCTAGTGTAGATTTAGCGATATTTGCTTTACACTTATCAGGTATAAGTAGTCTGCTAGGTGCAATGAATTTCATAACAACAATTTTAAATATGAGAAGTCCAGGTATAAGACTACACAAATTAGCCTTATTTGGATGAGCAGTAGTTATAACAGCAGTATTATTATTATTATCACTACCTGTATTAGCCGGTGGTATAACTATGGTATTAACAGATAGAAATTTCAATACATCTTTCTTTGAAGTTGCTGGAGGTGGTGATCCTATATTATACCAACATCTTTTC	32									23									23						576	577	49				43	39			26		17	969					21		17			15
ASV000464	ATTGAGTAGTATTGAAGCTCATTCAGGTGGTTCTGTTGATTTGGCTATTTTTAGTTTACATTTAGCTGGTGTGTCTTCGTTATTGGGTGCTGTTAATTTTATAACTACAATTGTGAATATGAGAACACCTGGAATGACATATCATAGAATGCCTTTATTTGTTTGGTCAGTTTTAATTACAGCCGTGTTATTGTTGTTATCCTTGCCTGTATTAGCTGGTGGTATTACAATGTTATTAACAGATAGAAATTTTAATACAACTTTTTTTGATCCTGCTGGTGGTGGTGATCCTATTTTATATCAACATTTGTTT			182																	496			107			1129	211							250		51										223		52
ASV000493	TCTATCAGGTATACAAAGTCATAGTGGTCCAAGTGTTGATTTAGCTATATTTGGGTTACACTTGTCTGGTATTTCTAGTTTACTAGGAGCTATGAATTTTATGACAACAACATTTAATATGAGAAGTCCAGGTATAAGATTACATAAATTAATCTTATTTGCATGAGCAGTTGTTATTACAGCTGTTTTACTGTTATTATCTTTACCTGTTTTAGCGGGTGGAATTACTATGGTGTTAACAGATAGAAACTTTAACACATCATTCTTTGAGGTAGCAGGAGGTGGTGACCCTATATTATATCAACATCTTTTC					30	268									1271			133	47										6		143														50			171
ASV000501	ACTGAGATCTTCTTTAGGTCATAGTGGAAGAAGAGTTGACTTTGTTATCTTCTCTCTTCACATAGCAGGGGCCTCAAGTATTCTTAGAAGTCTTAATTTCATGTCTACAATGTGAAACAATCGGGGTGTAGAAGTAAGTTTTGACAAGATCACCCTCTTCACCTGATCAATTATTATTACAGGGCTGCTGCTGGTATTGTCTTTACCTGTCCTTGCTGGGGGGATTACAATGCTTTTGCTTGATCGTAATTTGAATACTTCTTTCTTTGACGCAAGTGGTGGTGGAGATCCTGTTCTGTTCCAACACTTGTTC	130	204	32		22	26	60	16	23	188		110	43	51	26				154	35	258	21	4	13			76		58	112	165	82	292	45					177			10	210		474
ASV000622	ACTAAGCGGTATCGAAGCACACTCCGGCCCAGCCGTAGACTTTGGTATTTTCGCTCTTCACCTTTCTGGCCTTTCTTCCATCCTTGGTGCGATTAACTTCATCGTTACCATCTTTAATATGCGTGCTCTTGGTATGTCTTTCCACACCATGCCACTTTTTGTTTGAAGCGTTTTAATTACCGCGTTCCTGCTTCTTCTATCTCTACCAGTTCTAGCAGGCGCAATCACCATGCTTCTTATGGATCGTAACTTCAAAACCGTTTTCTTCAATCACAACGGTGGAGGAGACGCCGTCCTTTATCAGCACTTATTC	245	115	128		54	74	35			98			26						35		161	26	79	205				50	85	80	174		17	57	30		6		116		10							160
ASV000629	TCTTTCAGATTCTGTATTTCATTCTAATATCTCAGTAGACTTGGCCATTTTCAGTTTACATTTGGCTGGAGCCTCTTCTATTTTAGGAGCCATTAATTTCATCACTACAATTCTTAATATGCGTTCTTCTTCATTATCTATAGATGCCATACCTTTGTTCGTCTGATCTGTACTGATTACAGCAGTACTCCTCCTTCTTTCCTTACCAGTATTAGCTGGGGCTATCACAATGTTACTGACAGACCGAAATTTTAACACTTCATTCTTTGACCCTTCAGGAGGAGGGGACCCCATTTTATACCAACATTTATTC																																											2567
ASV000437	ATTATCTGGAATTGTTGCTCATTCAGGACCTGCAGTTGATTTAGCAATTTTTAGTTTACATATTGCTGGAGCTTCATCTATAATGGGTGCAATAAATTTTATTGTAACAATAACAAATATGCGAGCACGTGGATTAACATATTTTCGTATGCCACTTTTCGTTTGATCAGTTTTAATTACTGCCTTTTTATTATTATTATCTTTACCAGTTTTAGCTGCAGCAATAACAATGTTATTAACAGATCGTAACTTTAATACTGGGTTTTTTGTTATACAAGCAGGAGGAGATCCTATTTTATTCCAACATTTATTC	37	57	95	26	11	32	76	24	84	20	90	7	147	62	233		313	82	424	126	151	33	26	95			125	117	49	63	215	139	42	60	53		6		58	166	34	24	359		66		9
ASV000585	GCTATCAGGTATACAAAGTCATAGTGGACCAAGTGTAGACTTAGCAATATTTGCTTTACATTTAGCAGGTGTAAGTAGTTTACTTGGTGCAATTAATTTTATAACAACAATATTAAATATGAGAAGTCCTGGAATAAGATTACATAAATTAGCATTATTTGGATGAGCAGTTATAGTTACTGCTGTTTTATTATTATTATCTTTACCTGTTCTTGCAGGTGCTATCACAATGGTATTAACAGATAGAAATTTTAATACTTCATTCTTTGAAGCCGCTGGAGGTGGTGATCCTATATTATATCAACATCTTTTC		54	82			75		396	32	82							196	149	317		305		63	11				254	88		155	101							202
ASV000514	TTTATCAGGTTTACAAAGTCATAGTGGACCTAGTGTAGATTTAGCTATATTTGCTTTACATTTATCAGGGGTAAGTAGTTTATTAGGAGCTATAAATTTTATTACTACTATAGTTAACATGAGAACACCAGGTATAAGATTACATAATTTAGCTTTATTTGGATGAGCTGTAGTTATAACAGCTGTATTATTATTATTATCTTTACCTGTATTAGCTGGTGCTATTACTATGCTATTAACAGATAGAAATTTTAATACATCATTCTTTGAAACAGCAGGTGGTGGTGATCCTATATTATTCCAACATCTTTTC					254	67	30	266	4			7		28	63		18	44	108	111			26				9		9		1032	29	6											663	7			217
ASV000565	ACTAAGTGGAGTACAAAGTCACAGTGGACCTAGTGTTGATCTAGCCATATTCGCTTTACACTTATCAGGTATAAGTAGTTTATTAGGAGCTATAAACTTCATTACAACTATACTTAATATGAGAAGCCCTGGTATTAGATTACACAAATTAGCTTTATTTGGATGAGCTGTAGTAGTTACTGCGGTATTATTACTATTATCATTACCTGTTTTAGCTGGTGCAATTACAATGGTTTTAACTGATAGAAATTTTAATACATCATTCTTTGAAGCTGCAGGAGGAGGTGATCCTATATTATATCAACATCTTTTC	153	54	92	89	259	97	35	130	142	33	23	95	115	66	118		19	43		155	28			10				35	36	16	224	34	71				16			25	100	40	16	16	23		89	9
ASV000458	ATTATCTAGCATAGCAGCACATTCTAGTGGCGCTGTAGATTTTGCTATCTTCAGTTTACATTTAGCAGGATTATCTTCTATTTTAGGAGCAATAAATTTTATTGTTACAATTATTAATATGAGAGTTCCTGGGTTAAGAATGCGTATGTTACCTCTATTTGTTTGATCTGTTTTTATTACAGCTTTTCTACTTCTATTATCATTACCTGTTTTAGCTGCAGGTATAACAATGTTACTAACAGATAGAAATTTTAATACAGCCTTTTTTGATCCTTCTGGTGGCGGTGATGCTATCTTATATCAACATTTATTT		61								169		94	48	123	47					332	209		16		52	182	122		639	126	67	213			7	118		14	27				319	200	280	62		58
ASV000532	TTTATCAGGTATACAAAGTCATAGTGGTCCTAGTGTAGATTTAGCAATATTTGGATTACATTTAAGTGGTGTAAGTAGTTTATTAGGTGCTATGAATTTTATAACAACTATAATAAATATGAGAAGTCCAGGTATACGTTTACATAAATTAGCTTTATTTGGTTGAGCTATTATAATTACAGCAGTATTATTATTATTATCTTTACCTGTACTAGCTGCAGCTATTACAATGGTTTTAACAGATAGAAATTTAAATACATCTTTTTTTGAATCTGCTGGTGGTGGTGATCCTATTTTATTTCAACACCTATTT	160	168	428	931	7					9			17	33	7		5	203	191	59		10	24	8			5	23			11							50	14	66			22	39		75		25
ASV000577	ATTAGCAGGAATACAGTCACATTCAGGAGGGAGTGTTGATTTAGCTATTTTTAGTTTACACTTAGCTGGGGTATCTTCTTTATTAGGAGCTATCAACTTCATAAGTACCACTTTAAATATGAGAACTAATGGAATGTCTTTACATAAATTACCTTTATTTGTATGGGCTATTTTTGTAACAGCAATATTATTATTATTATCATTGCCTGTATTAGCTGGTGCTATTACAATGCTTCTTACAGATAGAAACTTTAATACTAGTTTTTATGATCCCGCTGGTGGAGGTGATCCTATTTTATATCAACATCTATTC																																				3052
ASV000568	TTTATCAGGGTTACAGAGTCATAGTGGACCTAGTGTAGACTTAGCGATATTTGCTTTACATTTATCAGGTGTAAGTAGTTTATTAGGTGCTATAAACTTCATTACTACAGTAATTAATATGAGAACACCAGGTATAAGATTACATAAATTAACTTTATTTGGTTGAGCTGTTATAATTACAGCTATTTTGTTATTATTATCTTTACCTGTTTTAGCTGGAGGTATTACTATGATTTTAACAGATAGAAATTTTAATACTTCTTTCTTTGAAGTAGCCGGAGGAGGAGATCCTATATTATTTCAACACTTATTT			5	175				13							910	41							10	10	7		17							5						172			45			9		71
ASV000687	ATTAGCAGGTATCCAATCACATTCAGGAGGTAGTGTTGATTTAGCTATTTTTAGTTTACATTTAGCTGGTATATCTTCATTATTAGGTGCTATTAATTTTATTAGTACTACTTTAAATATGAGAACTAATGGTATGTCTTTACATAAATTACCTTTATTTGTGTGAGCTATATTTATTACAGCTATTTTATTATTATTATCTTTACCTGTTTTAGCTGGTGCTATTACTATGTTATTAACAGATAGAAATTTTAATACCAGTTTCTATGATCCAGCAGGAGGAGGTGATCCTATATTATATCAACACTTATTT													31		24		71
ASV000452	TTTGAGTAGCTATGTTGGCAGCTCTTCTGTTAGAGTAGATATAATTATTTTTAGCTTACATATAGCCGGGGTTAGATCAATTGCGGGTTCTGTAAATTTTCTCTGTACTATTAATAATCTAAAAGCACCATCTATTAGTTGATTAAATATGCCTTTATTTTTGATTAGAGTCTGAGTTACAACTTTTTTATTAGTTCTAAGTTTACCTGTTTTAGCAGGAGGGATTACTATGCTTCTTTTTGATCGAAATTTTAACACTTCCTTTTTTGACCCATTAGGGGGAGGAGACCCCGTGTTATTCCAACATTTATTT												691	2468							17						446	5		37					531											49
ASV000589	ATTAGCAAGAAACATGGCCCATGCTGGCCCCTCTGTAGACTTAGCTATTTTCTCCCTGCATCTAGCCGGTGCCTCATCAATCCTAGGTGCAGTAAACTTTATCTCTACCGTAATTAACATACGATGACAAGGCCTTCAACTTGAACGGATTCCACTATTTGTATGAGCCGTTACAATTACTGTAGTTCTCCTTCTATTATCACTTCCAGTACTAGCCGGAGCAATCACCATACTACTTACAGATCGTAACCTTAATACATCGTTCTTCGACCCAGCTGGCGGAGGAGATCCAATTCTATATCAACACTTATTC										145			929	80										8
ASV000544	ATTATCAAGTATTATTTCTCATTCTGGTGCTTCAGTAGATTTAGCTATTTTTAGTTTACATTTAGCTGGAGTATCTTCTTTATTAGGTGCTATAAATTTCATTACTACAGCATTAAATATGAGAGCGAATGGTATGAGTTTACATAAAGTATCTTTATTTGTATGGTCAATTTTTATTACAGCAGTCTTATTATTATTATCATTACCAGTATTAGCTGGAGCTATAACAATGTTATTAACAGATAGAAACTTTAATACTAGCTTCTATGATCCAGCAGGAGGAGGAGATCCAATATTATATCAACATTTATTC			223				331	33				577					301			38	192		406		83	57						42									142			61
ASV000508	ACTAGCATCAGTAGAATTTCATGACGGCGCAGCTGTAGATTTTGCTATTTTTAGTTTACACTTAGCCGGTGTGGCATCACTATTAGGTGCTATAAATTTTATAGTTACGGCTATTAATATGAGGGTACCGGGCATGCGAGTTACTTATATGCCTTTGTTTGTATGATCCATTGTTATCACAGCTGTATTATTACTATTATCTTTACCAGTATTAGCAGCGGGTATTACAATGTTACTTACAGATCGTAATTTCAATACCTCGTTTTTTGATCCTTCTGGCGGCGGTGATCCTATTTTGTATCAACACTATTT	197	145	327			8	31			124	31	13							192	235	155	31	127	175	14	62	97	412		123		162		15					214		27		208	69		34
ASV000594	ATTATCAAGTATTCAATCACATTCAGGTGGTTCTGTAGATTTAGCTATATTTAGTTTACATTTAGCTGGTATATCTTCTATGTTAGGTGCTATTAATTTTATAACTACTATTATAAATATGAGAGCTCCTGGTATGACTTTTCATAAATTACCTTTATTTGTTTGAGCTGTTCTTGTTACAGCTATTTTATTATTATTATCTTTACCTGTATTAGCTGGTGCTATAACAATGTTATTAACAGATAGAAATTTTAATGCTTCTTTTTATGATCCAGCTGGTGGAGGTGATCCATTATTATATCAACATTTATTT		271	497		40		173							315			53	97	546				20			59		118			232							37	313									60
ASV000552	ATTATCAGGAATACAATCTCACAGTGGACCTAGTGTTGATTTAGCTATTTTTGGTTTACATTTAAGTGGTATAAGTAGTATGTTAGGTGCTATGAATTTCATTACTACTATTTTAAATATGAGAAGTCCAGGTATACGTTTACACAAATTAGCTTTATTTGGATGAGCTGTTATTATTACAGCTGTATTATTATTATTATCATTACCTGTATTAGCTGGTGGTATTACTATGATTTTAACAGATAGAAATTTTAATACTTCATTCTTTGAAGTAGCTGGTGGAGGTGATCCTATTTTATTCCAACATTTATTC			13		32		11					59	93	97	105		239	130	650	36	21	14					413	40	56		94		239	141	13	12				92	28		347	22		69
ASV000541	GCTAGCAGCGGGGATTGCCCATGCTGGAGCCTCCGTAGACCTTTCTATTTTTAGTCTCCACCTAGCGGGTGCCTCTTCAATTTTAGGGGCTGTAAATTTTATTACAACTATTATCAATATACGAACACCAGGCCTATCCTGGGACCAAACTCCACTTTTTGTGTGGTCTGTGTTTCTTACAGCAATTTTATTGCTTCTATCCCTTCCAGTTTTAGCTGGTGCTATTACCATACTTTTAACAGACCGTAATTTAAATACCTCTTTCTTCGACCCTGCTGGAGGAGGGGACCCTATTTTGTATCAACATTTATTT	16		24									207				28			310	91	315	32	124	11	44		498	4		172	129	90	98	102				392	140		317		52		138	22
ASV000601	GTTAGCCTCCAATCTAGCTCATGCTGGGGCTTCTGTGGACCTATCAATTTTTAGCCTCCATTTAGCTGGGGCCTCTTCAATCCTTGGTGCCATTAACTTTATTACCACAGTAATTAATATACGAACCCCAGGAATAACTTGAGACCAAACACCCTTATTTGTTTGGTCTGTGTTTATTACTGCGGCCCTCCTTCTATTAGCCCTACCAGTGTTAGCAGGAGCCATTACCATGCTCCTTACTGACCGTAATATTAACACATCATTCTTTGACCCAGCAGGAGGTGGGGATCCAATTCTCTACCAACACTTATTC					445					56																											89				762							1497
ASV000520	TTTATCAGGGATCCAAGCACATTCAGGACCTGCCGTTGATTTGGCTATTTTTGCCCTTCATCTTTCCGGGGCCTCATCAATCATGGGAGCAATTAACTTTATTGTAACAATTCTAAACATGCGCTGCCGAGGAATGGAAATGTATACCATTCCGCTTTTTGTTTGATCAATTTTTGTAACTGCTTTCTTACTTCTTCTATCATTACCGGTCCTAGCTGCTGCTATTACTATGCTTTTAACAGATCGAAACTTCAATACTAGCTTTTTTGCTCCCAATGGAGGAGGTGATCCAGTATTATATCAACATTTATTT	54	170			97	42	132	229	71		9	50	93	258	271	73	570							49					110	546	127	20					5		11		6	162	250	38	28
ASV000573	ATTAAGTGGAATACAAAGTCACAGTGGACCTAGTGTAGATTTAGCTATATTTGGTTTACATTTATCTGGTATAAGTAGTTTGTTAGGTGCTATAAACTTTATAACTACTATACTAAATATGAGAAGTCCTGGTATAAGATTACATAAGCTAGCTTTATTTGGATGAGCTGTGGTAGTTACAGCTGTATTATTATTATTATCATTACCAGTACTAGCCGGTGCAATTACAATGCTTTTAACTGATAGAAATTTTAATACATCATTCTTTGAAGCTGCAGGAGGTGGAGACCCTATATTATACCAACATCTTTTC									3128
ASV000549	ACTATCCAGTATACAAAGTCATAGTGGACCTAGTGTAGATTTAGGTATATTTGCATTACATTTATCAGGAGTAAGCTCTATGTTAGGTGCAATGAATTTCATAACTACTATATTAAATATGCGTAGTCCTGGTATAAGATTACATAAAGTTACACTTTTTGGTTGAGCTACAGTTGTTACAGCTGTATTATTATTATTATCTTTACCAGTTTTAGCTGGAGCAATTACAATGTTACTAACAGATAGAAACTTTAATACTTCGTTCTTTGAAGTAGCAGGAGGAGGTGATCCTATATTATTTCAACATTTATTC			59	55										70	10			74	254	158	394		15	53	74	78	229	284			22				16			87		34				112		74		38
ASV000478	ACTTTCTGGTATTGAATCTCATTCTGGTGCAGCTGTAGACTTAGCTATTTTTAGTCTTCATTTAGCCGGTATTTCATCAATTTTGGGTGCAATTAATTTTATTACGACAATTTTTAACATGAAAACTCGAGGTTTAGAACTTTCTCGCTTGCCACTTTTTGGCTGAGCAGTTCTTGTTACTGCTATTTTATTACTTTTATCATTACCTGTTTTAGCAGGCGGGATAACTATGTTATTAACAGATAGAAATTTTAATACGACTTTTTTTGATGTTATTGGTGGAGGTGATCCAGTTTTATATCAACACCTTTTT		84	332			40	124	298			64	7	225	184			54		153	233	119	91	64	172				48	209		92	146								134	31	19	348		78
ASV000596	ACTGTCAGGAATACAAAGTCACAGTGGTCCAAGTGTTGACCTAGCAATATTTGCCTTGCATCTTTCTGGAGTAAGTAGTTTACTAGGTGCAATGAACTTCATTACTACTATACTAAATATGAGAAGTCCTGGGATTAGACTACACAAACTAGCTTTATTTGGCTGAGCTGTAGTAGTTACAGCAGTTTTATTATTGTTATCTTTACCTGTGTTGGCAGGAGCAATAACAATGGTTTTAACAGATAGAAACTTTAATACATCTTTCTTTGAAGTAGCAGGAGGAGGAGATCCTATATTATATCAACATCTTTTT					99				8			73	1079	373	236		253							13					93	55	294	91	44			10	9		4				189
ASV000504	ATTATCGCATATTTTTGCACATTCGGGAGCGGCGGTAGATTTAGCGATATTTAGTTTACATTTAGCGGGAGTATCTTCTATTTTAGGAGCAATAAATTTTATATGTACAATAATAAATATGCGTGCGATTGGAATGAATATGCAACGGTTATCTTTATTTTGTTGGGCTGTATTAATTACTGCTATCTTATTATTATTATCGTTACCAGTTTTAGCCGGAGCGATAACGATGTTATTAACAGATCGTAATTTTAATACAACTTTTTTTGATCCGGCAGGTGGTGGAGATCCTGTTTTATATCAACATCTTTTT	350	69	4					16		6		53			67				104	60	132		30	13	116	111	4	95	5	20	10	26				164	15	27	150				135	377		196		86
ASV000624	CTTATCTGCAATACAAAGCCATAGCGGTCCTAGTGTTGATTTAGCTATTTTTGCCTTACATTTAGCAGGGGTTAGTAGCCTATTAGGTGCTATTAATTTTATAACAACTGTAGTTAATATGAGAACACCTGGTATAAAATTACATAAGTTATCTTTATTTGGATGAGCTGTAGTTATTACAGCCGTATTATTATTATTATCTTTACCCGTGTTAGCCGGTGCTATAACAATGGTTTTAACAGATAGAAATTTTAATACTTCGTTCTTTGAACCAGCTGGTGGAGGAGATCCCATATTATTCCAACATTTATTC											303																1875						40	400								7	73	19
ASV000333	GTTAAGTTCAATTGAAGGTCATTCTGGTCCAGCTGTAGATTTAGCAATATTTAGTTTACATTTATCAGGAGCATCATCTATAGCAGGAGCAATAAATTTTATTGTAACTATCGTAAATATGCGTGCACGTGGAATGGAATTTTTTAGATTACCATTATTTGTTTGATCTGTATTTATTACAGCAATTTTATTATTATTATCATTACCAGTATTAGCAGGAGCAATTACTATGTTATTATTTGATAGAAATTTAGGTACTGTTTTTTTTAATGCAGCTGGTGGAGGTGATCCAGTTTTATACCAACATTTATTC	320	14	38	24	44	238		51	6		174	46	240	6	91	566	29		37	849	318	211	137	74	143	31	975	33	153	208	38	63				41	51	40	36	52	33	36	271	172	22	32	35
ASV000467	ATTATCAGCTATGGTTTCAGATAGTTCAGTAGATTTAGCTATATTTAGTTTACATTTAGCAGGTCTTTCTTCTATATTAGGAGCGATAAATTTTATGGTAACAGTTTTAAATATGAGATTACCAGGTTATTCAATGCATATGATTCCTTTATTTGTTTGAAGTGTTTTTATAACAGCATTATTATTATTATTATCATTACCAGTATTAGCAGCAGGAATAACTATGTTATTAACAGATAGAAATTTTATAGTAGTTTTTTTAATCCTTCAGGAGGAGGAGACCCTGTATTATATCAACATTTATTT	197	34	29																	110	309		69		211	209	208	229				24				72		76	242				258	294	91	518		65
ASV000555	TTTAGCTGGATTACAAAGTCATAGTGGACCAAGTGTAGATTTAGCTATATTTGCTTTACATTTATCAGGTGTAAGTAGTTTATTAGGAGCAATTAATTTTATAACTACTATCGTTAATATGAGAACTCCAGGTATAAGATTACACAAATTAGCTTTATTTGGATGAGCTGTAGTTATTACTGCTGTATTACTATTATTATCTTTACCGGTATTAGCTGGTGGTATAACAATGGTTTTAACAGATAGAAATTTCAATACATCATTCTTTGAAGTAGCTGGAGGGGGTGATCCTATATTATTCCAACACTTATTC	96		45	80	167	21	55	68					50		232			23	52	197	116	29		108			55	185		26	42				33			23	34	38				134		121	87	40
ASV000551	TTTATCTGGAATAGATGCACACTCTACACCTGCTGTAGATTTAGCCATTTTTAGTTTACACTTAGCTGGTATTTCCTCTTTACTAGGTGCGATTAATTTTATTACAACGATCTTTTTTATGCGTGTTAAAGGAATGAGCATGCATAAATTACCTTTGTTTGTATGGGCTGTTTTAGTGACAGCTTTTTTATTATTATTGTCTCTTCCTGTTTTAGCTGGTGCGATTACGATGTTGCTTACAGATAGAAACTTTAATACTTCCTTCTTTGATCCTGCTGGAGGAGGAGATCCATTATTGTATCAACATTTATTT	110	221	102	22	70		39	42	46		105	5	129	105	109				70	161	116		75	47			123	25	77	40	174	116		63	71				98	27		63	113	125	127			51
ASV000567	TTTATCTGGTTTACAAAGTCATAGTGGACCTAGTGTAGATTTAGCAATTTTTGCTTTACATCTATCAGGAGTAAGTAGTTTACTAGGAGCAATGAACTTTATTACTACAATATTAAATATGAGAAGTCCAGGTATAAGATTACACAAATTAGCCTTATTCGGTTGAGCAGTAGTAGTAACAGCAGTGTTATTATTATTATCATTACCTGTGTTAGCCGGTGGAATAACTATGGTTTTAACAGATAGAAATTTCAATACGTCCTTTTTCGAAGTAGCAGGTGGTGGAGATCCTATACTATACCAACATCTTTTC								71					36	136	43		2373									82			155	20	56												89
ASV000498	TTTATCAGGGATACAAGCTCATAGTGGACCTAGTGTAGATTTAGCTATCTTTGGATTACATTTATCAGGAGTAAGTAGTTTATTAGGAGCAATGAATTTCATTACAACTATATTAAATATGAGAAGTCCAGGTATAAGATTACATAAATTAGCATTATTCGGTTGAGCTGTAATAGTTACAGCTGTATTACTTTTATTATCTTTACCTGTATTAGCTGGAGGTATTACTATGGTTTTAACAGATAGAAATTTTAATACTTCATTCTTTGAAGTAGCAGGAGGAGGTGATCCTATATTATATCAACATCTTTTT		13	38								43					58	1695					113	62															1700			95						9
ASV000533	TTTATCAAGTGGCATCGCCCATGCTGGAGCTTCTGTAGACCTATCAATTTTTAGCCTTCATCTTGCTGGTGCGTCATCTATTCTTGGTGCAATTAATTTTATCACCACTATTATTAACATGCGAACACCAGGGATAACTTGAGATCGAACCCCTTTATTTGTTTGGTCTGTGTTCCTTACTGCTATTTTGCTTTTACTTTCTTTACCAGTTTTAGCAGGTGCTATCACAATACTTCTCACTGATCGTAATTTAAATACATCTTTTTTTGACCCAGCAGGAGGGGGAGACCCAATTCTTTATCAACATTTATTT		19				2					65	287									53				1024			7	164	92		153		78	37		179	5				91	55	24	16	21
ASV000590	GTTAAGTGCTACAATTTCCCACCCTGGTGCTTCAGTAGATCTCGCTATTTTCAGTTTACATTTAGCAGGAGTTTCTTCTTTAGCTGGCGCAATTAATTTTATTTGTACAATAATGCATATGCGTGCCCCGGGAATTCGTATGTCAAAATTACCTTTATTTGTTTGGTCTGTTTTTATTACTGCTTTTTTATTATTATTATCTTTGCCTGTATTAGCTGGTGGTATTACTATGTTATTATGTGATAGAAATTTTAATACAGCATTTTTTATTGCTCAAGGCGGTGGTGATCCATTATTATATCAGCATTTATTT		79	106	39	64	76	36	383	26	253	10	12	116	148	78			175	147		127		21	83			22		63	126	36	35			26	32	20		85	50	71		155	3			14	5
ASV000557	ATTATCAGGTCTACAAAGTCATAGTGGACCAAGTGTAGATTTAGCTATATTTGCTTTACATCTTTCAGGTGTAAGTAGTCTATTAGGTGCAGTTAATTTTATAACTACAATAGCTAATATGAGAACACCAGGTATAAGATTACACAAATTAACATTATTCGGGTGAGCTGTTGTAATAACAGCTATATTATTACTATTATCTTTACCAGTCTTAGCTGGAGGGATAACTATGATTTTAACAGATAGAAACTTTAATACTTCTTTCTTTGAAGTAGCAGGAGGTGGGGATCCTATTTTATTCCAACACTTATTC	67	109	13	302	149	57	5								439					161	1076	56	25	8		55				84				16					16	68								100
ASV000570	ATTAAGTGGTATTTTAGCACATTCAGGAGGTGCTGTTGATTTTGCTATATTTAGTTTACATTTAGCAGGTATATCATCAATATTAGGAGCTATTAATTTTATGGTTACTATTTTAAATATGAGAGTACCTGGATTAAAAATGTCAATGATACCACTTTTTGTTTGAAGTGTTTTTATTACTGCAATATTACTTTTATTATCATTACCTGTATTAGCGGCTGCTATTACAATGCTTTTAACAGATAGAAATTTTAATACTTCTTTTTTTGATCCTTCAGGTGGAGGTGATCCTATTTTATATCAGCATTTATTT			104											56	46						148		337	35			221		291	674	127				67	98			63			853
ASV000574	TTTATCAGGTTTACAGAGTCATAGTGGACCTAGTGTTGATTTAGCTATATTTGCTCTTCATCTTTCAGGAGTAAGTAGTTTACTTGGAGCAATGAACTTTATTACAACTATATTAAATATGAGAAGTCCTGGTATAAGACTTCACAAATTAGCATTGTTTGGATGAGCAGTTATAGTAACAGCTGTATTGTTATTGTTATCTTTACCTGTATTAGCAGGTGGAATAACTATGATATTAACTGATAGAAATTTTAACACATCTTTCTTTGAAGTAGCAGGTGGTGGAGATCCTATATTATATCAACATCTTTTC		11						19	712	16	21		78			13	491					127	7		31				11	287		15	383	75	197	10	33				13		18		39		577
ASV000525	ATTATCTTCTGCACATAGTCATTCAGGTGTGTCAGTAGATTTAGTAATATTAAGCTTTCATTTGGTTGGTGCATCATCAATAGCAGCATCAATAAATTTCATTTGTACAATATTTTTTTTTAGAAGCGAAGCAATGTTTATGAAGGATTTGCCATTATTTGTGTGATCAATACTAATAACTTCATTTCTATTAGTATTTGCGTTGCCAGTATTAGCAGCGGCTATAACATTACTTTTTTTTGATCGTAATTTTAATACAACATTTTTTGATCCAGTAGGAGGAGGAGATGTAGTGTTATATCAGCATTTATTT		76	98	35	83	116		280			222	129	100					48	7		126		44	50			276	22	16	223	70	314	179	209	27	66	22		32			115	375		67
ASV000678	TCTTTCATCAAACATAGCACATGCCGGCCCATCAGTTGATTTAGCCATTTTCTCCCTTCACTTAGCAGGTGCTTCATCTATTCTAGGAGCCATTAATTTTATTACTACAGTAATCAATATACGAATAAAAGGAATACAATTAGAACGAATCCCCCTATTCGTATGAGCAGTTGTTATTACAGTAGTCCTTCTTCTCTTATCCCTTCCCGTTCTAGCAGGAGCTATTACTATACTTCTAACAGACCGAAATCTTAACACATCTTTCTTTGATCCAGCTGGCGGGGGAGACCCTATTCTTTATCAACACTTATTC											1539					878																		5								50
ASV000592	ATTATCAGGTATACAAAGTCATAGTGGTCCAAGTGTGGATTTAGCTATCTTTGGGTTACACTTATCAGGTATAAGTTCTTTATTAGGTGCTATGAATTTCATTACAACAATATTGAATATGAGAAGTCCTGGTATAAGATTACATAAATTAGCATTATTTGGATGAGCTGTTGTAATAACAGCTGTGTTATTATTATTATCTTTACCTGTACTTGCAGGAGGAATAACAATGGTATTAACAGATAGAAACTTTAATACTTCATTCTTTGAAGCAGCAGGTGGTGGTGATCCTATATTATACCAACATCTTTTC		334	353								139		104	102		128	676						183															1016
ASV000561	ATTATCAGGTATACAAAGTCATAGTGGTCCAAGTGTGGATTTAGCTATATTTGGATTACACTTATCAGGTATAAGTTCTCTTCTTGGAGCTATGAACTTTATTACAACAATATTGAACATGAGAAGCCCTGGTATAAGATTACATAAATTAGCTTTATTTGGATGAGCAGTTGTTATAACAGCAGTATTATTATTATTATCTTTACCTGTACTTGCTGGAGCTATAACAATGGTATTAACTGATCGTAACTTTAACACTTCATTCTTCGAGGCAGCAGGTGGTGGTGATCCTATATTATACCAACATCTTTTC																145	3223
ASV000519	TCTAAGTGCTATAGCTAGTGATGCATCTGTAGATTTTGCAATTTTTAGTTTACATTTAGCTGGTGTTTCCTCTATATTAGGAGCAATTAATTTTATTGTTACTATTTTTAATATGAGAAATCCAGGTGTAAAAATGAATTTAATACCATTATTTATTTGAGCAGTCTTAATTACAGCTTTTTTATTATTAATATCATTACCTGTATTAGCTGCTGGTATTACTATGCTTTTAACAGATAGAAATTTTAATAGTAGTTTTTTTAATCCTTCTGGAGGTGGAGATCCTATATTATTTCAGCATCTTTTT	69	102	99	112		235		4			93	24	51				80	181	98			81	82				411	26	34	87	154	134	27	33	73		51		43	70	124	301			221
ASV000388	TTTAGCCGGATTACAAAGTCACAGTGGACCTAGTGTAGATCTTGCAATTTTTGCTTTACATCTATCAGGGGTAAGTAGTTTATTAGGATCAATAAACTTTATAACTACTGTAGCTAATATGAGAACACCTGGAATAAAATTACATAAATTAGCTTTATTTGGATGAGCTGTAGTAATAACAGCAGTGTTATTATTATTATCATTACCTGTTTTAGCTGGTGGTATAACTATGGTTTTAACAGATAGAAACTTTAATACTTCATTCTTTGAAGTAGCTGGTGGAGGTGACCCTATATTATTCCAACACCTTTTC			210			96		53									332					84							70		27						146				4159			41	19
ASV000472	CTTAGCTCTATAGTAGCTCATTCAGGCGGTTCTGTCGATTTAGCTATATTTAGCTTACATTTGGCTGGAGTTTCTTCCTTATTAGGGGCTATTAATTTTATTACCACTATATTTAATATGAGAGTTCCTGGTCTTTCTATGCATAAACTTCCATTATTTGTTTGGTCGGTATTAATAACAGCGTTTTTATTGTTGTTCTCATTACCTGTTTTAGCTGGTGCGATTACAATGCTTCTGACTGACCGTAATTTTAATACTAGTTTCTTCGATCCTTCTGGTGGTGGTGATCCTATTTTATACCAACATCTGTTT	23	77		205	19	29		1524		97			282		274		213		25	183		128	39	20	41		11					228			39								9	7			45
ASV000581	ATTAAGTGGAATACAAAGTCACAGTGGACCTAGTGTAGATTTAGCTATATTTGGTTTACATTTATCTGGTATAAGTAGTTTATTAGGTGCAATAAACTTTATAACTACTATATTAAACATGAGAAGTCCTGGTATAAGATTACATAAACTAGCTTTATTCGGATGAGCTGTAGTAGTTACAGCAGTATTATTATTACTATCATTACCTGTGTTGGCCGGAGCAATAACAATGCTTTTAACTGATAGAAATTTTAATACATCATTCTTTGAAGCTGCAGGAGGTGGAGATCCTATACTTTACCAACATCTTTTC	952	44							37		103	882																								19						191		935	16	26
ASV000595	ATTATCAGGTATACAAAGTCACAGTGGTCCTAGTGTGGATTTAGCAATTTTTGCTCTTCACTTATCAGGTATAGGTAGTTTATTAGGAGCTATTAATTTTATAACAACAATACTAAACATGAGAAGTCCAGGTATAAGACTTCACAAATTAGCATTATTCGGATGAGCAGTGGTAGTTACAGCAGTGTTATTACTATTATCTTTACCGGTTTTGGCTGGAGCAATAACAATGGTCTTAACAGATAGAAACTTTAATACATCTTTCTTCGAAGTAGCAGGGGGTGGAGACCCTATATTATACCAACATCTATTC			22		117	198	11						20	59	16		59	72	423		54			150			26	281	157		218	138		32	180			24	40	27								163
ASV000587	TTTATCTGGAGTACAAAGTCATAGTGGACCTAGTGTAGATTTAGCTATATTTGCTTTACATTTATCCGGTGTTAGTAGTTTATTAGGAGCTATAAATTTTATAACTACAATAGTTAATATGAGAACTCCAGGAATAAGACTGCATAAATTAGCTTTATTTGGATGAGCTGTAGTTATTACTGCTGTATTATTATTATTATCTTTACCTGTTTTAGCCGGTGCAATAACAATGCTTTTAACAGATAGAAATTTTAATACTTCATTCTTTGAAACAGCAGGTGGTGGTGATCCTATTTTATTCCAACATCTATTC								11	3004						21														23				37						45
ASV000612	TCTCGCAAGAAATATAGCCCATGCAGGACCTTCTGTAGACTTAGCAATTTTCTCCTTACATCTAGCAGGTGCATCATCAATTTTAGGGGCAGTAAACTTTATTTCTACAGTAATCAACATACGTTGACAAGGATTGCAGCTAGAACGAATCCCTTTATTTGTATGAGCTGTTACTATTACAGTTGTTCTATTATTACTATCTCTCCCAGTTCTAGCTGGTGCCATTACAATACTTCTAACTGACCGAAATCTAAATACATCATTCTTCGACCCTGCAGGTGGGGGAGATCCAATTCTATATCAACATTTATTC																				105																		88					22	1929
ASV000494	ATTAAGTGGTATATTAGCTCATTCTGGTGGCGCTGTTGATTTCGCTATATTTAGTTTACATTTAGCAGGTATATCATCAATATTAGGTGCTATAAATTTTATGGTTACCATTTTAAATATGAGAGTTCCAGGATTAAAAATGTCTATGATACCACTTTTTGTTTGAAGTGTTTTTATTACTGCAGTTCTTCTTTTATTATCATTACCTGTTTTAGCAGCTGCTATTACAATGCTTTTAACTGATAGGAATTTTAATACATCATTTTTTGACCCTTCAGGAGGTGGTGATCCAATTTTATATCAACATTTATTT					34									110															247		3550
ASV000515	CTTAAGTACTTTAGGTCATCCAGGAAGAAGAGTTGATTTAGCTATTTTTAGTTTACATTGTGCTGGTTTAAGTTCTATTTTAGGTGGTATTAATTTTATGTGTACAACTAAAAATTTACGTAGAAGATCTATTTCATTAGAACATATAAGATTATTTGTATGAACTGTGTTTGTAACTGTATTTTTATTAGTTTTATCTTTACCTGTTTTAGCTGGTGCTATTACTATATTATTAACTGATCGTAATTTAAATACATCTTTCTTTGACCCTAGAACTGGTGGTAACCCTTTAATTTATCAACATTTATTT	22	139								242										1946									181									784						40				377
ASV000633	TTTAAGTGGAGTACAAAGTCATAGTGGACCTAGTGTTGATCTAGCTATATTCGCTTTACATTTATCAGGTGTAAGTAGTTTATTAGGAGCAATTAATTTTATAACTACTATACTTAATATGAGAAGCCCAGGTATAAACTTACACAAACTAGCTTTATTTGGATGAGCTGTTCTAGTTACAGCTGTATTATTGTTATTGTCATTACCAGTATTAGCCGGTGCAATTACAATGGTACTTACTGATAGAAATTTTAATACATCATTCTTTGAAGCTGCAGGTGGTGGTGATCCTATATTATATCAACATCTTTTC											185					2186																				360						39	29
ASV000497	TTTGTCAGCAATTGAAGGATCTGGTGTTGATTTAGCTATATTTAGTTTACATTTAGCAGGAGCTGCTTCATTATTAGGCGCTATCAATTTTATAACAACTATTTTTAATATGAGAACGCCAGGAATGTATATGCATTCTTTACCGTTATTTGTATGATCTGTATTAGTTACTGCTTTCTTATTGTTATTATCTTTACCAGTATTAGCAGCAGCTATTACTATGTTATTAACAGATAGGAATTTTAATACTTCTTTCTATTCTGTTTCAGGAGGAGGTGATGCTATTTTATATCAACATTTATTT					150							541					105		1280	66					111		214	60	322		56					418			13				211	93	222	31
ASV000495	ATTATCTTCTATAGAAAGTCATTCAGGAGGTTCTGTTGACCTGGCAATATTTAGTTTACATTTAGCTGGTGCTTCATCGATCTTAGGTGCAATGAATTTTATAACCACAGTTATAAATATGAGATCTCCTTTTTTAAAAATGCATAGAATACCTTTATTTGTTTGAGCTGTATTTATTACTGCTATTTTATTATTATTGTCTTTACCTGTTTTAGCTGGTGCAATAACAATGTTATTAACTGATAGAAATTTTAATACAACGTTCTTTGATCCCGCAGGAGGTGGAGATCCTATTTTATATCAACATTTATTT	154	110	76	17		30	329						123	34	70			82	254	159	53		31	143		52	57	39	65	57	243	52						89	93		16		130	82				168
ASV000588	TTTATCTGGTTTACAAAGTCATAGTGGACCTAGTGTAGATTTAGCGATATTTGCTTTACACTTATCAGGTATAAGTAGTCTGCTAGGGGCAATGAATTTTATAACAACAATTTTAAATATGAGAAGTCCAGGTATAAGACTACACAAATTAGCCTTATTTGGATGAGCAGTAGTTATAACAGCAGTATTATTATTATTATCACTACCTGTATTAGCCGGTGGTATAACTATGGTATTAACAGATAGAAATTTCAATACATCTTTCTTTGAAGTTGCTGGAGGTGGTGATCCTATATTATACCAACATCTTTTC																	294		315	31						435					46							273					21	16	29
ASV000700	TCTTTCAAGCATAATATATCATTCATCATCATCAGTAGATTTATTAATATTTGCTTTACATTTATCTGGTATAAGTTCATTATTAGGTGCTATTAATTTAATTACTACAATCATCAATATGAGATTACCTGGATTAACTTTACATAGAATGTCTTTATTTGTTTGGTCTATATTAATTACCGCTATATTATTATTATTATCAATACCTATATTGGCTGCTGCTATTACTTTACTCTTAACTGATCGTAACTTTAATACTTCCTTTTATGAACCTACATCTGGAGGTGACCCACTTTTATATCAGCACTTATTT	9	82	6		126	33	10						53	5					214		56	37		129			33	19	8	20	505		20			7	16		86		22		240	82	39			17
ASV000602	TCTTTCTGATTTTAACTTCCATATGAATAGTAGTGTTGATTTGGCTATTTTCAGGTTACATTTGGCCGGTGTGTCTTCAATTTTAGGCGCTATTAACTTTATTACTACAATTATCAACATACGAAGTTTAAATACTTCCCTAGATAATCTTCCTTTATTTGTTTGATCAGTATTTATTACTGCCATCTTGTTACTTTTGTCATTACCTGTGTTAGCAGGTGCCATTACAATACTTTTAACTGACCGAAACTTTAATACTTCTTTCTTCGATCCCAGTGGAGGTGGGGATCCCATTCTTTATCAACATCTATTT																3002
ASV000583	GTTGAGTACGTCATTATTTCATTCAGGTGGTGCGGTAGACTTAGCTATTTTTAGTTTACATATTTCGGGTACTTCATCGTTATTGGGTGCTATAAATTTTATTGTTACGTCTTTAAATATGCGTACAAAAGGTATGAGCATGCAGAATATGCCGTTGTTTGTTTGAGCAATTTTAGTGACAGCAATTCTTTTACTTTTATCGTTACCAGTTTTAGCGGGAGCTATAACAATGTTGCTTACTGATCGTAACTTTAATACGTCTTTTTTTAATTCGCTTGGAGGGGGAGATCCTATTTTATACCAACATTTGTTT	87	155	111			107	267		59			87			4							57	12							404		318	39		115		34				138			21	47		863
ASV000593	TTTATCTGGAATTCAAAGTCATAGTGGTCCTAGTGTAGATTTAGCTATATTTGCTCTTCATTTATCAGGAATTAGTAGTATATTAGGGGCTATTAATTTTATAACTACAATAATTAATATGAGAACACCTGGTATAAGATTACACAAATTAGCTTTATTTGGATGAGCTGTAGTTATAACAGCAGTATTATTATTATTATCTTTACCTGTACTTGCTGGTGCAATTACAATGGTTTTAACAGATAGAAATTTTAATACATCATTCTTTGAAACAGCTGGTGGTGGTGATCCTATCTTGTTCCAACATTTATTC																521																	8												107		2468
ASV000500	TTTAAGAACTTTAGGACATCCAAATAGAAGGGTAGATTTAGCTATTTTTAGCTTGCATTGTGCTGGAGTAAGTTCAATTTTAGGTGGGATTAATTTTATGACAACTGTAAAAAATCTACGTAGATCGAGAATTTCATTGGAGCATATGAGTCTATTTGTTTGGACTGTTTTAATTACGGTGTTTTTGTTAGTTTTAAGTTTACCTGTTTTAGCAGGTGCAATTACTATATTATTAACTGATCGAAATTTTAACACCAGATTTTTTGATCCAGTAAATGGCGGTAACCCATTAATTTATCAACATCTATTT			45		91	111		57						34				593	711		77		19	289		218		45			782						23	143		92			68
ASV000488	ATTATCATCAATCCAAGCGCATTCAGGACCATCAGTAGATTTAGCTATTTTTAGTTTACATTTATCAGGAGCAGGTTCTATTTTAGGTGCAATTAACTTTATTGTAACTATTTTCAACATGCGTGCACCGGGGCTTTTCTTACATAAAATGCCTCTCTTTGTATGATCTGTATTAGTAACAGCATTTTTACTTTTATTATCATTACCAGTATTTGCTGGAGCGATTACTATGCTTTTAACAGATCGTAATTTTAATACAAGCTTTTATGATCCAGCAGGAGGGGGAGATCCAGTATTATATCAACATTTATTT		107	200		120			148	224		241	111	190	52		312	362		106			104		80			28		131	58			87	164	41				41		300	462			200		113
ASV000560	ATTAAGTGGTAATATTGCTCATTCAGGTCCTTCTGTAGACTTCGCAATTTTTAGCTTGCACATTGCAGGGGCTAGCTCTATTATGGGAGCCCTTAACTTCATTACTACGATTATCAATATGAGACATCCGGGATGTAGTTTCCACAATATAAGTTTATTTGTTTGAAGTGTTTTTATCACAGCATGATTATTATTACTATCTCTACCAGTCTTGGCAGGGGCAATTACGATGCTTTTAACAGATCGTAATTTTAATACAAGTTTTTTCGACTATGTAGGAGGAGGTGATCCAGTTTTATACCAACATCTTTTC		206	276	78	93		83						31	448	10		280	76	335	17	79	90	17	50			15	97	145	23	81	55						63	220	49	107		41	45	23	11		5
ASV000540	TTTATCAAGTATCTTGAGTCATTCTGGTGGTTCTGTTGATTTAGCTATCTTCAGTTTACATCTTGCAGGAATCTCTTCTTTATTAGGAGCTATAAATTTCATAACTACTGTATTAAATATGAGAGCTAATGGAATGAGTTTACATAAATTATCATTATTTGTGTGGGCTATTTTTATAACAGCAATTTTATTATTATTATCTTTACCAGTATTAGCTGGTGCAATAACAATGTTACTTACAGATAGAAATTTTAATACTAGTTTCTATGATCCAGCTGGAGGTGGTGATCCTATTTTATATCAACATTTATTC																										9																			3613
ASV000664	TCTTGCAAGTAACATTGCTCACGCAGGACCTTCAGTAGACCTTGCAATTTTCTCTCTACACTTAGCAGGTGCATCATCTATTCTGGGCGCAGTAAACTTTATCTCAACAGTAGTAAATATACGTTGACAAGGATTACAACTAGAACGAATCCCCCTATTCGTTTGAGCTGTAACTATTACAGTTGTTCTATTACTTCTATCTCTCCCAGTTCTTGCTGGCGCAATTACTATACTATTAACAGACCGAAACTTAAATACATCATTTTTTGATCCAGCCGGTGGAGGTGACCCAATTTTATATCAACACTTATTC											21												2287				31	274						36
ASV000707	ATTAAGTGGAGTACAAAGTCACAGTGGACCAAGTGTTGATTTAGCTATCTTTGCTTTACACTTATCGGGTATTAGTAGTTTATTAGGTGCAGTTAACTTTATAACAACTATACTTAACATGAGAAGTCCAGGTATAAGATTACACAAATTAGCTTTATTCGGATGAGCAGTTGTTGTTACAGCTGTATTATTATTATTATCATTACCTGTATTAGCCGGTGCAATTACAATGGTATTAACTGATAGAAATTTCAATACATCATTCTTCGAAGCAGCTGGAGGTGGTGATCCTATATTATACCAACACTTATTC	10	31			161	139		153	70	59		6		16	42			282	35		27			115				37		8	837		7		31		17		99					16				37
ASV000512	TCTTTCTAGCATTGTTGCACATTCTGGAGGAGCTGTGGATTTGGCTATCTTTAGTTTACATTTAGCGGGTGTTTCTTCGTTATTAGGAGCTATGAATTTCATAGTGACTATTACTTATATGCGAAATGTAAAAATGTTTGAATTACCACTTTTTGTTTGGGCGATATATGTGACATCTTTTTTATTGTTATTATCGTTACCTGTTTTAGCTGCGGCAATTACCATGTTGTTAACTGATCGTAATTTTAATACTTCTTTTTATGATCCAATTGGTGGTGGTGATCCTATTTTATATCAGCATCTTTTT		199	58		193	158	158	110			374		136								27			77					55	168	76	84	160	637	205				98			132		43	180		30
ASV000536	ATTAGCATCTATTCAAGCACACTCAGGACCTTCAGTAGATTTAGCGATTTTTAGCTTTCACCTTGCCGGAACAAGTTCTATTTTAGGTTCTATTAATTTTATTGTTACAATTTTTAATATGAGAGCTCCTGGACTTTTAATGCATAAAATTCCACTTTTTGTATGAGCTGTATTAGTAACTACTTTCTTACTTTTACTTTCTTTACCAGTTTTTGCTGGAGCTATTACTATGTTGTTAACAGATCGTAATTTTAATACAAGCTTCTATGATCCTGCCGGAGGAGGAGATCCTGTATTATATCAACATCTTTTC	34	70	46	149	126	54		352				16	40	41			29	160	140		178		91	76	31			136	33		53	253		13			37		96	31	24	11	147	230
ASV000582	ATTAAGCGGTAACATTGCGCATGCTGGACCTTCTGTAGATTTTGCTATTTTTAGTTTACATATCGCAGGGGCAAGTTCAATTATAGGGGCCATTAATTTTATTACTACTATTATCAATATAAGACATCCTGGGTGTACATTCCATAAGATGAGCTTATTTGTTTGAAGTGTTTTTATCACTGCATGATTGTTATTATTATCATTACCAGTTCTAGCGGGGGCAATTACAATGTTGTTAACAGATAGAAATTTTAATACTTCATTTTTTGATTATGTTGGGGGAGGAGACCCTGTTTTATACCAACATTTATTT	118	158			44		116	178	27	126		151	132	209	159		205	102	71	78	176	28	50	70			23	17	41		91	26	19		27				196	40		10	54	12	80		106	53
ASV000586	ATTATCAAGTATAGCAGCTCATTCTAGTGGTGCTGTTGATTTTGCTATTTTTAGTTTACATTTAGCAGGTTTGTCTTCTATTTTAGGAGCTATTAATTTTATTGTTACTATTATTAATATGCGTGTTCCAGGTTTAAGAATGCGTATGTTACCATTATTTGTATGATCTGTTTTTATTACAGCTTTTTTATTATTATTATCATTACCTGTGCTAGCTGCAGGAATCACTATGTTATTAACAGATAGAAATTTTAATACAGCGTTCTTCGATCCTTCTGGTGGTGGGGATGCTATTTTGTATCAGCACTATTT	35	167	605		104		46			30	245		70					14		22		6	9	109	10		71	164	69	56	46	6	95	63	48				81		14	267			142			8
ASV000623	ATTATCAGGAATACAGTCTCACAGTGGACCTAGTGTTGATTTAGCTATATTTGGTTTACACTTAAGTGGTATTAGTAGTATGTTAGGTGCTATGAATTTTATAACAACTATATTAAATATGAGAAGTCCAGGTATACGTTTACACAAATTAGCGTTATTTGGATGAGCTGTAATTATTACAGCTGTATTATTATTATTATCATTACCAGTATTAGCTGGTGGTATAACTATGATCTTAACAGATAGAAATTTCAATACATCATTCTTTGAAGCAGCAGGTGGAGGTGATCCTATATTATTCCAACATTTATTC		48																					247							118	16							2474
ASV000564	ATTAAGTACTGTAGCTTCAGATGCCTCTGTTGATTTTGCAATATTCAGTTTACATTTAGCAGGTATATCTTCTATTTTAGGAGCTATAAATTTTATAGTAACTATATTTAATATGCGTGTACCTGGAATGAAAATGTATTTTTTACCTTTATTTGTTTGATCTGTATTAATAACAGCTTTTTTATTATTAATTTCTTTACCTGTATTAGCGGCGGCTATTACTATGTTATTAACTGATAGAAATTTTAATAGTTCTTTTTTTAATCCAGGCGGAGGTGGAGATCCTATATTATATCAACATTTATTT	33	33	60	100		36				61			23		105		101	16		166	96			62	10	92	50	114		40	211	67				103	8	56		54			160	104		103		118
ASV000538	ACTATCTGGTTTACAGAGTCATAGTGGACCTAGTGTTGATTTGGCTATCTTTGCATTACACTTGTCTGGTATAAGTAGTTTATTAGGAGCAGTAAACTTTATAACAACAATATTAAATATGAGAAGTCCAGGTATAAGATTACACAAGTTAGCTTTATTTGGATGAGCGGTAGTGATAACAGCAGTTTTATTGTTATTATCTCTACCCGTTTTAGCCGGTGCAATAACTATGGTATTAACAGATAGAAATTTCAATACATCATTCTTTGAAGTAGCAGGTGGTGGTGATCCTATTTTATATCAGCATCTCTTC			11					64	26				517	142			1600		27									173	365	3							51	94	556
ASV000510	CCTTAGAAGCCTGTTAGGACATTCTAATAATAGTGTAGATATAGTGATTTTTAGATTACACTTAGCGGGAGTTAGATCAATTGCGGGTTCTGTTAATTTTTTATGTACTATAAATAATTTAAAAGTACCATCTTTAAGATGATTCAATATGCCTCTTTTTTTAGTTAGAGTTTGAGTAACTGCTTTTCTTTTAGTATTAAGTTTACCAGTTTTAGCTGGAGGAATTACAATATTGTTGTTTGACCGAAATTTAAATACTTCTTTTTTTGATCCTTTAGGAGGTGGAGATCCCTTGTTATTCCAACACTTATTT	44	238					184			2																	49					66	199	58					86	64
ASV000610	TTTAAGCGATATAGACGCGCATTCAACTTCTGCAGTTGATTTAACTATTTTTAGTTTACATATTGCCGGAGCAAGTTCTATATTAGGTGCAATAAATTTTATTGTAACTATTATAAATATGAGAATGCCAGGAATGTATATGTTTAGAATGCCACTATTTGTTTGAAGTATTTTTGTTACTGCTTTTTTATTATTATTAAGTCTACCAGTTCTTGCAGGGGGGATTACAATGTTGTTAACAGATAGAAATTTTAATACGACTTTTTATGATTCAGAAAAAGGCGGAGATCCTTTGTTATTTCAACATTTGTTT		84	156	22	29	44		107	33		82	80	182	282	9		236	15	57	37	62	53	68	152			90	6	19	108	37	68	83	60	11		21		18	26	25	21	338		43		48
ASV000619	TTTAAGTGGTGTACAAAGTCACAGTGGGCCTAGTGTAGATTTAGCTATATTTGCTTTACATCTGTCAGGTATAAGTAGTTTATTAGGTGCAATCAATTTTATAACTACTATATTTAATATGAGAGGTCCTGGTATTAGATTACATAAGTTAGCTTTATTTGGTTGAGCTGTGGTTGTTACAGCTGTATTATTATTATTATCTTTACCTGTTTTAGCTGGTGCAATTACAATGGTACTTACAGATAGAAACTTTAATACATCATTCTTTGAAGCCGCAGGAGGTGGTGACCCTATTTTATACCAACATCTTTTC			49			29		55	41	60			97	82	14				20	67	26	46	126	22					9			20						982	21			23	26				185
ASV000571	GCTAAGTTCTTTAGTGGGACATTATACGCCAGGAGTAGATTTAGGTATTTTTAGTTTACATCTTGCTGGTGCATCTTCAATAGGTGGGGCTATAAATTTTATTGGTACAATATTAAATGGTAGGGTTCCTGGGATGACGATGTATAGATTACCTTTGTTTGTTTGATCTATTTTTATTACGGCAATTTTATTAGTTTTTTCTTTACCTGTCTTGGCCGGAGCTATCACAATGTTGTTAATGGATAGAAATTTTAATACAACATTTTTTGACCCGGCAGGTGGTGGTGATCCCGTTTTATTTCAACATTTATTT		114	62	57	184	47	15	56		39	91	84	26	91	7			284	23	122	108	35	32	77		30	125	66	53	194	119	86		181	33		23		62			10	155	27	92
ASV000422	ATTAAGTGCTATGCTTCTGATGGATCCGTTGATTTTGCAATTTTTAGTTTGCATCTTGCGGGTGCTTCATCACTTATGGGTGCTATAACTTTATAGCAACAGTGTTAAATATGCGCACTCCGGGATTGAAAATGAATTTAATTCCACTTTTTGTTTGAGCTGTTTTTATAACTGCATTTTTATTATTACTTTCATTACCCGTATTAGCAGCAGGTATTACTATGTTATTAACCGATAGAATTTTAATAGTTCTTTTTTTAATCCAGCTGGTGGAGGAGATCCTATTCTTTATCACATTTATTT	429	436	224	302		239	56	11	43	182	49	66	51	40	26		39	123	31	66	35	46	30	134			22		51	173	314	166	129	33	53	33			60		55		41	115	78	29	118	25
ASV000607	TTTATCAAGTATACAAAGTCATAGTGGACCAAGTGTAGATTTAGGTATATTTGCATTACATTTATCAGGAGTAAGTTCTCTGTTAGGTGCTATGAATTTTATAACAACTATATTAAATATGAGAAGTCCGGGTATAAGATTACATAAAGTAACTTTATTCGGTTGATCTGTTGTTGTTACAGCTGTACTTTTATTATTATCTTTACCTGTATTAGCTGGTGCTATTACAATGCTATTAACTGATAGAAATTTTAATACATCATTTTTTGAAGTAGCTGGAGGAGGTGATCCTATATTATTCCAACATTTATTC																																		103									2952
ASV000637	ATTATCAAGTATTCAATCTCATTCAGGTGGTAGTGTAGATTTAGCTATCTTCAGTTTACACTTAGCCGGAGTATCATCTTTATTGGGAGCAATAAATTTTATAACTACGGTATTAAATATGAGAACTAATGGTATGAGTTTACATAAATTACCTTTATTTGTTTGGGCTATTTTTGTTACTGCTATATTATTATTATTATCTTTACCTGTACTAGCCGGTGCTATTACTATGTTATTAACAGATAGAAACTTTAATACTAGTTTCTATGACCCTGCTGGAGGTGGTGATCCAGTACTTTACCAACATCTTTTC		9									6			1436			362						39															1037
ASV000554	ATTAAGTGGTATTCAAGCGCATAGTGGTCCAGCAGTTGATTTAGCAATTTTTAGTTTACACATTGCAGGTGCCTCTTCTATTTTAGGTGCTATTAATTTTATAGTTACTATAATGAATATGCGCGCGCGAGGTTTAACATTTCATCGCTTACCCTTATTTGTTTGATCAGTTTTTATAACAGCATTTCTATTATTATTATCTTTACCAGTGTTAGCAGGCGCAATTACAATGTTATTAACGGATCGTAATTTTAATACTAGTTTTTTTTTACCGATAGGAGGTGGTGATCCTGTTTTATATCAACATCTTTTT		166			101			192		60			4	273	141		20		593		242	144		179					197		211	122			43				69	64	15			38	12			36
ASV000643	TTTATCTGGTTTACAAAGTCATAGTGGACCTAGTGTAGATTTAGCTATATTTGCTTTACATCTATCAGGAGTAAGTAGTTTATTAGGAGCAATGAATTTTATTACCACAATATTAAATATGAGAAGTCCAGGTATAAGATTACACAAATTAGCCTTATTCGGATGAGCAGTAGTAGTAACAGCTGTGTTATTATTATTATCATTACCTGTATTAGCAGGTGGAATTACTATGGTTTTAACGGATAGAAATTTCAATACTTCATTTTTTGAAGTAGCCGGAGGTGGAGATCCTATATTATACCAACATCTTTTC				318	221			554	659	195			50									403									131						66				71						142
ASV000553	ATTATCAGCTATAAGTGCCCACTCAGGACCTAGTGTAGATTTAGCAATATTTGCATTACACTTAACAAGTTTATCAAGTTTATTAGGTGCTATTAACTTCATAGTTACAACATTAAATATGCGTACTATAGGATTACATATGATAAACATGCCTTTATTCGTATGAGCTATATTAATAACAGCTATATTATTATTATTATCATTACCAGTATTAACAGCGGGTGTTACATTATTATTAATGGATAGAAACTTTAATACTGGTTTCTACGAAGTAGGAGCTGGAGGAGACCCTGTGCTTTATGAGCACCTATTC	22		86					2096		7		28	42	113				154	20			15						48	55		245				7			12	287					75
ASV000611	ATTATCAGCTATGGCTTCAGATGGATCGGTAGATATAGCTATATTTAGTTTACATATAGCAGGTATATCATCTATATTAGGTGCTATAAATTTTATAGCGACTGTTATAAATATGAGATCACCTGGTTTTAGAATGGGATTAGTACCTTTATTTGTTTGAGCTGTTTTAATAACAGCAGTATTATTATTATTATCTTTACCAGTATTAGCAGCAGGTATAACTATGTTATTAACTGATAGAAATTTTAATAGTTCGTTTTTTAATCCTTCAGGAGGAGGAGATCCTATTTTATATCAACATTTATTT	40	50	233	140	12		12	159	23				149	98			279	112	361	41		64	66	57		93	20	96	146	16		70			7		19		75	42	21		79	125	97			35
ASV000597	ATTAAGTGGAATACAAAGTCACAGTGGACCAAGTGTGGATTTAGCGATATTTGGTTTACATTTATCAGGTATAAGTAGTCTATTAGGTGCAATAAACTTTATAACTACTATACTTAATATGAGAAGTCCAGGTATAAAATTACACAAATTAGCTTTATTTGGATGAGCTGTAATTGTAACAGCTGTTTTATTATTATTAACATTACCAGTATTAGCTGGTGCAATTACAATGGTTTTAACTGATAGAAATTTTAATACATCATTCTTTGAAGCAGCAGGTGGTGGTGATCCTATACTTTTCCAACATCTTTTC		207	124		16									153			1872					61	137															564									26
ASV000516	CCTTAGCTCTATAGTAGCTCATTCAGGCGGTTCTGTCGATTTAGCTATATTTAGCTTACATTTGGCTGGAGTTTCTTCCTTATTAGGGGCTATTAATTTTATTACCACTATATTTAATATGAGAGTTCCTGGTCTTTCTATGCATAAACTTCCATTATTTGTTTGGTCGGTATTAATAACAGCGTTTTTATTGTTGTTCTCATTACCTGTTTTAGCTGGTGCGATTACAATGCTTCTGACTGACCGTAATTTTAATACTAGTTTCTTCGATCCTTCTGGTGGTGGTGATCCTATTTTATACCAACATCTGTTT		8	244		208				47			41		173	36				282		36	9		216	8	20	58	132	75		1170	24						54	315		69		72	83	12			37
ASV000522	TTATCAGGTATTCAAAGTCACAGTGGTCCAAGTGTGGATTTAGCCATATTTGGTTTACATTTAGCTGGAGTAAGTTCATTGTTAGGTGCTATGAATTTTATTACTACTATATTAAATATGAGATCTCCAGGAATAAAACTACACAAAGTAACTTTATTTGGGTGAGCCACAGTTATAACTGCTGTGTTATTATTATTATCTTTACCTGTTTTAGCTGGAGGAATTACAATGTTACTTACAGATAGAAATTTTAATACCTCATTTTTCGAAGTTGCAGGAGGAGGTGACCCTATTTTATTTCAACATCTTTTC	88	176	497			525				128										56	35	492					46	119			78				52		14		94					315			466	90
ASV000670	ATTAGCTCACTACTTTGCTCATAGAGGTCCTGCTGTTGATCTAACCATTTTTTCTCTTCATATTGCTGGTCTTTCATCAATTTTAGGGGCTGTAAACTTTATTTCTACAATCATTAACATACGATCTCCCTCTATAAGATTAGAAAATATACCCTTATTTGTATGATCTGTTCTAATTACAGCCATTTTATTATTACTAGCTTTACCTGTATTAGCAGGTGCCATTACTATACTTTTACTAGATCGAAACTTCAACACTTCTTTTTTTGATCCAGCAGGAGGAGGGGACCCTATTTTATACCAACATCTATTT																										2606																		105
ASV000614	ATTAAGTAGTATAGTTGCTCATTCTGGTCCATCAGTAGATTTAGCTATATTTAGTTTACATATTGCTGGTATTTCTTCATTATTAGGTGCAATAAATTTTATAACTACAATTTATAACATGAGAATAAAAGGTTTAACTTTTCATAAATTACCTTTATTTGTATGATCGGTATTAATTACAGCTATTTTATTATTATTATCATTACCTGTATTAGCCGGAGCATTAACTATGTTAATAACAGATAGAAATTTTAATACAACATTTTTTGAACCGACAGGAGGAGGTGATCCAATTTTATATCAACATTTATTT	12	24	176			51	61	621		104			87		48		36		83	660	69	24		314						32	26			30		46	12		18		40		258	84
ASV000663	TTTATCTGGAATTCAAAGTCACAGTGGACCTAGTGTAGACTTAGCCATATTCGCTTTACATTTATCAGGTGTAAGTAGTCTATTAGGTGCTATAAATTTTATTACTACAATAATAAATATGAGAACACCAGGTATAACATTACATAAATTAGCTTTATTTGGGTGAGCCGTAGTTATAACAGCTGTATTGTTATTATTATCTTTACCAGTTTTAGCTGGAGGTATAACTATGGTATTAACAGATAGAAATTTTAATACGTCATTTTTTGAGGCGGCAGGTGGAGGTGATCCTATATTATTTCAACATCTTTTT	10	132	520											68				431	131			124		140				197				85							115		70
ASV000706	ATTAAGTGGAGTACAAAGTCACAGTGGACCTAGTGTAGATTTAGCTATATTTGCTTTACATTTGTCTGGTATAAGTAGTTTATTAGGTGCAATAAACTTTATAACTACTATACTAAATATGAGAAGTCCTGGTATAAGATTACATAAACTAGCTTTATTCGGGTGAGCTGTTATAGTTACGGCAGTATTACTATTACTATCATTACCAGTATTAGCTGGTGCCATTACAATGCTATTAACTGATAGAAATTTTAATACATCATTCTTTGAAGCAGCAGGAGGTGGTGATCCTATACTTTACCAACATCTTTTC				22					2442																												41
ASV000635	ATTAAGCTCTATTCAGGCGCACTCAGGTCCTTCAGTGGATTTGGCTATCTTTAGTTTACACTTAAGTGGTGCTTCGTCTATTTTAGGGGCAATTAACTTTATTACCACTATTTTAAATATACGCGCACCCGGCATAGGAATACACAGATTACCTCTGTTTGTTTGGTCTGTTTTTATTACTGCTTTCTTACTTCTACTTTCTTTACCAGTATTAGCAGGAGCAATCACAATGCTACTAACTGACCGTAATTTTAACACCAGCTTTTTTGATCCTGCTGGTGGTGGTGACCCTATTTTATACCAACATTTGTTT				428	199	9	65	121	91	55				31	249						51	16		107				17			143								38	411			18	39	14
ASV000572	TTTAAGTAGTATAGCAAGTCACTCAGGAGGAGCTGTAGACTTAGCAATTTTTAGTCTTCATTTATCAGGTATAAGTAGTATTCTTGGAGCTATAAATTTTATTACTACGATTTTAAACATGCGAGGTCCTGGCATGACTATGCACAGACTTCCATTATTTGTGTGGTCTGTATTTATTACTGCTTTTTTATTACTTTTATCTCTTCCTGTATTAGCAGGTGGTATCACTATGCTATTAACTGACCGTAATTTTAATACTACATTTTTTGATCCAGCAGGTGGTGGTGATCCAGTGTTATTTCAACACTTGTTT	67	75	21	79	170	59	5	121	8	113		12			78			34	71	175	230	97	18	29	12	12	66	25	40		157	60		17				134	283	30			53	42
ASV000539	ACTTTCAGGAATAGAGGCACATAGCACACCAGGTGTTGACTTAGCTATATTTAGCTTACATCTCGCAGGTATTTCTTCCTTACTCGGAGCAATTAATTTCATTGTAACTATTATCTTCATGAGAGTTCCAGGAATGACAATGCACAAAGCACCGTTATTCGTATGGGCTGTTTTGGTGACAGCAGTGTTGCTACTGTTATCCCTTCCTGTTCTAGCCGGAGCTATTACAATGCTTTTAACAGATCGTAATTTTAACACCTCTTTCTTTGATCCCTCAGGAGGAGGTGATCCGTTATTATATCAACATCTCTTT	22	158	75		41	95		282	137		53	140	48	112	9	15	47		52	157	83	28		155	10		141		53	81	179	61	50	113	58				20			60	217	97	95		17	7
ASV000682	ATTAAGTGGTATACAAAGTCACAGTGGACCTAGTGTTGATTTAGCTATATTTGCTTTACACTTATCTGGTATAAGTAGTTTATTAGGTGCAATTAACTTTATAACTACTATATTAAATATGAGAAGTCCAGGTATAAGATTACATAAATTAGCTTTATTTGGATGAGCTGTAGTTGTTACAGCTGTATTATTATTATTATCATTACCTGTTCTTGCCGGTGCAATTACAATGGTTTTAACTGATAGAAATTTTAATACATCATTTTTTGAAGCTGCTGGTGGTGGTGATCCTATACTATACCAACACCTTTTC		32	562															561	412			74				10		639			30	63									119			22			26
ASV000531	ATTGTCAGCTGTCGAAGGTATTGGAGTAGATTGCGCAATATTTAGTTTACATTTAGCTGGTGCAGCTTCTTTATTAGGTGCAATTAATTTTATTACAACTATTTTTAATATGAGAACTCCAGGTATGACTATGTATTCATTACCTTTATTTATTTGATCTATGTTAGTAACAGCATTTTTATTAGCATTTTCTTTACCTGTTTTAGCAGCTGCAATAACTATGTTATTAACTGATAGAAATTTTAATACATCATTTTATTCAGTTGCTGGCGGTGGTGATCCTATTTTATTTCAACATTTATTT	536	473	208			59														613			5						586		22			12	20										650		30
ASV000545	ACTAAGCAGCATTCAAGCACATTCAGGTGGATCTGTAGATTTGGCTATTTTTAGTTTGCATCTTGCTGGTGTATCATCACTACTAGGTGCGGTAAACTTTATTACAACTATTTTTAATATGAGAGCTCCTGGTTTGTCAATGCATCGACTTCCTTTGTTTGTTTGGTCAGTTCTAATTACGGCTTTTTTGCTACTTTTGTCAATGCCAGTTCTTGCTGGTGCAATCACTATGTTGCTAACTGATCGAAATTTTAATACAACATTTTTTGATCCTGCCGGTGGTGGAGATCCAATCCTATATCAGCATTTGTTC	102	72		61	179	83	152	40			59	223	61				8	120	64	163	66		43	186	7		104	283	66		262	32		130		121							116	206	116	157		75
ASV000671	TCTAAGTGGAGTACAAAGTCACAGTGGGCCTAGTGTTGACTTAGCCATATTTGCTTTACATTTATCTGGTGTAAGTAGTTTATTAGGTGCTATAAACTTTATAACTACAATATTAAATATGAGAAGCCCTGGAATAAGACTACATAAATTAGCTTTATTCGGGTGAGCTGTAGTAATTACAGCTGTATTATTATTATTATCATTACCTGTACTTGCAGGTGCAATTACAATGGTTTTAACTGATAGAAATTTTAATACTTCTTTCTTTGAAGCTGCAGGTGGTGGTGACCCTATACTTTACCAACATCTTTTC			88		18															2030					255	11				85						185						20		45
ASV000491	GCTGAGTGGAATTGAATCGCACTCGGGTCCTGCGGTTGATTTCGGGATTTTTAGTTTACACTTAGCTGGGTTGTCCTCAATTCTTGGCGCGATTAACTTTATTGTTACAATTATTAACATGCGTACACCCGGATTAACATTTTACATTATGCCACTGTTCGTTTGATCAGTACTAATTACTGCATTTTTACTTCTTCTTTCATTACCTGTATTAGCGGGTGCGATCACAATGCTTTTAATGGATCGTAATTTTAAAACGGTTTTCTTCAACTCGACGGGCGGTGGAGATCCTGTCTTATATCAGCACTTGTTT	280	219	47				31				71	99		98	15				89	233	239	196	71	247	190	54	102	214		131	153	73				16			65	51			133	302	240	60	43	25
ASV000450	TTTAAGTGGAATACAAAGTCATAGTGGACCTAGTGTAGATCTAGCCATATTTGCTCTTCACTTAGCGGGTGTAAGTAGTTTATTAGGTGCCATGAACTTTATAACTACTATACTTAATATGAGAAGTCCAGGTATAAGATTACATAAATTAGCCTTATTTGGATGAGCTGTACTAGTAACAGCAGTTTTACTATTATTATCTCTACCAGTATTAGCAGGTGCAATTACAATGCTTTTAACTGATAGAAATTTTAATACATCATTCTTTGAAGCTGCAGGTGGTGGTGATCCTATTTTATATCAACATCTTTTC				3				44	251				823			177					903		60									547			26	1533						225
ASV000604	TTTATCAGGTGTGCAAAGTCACAGTGGACCTAGTGTAGATTTAGCTATATTTGCATTACATTTATCAGGGATAAGTAGTTTATTAGGAGCAATTAATTTTATTACTACAATAGCTAATATGAGAACTCCTGGTATAAAATTACATAAATTATCTTTATTTGGATGAGCTGTAGTTATAACAGCTGTGTTATTATTATTATCTTTACCTGTTTTAGCCGCTGCAATTACTATGCTTTTAACAGATAGAAATTTTAACACATCATTCTTTGAACCAGCTGGAGGTGGGGATCCTATTTTATTCCAACATCTTTTC					60	92				13		96	912	327	421		276		161										173		232												370
ASV000634	TTTATCAGGGGTGCAGAGTCATAGTGGACCTAGTGTAGATTTAGCTATATTTGCCTTACATTTATCAGGGGTTAGTAGTTTATTAGGAGCTATTAATTTTATAACTACAATAGTTAATATGAGAACACCTGGGATAAGATTACATAAATTAGCTTTATTTGGATGAGCTGTAGTTATTACAGCTGTATTATTATTATTATCATTACCTGTATTGGCTGGTGCAATCACTATGCTTTTAACAGATAGAAATTTTAATACATCATTCTTTGAAACAGCTGGAGGAGGTGATCCTATTTTATTCCAACATCTTTTC							2760	168					11		14																																6
ASV000529	CCTATCCTCGAATGTCTCTCACTCCGGAGCATCAGTTGATTTAACTATTTTTAGACTTCATTTAGCCGGAATGTCATCTATTTTAGGAGCTATTAATTTTATTACTACTATTATCAATATACGCACCCCAGGAATAAGATGGGACCAAATTCCCTTATTTATTTGATCCGTGTTTATTACATCAATTCTTCTGTTATTATCCCTACCTGTGCTAGCCGGGGCTATTACGATACTTCTAACGGATCGTAATTTAAACACATCATTTTTTGACCCTGCGGGAGGTGGAGACCCAATTTTGTACCAACACCTATTT	14									8								8			37		23	106				47	75			8		487				137	138				1273			568
ASV000462	TTTATCAGCTATGACTTCTGATTGTTCAGTAGATTTAGCTATATTTAGTTTACATTTATCAGGTATATCTTCTATATTAGGTGCTATAAATTTTATTGCAACAGTAATAAATTTACGATTACCTGGATTTAAATTAATGCATTACCTTTATTTGTTTGATCTGTATTAATAACAGCAGTATTATTATTATTATCATTACCGGTATTAGCAGCTGGGATAACTATGTTATTAACTGATAGAAATTTTAATAGTTCTTTTTTTATCCATCAGGAGGAGGAGATCCTATTTTATACCAGCATTTATTT	145	35	66	58	128	124	60	147		57			25		66				71	202	67	33	59	85	117	130	101	93		157	364	32		57	54			15	86	18				237	31	101		182
ASV000632	TTTATCAGGAATACAAAGTCATAGTGGACCTAGTGTAGATTTAGCTATATTTGCTTTACATCTATCAGGTGTAAGTAGTTTATTAGGAGCTATAAATTTCATAACTACGATACTTAATATGAGAAGCCCAGGTATAAGATTACATAAGTTAGCTTTATTTGGATGAGCTGTGGTAGTTACAGCTGTATTATTATTATTATCATTACCTGTTTTAGCGGGTGCAATTACTATGGTTTTAACTGATAGAAATTTTAATACATCTTTCTTTGAAGCTGCTGGAGGAGGTGATCCTATACTATATCAACATCTTTTC		62									19	27	223							315		345	505					6		339		12	307				317					249	16
ASV000576	TCTATCAGGAGTACAAAGTCATAGTGGGCCAAGTGTAGATTTAGCAATTTTTGCTCTACATTTATCAGGTGTAAGTAGTTTATTAGGGGCAATAAACTTTATTACTACTATTGCAAATATGAGAACACCAGGAATTAAGTTGCATAAATTAGCTTTATTTGGATGATCTGTAGTTATAACTGCAGTTTTACTATTGTTATCTTTACCAGTTTTAGCTGGTGGAATTACTATGGTATTAACAGATAGAAATTTTAACACTTCATTCTTTGAAACAGCAGGAGGAGGTGATCCAATATTATTCCAACATCTTTTC	123			203	102	27						36	74		15		14	98	8	90		62	38	145				37		26	464	8							37	38			71	130	7	92		571
ASV000605	TTTATCAGGAGTACAAAGCCATAGTGGACCAAGTGTAGATTTAGCTATATTTGCGCTACATTTATCTGGAGTTAGTAGTTTATTAGGGGCTATTAATTTTATTACTACAATAGCTAATATGAGAACACCAGGTATAAGATTACACAAATTAGCTTTATTTGGATGAGCTGTAGTTATTACAGCTGTATTATTATTATTATCATTACCTGTACTTGCGGGTGCAATCACTATGCTTTTAACAGATAGAAATTTTAATACATCATTTTTTGAAACAGCTGGAGGTGGTGATCCTATTTTATTCCAACATCTTTTC	60	6		63	41			2286		12			22	29	24	34		83	5	129		62					18	28	3		5	18	23	7					13				8					9
ASV000784	TTTAAGTGGTATTCAAGCGCATTCTGGTCCTGCTGTTGATTTAGGTATTTTCTCTTTACATATTGCAGGTATTAGTAGTATTGCTGGTGCAATTAATTTTATTGTAACTATCTTTAATATGCGTGCTCGTGGTATGACATGAAATCGTTTACCATTATTTGTATGATCTGTATTAGTTACAGCTATTTTATTATTATTATCATTACCAGTTCTTGCTGGAGCAATTACAATGTTATTAACTGATCGTAATTTTAATACAACCTTTTTTAATCCTGCTGGTGGGGGCGATCCAGTTTTGTATCAACATTTGTTC		69	105	103	42		77				17							79	39	59	106	39	73	127			90	62	26	67	59	264		71					29	36	163		54	77
ASV000617	ATTATCAGGATTACAAAGTCATAGTGGTCCAAGTGTAGATTTAGCAATTTTTGCTTTACATTTAGCGGGGGTAAGTAGTTTATTAGGTGCTATTAATTTTATTACTACAATTGTTAATATGAGAACTCCAGGAATTAGATTACACAAATTAGCTTTATTTGGATGAGCTGTAGTTATAACTGCTGTATTATTATTATTATCATTACCTGTTCTTGCAGGGGGAATTACTATGGTTCTTACAGATAGAAATTTTAATACATCTTTTTTTGAAACTGCAGGAGGGGGTGACCCTATTTTATTCCAACATCTTTTT			152			4											333		40		65		17	52				27	1407	330		67			105		60	21	38
ASV000653	TTTAAGTGGAGTACAAAGTCATAGTGGACCTAGTGTAGACTTGGCTATATTTGCTTTACATCTAGCAGGTATAAGTAGTTTATTAGGTGCTATAAATTTTATTACTACTATACTTAATATGAGAAGTCCTGGTATAAGATTACACAAATTAGCTTTATTTGGATGAGCTGTAGTAGTTACAGCTGTATTATTATTACTATCTTTACCAGTGTTAGCCGGTGCAATCACAATGCTATTAACAGATAGAAATTTTAATACATCATTCTTTGAAGCTGCAGGAGGAGGTGATCCTATACTGTACCAGCATCTTTTC																2864
ASV000480	ATTAAGTGGTAACATTGCACATGCTGGCCCTTCTGTAGATTTTGCTATTTTTAGTTTACATATCGCAGGGGCTAGTTCAATTATAGGAGCCATTAATTTTATTACTACTATTATCAATATAAGACATCCAGGATGTACATTCCATAAGATGAGCTTATTTGTTTGAAGTGTTTTTATCACTGCATGATTGTTATTATTGTCATTACCAGTTTTAGCGGGAGCAATTACAATGTTGCTAACGGATAGAAACTTTAATACTTCATTTTTTGATTATGTTGGAGGAGGAGACCCTGTTTTATACCAACATTTATTT	114	163	91	140	110	17	59	42		21		106	161	481	211		46	133	77	109		40		21			43	47	65	109	297	44				74			64	81	61		249	78	136	19	33	69
ASV000679	ATTATCTAGTATACAAGCTCATTCAGGAGGTGCTGTAGATCTAGCAATATTTAGTTTACATTTATCAGGGTTATCATCATTATTAGGAGCTATAAATTTTATAACTACTATATTTAATATGCGTACTCCAGGTATGTCTATGCATAAATTACCATTATTTGTATGGTCTGTATTAATAACTGCATTTTTATTATTATTATCTTTACCTGTATTAGCTGGTGCAATAACAATGTTATTAACAGATAGAAATTTTAATACAACTTTCTTCGATCCTGCTGGAGGTGGAGACCCAATTTTATATCAACATTTATTC	15	18	70				42			56	23	9		201	143		365		64	56	165	74					80	296	10	22	82	9						102	244				291	196		56		16
ASV000556	ACTTTCTGCTGTTGAAGGTAAAGGAGTAGATTTTGCTATATTTAGTTTGCATATAGCAGGTGCAGCTTCATTAGCAGGTGCAATTAATTTTATTACAACAATTTTTAATATGAGATTACCAGGTATGGGAATGCATAAATTACCATTATTTGTATGAGCAATGTTAGTTACATCTTTTTTATTAGTATTTTCTTTACCAACATTTGCGGCTGCAATAACAATGTTATTGACAGATAGAAACTTTAATACTTCATTTTATGCATATGAAGGAGGTGGAGATCCAGTTTTATTTCAGCATTTATTT						52						184	109	144	38		87		127	43	56				68	62	85	27	262	53	71	66	30		154	51			279	27			587	45	143	11
ASV000609	TTTAAGCGGTGTACAAAGTCATAGTGGCCCAAGTATAGATTTAGCTATTTTTGCTTTACACTTATCTGGTATAAGTAGTTTACTTGGAGCTATAAACTTTATTACAACTATATTAAATATGAGAAGTCCGGGTATAAGTTTACATAAATTAGCTTTATTTGGATGAGCTGTAGTAGTAACTGCAGTGTTATTATTATTATCTTTACCAGTACTAGCCGGTGGAATAACTATGGTACTAACAGATAGAAATTTTAATACATCATTTTTTGATGGTGCAGGAGGTGGTGATCCTATTTTATTCCAACATTTATTC						889																									2151
ASV000534	TCTTTCTAGAATAGAGAGAAGTAGTATAGATATTTTAATTTTTTCTTTACATTTAGCTGGGCTCTCTTCGGTTTTTAGCTCAATTAACTTTATTTCTACTATTTTGAGATTTCGATTTATAGGGTTAAGTTTAAGATCCCTAAGTGTGTTTGTGTGAAGAATTTTAGTGACAGTTGTTTTATTAGTATTGGCGGTCCCAGTATTAGCAGGAGCTATTACTATACTATTTCTTGATCGAAATTTTAATTTCTTTTTTTTTAATTGTTTTGGGGGAGGAGATCCGGTATTATTTCAGCATTTATTT		6		3								291					2				36	12	30	88	708		155	43	52	289	13	447	145		158		23		100			204	291	21	37
ASV000694	GATAAGCGGCCCAGTGGCTCATGCTGGCCCTTCAGTTGATTTAGCTATTTTTAGCTTACACTTAGCAGGGGCATCCTCAATTATGGGTGCTATTAATTTTATTACAACTATTATTAATTTAAGGCATAATGAGTGCCGCTTTAGTCGTTTAAATCTATTTGTTTGGGCAACATTTATTACAGCCTTTTTATTATTATTATCAATACCAGTTTTAGCTGGTGCGATCACAATGTTAATAACGGACAGAAATATAAATACCGCTTTTTTTGATCCAGCCGGTGGCGGCGATCCGGTTTTATATCAGCATTTATTT		234	155	45	14			126			87	39		34	17					42	85	66	15	54			144	91	123	45	62	185	53	24		21	16	37				63	234	90	96	34
ASV000656	ATTAAGCGGAATTGAAGCACATTCTGGTCCAGCTGTTGATTGCGCAATTTTTAGTTTACATCTTTCAGGTGCTTCGTCAATTGCGGGCGCTATTAATTTTTTAGTAACTATTATTAATATGCGGGGAACAGGGTTAACCTTTTACCGCTTACCATTATTCGTTTGATCGGTATTTATTACTGCGATATTATTACTTTTATCCTTACCTGTTTTAGCGGGTGCTATAACAATGTTACTTTTTGATCGAAACACAGGAACTATGTTTTTTAATCCATCTGGTGGAGGAGATCCTATTTTATATCAACATTTATTC									281		90	99															15		86			1392	59	83	28							508			157		82
ASV000669	ATTAGCTTCGTTGCAAGGGCATCCAGGCCCGTCGGTTGATTTTGCAATCTTTAGTCTACACATCGCGGGAGCGTCGTCAATACTGGGTGCTATTAACTTTATTGCTACAATTGTTAATATGAGGACATTAGGTATTTTTTGGCATCGCGTTCCTCTTTTTGTTTGGGCAGTTTTTATTACCGCAATCCTTTTGTTACTGTCGCTTCCTGTTCTTGCAGCCGGTATTACTATGCTTCTTACGGACCGGAACTTCAACACTAGTTTCTTTGATTACGTTGGTGGAGGTGACCCTATTCTTTACCAACACTTATTT	46		18				3			52							93	64	24	98	139		19		23	76	286		17	16	90				41	29		189	5				37	118	38	152		282
ASV000652	TTTATCAGGATTACAAAGTCATAGTGGACCTAGTGTAGATTTAGCTATATTTGCTTTACATTTATCAGGTATAAGTAGTTTATTAGGAGCTATAAACTTTATAACTACAGTAATTAACATGAGAACACCAGGAATAAGATTACATAAATTAGCTTTATTTGGTTGAGCCGTAGTTATAACAGCTGTATTATTATTATTATCTTTACCAGTGTTAGCCGGGGGAATAACAATGTTATTAACAGATAGAAATTTTAATACATCTTTCTTTGAAACAGCAGGTGGAGGTGATCCTTTATTATTCCAACACTTATTC				17	57	17									13											490	16				11			73		28							15
ASV000608	ACTTTCATCCTCCATTGCTCATAGAGGAGCATCTGTCGATCTAGCAATTTTTAGATTACATCTTGCTGGAGTATCCTCGATTTTAGGGGCTGTAAATTTTATTACCACAATCATCAATATACGATCTACAGGAATGACATTTGACCGGATACCTTTATTTGTTTGATCAGTGGGAATTACTGCTTTATTATTATTACTTTCATTACCAGTATTAGCTGGAGCTATTACCATATTATTAACTGATCGAAATTTAAATACTTCATTTTTTGACCCAGCTGGAGGAGGAGACCCAATTCTTTATCAACATTTATTT				3190
ASV000659	ATTAAGTTCTATTGAAGGACATTCTGGTCCAGCAGTAGATTTAGCGATATTTAGTTTACACTTATCAGGTGCATCTTCTATAGCAGGAGCAATAAACTTTATTGTAACGATTGTAAATATGCGTGCACATGGTATGGAATTCTTTAGATTACCATTATTTGTGTGATCTGTATTTATAACAGCAATCTTATTATTATTATCATTACCAGTATTAGCTGGAGCAATTACTATGTTATTATTTGATAGAAATTTAGGTACTGTTTTCTTTAATGCCGCTGGTGGAGGTGATCCAGTTTTATATCAACATTTATTT			9	65	22					8			102		136					336	275	12	63				45			78	327				20	4	10	65						98		67	5	44
ASV000689	TTTAAGTAGTATAGCATCACATTCAGGCGGAGCTGTTGATTTTGCAATATTTAGTTTACATTTAGCTGGTTTATCATCTATATTAGGAGCTATTAATTTTATTGTAACAATTTTAAATATGAGAGTACCAGGTTTAAAAATGTCAATGATACCATTATTTGTTTGAAGTGTTTTTATAACAGCAATATTATTATTATTATCTTTACCTGTATTAGCAGCAGCTATTACAATGTTATTAACTGATCGTAATTTTAATACATCATTTTTTGATCCTTCAGGAGGTGGTGATCCTATTTTATATCAACATTTATTT		91					15			14				40	238				262	9	35										36							12		87			189	52		8		35
ASV000701	TTTAAGCGGAGCTATTGCACACGCAGGACCTTCTGTAGATTTTGCAATTTTTAGTTTACATATTGCAGGTGCTTCATCAATTATGGGTGCTATTAATTTTATTACAACTATTGTGAATATGAGACACCCAGGTTGTGATTTCCATAACATGAATTTATTCGTATGGTCTGTATTTATTACAGCTATTTTATTATTATTATCTTTACCAGTGTTAGCAGGTGCTATCACTATGTTATTAACAGATAGAAATTTAAATACGTCTTTCTTTGATGCTACTGGGGGTGGTGATCCAGTTTTATACCAACATTTATTC			57								89						86		58			154	159	171			38	86	80			64				142		97			72		424	59		74
ASV000790	ATTATCAAGTATTCAAGCTCATTCAGGAGGTGCTGTAGATTTAGCAATTTTTAGTTTACATTTATCAGGGTTATCATCATTATTAGGAGCTATTAATTTTATTACAACAATATTTAATATGCGTACTCCAGGTATGTCAATGCATAAATTACCATTATTTGTATGGTCTGTTTTAATTACTGCCTTTTTATTATTATTATCTTTACCAGTATTAGCAGGTGCTATTACAATGTTATTAACAGATAGAAATTTTAATACAACTTTCTTCGATCCTGCTGGAGGTGGTGATCCAATCTTATATCAACACTTATTC	124	57			29			38		15									72	189	123	28	92	114			82	34	26		78	62						77	25	23			87	238	21	80		20
ASV000730	TTTAAGTGGTATACAAAGTCACAGTGGACCTAGTGTTGATTTAGCTATATTTGCTTTACACTTATCTGGTATAAGTAGTTTATTAGGTGCTATTAACTTTATAACAACTATATTAAATATGAGAAGTCCAGGTATAAGATTACATAAATTAGCTTTATTTGGATGAGCTGTTGTAGTTACAGCTGTATTATTATTATTGTCATTACCTGTACTTGCTGGTGCAATTACAATGGTTTTGACTGATAGAAATTTTAATACATCATTTTTTGAAGCTGCTGGTGGTGGTGATCCTATATTATACCAACATCTTTTC											17																							45		571						1848
ASV000603	ATTATCAGGTATTGCTTCTCACTCTGGTGGGTCTGTAGATTTAGCCATTTTCTCTCTTCATTTAGCAGGTATTTCTTCTATGTTAGGAGCGATGAATTTTATTACTACAATTCTTAATATGAGAGCTCCTGGTATGTCATTCCATAAAATGCCTCTATTTGTATGGGCTGTATTAATTACAGCTGTATTATTACTTCTATCTTTACCTGTATTAGCAGGAGGTATTACAATGTTATTAACAGATAGAAATTTTAATACATCTTTCTATGAGCCAGCAGGAGGAGGGGATCCATTATTATATCAACATTTATTC								44	13		15					205																				35						2930
ASV000548	ACTTTCAAGTATAGTAGCTCATTCTGGTGGTGCTGTTGATTTAGCAATTTTTAGTTTGCATTTAGCTGGGGTGTCTTCGTTACTAGGCGCAATGAATTTTATTGTTACAATTACTTATATGAGAAATGTAAAAATGTTTGAACTTCCTTTGTTCGTTTGGGCTATTTATATTACTTCAGTGTTGCTTTTGTTATCTTTACCTGTTTTAGCTGCTGCAATAACAATGCTGCTAACTGATCGTAATTTTAATACATCATTTTATGATCCTGCGGGTGGAGGAGATCCAATTTTATATCAGCATCTTTTT										134									136						80					21	45					26		958										52
ASV000613	TTTAGCTGGAATACAAAGTCATAGTGGACCTAGTGTAGATTTAGCCATTTTCGCTTTACATCTTTCAGGGGTTAGTTCTCTTCTTGGTGCAGTTAATTTTATAACTACAATTATCAACATGAGAACTCCAGGTATAAAATTACATAAATTAACTTTATTTGGATGAGCTGTTGTAATAACAGCTATCTTATTGTTATTATCTTTACCTGTTTTAGCTGGTGCAATTACAATGGTATTAACAGATAGAAATTTTAATACATCATTTTTTGAAACAGCTGGTGGTGGTGATCCTATTTTATTTCAACATCTTTTC	41
ASV000667	GCTAAGTGGAGTACAGAGTCACAGTGGACCAAGTGTAGATTTAGCTATATTTGCCTTACATTTAAGCGGTATAAGTAGTTTACTGGGAGCTATAAACTTTATTACAACTATACTAAATATGAGAAGTCCAGGAATACGATTACACAAGTTAGCTTTATTTGGTTGAGCTGTAGTTGTTACAGCTGTATTATTATTATTATCATTACCTGTGCTTGCGGGTGCAATCACAATGGTTTTAACTGATAGAAATTTTAATACATCATTCTTCGAAGCAGCAGGTGGTGGTGACCCTATTTTATATCAACATCTTTTC																											576							1411									855
ASV000725	ACTATCTACAATGGCTACAGATGGCTCAGTAGATTTAGCAATTTTTAGTTTACATTTAGCTGGTATTTCTTCTATATTAGGAGCTATAAATTTTTTAGCTACAGTTATTAATATGAGATCACCTGGATTTAAATTTGGATGATTACCTTTGTTTGTTTGAGCTGTTTTTATAACAGCTATATTATTATTATTATCTTTACCAGTATTAGCAGCTGGTATTACTATGTTATTAACAGATAGAAATTTTAATAGTTCTTTTTTTAATCCTTCAGGAGGAGGAGATCCTATATTATATCAACATCTTTTT	156	77	20	19	24	43	9	42				42	24					211	48	94	51	24	22	46			62	78		140	162	33	4		74	12			32				86	155	83	94		22
ASV000699	TTTAAGTAATATTGTTTTTCATTCGGGTCCTTCTGTGGATTTAGCCATTTTTAGTTTACACGTTGCTGGAATTTCTTCGTTATTAGGCGCTATTAATTTTATTACAACAATTTTTAATATGCGCACGCCTGGGATGTCCTTGTTACGTATGCCGCTGTTTGTTTGATCTGTATTAATTACTGCATTTTTACTACTACTATCCTTACCTGTCTTAGCTGGCGCTATAACTATGTTATTAACTGATCGTAATTTTAATACAACATTTTATGACCCTGCAGGCGGAGGTGACCCTATATTGTACCAGCATTTATTT		127	29		44	113	11				81	180	8								103			198			380	159	2			340	5	60	44	12			69			48	326	31		4
ASV000558	TTTGTCAGCAATCGAAGGATCTGGTGTTGATTTAGCTATATTTAGTTTACATTTAGCAGGAGCTGCTTCATTATTAGGCGCTATCAATTTTATAACAACTATTTTTAATATGAGAACGCCAGGAATGTATATGCATTCTTTACCGTTATTTGTATGATCTGTATTAGTTACTGCTTTCTTATTGTTATTATCTTTACCAGTATTAGCAGCAGCTATTACTATGTTATTAACAGATAGGAATTTTAATACTTCTTTCTATTCTGTTTCAGGAGGAGGAGATGCTATTTTATATCAACATTTATTT			95		48										152		1266																											402	1746
ASV000800	TTAAGTTCTCTCATTGGTCATGGAGGGCCATCAGTGGATTTTATGCTCTTGAGTATTCACCTAGCGGGAGCCTCTTCCATTCTTGGTGCCATCAACTTTATCACCACCATCTTTAATATGAGAGCGCCAGGCATGAGCCTGCACAAGATGCCCTTGTTTGTTTGGTCCCTCTTGATCACCGCCTTCTTGCTTTTGTTGGCTGTCCCTGTTCTTGCCGGGGGTGTCACCATGCTTCTCACGGATCGTAACTTTGGAACAACCTTCTTTGAATCTGCAGGCGGAGGAGACCCCCTCCTCTTCCAACATTTGTTC	27	80				8						40		40	74						60	32		443			15	37		29	50	65							65				331	37
ASV000626	ACTTTCTGCTATTCAGGCGCATTCGGGGCCTGCAGTTGATTTAGCAATTTTTAGCTTACATTTATCAGGAGCTTCGTCTATTTTAGGGGCCATTAATTTCATTGCCACAATTTTTAACATGAGGAGCCCAGGTATGTTTTTTCATAAAACTCCTCTTTTCGTATGATCAGTCCTTGTTACTGCCTTTTTGCTTCTTTTATCTTTGCCTGTTTTTGCAGGTGCAATTACTATGTTGCTAACAGATAGAAATTTTAATACCAGCTTTTATGATCCTGCAGGCGGTGGTGATCCGGTTCTCTATCAGCATTTATTT	73	138	134		34	141	35		73	9		74	103	77	20		118		100	46	93	98	35	106				26	85	86	133	206	149	74			59			20	275		121		111		133
ASV000639	TTTAAGTAGCATTTTATCTCATTCAGGTGGTGCTGTAGATTTTGCGATATTTAGCTTACATTTAGCAGGCTTATCTTCAATTTTAGGTGCTATAAATTTTATGGTAACTATTTTAAATATGAGAGTTCCAGGATTAAAAATGTCTATGATACCTTTATTTGTTTGAAGTGTTTTTATTACAGCTATATTATTATTATTATCTTTACCAGTTTTAGCTGCTGCTATAACTATGTTATTAACAGATAGGAATTTTAATACTTCATTTTTTGATCCTTCTGGTGGAGGAGATCCTATTTTATATCAGCATTTATTT	103	24				24	17					385							42	70	112		16		22	195	439			80	61	14				97	11		27			10	472			40		18
ASV000674	ATTGTCTGGTATTCAATCACATTCAGGTGGTTCAGTAGATTTAGCTATATTTAGTTTACATTTAGCTGGTATATCTTCAATGTTAGGTGCTATTAATTTTATAACTACTATTATTAATATGAGAGCACCTGGTATGACTTTTCATAAATTACCTTTATTTGTTTGAGCTGTTCTTGTTACAGCTATTTTATTATTATTATCTTTACCAGTATTAGCTGGAGGTATAACAATGTTATTAACTGATAGAAATTTTAATGCTTCTTTCTATGATCCAGCTGGTGGAGGTGATCCATTATTATATCAACATTTATTC		28	254	77		87									6			153		244	165	167	115	212		237	181	220				85							29									95
ASV000521	TTTATCAAATTCTGTTTATCATTTTGGGGGATCTGTTGATTTAGCTATTTTTAGGCTACATGTTGCTGGTGTATCATCTATTTTAGGGGGAATTAATTTTATTACTACATGTATAAAAGGGAAAATTAGTTATGTTTTAAGGTTTGAATTTTTAACTCTTTTTGTGTGGGCTATAATTGTAACTAGATTTTTGTTAGTATTAAGTTTACCGGTACTTGCAGGAGGAATTACTATGTTATTGTTAGATCGTAATTTTGGATCTTCTTTTTTTGATCCAAGAGGGGGAGGAAATCCTATTTTATATCAGCATTTGTTT													2			9													3990
ASV000684	TTTAAGTGGAATACAAAGTCATAGTGGACCTAGTGTAGACTTGGCTATATTTGCTTTACATTTAGCAGGTATAAGTAGTTTATTAGGTGCCATAAATTTTATTACTACCATACTTAATATGAGAAGTCCTGGTATAAGATTACACAAATTAGCTTTATTTGGATGAGCTGTAATAGTTACAGCTGTATTATTATTACTATCTTTACCAGTATTAGCCGGTGCAATTACTATGCTTTTAACTGATAGAAATTTTAATACATCATTCTTTGAAGCTGCAGGTGGTGGTGATCCTATACTTTATCAGCATCTTTTC																2782
ASV000584	ATTATCAGCAATGGCTACAGATGGTTCTGTTGATTTAGCTATTTTTAGTTTACATTTAGCGGGTATTTCATCTATTCTAGGTGCAATAAATTTTATTGCAACAGTTATTAATATGAGAGCACCTGGCTTTAGAATGGGTCTACTCCCTTTATTTGTTTGAGCTGTGTTAATAACAGCTATTTTATTATTATTATCATTACCAGTTCTAGCTGCAGGTATTACTATGCTATTAACAGATAGAAATTTCAATAGTTCATTTTTTAATCCATCAGGTGGTGGAGATCCTATATTATATCAACATCTTTTT	125	26	90	19	34	29	4	46		73			23					53	151	320	29	34	11	6	163		449	207		26		11		50	19			21	203		18		511	42	8	55		32
ASV000644	ATTATCAGGATTACAAAGTCATAGTGGACCTAGTGTAGATTTAGCTATATTTGCTTTACATTTATCAGGGGTAAGTAGTTTATTAGGTGCTATAAACTTTATAACTACAATAGCTAATATGAGAACACCTGGTATTAAATTACACAAATTAACTTTATTTGGGTGAGCAGTAGGTATTACAGCTATATTATTATTATTATCATTACCTGTATTAGCTGGTGGAATTACTATGATATTAACAGATAGAAATTTTAATACATCATTCTTTGAAGTAGCTGGTGGTGGAGATCCTATATTATTCCAACATTTATTC	89	45								39	11		25				12	47	167	788		285		14	52	13	32	19	54	103		23	50		23	10		58			106		163	227	16	123
ASV000660	ATTAGCTGGAATACAATCACACTCAGGTGGTTCAGTTGATTTAGCTATTTTCTCTCTGCATTTAAGCGGGGTTTCTTCACTATTGGGTGCTATGAATTTTATTAGTACAGTCCTTAACATGAGAGCTGGGGGTCTAAGCTTACATAAAATCAGTTTATTCTCTTGAGCTATTTTCGTAACGGCTATTTTACTTTTACTTTCTTTACCTGTCTTAGCTGGTGCAATCACTATGCTACTTTGTGATAGAAATTTTAATACTAGTTTTTACGACCCTGCTGGAGGTGGAGATCCTGTTCTGTACCAACATTTGTTC		2925
ASV000698	ATTAAGTGGAGTACAAAGTCACAGTGGACCTAGTGTTGATTTAGCTATATTTGGACTACATTTATCTGGTATAAGTAGTTTATTAGGTGCCATAAACTTTATTACTACTATACTTAATATGAGAAGTCCTGGTATAAGACTACATAAATTAGCTTTATTTGGATGAGCTGTAGTAGTTACAGCTGTATTGTTATTATTATCAATACCTGTTTTAGCCGGTGGAATAACTATGGTGTTAACTGATAGAAATTTTAATACATCATTCTTTGAAGCAGCTGGTGGTGGTGACCCTATATTATACCAACATTTGTTC						169						17	70	14				339	328			1637		70					40		15
ASV000620	ATTATCTTCAGGTGAATTTCATGCAGGTGCTTCCGTGATATGGCTATTTTTAGCTTACATTTAGCAGGTATAGCTTCTTTATTAGGTGCAATTAATTTTATAGTAACCATATTAATATGCGTGTTCCCGGTATGCATATGAATATATACCTTTATTTGTTTGATCAGTACTATTACTGCAGTACTATTACTATTATCATTACCTGTTTTAGCTGCAGGCATTACAATGTACTAACTGACCGTAATTTTAATACATCATTTTTCGATCCTTCTGGTGGTGGAGATCCTATTTATATCAACATTTATTC	158	111	49		62		35	87		34			52	15	30				40	358	148		132	104			221	103	49		207	59		99		12		10	40				75	89	37	38		39
ASV000676	ATTAAGTGGAATTAAATCACACGCAGGGCCTTCTGTTGACTTAGCAATTTTAAGTCTTCATTTAGCAGGAGCTTCAAGTATTTTAGGCGCAATTAATATGATAGTAACTATTATAAATATGAGGCCTAAGCATATGACGTTATTTCGTATGCCTTTATTCGTTTGGTCTGTATTAATTACAAGTGTGCTATTAGTTGTTGCATTGCCAGCGTTAGCTGCGGGTATTACGATGATATTAACAGACCGTCACTTTAATACTACATTTTTTTCTCCTGTAGGCGGTGGCGATCCAATCCTTTTTCAACATATTTTC	18	19	12	170	18	15	72			122		34		37			42		222	180	147	163	541	31			55		125	16	123	31			55		53	60	109		16			68		25
ASV000770	TCTCGCCTCAAATTTAGCCCACTCAGGAGCTTCTATTGATCTATCGATTTTTAGCCTTCATCTGGCAGGAGCTTCTTCCATCCTTGGGGCCATTAATTTTATCACAACTGTCATTAACATACGAACCCCAGGAATAACATGAGACCAAATACCCCTATTCGTCTGATCTGTTCTTTTAACAGCTATTCTTCTTCTTTTAGCTCTCCCAGTCTTAGCAGGAGCCATTACTATGCTACTAACTGACCGTAATATTAATACATCATTTTTTGACCCAGCCGGGGGCGGTGACCCAATTCTTTACCAACATTTATTC																		30										299			1807
ASV000732	ATTAAGTTCCTTGGTGGGACATTACACTCCAGCAGTTGATTTAGGTATATTTAGTTTACACTTAGCCGGTGCATCTTCTATAGGCGGTGCCATAAACTTTATAACGACAATCGGCAATGGAATATGTCCTGGTTTAACAATGTATAGAATACCTTTATTTGTTTGGTCAATTTTTATAACAGCAATCTTATTACTTTTATCTTTACCAGTCTTAGCTGGTGCTTTAACAATGCTATTAACAGATAGAAATTTCAATACTTCATTTTTTGATCCATCTGGTGTAGTAGATCCTGTGCTGTTTCAACATTTATTT	53		74	73	138	169		19			21	202	11	39					44	147	53	24	24	23	38	71	216		82	28	173	53		35					33		14	30	380	164		34	12	44
ASV000566	ACTTTCCGCTGTTGAAGGTAAAGGAGTAGATTTTGCTATATTTAGTTTGCATATAGCTGGTGCAGCTTCATTAGCAGGTGCAATTAATTTTATTACAACAATTTTTAATATGAGATTACCAGGTATGGGAATGCATAAATTACCATTATTTGTATGAGCAATGTTAGTTACATCTTTTTTATTAGTATTTTCTTTACCAACATTTGCAGCTGCAATAACAATGTTATTGACAGATAGAAACTTTAATACTTCATTTTATGCATATGAAGGAGGTGGAGATCCAGTTTTATTTCAGCATTTATTT	253	52	15					76		169				123	485				206							31	111			85	322		39							282			314	80	33		50	36
ASV000693	GCTAAGTGGAGTACAGAGTCACAGTGGACCAAGTGTAGATTTAGCTATATTTGCCTTACATTTAAGTGGTATAAGTAGTTTACTGGGAGCTATAAACTTCATTACAACTATACTAAATATGAGAAGTCCAGGAATACGATTACACAAGTTAGCTTTATTTGGTTGAGCTGTAGTTGTTACAGCTGTATTATTATTATTATCATTACCTGTGCTTGCGGGTGCAATCACAATGGTTTTAACAGATAGAAATTTTAATACATCATTCTTCGAAGCAGCAGGTGGTGGTGACCCTATTTTATATCAACATCTTTTC								19			31																									1759								253		213
ASV000715	TTTAAGTGGTGTACAAAGTCATAGTGGACCTAGTGTTGATCTAGCCATATTTGCTTTACATTTATCAGGTATAAGTAGTTTATTAGGTGCTATAAACTTTATAACAACTATACTTAACATGAGAAGTCCTGGTATAAGATTACACAAATTAGCCTTATTCGGTTGAGCTGTAGTAATTACAGCTGTATTATTATTATTATCATTACCTGTATTAGCGGGTGCAATTACAATGGTTTTAACTGATAGAAATTTTAATACATCTTTCTTCGAAGCTGCTGGAGGTGGTGATCCTATATTGTACCAACATCTTTTC																2625																										16
ASV000685	TTTAGCTGGAATACAAAGTCATAGTGGACCTAGTGTAGATTTAGCCATTTTCGCTTTACATCTTTCAGGGGTTAGTTCTCTTCTTGGTGCTGTTAATTTTATAACTACAATTATAAACATGAGAACTCCAGGTATCAAATTACATAAATTAACTTTATTTGGATGAGCTGTTGTAATAACAGCTGTGTTATTATTATTATCTTTACCTGTTTTAGCTGGTGCAATTACAATGGTATTAACAGATAGAAATTTTAATACATCATTTTTTGAAACAGCTGGTGGTGGTGATCCTATTTTATTTCAACATCTTTTC								88		46										411					240	28				76								75					35	148		306
ASV000827	TCTTTCTTCAAACATTGCCCACGCTGGCCCATCTGTAGATCTAGCCATTTTCTCTCTACACTTAGCCGGTGCGTCATCTATTTTAGGTGCCATTAACTTCATTACTACTGTAATCAACATACGCTGACAAGGTATACAATTAGAACGCATTCCACTATTTGTATGAGCTGTAACAATTACAGTAATTCTTCTATTATTATCACTACCTGTATTAGCTGGTGCTATTACTATATTACTAACAGACCGAAATCTAAATACATCATTCTTTGACCCAGCTGGTGGTGGAGATCCAATCTTATACCAACACTTATTC																643																434		247								453			250
ASV000710	ACTCGCAAGAAACATAGCTCATGCTGGACCCTCTGTAGATCTAGCAATTTTCTCTCTACATCTAGCTGGAGCATCCTCTATTCTTGGCGCAGTAAATTTTATCTCCACAGTAATTAACATACGATGACAAGGTCTACAACTAGAACGTATTCCACTATTTGTTTGAGCAGTTACTATTACTGTAGTCCTTCTTCTTTTATCCCTTCCAGTTCTTGCTGGTGCAATTACTATACTTCTTACAGATCGAAATCTTAATACATCATTTTTTGACCCTGCTGGAGGAGGAGATCCTATTTTATATCAACATCTATTT		999						1570				61												16																			15
ASV000796	ATTAAGTGGAGTACAAAGTCACAGTGGACCAAGTGTTGATTTAGCTATCTTTGCTTTACACTTATCTGGTATAAGTAGTTTATTAGGTGCAGTTAATTTCATAACTACTATACTTAACATGAGAAGTCCAGGTATAAGATTACACAAATTAGCTTTATTTGGATGAGCTGTAGTTGTTACAGCTGTATTATTATTATTATCATTACCTGTATTAGCCGGTGCTATTACTATGGTATTAACGGATAGAAATTTCAATACATCATTCTTCGAAGCTGCAGGTGGTGGTGATCCTATTTTATACCAACATCTTTTC	52	38		85	50		39											47		266	115	32	29	37	79	177	41	97		15								79		46				86		51		20
ASV000530	ATTAAGTGGAAGTGAAGCTCATTCAGGGCCCGCAGTTGATTTAGCAATATTTAGTTTACATTTATCAGGAGCTTCTTCTATTGCAGGGGCTATAAATTTCATAGTAACTATTATAAATATGCGTGCTGAAGGCTTAGGTTTTAATCAGTTACCTTTATTTGTTTGATCTGTTTTTATTACAGCAATCTTATTATTATTATCTTTACCAGTTTTAGCTGGCGCAATTACAATGCTCTTATTTGATAGAAATATGGGAACTGTTTTTTTTAATGCTGCTGGTGGTGGTGATCCTGTTTTATATCAACATTTATTT					58				138		96	66	5			396						829							1371	22			120	172		18					33	597			104
ASV000804	TTTAAGAAATATAGGTCATATTGGTAATAGTGTAGATTTAGTTATTTTTAGGTTACATTGTGCTGGGATTAGTTCTATTTTAGGTGGTATTAATTTTATATGTACAGTAAGTAATTTACGTGGAAGTTCTATTAATTTGGAAAATATAAGTTTATTTGTTTGATCTGTTTTAATTACAGTTTTTTTATTAGTTTTGTCTTTACCAGTATTAGCTGGAGCTATTACTATATTATTGACTGATCGTAATTTTAATACTTCTTTTTTTGACTCTAGATTAGGAGGAAACCCCATTATTTATCAACATTTATTT		155																130	38					72				44	68		73	63	29												67
ASV000461	ATTAAGTGGTATATTAGCACATTCGAGTGGTGCTGTCGATTTTGCAATTTTTAGTTTGCATTTAGCAGGTATTTCTTCTATTTTAGGCGCAATAAATTTTATAGTAACTATAATAAATATGAGAGTACCAGGATATGGAATGCATCAAATACCATTATTCGTATGATCAGTTTTAGTTACGGCAGTATTATTATTGTTATCTTTACCAGTATTAGCTGCAGCTATAACTATGTTATTAACAGATCGAAATTTTAATACGTCATTTTTTGATCCTACAGGAGGAGGAGATCCTATTTTGTATCAACATCTGTTT	229	100	1333		151	36		46			90		52	52					66	138	110	71		60				74	47			4							106			483		114	312		129
ASV000736	GCTAAGTGGTATTACCATACATTCTGGACCTTCAGTTGATTTGGGTATTTTCTCCCTACACATTGCTGGTCTTAGCAGCATTGCTGGTGCAATTAATTTTATTGTTACTATTTGCAACATGCGTGCTCGTGGAATGACTTGAAACCGTGTGCCGTTATTTGTGTGATCGGTTTTAGTAACAGCTATTTTATTGTTACTATCACTTCCTGTTTTAGCTGGTGCCATTACGATGTTGTTGACTGACAGGAATTTCAACACCACGTTTTTTAATCCAGCTGGTGGCGGTGATCCCGTTCTCTACCAACATCTCTTT		83	72	101	34		39	72	28	99	76	95		109	97		28		21			61	68	101			20	50	19	136	24	133		58					40	108	14		103		28	124		43
ASV000598	TTTAAGTGGAATACAAAGCCATAGTGGACCTAGTGTAGATTTAGCTATATTTGCTTTACATTTATCAGGTATAAGTAGTTTACTTGGTGCTATAAATTTTATTACAACTATACTTAATATGAGAAGTCCAGGTATAAGATTACATAAATTAGCTTTATTTGGGTGAGCCGTAATAGTTACAGCTGTATTATTATTATTATCTTTACCTGTGTTAGCCGGTGCAATAACTATGGTTTTAACTGACAGAAATTTTAATACTTCTTTCTTTGAAGCAGCAGGAGGTGGTGATCCTATTTTATACCAACATCTTTTC		9	84										31				425		51		2285	9	67	169				48	64		15				5				8
ASV000661	ACTTAGTTCTATTCCAGCACATGCTGGACCAGCTGTGGATTATGCTATTTTTAGTCTTCATATTGCTGGAGCTTCGTCAATTTTAGGTGCTATTAATTTTATAGTAACCATTTTAAATATGCGAGCACGTGGTCTTAATATGTATCGTTTACCACTTTTTGTTTGATCAGTCTTAGTAACTGCGATTTTATTACTTTTATCATTACCAGTTTTAGCTGGTGCAATTACTATGCTTTTAACAGATCGTAATTTTAATACATCCTTTTATGATCCTGCTGGTGGAGGTGATCCTGTTTTATATCAACATTTATTT																													2984
ASV000680	TTTAGCTGGAATTCAATCTCATTCAGGTGGTTCAGTTGATTTAGCTATTTTCTCTTTACATTTATCAGGAGTTTCTTCATTATTAGGAGCTATTAATTTTATTAGTACAGTATTAAATATGAGAGCCGGAGGATTATTTTTACATAAAATAAGTCTATTTTCTTGAGCTATTTTTGTAACTGCTATTTTATTATTATTATCTTTACCAGTTTTAGCTGGTGCTATAACTATGTTATTGTGTGATAGAAATTTTAATACTAGCTTTTATGACCCAGCTGGAGGAGGAGATCCTGTTTTATATCAACATCTTTTC	190	331					65					1532									23			55	73				437						45				67
ASV000809	CTTAAGTGATTTTGCTTATCATGCGAGTTTATCAGTTGATTTAACAATTTTTAGTTTACATTTAGCTGGGTTATCTTCTTTATTAGGAGCTATAAATTTTATTACAACTATTATACACATGAGGGCTGAAAAAATGACTTATTTTAAATTACCGTTATTCATATGAGCAGTTTTTGTGACATCTTTTTTATTGTTATTATCTTTACCGGTCTTAGCTGTTGCTATTACTATGTTATTAACCGATCGAAATTTTAATACTAGTTTTTTTGATCCAATTGGTGGTGGTGATCCAATTTTATATCAACATCTATTT		35	31			63			12													117								5											82						27
ASV000772	TTTATCAGGTATACAAAGTCATAGTGGTCCAAGTGTAGATTTAGCTATATTTGGATTACATCTGTCTGGTATATCTAGTTTATTAGGTGCTATGAATTTTATGACTACAACATTTAATATGAGAAGTCCTGGTATAAGATTACACAAACTTATACTATTTGCCTGAGCAGTTGTTATTACAGCTATTTTATTACTATTGTCTTTACCTGTGTTAGCCGGTGGTATTACTATGGTATTAACAGATAGAAACTTTAATACATCATTCTTTGAGGTAGCAGGGGGTGGTGACCCTATATTATACCAACATCTTTTC			49									7			21		19												110		1942																	44
ASV000575	ACTTAGCGGAATTGAGGCACACTCTGGTGCCGCTGTTGATTTTGGTATCTTCAGCCTCCACTTAGCGGGTATGTCTTCAATTCTTGGTGCAATTAATTTTATTGTTACCATTCTTAATATGCGCGCACCCGGAATGTCTCTTCATACTATGCCCCTCTTTGTATGAAGCGTTCTTATTACTGCATTTTTACTTCTTCTATCTTTACCGGTCCTAGCTGGTGCAATTACCATGCTCCTAATGGATCGTAACTTTAAAACCGTCTTCTTTAATTCCACGGGTGGTGGTGATCCAGTTCTTTACCAACACTTGTTC											71																							125		39					3327	70
ASV000888	ATTAGCCTCTAATATTGCTCATTCTGGAGCCTCAATTGATTTATCAATTTTTAGACTCCACTTAGCCGGGGCCTCCTCAATTCTAGGGGCCATCAACTTTATTACCACTGTAATTAACATACGGACCCCTGGAATATCTTGGGATCACGTCCCACTTTTTGTTTGATCTGTTCTTATCACCGCGATTCTACTATTACTTGCTCTCCCAGTTCTAGCCGGGGCTATTACCATACTATTAACGGACCGAAATATCAACACATCTTTTTTTGACCCTGCCGGGGGTGGTGACCCAATTTTATACCAACACCTATTC	419					27	47			393								137	568			30																			66							171
ASV000651	ATTAAGTGGTGCCGTGGCACACGCAGGGCCTTCTGTAGATTTTGCGATTTTTAGCTTACATATTGCAGGGGCTTCTTCAATTATGGGGGCTATTAATTTTATTACGACTATTGTAAATATGAGAGCACCGGGTATGGTTTTTCATAATTTAAATTTATTTGTTTGGTCTGTTTTAATTACAGCTATTTTACTTTTATTATCTTTACCGGTTTTAGCCGGAGCTATTACAATGTTGTTAACAGATAGAAATTTAAATACTTCATTTTTTAATTATCAAGGTGGTGGAGACCCTGTTTTATATCAACATTTATTT	20	16	39	33	34		22	86		40	51	40	94	45	145		36	380	77	106	60	17			59	68	37	82	42	66	77	12		41		50		99		27	51	8	55	143	45	115	56	113
ASV000739	ATTAAGTGGTATTCAAGCACATTCTGGTCCTGCTGTTGATTTAGGTATTTTTTCGTTACATATTGCAGGTATTAGTAGTATTGCCGGTGCAATTAATTTTATTGTAACTATCTTTAATATGCGTGCACGTGGTATGACATGAAATCGTTTACCATTATTTGTGTGATCTGTATTAGTTACAGCTATTTTATTATTATTATCATTACCAGTACTTGCTGGAGCAATTACAATGTTATTAACTGATCGTAATTTTAATACTACATTCTTTAATCCAGCTGGAGGTGGTGATCCAGTATTATATCAACATTTATTC	64	169	69	27	38	72	48	162	157	104		191	271	96	15				31		95			35			162	35	101	42		72				23	46		75				83	34	97
ASV000647	TTTAGCAGGCGTACAAAGTCACAGTGGACCTAGTGTAGATTTAGCTATTTTTTCTTTACATCTAGCAGGGATTTCATCATTATTAGGGGCTATCAATTTCATAACAACAATTATAAATATGAGAACTCCTGGTATTAAGTTACACAAATTAACTTTATTTGGATGATCTGTTTTAATAACAGCAGTATTATTATTATTATCACTTCCTGTATTAGCTGGTGGAATAACAATGATACTTACAGATAGAAATTTTAATACATCATTTTTTGAAACAGCTGGTGGTGGTGATCCTATATTATTTCAGCATCTTTTC	7	22	85	130	101		2	71	53	151		28	92	38	73			246	126	64	147	46		55		43		20	233	155	132	41			6				58	6	7			84				25
ASV000735	ATTAAGTGGAATACAAAGTCACAGTGGACCCAGTGTAGATTTAGCCATATTTGGTTTACATTTATCTGGTGTAAGTAGTTTATTGGGTGCAATAAACTTTATAACTACTATATTAAACATGAGAAGTCCTGGTATAAGACTACATAAATTAGCCTTATTCGGATGAGCCGTATTGGTTACAGCAGTATTATTATTATTATCATTACCTGTACTAGCCGGTGCGATTACTATGTTACTTACTGATAGAAATTTTAATACATCATTCTTTGAAGCTGCAGGAGGTGGTGATCCCATACTTTACCAACATCTTTTC					329			62	1884				40									12										165	4								23	56
ASV000702	TTTATCAGGTGTACAAGCTCATAGTGGGCCAAGTGTAGATTTAGCTATATTTGGATTACACTTATCAGGAGTAAGTAGTCTATTAGGGGCAATGAACTTTATAACTACTATATTAAATATGAGAAGTCCAGGTATAAGATTACATAAATTAGCTTTATTTGGATGAGCAGTAATTGTAACAGCTGTTTTATTACTATTATCTTTACCTGTATTAGCTGGTGCTATTACTATGGTATTAACTGATAGAAATTTTAATACATCATTTTTTGAAGTAGCAGGAGGTGGTGATCCTATATTATATCAACACCTTTTC	88	45		552	38	155	26	86	32			102	96	194	414		31	76	18	11		31	5				16		17	89	43	52	11				18		49	81	28		74	22			151
ASV000731	ATTATCAGGTATACAAAGTCATAGTGGACCTAGTGTTGATTTAGCAATATTTGCTTTACATTTAGCAGGTATAAGTTCTTTATTAGGAGCTATAAATTTTATTACTACTATTTTAAATATGAGAGCGCCAGGTATAAGATTACATAAACTAGCTTTATTTGGGTGAGCTGTTATAGTTACAGCTATTTTATTATTATTATCTCTACCAGTATTAGCTGGAGGTATAACAATGATATTAACAGATAGAAATTTTAATACTTCTTTTTTTGAAGTAGCTGGTGGAGGTGATCCAATTTTATTTCAACATCTTTTC										14															1436	66																		221		589		75
ASV000740	TTTATCTGGAGTACAAAGTCATAGTGGACCTAGTGTAGATTTAGCTATATTTGCTTTACATTTATCAGGTGTTAGTAGTTTATTAGGTGCTATAAATTTTATAACTACTATAGTTAATATGAGAACACCTGGAATAAGATTACATAAATTAGCTTTATTTGGATGAGCTGTAGTTATTACTGCCGTATTATTATTATTATCTTTACCTGTTTTAGCTGGTGGAATCACAATGCTTTTAACAGATAGAAATTTTAATACATCATTCTTTGAAACAGCTGGAGGAGGTGATCCTATTTTATTCCAACATCTATTC	15	60			264	606		616		73	18			8				8				38	43	57					141		8				91						26				46
ASV000675	ATTATCAAGTATTATCTCTCATTCAGGTGCTTCAGTAGATTTAGCTATTTTTAGTTTACATTTAGCAGGAATATCTTCATTATTAGGTGCTATAAATTTCATTACTACAGCATTAAATATGAGAGCAAATGGTATGAGTTTACATAAAGTATCTTTATTTGTATGGTCAATTTTTATTACAGCTGTATTATTATTATTATCATTACCAGTATTAGCTGGAGCTATAACAATGTTATTAACTGATAGAAACTTTAATACTAGCTTCTATGATCCAGCAGGAGGAGGAGATCCAATATTATATCAACATTTATTT								2777												61										55												51
ASV000885	ATTATCAGGTATACAATCTCATAGTGGACCAAGTGTAGATTTAGCTATTTTTGGTTTACACTTGAGTGGTATAAGTAGTATGTTAGGTGCTATGAATTTCATAACAACAATATTAAATATGAGAAGTCCAGGTATACGTTTACATAAATTAGCTTTATTTGGATGAGCTGTAGTTATTACAGCTGTATTATTATTATTATCATTACCAGTATTAGCAGGTGGTATTACTATGATATTAACTGATAGAAATTTTAATACTTCATTCTTTGAAGTAGCTGGTGGAGGTGATCCTATTTTATTCCAACACTTATTC		127					100							169			71			83		86	190							20		8					18	1017
ASV000606	ACTTTCTGCTGTTGAAGGTAAAGGAGTAGATTTTGCTATATTTAGTTTGCATATAGCAGGTGCAGCTTCATTAGCAGGTGCAATTAATTTTATTACAACAATTTTTAATATGAGATTGCCAGGAATGGGAATGCATAAATTGCCATTATTTGTATGAGCAATGTTGGTTACATCTTTTTTATTAGTATTTTCTTTACCAACATTTGCAGCCGCAATAACAATGTTATTGACAGATAGAAATTTTAATACTTCATTTTATGCGTATGAAGGAGGTGGAGATCCAGTTTTATTTCAACATTTATTT	146	181		81	26							83						43		41			64	32			254	68	52	112	87	142			51				109	104			194	135	770	35
ASV000642	TTTAAGTAGTAATATTGCTCATTCAGGTCCTTCAGTTGATTTTGCTATTTTTAGTTTACACATTGCAGGGGCAAGTTCAATTATAGGAGCGATTAATTTTATCACTACAATTATTAATATAAGACATCCAGGATGTTCATTTCATAAGATGAGTTTATTTGTTTGAAGTGTATTCATTACTGCTTGATTATTATTATTGTCTTTACCTGTTTTAGCTGGAGCCATTACGATGTTATTAACTGACAGAAACTTTAATACTTCATTTTTTGATTATGTTGGAGGAGGAGATCCTATTTTATACCAACATTTATTC	54	94	127		42	65	32	68		85	50	34	75	59	58				52	197	56	68	32	88			51	77	150	57	129	101		35	32			22	61	16	19	51	54	77	50	38		27
ASV000714	CCTTGCTTCTAATATTGCTCATTCCGGCGCATCAGTTGATCTATCTATTTTTAGTCTTCATCTAGCTGGGGCATCTTCTATTCTTGGTGCAATTAATTTCATTACTACCATCATTAACATGAAGGCCCCTGGGATAACATGAGATCAAATACCACTATTTGTTTGATCTGTTTTACTAACAGCTATTCTTCTTTTGTTAGCTCTTCCAGTTTTGGCCGGAGCCATTACTATACTTTTAACTGATCGTAATATCAACACATCCTTTTTTGATCCAGCAGGAGGTGGGGATCCAATCTTATACCAACATTTATTT																	2721
ASV000777	ATTAAGTGGAGTACAAAGTCACAGTGGACCAAGTGTTGATTTAGCAATATTTGCCTTACACTTATCTGGTATAAGTAGTTTATTAGGTGCTGTTAATTTTATAACTACTATACTTAATATGAGAAGTCCAGGTATAAGATTACATAAATTAGCTTTATTTGGGTGAGCTGTAGTTGTTACAGCTGTATTATTATTATTATCATTACCTGTATTAGCTGGTGCAATTACTATGGTATTAACAGATAGAAATTTTAATACATCATTCTTTGAAGCTGCTGGTGGTGGTGACCCTATTTTATACCAACATCTTTTC	40	15					18	70		430		162	33						70	230			17		53		37		375		13					134		168						54	69	75
ASV000705	TTTATCTGGAATAGATGCACACTCTACACCTGCTGTAGATTTAGCCATTTTTAGTTTACACTTAGCTGGTATTTCCTCTTTACTAGGTGCGATTAATTTTATTACAACGATCTTTTTTATGCGTGTTAAAGGAATGAGCATGCATAAATTACCTTTGTTTGTATGGGCTGTTTTAGTGACAGCTTTTTTATTATTATTGTCTCTTCCTGTTTTAGCTGGTGCTATTACGATGTTGCTTACAGATAGAAACTTTAATACTTCCTTCTTTGATCCTGCTGGAGGAGGAGATCCGTTATTGTATCAACATTTATTT	76	85	94							48				134	46		82	57	73	37				114	42		34	85	21	126	309	23			16	17		4		17	13		219	96	48	77		24
ASV001716	TCTAAGTGCATTACCACAGGCAATGCCCGGTTCAGGAATAGGCATGACTCTTTGGTTAGTCAGCATGGCATTGTTTATTATTTCTGCATTGCTCGGTGGCATCAACTACATTACTACAGTAATTAATTTAAGAACTAAAGGCATGGCAATGACAAGACTGCCGCTTACTATATGGGCGTTTCTTATCACTGCAATTCTTGGTGTGCTTTCGTTCCCTGTTTTATTCGCTGCAGCATTGTTATTGATTTTTGACCGCAGCTTTGGAACAAGCTTTTATATATCTGATATATTTATAGGAGGGGAAGCGTTACCGCATTCAGGCGGTTCACCTATATTATACCAGCACCTATTC
ASV000727	ACTATCAGGTATACAATCTCACAGTGGACCAAGTGTTGATTTAGCCATTTTTGGTTTACACTTAAGTGGTATAAGTAGTATGTTAGGTGCTATGAATTTTATAACAACAATATTAAATATGAGAAGTCCAGGTATACGTTTACACAAATTAGCTTTATTTGGATGAGCTGTTATTATTACAGCAGTATTATTATTATTATCATTACCGGTGTTAGCCGGTGGTATAACTATGATATTAACTGATAGAAACTTTAATACTTCATTCTTTGAAGTAGCTGGAGGAGGTGACCCTATCTTATTCCAACACTTATTC			9	64		31		1365	605	50				11	58				9	50	144	40							37								40			18	16				53	11	11
ASV000649	TCTGGCTAGTTTACAAAGTCATAGTGGACCTAGTGTGGATTTAGCTATATTTGCTTTACATTTAGCAGGTGTAAGTAGTTTATTAGGTGCTATAAACTTTATAACTACTATTGTTAATATGAGAACTCCTGGTATAAAATTACATAAACTAGCTTTATTTGGTTGAGCTACAGTTATAACGGCAGTGTTATTGTTATTATCCTTGCCTGTATTAGCAGGTGGAATAACTATGGTTTTAACGGATAGAAATTTTAATACCTCTTTTTTTGAAACAGCCGGTGGGGGAGATCCTATTTTATTCCAGCATCTTTTC																											16									3098
ASV000724	ATTGAGCAGGGGCTTGGGCCACAGGTCAGGTGCAGTGGATTTGATAATTTTCGCTTTACACTTGGCCGGGGCTAGTTCAATTTTGGGAGGAATTAACTTCTTGTGTACCTTTGGTAATAGGCGTGCCTATGGTGTGGTACTTGGTGGAGCCTCTCTATTCGTTTGGAGTGTGGTTGTTACAAGATTCCTGCTTGTGTTGTCTTTGCCAGTTTTAGCGGGAGGCATTACAATGTTACTCTTGGACCGTAATTTGAATACTGCATTTTTCGATCCTGGTGGGGGTGGTGATCCTATCCTGTTCCAACATTTGTTC	89	30						32		86		131			28				31	25							44	14		14	420	56				2		242	30	14			677	199	93	57		201
ASV000717	ATTAAGTGGTATTTTAGCACATTCAGGTGGAGCTGTTGATTTTGCTATTTTTAGTTTACATTTAGCAGGTTTATCATCAATATTAGGTGCAATTAATTTTATGGTAACTATATTAAATATGAGAGTACCTGGTTATAAAATGTCAATGATACCTTTATTTGTATGAAGCGTTTTTATAACAGCAATATTATTATTACTATCTTTACCTGTATTAGCAGCTGCGATTACAATGCTTTTAACAGATAGAAATTTTAATACATCATTTTTTGATCCTTCAGGAGGTGGTGATCCTATATTATATCAACATTTATTT		212								1										384						228	142		101		277					83			57				1082			147
ASV000696	TTTATCTGGATTACAAAGTCACAGTGGGCCTAGTGTAGATTTAGCTATATTTGCTTTACATCTATCAGGTATAAGTAGTTTATTAGGAGCTGTAAACTTTATAACTACAGTAATAAACATGAGAACACCAGGAATAAGATTACATAAATTAGCTTTATTTGGTTGAGCAGTAGTTATAACTGCTGTATTATTATTATTATCTTTACCTGTGTTAGCCGGTGGAATAACAATGTTATTAACTGATAGAAATTTTAATACATCTTTCTTTGAAACAGCTGGTGGAGGAGATCCTTTATTATTCCAACACTTATTC																																											2823
ASV000716	TTTGTCTAATTCTATTTATCATTTTGGAGGATCAGTTGATTTAGCTATTTTTAGATTACATGTTGCTGGGGTTTCTTCTATTTTAGGGGGAATTAATTTTATTACTACTTGTTTGAAAGGGAAAATTAGTTATGTTTTAAGATTTGAGTTTTTGAATTTGTTTGTTTGGGCGATAATTGTTACAAGGTTTTTGTTGGTTTTAAGGTTGCCTGTATTAGCAGGTGGTATTACTATGTTATTATTGGATCGAAATTTTGGTTCTTCTTTTTTTGACCCAAGGGGAGGGGGAAATCCTATTCTCTATCAGCATTTGTTT																	2496							163
ASV000666	TTTAAGTAGTATAGAAGTTCATTCAGGAGGAGCTGTTGATTTAGCTATATTTAGTTTGCATTTGTCAGGGTTATCATCTATCCTGGGTGCTATAAATTTTATAACAACTGTTATAAACATGCGTAGCCCAGGTTTAGACTACCATCGTCTACCTTTGTTTGTTTGGGCAGTATTGGTGACTGCGGTTTTGTTACTTTTATCATTACCCGTTTTAGCAGGTGCTATTACAATGCTTTTGACCGATCGTAACTTTAATACAACTTTTTTTGACCCTGCTGGCGGAGGTGATCCGATTTTATATCAGCACCTATTT	52	43	112		42	38	21	5	58	41	26	37	132	100	59		50	50	85	74	119	56	20	64	4	25	87	9	67	36	179	71	22		21	37		36	35	18	86	10	136	121	52	27	12	33
ASV000748	ATTATCAGGATTACAAAGTCATAGTGGACCAAGTGTAGATTTAGCTATTTTTGCTTTACACTTATCAGGAATAAGTAGTTTATTAGGGGCTATGAACTTTATTACTACAATACTAAACATGAGAAGTCCTGGTATAAGATTACACAAATTAGCCTTATTTGGTTGAGCCGTAGTTATTACTGCTGTTTTATTATTATTATCTTTACCTGTTTTAGCAGGAGCAATAACTATGATATTAACTGACAGAAATTTTAATACTTCTTTCTTTGAAGTAGCTGGAGGAGGAGACCCTATATTATACCAACATCTTTTC		16												13			25				41																	2451
ASV000616	ATTATCAGGTATTGAAGCTCATTCTGGAGGTAGTGTAGATTTAGCTATCTTCTCATTACATTTAGCAGGGGTAAGTTCTCTTTTAGGAGCAATTAATTTTATTACAACTATTATTAATATGAGATCACCCAAATTAGAGATGCATAAATTACCTTTATTTGTATGAGCAGTATTTATTACAGCTTTTTTATTACTATTATCGTTACCGGTATTAGCGGGAGGAATTACCATGCTATTGACTGACCGTAACTTTAATACATCTTTTTATGATCCAAGTGCAGGAGGAGATCCGATCTTATATCAACATCTATTC			10		109	130					150	11								135			170	8		7		7			583	25	24											87	41			212
ASV000711	TTTATCTGGAGTACAAAGTCATAGTGGACCTAGTGTAGATTTAGCAATTTTTGCTTTACATTTATCTGGAGTAAGTAGTTTATTAGGTGCTATTAACTTTATTACTACTATAGCAAATATGAGAACACCAGGAATTAAATTGCACAAATTGGCTTTATTCGGGTGATCAGTAGTTATAACAGCAGTTTTATTACTATTATCTTTACCTGTTTTAGCTGGAGCAATTACTATGGTATTAACAGATAGAAACTTTAACACTTCATTCTTTGAAACAGCAGGAGGAGGTGACCCTATATTATTCCAACATCTATTC																																											15					604
ASV001728	TCTGAGTGCCATTCCATCGGCAGGACCCGGACTGGCGGCGGGCGCCGATCTGTGGCTGATCAGCATCGCCATCTTCTGCATCGGATCGTTGTTCGGCGCTCTCAACTTCATCACGACTGTTCTGACTTTGCGCGCTCGCGGGATGACGCTTGGACGAATGCCTTTGACAAGCTGGTCATGGTTTATCACGGCAGTGATTGCGCTCCTCGCATTTCCCGTCTTACTTGCCGGAGGCATCCTTCTCCTTGGCGAGCGGTGGCTCGGTATGAGTTTCTTCAATCCAGGTGGTCTGGTGATCAGTGGAAAGCAGATCGCAGGTAGCGGAGGCACGCCGCTCTTGTGGCAGCACCTCTTC
ASV000526	TTTAAGTACTTCATTGTTTCATTCAGGTGGGGCTGTTGATTTAGCAATTTTTAGTTTGCATGTTTCTGGGACTTCTTCTTTGTTAGGGGCGATTAACTTTATTGTTACCTCATTAAATATGCGCACTCATGGTATGAGTATGCAAAGTATGCCTTTGTTTGTTTGGGCTGTTTTAGTAACGGCGGTTTTATTGTTATTGTCTTTGCCTGTTTTGGCTGGTGCGATTACAATGTTGCTAACAGATCGTAATTTTAATACTTCCTTTTTTAATTCATTAGGTGGTGGGGATCCTATTTTGTATCAACATTTGTTT				55	46			105				238	155	49	547		251		131					37			17	26	275		489	173									12		1103				82
ASV000621	TCTCGCTCACTATTTTGCTCACAGAGGGCCTGCAGTTGATTTAACAATTTTTTCATTACACCTAGCCGGCGTATCCTCAATTTTAGGGGCAGTTAACTTTATTTCAACAATTATTAATATACGATCTTTATCTATATCTTTAGAAAATATACCCCTATTCGTATGATCTGTTTTAATCACTGCAATTTTATTACTGCTCTCTTTACCAGTGTTAGCCGGAGCAATCACAATACTTCTTTTAGATCGAAATTTCAATACTTCTTTCTTTGACCCTGCTGGAGGTGGAGATCCTGTACTTTACCAACACCTATTT																					3283
ASV000648	ATTATCCGGAATTCAATCACATTCAGGAGGATCTGTTGATTTAGCTATATTTAGTCTACATTTAGCAGGTATCTCTTCAATGTTAGGAGCTATGAATTTTATTACAACTATTTTAAATATGAGAGCACCAGGAATGACATTACATAAATTACCTTTATTTGGTTGAGCTATATTAGTAACTGCTGTATTATTATTACTATCATTACCAGTATTAGCCGGTGGTATAACAATGTTATTAACAGATAGAAATTTTAATACAAGCTTTTATGAGCCAGCCGGAGGTGGAGATCCAATTTTATATCAACATCTTTTC			89								180										176	2174	106	5																	289	112
ASV000721	GATAAGCGGCCCAGTGGCTCACGCTGGCCCTTCAGTGGATTTAGCTATTTTTAGCTTACACTTAGCAGGGGCATCCTCAATTATGGGTGCTATTAATTTTATTACAACTATTATTAATTTAAGGCATAATGAGTGCCGCTTTAGTCGTTTAAATCTATTTGTTTGGGCAACATTTATTACAGCCTTTTTATTATTATTATCAATACCAGTTTTAGCTGGTGCGATTACAATGTTAATAACGGACAGAAATATAAATACCGCTTTTTTTGATCCAGCCGGTGGTGGCGATCCGGTTTTATATCAGCATTTATTT	30	242	95	50		77		78			64	53	42	42						57	151	32		49		29	69	113	71	41	40	153				26			29	26	49	31	236	130	74	67	24
ASV000805	GTTATCGGGAATTCAAAGCCATTCTGGGGGTTCCGTTGATATGGCGATTTTTAGTTTACATTTAGCTGGGATTTCATCTTTATTAGGAGCAATTAATTTTATTACAACAATAATTAATATGCGTACTCCTCAATTACACTGGCATAGATTACCTTTATTTGTTTGGTCTGTATTTATCACAGCCATTTTATTATTATTAGCATTACCAGTATTAGCAGCAGCAATAACTATGTTATTAACTGATAGAAATTTTAATACAACATTTTTTGATCCAGCAGGTGGAGGTGACCCTATATTATATCAACATTTATTT	57	126	60	39		76		101						59	119	105			77	96				97	14					82	187					43				19			444	56		16		6
ASV000591	TTTGTCAACTATAGCTTCTGATTGTTCAGTAGATATGGCTATATTTAGTTTACATCTAGCTGGTTTATCTTCAATATTAGGTGCTATTAATTTTATGGTTACTATCATTAATATGAGATCACCTGGTTTAAAATGAAATATTATGCCTTTATTTGTATGATCTTTATTTATAACAGCTGTATTATTATTATTATCTTTACCAGTATTAGCAGCAGGTATTACAATGTTATTAACTGATAGAAATTTTAATAGTTCTTTTTTTAATCCTTCTGGTGGTGGTGATCCTATATTATATCAACATCTTTTT	219	122	90	31		22	4	72			82	154		39	14		59		58	47	45	19		48	80		165	109		147	70	162	34	52		168		131	132			46	177	136	82	188
ASV000703	TTTATCAAGTATACAAAGTCACAGTGGACCTAGTGTAGATTTAGGTATTTTTGCATTACATCTATCAGGTGTGAGTTCTATGTTAGGTGCGATGAATTTTATAACAACAATATTAAATATGAGAAGTCCTGGTATAAGATTACATAAAGTTACTTTATTTGGTTGAGCTGTAGTAGTTACAGCTGTGTTATTATTATTATCTTTACCAGTATTAGCTGGAGCTATTACAATGCTGTTAACAGATAGAAATTTCAACACTTCATTCTTCGAAGTAGCTGGAGGAGGAGATCCTATCTTATTCCAACATTTATTC	83			295	94	132		79	33			79	172	91	195		144	20	110	37	53	102	19	65			7	120	49	22	52	25					8	31	14	10	69		78	46		64	124	18
ASV000579	ATTAAGCGGACCGATTGCGCACGCGGGACCGTCTGTAGATTTTGCAATTTTTAGTTTACATATTGCAGGTGCTTCTTCTATTATGGGTGCTATTAATTTTATTACAACTATTATGAATATGAGACACCCAGGTTGTAATTTCCATAACATGAACTTATTTGTATGGTCTGTATTTATTACAGCAATCTTATTATTATTATCGTTACCAGTTTTAGCTGGAGCTATTACCATGTTATTAACAGACAGAAATTTAAACACTTCTTTCTTTGACGCTACAGGCGGTGGCGACCCAGTTTTATATCAACATTTATTT	10	15	339	61	57	54	22	113				43		91	29			20	136	224	124	41	79	75		63	45	187	87	10	130	25						195	49		104			69	17			24
ASV000775	TTTATCAAATTCTGTGTATCATTTTGGTGGTTCTGTAGATTTAGCTATTTTTAGATTACATGTTGCTGGTGTATCTTCTATTTTAGGGGGGATTAATTTTATTACTACTTGTATGAAAGGAAAGATTAGTTATGTTTTAAGGTTTGAGTTTTTAACTTTGTTTGTTTGAGCTATGATTGTTACTAGGTTTTTACTAGTTTTAAGTTTACCTGTGTTAGCAGGAGGTATTACTATATTATTATTAGATCGTAATTTTGGTTCATCTTTTTTTGATCCTAGAGGGGGTGGAAATCCTATTTTGTATCAGCATTTATTT		215	10	4	4	39	8							12	18				5		37	111			22							297	3		100				100	56	32		941				23
ASV000782	TTTATCAGGATTACAAAGTCATAGCGGACCTAGTGTAGACCTAGCTATATTTGCTTTACACCTTTCAGGAGTAAGTAGTTTATTAGGAGCAATAAACTTTATAACTACAATAGCTAATATGAGAACACCAGGAATAAGATTACACAAATTAGCCTTATTTGGATGAGCTGTAGTTATAACTGCTATATTATTATTATTATCATTACCTGTCTTAGCTGGAGGTATTACAATGATATTAACTGATAGAAACTTTAATACTTCATTTTTTGAAGTAGCTGGAGGTGGAGACCCTATATTATTCCAACACTTATTC											46					51						506	141		12							5	51				17				1236					17	274
ASV000631	ATTATCTTCACTTCAAGCACATTCTGGGGCTTCTGTAGACTTAGCTATTTTTAGTTTACATATTGCAGGGGCAGCTTCGATTATGGGAGCAATTAATTTTATTGTTACAATTTTCAATATGAGAGCACCAGGAATGTTTATGCATAAATTACCTTTATTTGTATGAGCTGTATTGATTACCGCATTTCTTTTATTAATTTCATTGCCAGTATTTGCGGGAGCAATTACAATGTTATTAACTGATCGTAATTTTAATACAAGTTTTTATGATCCAGCAGGAGGAGGAGATCCAGTATTATATCAACATCTTTTC	29	75	123			64	9	120	128	116	77	71	77	32			197		127	10	179	10	18	65			110	45	107	74	102	213		65				7	48		92	188	173	33	113		113	15
ASV000704	TTTAAGTGGAGTACAGAGTCACAGTGGGCCCAGTGTAGACCTAGCCATCTTTGCTTTACATCTATCGGGTGTAAGTAGTTTATTAGGTGCTATGAACTTCATAACTACTATACTTAATATGAGAAGTCCTGGTGTAGATTTACACAAATTAGTTTTATTTGGGTGAGCTGTGGTTGTTACAGCAGTATTATTATTATTATCTCTTCCCGTTTTAGCCGGTGCAATAACCATGGTTTTAACTGATCGAAATTTTAATACATCATTCTTTGAAGCCGCAGGTGGTGGTGATCCTATCCTATATCAACATCTTTTC																														2796
ASV000750	TTTATCCGCAATACAAAGCCATAGCGGACCTAGTGTTGATTTAGCTATTTTTGCTTTACATTTATCAGGGATCAGTAGTTTATTAGGAGCTATTAATTTCATAACGACTGTTGTAAATATGAGAACACCGGGTATAAGATTACATAAATTAGCTTTATTTGGGTGAGCTGTGGTTATTACAGCTGTATTATTATTATTATCTTTACCTGTTTTAGCAGGTGCTATAACAATGGTTTTAACGGATAGAAACTTTAATACTTCATTCTTTGAACCAGCAGGTGGAGGAGACCCTATATTATTTCAACATTTATTT																		2550
ASV000758	TTTATCTGGATTACAGAGTCATAGTGGACCTAGTGTAGATTTAGGTATATTTGCCTTACATTTATCAGGTGTAAGTAGTCTATTGGGAGCTATAAATTTTATAACAACTATAGGTAATATGAGAACACCCGGTATAAGATTTCATAAATTAGCTTTATTCGGTTGAGCTGTTGTAATAACAGCTATATTATTACTATTATCTTTACCTGTATTAGCAGGAGCTATTACTATGGTGTTAACAGATAGAAATTTCAATACTTCATTTTTTGAAGTAGCAGGAGGAGGTGATCCTATTTTATACCAACATTTATTC	23		28	104	21		15	46		24			43	82	195		471	20	14	105		11	20	19			13			39	49							54	25				53	284		65		25
ASV000658	ATTAAGTGGTGCACAAGCTCACTCAGGACCTTCTGTTGACTTGGCAATTTTTAGTTTACATTTATCTGGGGCTGCTTCAATTCTAGGTGCTATTAATTTTATTACAACAATTTTTAATATGCGTGCACCAGGATTAACGATGCATCGATTACCATTATTCGTTTGGTCTGTTTTAGTAACTGCCTTTTTATTATTACTTTCTTTACCAGTATTTGCAGGAGCGATTACCATGCTATTAACAGATCGAAATTTTAATACATCTTTTTTTGATCCAGCAGGTGGGGGAGATCCTGTTTTATATCAGCATTTATTT		55	53	48	59	45	17	63		57	15	18	17	90	96		122		146	96	14	9	11	23	3		162	21	89	27	189	31		76	5			31	152	26		23	197		32	15	6	91
ASV000991	ACTAAGTGGAATCGAAGCACACTCTGGACCTGCAGTTGACTTCGGTATCTTTAGCCTCCACCTTGCTGGTATGTCTTCTATTCTAGGTGCTATTAACTTCATCGTTACCATCTTCAACATGCGTGCGCTTGGTATGACTCTACATACTATGCCGCTTTTCGTGTGATCCGTCTTAATTACTGCATTCCTTCTACTTCTTTCTCTCCCTGTTCTAGCTGGAGCTATTACGATGCTTCTAATGGATCGTAACTTCAAAACTGTCTTCTTTAATCCAACTGGAGGGGGGGACCCAGTTCTTTACCAACACCTGTTC		39			120	124					121		38							70		80	14						114			66	8	180	33						107	63	59		172
ASV000747	TTTAGCTAGTTTACAATCTCATTCTGGTGGTTCTGTTGATTTAGCTATCTTCAGTTTACATCTTGCTGGGATTAGTTCAATGTTAGGTGCTTCTAACTTTATTACTACTATAATTAATATGAGAGCTCCAGGATTAACAATGCATAAATTACCATTATTCGCTTGGGCCGTATTAATTACAGCTGTATTATTATTATTATCATTACCTGTATTAGCCGGTGCAATTACAATGTTATTAACAGATAGAAACTTTAACACTTCTTTCTACGAACCAGCTGGTGGTGGTGATCCATTATTATACCAACATCTTTTC	76	137	98	50		51	55	82		261	38	7						115	42	170	93	52	44			19	98	33	41	17		61		135		15	4	119	33	42	138	88	31	93	39
ASV000825	ATTATCAGGATTACAAAGTCACAGTGGGCCAAGTGTAGACCTTGCAATATTTGCATTACACCTATCAGGTATAAGTAGTTTATTAGGTGCTATAAACTTTATAACTACTATAGCTAATATGAGAACTCCAGGGATAAGATTACACAAATTAACATTATTTGGTTGAGCAGTAGTTATAACAGCTATATTATTATTATTATCTTTACCTGTATTAGCCGGTGGTATTACTATGATATTAACAGATAGAAATTTTAATACATCTTTCTTTGAAGTAGCTGGGGGAGGTGATCCTATATTATTCCAACATTTATTC					353					96							14		9										9		1351								11									230
ASV000640	ATTATCTGGAAGTCAAAGCCATAGTGGAGCTAGTGTAGATTTAGCTATATTTGGTTTACATTTAGCAGGTATTAGTAGTTTATTAGGTGCTATTAATTTTATTATAACTGTAGTAAACATGAGAACTTTAGGTATTAAATACCATACAATTCAATTGTTTGGTTGATCAGTGGTAATTACAGCTATATTATTATTACTATCATTACCGGTATTAGCAGGAGGAATAACTATGGTATTATTAGATCGTAATTTTAATTCTTCATTTTTTGAGGCAGCTGGGGGAGGAGATCCTATATTATATCAACATTTATTT												3168
ASV000738	TTTATCAGGTATACAAAGTCATAGTGGACCTAGTGTGGATTTAGCTATATTTGGTTTACATTTATCAGGAGTAAGTAGTTTATTAGGAGCTATGAATTTTATAACAACTATATTAAATATGAGAAGTCCTGGGATAAGTTTACACAAATTAGCTTTATTTGGATGAGCAGTTATAATTACTGCTGTATTACTTTTATTATCTTTACCCGTATTAGCTGGTGCAATAACAATGGTATTAACTGATCGTAATTTTAATACATCATTCTTTGAAGCAGCTGGTGGAGGAGATCCTATATTATATCAACACTTATTC	66	47	60		190	36	53	107				78	178	175	35		65		139		257		35								172		9		103			109	152	14	28		16	24			21	36
ASV000877	ACTAAGTGGAGTACAAAGTCACAGTGGACCTAGTGTTGACTTAGCTATATTTGCTTTACACCTTTCAGGTATAAGTAGTCTATTAGGTGCTATTAATTTTATAACTACTATACTTAATATGAGAAGTCCAGGTATAGTGCTACATAAATTAGCTTTATTTGGATGAGCTGTAGTTGTTACAGCTGTATTATTATTATTATCCTTACCAGTATTAGCAGGTGCAATTACAATGGTTCTAACGGATAGAAATTTTAATACCTCATTCTTTGAAGCAGCAGGTGGTGGTGATCCTATATTGTACCAACATTTATTT					17			15					41	68		49	845					34	103															819
ASV000769	TTTAGCAGGAATTCAATCACATTCAGGTGGGTCTGTAGATTTAGCTATCTTCAGTTTACACCTAGCTGGAATTTCTTCTTTATTAGGAGCTATTAATTTCATAAGTACTACTCTAAATATGAGAACTAATGGAATGTCATTACATAAATTACCTCTTTTTGTATGGGCTATCTTTGTTACAGCTGTATTATTATTATTAGCTTTACCTGTGTTAGCCGGTGCAATTACAATGTTATTAACAGATAGAAATTTTAATACTAGCTTCTATGATCCAGCTGGAGGTGGTGATCCTATTTTATATCAACACTTATTC							145																							2065			245
ASV000873	TTTAAGTTCCGTCTTGGCTCATTCTGGATGTGCAGTGGATTTAGCCATATTTAGTTTACATATTGCAGGTATTTCTTCTATAGCTGGCGCTATTAATTTTATAGTTACTATCGTAAACATGCGTTGCCCTGGGATGTATTTCCGTAGATTACCTTTATTTGTATGATCTGTTTTTATAACCGCAATTTTATTATTACTTTCTTTACCCGTTTTAGCAGGGGCTATAACTATGCTTTTGACCGATCGTAATTTAAATACAACTTTTTATGATCCTATAGGTGGCGGTGACCCCGTATTGTATCAACATTTATTT	211									18	34	49	104	52	27		29	158	86	85			32		76	82	4		37	75	118	37				18		66	15		36			19	102
ASV000523	ATTATCAGCTATGGCTTCTGATGGTTCTGTTGATATAGCAATATTTAGTTTACATATAGCAGGTATTTCATCAATTTTAGGTGCTATAAATTTTATAGCAACAGTTATTAATATGAGATCACCTGGATTTAGAATGGGTTTAGTTCCTTTATTTGTTTGAGCTGTTTTAATTACAGCAGTATTATTATTATTATCATTACCTGTATTAGCAGCTGGTATTACAATGTTATTAACTGATAGAAATTTTAATAGTTCTTTTTTCAATCCTTCAGGAGGTGGAGATCCTATTTTATATCAACATCTTTTT	58	210	79	23	118	70	22	24		13	149	60	51	50				77		318	204	148	136	87	37		84			200	305	106	183	279	70	10	1	156					45	140	67	55	15
ASV000709	TTTATCTGGATTACAAAGTCATAGTGGACCTAGTGTTGATTTAGCAATATTTGCTTTACATTTATCAGGAGTAAGTAGTTTATTAGGAGCTATGAACTTTATAACTACAATATTAAATATGAGAAGCCCAGGTATAAGATTACATAAATTAGCTTTATTTGGATGAGCAGTAGTAATAACAGCTGTATTATTACTATTATCTCTTCCAGTATTAGCTGGTGGAATAACTATGGTGTTGACAGATAGAAATTTTAACACTTCATTCTTTGAAGTAGCTGGAGGTGGTGATCCAATATTATACCAGCATCTTTTC				459	176	94		102	4	6					664		77	248						12					16		647		34							49
ASV000771	TTTGAGTTCAATTCAAAGTCATTCAGGTGGTGCTGTAGATTTAGCTATTTTTAGTTTACATGTTTCGGGTGTTTCAAGTCTTTTAGGAGCAATTAATTTTATTACTACTATTGCAAATATGAGAACTCCTAAAATGCACTATAATGGTATGCCATTATTTGTTCGGTCGATTTTAGTAACAGCATTTTTATTACTATTATCTTTACCTGTATTAGCGGGGGCTATTACTATGTTACTTACTGATAGAAATTTTAATACTACTTTTTTTGATCCAGCAGGAGGAGGTGATCCTATTTTATATCAACATTTATTT	47		172																18	78		97	105				211	68						74		12	20	323		8	57		237	74	79	244	24	8
ASV000746	TTTATCAGGTATACAAAGTCATAGTGGGCCTAGTGTGGATTTAGCTATATTTGGTTTACATTTATCAGGAGTAAGTAGTTTATTAGGAGCTATGAATTTTATAACAACTATATTAAATATGAGAAGTCCTGGGATAAGTTTACACAAATTAGCTTTATTTGGATGAGCTGTTATAATTACTGCTGTATTACTTTTATTATCTTTACCCGTATTAGCTGGTGCAATAACAATGGTATTAACTGATCGTAATTTTAATACATCATTCTTTGAAGCAGCTGGTGGAGGAGATCCTATATTATATCAACACTTATTC		47			129	76	52	247	71				127	204			45		227		156			187				25	9	49	162	59						123	110									50
ASV000759	ATTAGCAAGCATAGAAAGTCATTCAGGGGGTTCTGTTGATTTAGCAATTTTTAGTTTACATTTAGCTGGTGCTTCTTCTATATTAGGAGCAATTAATTTTATAACAACTATTATAAATATGAGAGCTCCTAGTTTAAAAATGCATTGAATACCTTTATTTGTTTGAGCAATTTTTATAACAGCATTTTTGTTATTATTATCTTTACCTGTATTAGCAGGTGCTATAACAATGTTATTAACCGATAGAAATTTTAATACAACATTTTTTGACCCTGCAGGTGGTGGAGATCCAATATTATATCAACATTTATTT	160	74						149	19	27		34	83	174	13		8		38	63	39		16			31	52	148	24	32		66	17			46			35				202	114	77	145		40
ASV000650	GTTGAGCCACATTACCGCCCATTCAGGTCCTTCGGTTGATTTGGCTATCTTCAGCTTGCACCTAGCGGGCGTTTCCTCTTTGCTCGGAGCCATAAATTTTATTTCAACTATAATAAACATGCGTGCTCCAGGTCTAACTTGGCATAGACTTCCTTTGTTTGTATGGTCAGTATTTGTCACTGCTTTTTTGCTTCTTCTTTCTCTTCCTGTTTTGGCTGGTGCTATTACTATGCTACTTACTGATAGAAATTTCAATACTACCTTTTATGATCCTATAGGTGGTGGTGATCCTATTCTTTATCAACATCTTTTC		31	158	96	64	51	153	68		64	71		118		28			45	77	109		78	25		148		36		34	125	132		67	282	70				72	51	14	26	78	78	8	80		26
ASV000599	TCTTTCTAGTATTGTTGCACATTCTGGAGGGGCTGTGGATTTGGCTATTTTTAGTTTACATCTAGCGGGTGTTTCTTCGTTATTAGGAGCTATGAATTTTATAGTAACTATTACTTATATGCGAAATGTAAAAATGTTTGAATTGCCACTTTTTGTTTGGGCAATATATGTAACATCTGTTTTATTGTTATTATCATTACCTGTTTTGGCTGCAGCAATTACTATGTTGCTAACTGATCGTAATTTTAATACTTCTTTTTATGATCCAATTGGTGGTGGTGATCCTATTTTATATCAGCATCTTTTT	35	113	34		17		28	82		136	16	31	34	18			10	65	131	43	75		34	15	309	53	52	265		140	63	60			103	21		65	61				105	52		103		35
ASV000838	TCTTTCTAACGAAGTTTTCCATTCTAGTTGTGCTGTTGACTTCGGAATCTTAAGTTTACACATTGCTGGTGTTTCTTCTATTTTAGGTTCTATTAATTTTATTGTTACTATTATAAATATAAAACCCTTGGGAATAAGCTGATCCAACACACCTTTATTTATTTGATCCGTTCTAATTACTTCTTTTTTACTAGCTTTTTCTTTACCAGTACTAGCCGCCGCCCTAACTATACTTTTAACAGATCGAAATTTTAACACCACCTTTTTTAACCCTATTGGTGGTGGAGACCCAATTTTATATCAGCATTTATTT																																												2129
ASV000889	ACTAGCAAGAAACATAGCCCATGCCGGTCCCTCAGTAGACTTAGCAATTTTCTCACTTCATCTAGCAGGAGCATCCTCTATTTTAGGCGCTGTTAACTTCATTTCTACAGTAATTAACATACGATGACAAGGTCTTCAATTGGAACGAATTCCTCTATTTGTTTGAGCAGTCACAATTACCGTAGTTCTTCTTCTTCTATCACTCCCAGTCTTAGCCGGAGCAATCACAATACTTCTTACAGATCGAAACCTAAATACCTCATTTTTCGACCCCGCTGGTGGAGGAGATCCTATCCTATATCAACACTTATTT																										7	52	39																		1790
ASV000364	TCTTTCAGGTGTGCAAAGTCATAGTGGACCTAGTGTCGATTTAGCTATATTTGCTTTACATTTATCAGGGATAAGTAGTTTATTAGGAGCTATGAACTTCATAACAACAATAATGAATATGAGAACTCCTGGTATAAGATTACACAAACTAGCTTTATTTGGATGAGCTGTAGTTATAACAGCAGTGTTATTATTATTATCTTTACCTGTTTTAGCTGGTGCAATCACTATGCTTTTAACAGATAGAAATTTTAATACCTCATTCTTTGAAACAGCTGGAGGTGGTGATCCTATTTTATTCCAACATCTTTTC	95	73	213	166	239	65		81		105		41	55	146	225	43	329	247	178	479	222		48	98	25	21	44	85		15	147	39		46		130		97		16	33		167	126	10	50		235
ASV001289	TCTTAGTGGCTTAATAGGGCATAACGGTCCCTCCGTTGACTTAGCAATTTTTAGTTTACATCTATCTGGTGCCTCATCTATTTTAGGTGCAATTAACTTTATAACAACTATTTTTAACATGAGAGCACCGGGACTTGCTATGCACCGACTACCTTTATATGTTTGATCCGTGCTGGTAACATCGTTTTTATTGGTTCTTTCTCTTCCGGTATTGGGGGGGGCAATTACAATGCTTCTAACTGACCGAAATTTTAACACCTCTTTTTTTGATCCTGCTGGTGGTGGTGATCCTGTATTATATCAACATTTATTT	62	116		18		7		48		15	5		36	9		9	3	8		4	10	23	35	41			31	18	5	12	5	84	17	8					7		6		38	9	15		4
ASV000641	ATTATCTGGTATAACAGCGCACTCTGGTGGAGCGGTAGATTTTGCTATCTTTAGTTTACATTTAGCGGGTCTTTCTTCATTACTAGGTGCTATAAATTTTATTGTAACTATTTTAAACATGCGTGTTCCAGGATTAAAAATGCGTATGATACCCCTATTTGTTTGATCTGTTTTTATTACAGCTTTTTTATTGCTTTTATCTTTACCTGTTTTGGCAGCAGGTATAACAATGTTACTTACGGATAGAAATTTTAATACTTCTTTTTTTGATCCTGCAGGTGGAGGGGATGCTATATTATATCAACATTTATTT		140	245			157					154	150	359	524						180	64			69			64			29	36	54			126				43	51		44		15	603
ASV000638	ATTATCAGGAATTCAAGCACATTCCGGTGGATCTGTTGATTTAGCTATTTTTAGTTTACATTTAACAGGAGTATCTTCATTATTAGGTGCTATTAATTTTATTACTACAGTTTTAAATATGAGAACTAATGGTATGAGTTTACACAAATTATCTTTATTTGTATGAAGTGTATTTGTAACTGCTATTTTATTATTATTAGCTTTACCTGTATTAGCTGGTGGTATAACAATGTTATTAACAGATAGAAACTTTAATACTAGTTTTTATGATCCAGCTGGAGGTGGAGATCCTATATTATTCCAACATCTTTTC														200			2690																					395
ASV000654	TTTATCAGGTATTTTTTCTCATTCAGGTAGTGCTGTAGATTTTGGTATTTTTAGTTTACATTTAGCAGGTATTTCTTCAATATTAGGTGCTATAAATTTTATAGTTACTGTTATAAATATGAGAGTTAAAGGTATGGTAATGTTTAGATTACCTTTATTTGTATGAGCTGTATTTATAACAGCATGACTATTATTATTATCATTACCTGTTTTAGGGGCTGGTATTACTATGTTATTAACAGATAGAAATTTTAATACTTCTTTTTTTGAAGTCAGTGGAGGAGGTGATCCCGTATTATTTCAACATTTATTT	72	90	78	10	22	70	6	119	75	65	36	170	314		19			12	33	84	89		12	99			150	18	304	20	29	39	25	48	26	39	9		112		21	101	168		71		19
ASV000818	ATTATCAGGAATACAATCTCACAGTGGACCAAGTGTAGATTTAGCAATATTTGGTTTACATTTAAGTGGTATAAGTAGTATGTTAGGTGCTATGAATTTTATAACAACTATTTTAAATATGAGAAGTCCTGGAATACGTTTACACAAATTAGCTTTATTTGGATGAGCTGTAATTATTACAGCTGTATTATTATTATTATCATTACCTGTATTAGCAGGTGGTATAACTATGATTTTAACAGATAGAAATTTTAATACTTCATTCTTCGAAGTAGCTGGTGGAGGTGATCCTATATTATTCCAACATTTATTC			74		44			262					78	113	85		293		147					27		45			63		279							155					262	120
ASV000831	TCTATCAGGAATCCAAAGTCACTCAGGTGGTTCTGTAGATTTAGCCATTTTCAGTCTGCATCTAGCTGGTATTAGTTCAATGTTAGGAGCTATGAACTTTATTACAACTATTATTAATATGCGACATCCAGGAATGGCAATGCATAAATTACCATTATTCTGTTGAGCTATCTTCGTAACAGCTATTTTACTATTACTATCATTACCTGTATTAGCTGGAGGTATCACAATGTTATTAACAGATCGGAATTTCAATACATCATTCTACGACCCAGCCGGTGGTGGAGATCCTATTTTATTCCAACACTTATTC				9		230								7				230	37	99	46		109	63	3	51		15	30		19	101	4				14	24			35			11				159
ASV000673	ATTAAGTAACAGTGTTTATCACGGAGGTCCTGCTGTGGACATGGGTATTTTCTCATTGCACATCGCCGGTATTTCAAGTATCGCTGGTGCTATCAATTTCTTAGTAACATTGTTTAACATGAAAACAAGAGGTACAGGATTAGAAGCTTCACCATTGTATCCTTGATCAATGATTGTTACAACTTACTTGTTATTGTTATCACTTCCTGTGTTAGCTGGGGCGATTACAATGTTGTTATGCGATCGTATGTTTGGTACGAACTTCTTTACTCCATGAACAGGTGGTGATCCAATTTTATATCAACACTTATTC		122	96	144	51	55	147	28	34			76	56	95	47			77	203	65	54	90		184				130	123	136	191	69			22		41		45	88	42			141	13			10
ASV000681	TTTATCGGGTATTCAATCACATTCAGGTGGTTCAGTTGATTTAGCTATATTTAGTTTACATTTAGCTGGTATTTCTTCTATGCTAGGAGCTATGAATTTTATCACTACTATATTAAATATGAGACATCCCGGTATGACTTTACATAAATTACCTTTATTTGGTTGAGCTATTTTAGTAACAGCAGTGTTATTATTATTATCTTTACCAGTCCTAGCCGGTGGAATAACAATGTTATTAACAGATAGAAATTTTAATACAAGTTTCTACGAACCAGCTGCTGGTGGAGATCCCATATTATATCAGCATTTATTC	266	18	25					25				105	45	108			151			186	613	38		25			46	132	324	61		108	19					99					43	74	401	27
ASV000729	TTTATCAGGTGTGCAAAGTCACAGTGGACCTAGTGTAGATTTAGCTATATTTGCATTACATTTATCAGGGATAAGTAGTTTATTAGGAGCTATTAATTTTATTACTACAATAGCTAATATGAGAACTCCTGGTATAAAATTACATAAATTATCTTTATTTGGATGAGCTGTAGTTATAACCGCTGTTTTATTATTATTATCTTTACCTGTTTTAGCTGCTGCAATTACTATGCTTTTAACTGATAGAAATTTTAACACATCATTCTTTGAACCAGCTGGAGGTGGTGATCCTATTTTATTCCAGCATCTTTTC																78											38							2237	24								320		50
ASV000767	TTTAAGTGGAGTACAGAGTCACAGTGGACCTAGTGTAGACTTGGCTATTTTTGCCTTACATTTATCTGGTATAAGTAGTTTATTAGGTGCAATAAACTTTATAACTACTATACTTAATATGAGAAGTCCAGGTATAAAATTACACAAATTAGCCTTATTTGGATGAGCTGTAGTTGTTACAGCAGTATTATTATTACTATCATTACCTGTTCTTGCCGGTGCAATTACAATGGTTTTAACTGATAGAAACTTTAATACATCATTCTTTGAAGCTGCAGGTGGTGGTGATCCTATACTTTACCAACATCTATTC		12	144	1376					52	120								195				24						256	65						7				52	40	30							19
ASV000489	TTTATCTTCTGTAGAAGGAATAGGAGTTGATTGTGCAATTTTTAGTTTACATTTAGCAGGAGCAGCTTCTTTAATGGGTGCTATTAATTTTATTACAACTGTTTTTAATATGAGAGCACCCGGTATTACTATGCATACATTACCTTTATTTATTTGAGCTATGTTAGTAACAGCTTTTTTATTAGCATTCTCTTTACCTGTTTTAGCAGCAGCTATAACTATGCTTTTAACAGATAGAATTTTAATACTTCATTTTATTCAGCAGCTGGTGGAGGAGATCCTATTTTATATCAACATTTATTT	407	64	58		108	98		70		573	75			73	64		22	113	136	255	43	38	108	73	47		198	33			134		44			54				36	21		782	114	71		154	58
ASV000655	ACTTTCAAGTATTGCAAGTCACTCAGGGGGTTCAGTAGATTTAGCTATTTTTAGTCTTCATTTATCTGGTGCTAGTAGTATTTTAGGTGCTATTAATTTTATTACAACTATCATTAATATGCGCGCACCTGGTATGAGTATGCATCGCTTACCTTTATTTGTATGGTCGGTTTTTATTACTGCTTTTCTATTATTACTTTCATTACCAGTATTTGCTGGAGCAATTACAATGTTATTAACGGATAGAAACTTTAATACAACATTTTTTGATCCTGCTGGAGGAGGTGACCCAATTCTATATCAACATTTATTT	26	37	45	265	66	55	27			134		20	170	38	182			83	9	156	247	26	27	30	82		74	79			99	9		7					44	39			23	46		27	24	69
ASV000728	ATTATCAGCTATGGCTTCAGATGGATCAGTAGATATAGCTATATTTAGTTTACATATAGCTGGTATATCATCAATATTAGGTGCTATAAATTTTATAGCGACTGTTATAAATATGAGATCACCTGGTTTTAGAATGGGATTAGTACCTTTATTTGTTTGATCTGTTTTAATAACAGCAGTATTATTATTATTATCTTTACCAGTATTAGCAGCAGGTATAACTATGTTATTAACTGATAGAAATTTTAATAGTTCTTTTTTTAATCCTTCAGGAGGAGGAGATCCTATTTTGTACCAACATTTATTT	69	25	62		18			40		10		14			16				99	263	41	42	58	44		261	69	135		29	76			16		42		11	16				88	173		152	27	26
ASV000851	TCTTGCAAGAAATATCTCCCACTCTGGTCCTTCAGTAGACATAGCTATCTTCTCCCTTCACTTAGCCGGGGCTTCCTCAATTCTAGGGGCCATTAATTTTATTACAACAATCATCAACATACGTACAATCGGAATAAGATTTGAGCAACTCCCTCTTTTTGTTTGAGCTGTAAAAATTACAGCAATTTTACTACTTCTCTCTCTTCCAGTCCTAGCTGGTGCTATTACTATACTACTAACAGACCGAAACTTTAACACATCTTTCTTTGACCCGTCCGGAGGTGGTGATCCAATTCTATATCAACATCTTTTT																												2063	76
ASV000792	TTTATCTAGTATACAAAGTCATAGTGGTCCAAGCGTAGATTTAGCTATATTTGGATTACATTTATCAGGAGTTAGTTCATTATTAGGGGCAATGAATTTTATAACTACGATATTAAATATGAGATCTCCTGGAATAAGATTACACAAAGTAACATTATTTGGATGAGCCACAGTTATAACTGCTGTTTTATTATTGTTATCTTTACCAGTATTAGCTGGAGCGATAACAATGCTACTTACAGATAGAAATTTAAATACATCTTTCTTTGAAGTAGCAGGAGGTGGAGATCCAATCTTGTTTCAACACCTTTTC			25		110	75		2		22		48	56	97			518	123		2	162	67		45			3	28		50	132		5						45	36	53		591	21
ASV000813	TTTAAGTGGAGTACAAAGTCACAGTGGGCCTAGTGTGGATTTAGCTATATTTGCTTTACACCTATCAGGTATAAGTAGTTTATTAGGTGCTATTAATTTTATAACAACTATACTTAATATGAGAAGCCCTGGTATACGTCTACATAAACTAGCTTTATTTGGGTGAGCTGTAGTTGTTACAGCTGTATTACTATTATTATCTTTACCTGTTCTTGCTGGTGCTATTACTATGGTTTTAACAGATAGAAATTTTAATACATCATTCTTTGAAGCAGCTGGTGGTGGTGATCCTATACTTTACCAACATCTTTTC			8								1449	11										26	289												56		7					283					93
ASV000697	ATTATCAGGTATTGCTTCTCACTCTGGTGGGTCTGTAGATTTAGCCATTTTCTCTCTTCATTTAGCAGGTATTTCTTCTATGTTAGGAGCGATGAATTTCATTACTACAATTCTTAATATGAGAGCTCCTGGTATGTCATTCCATAAAATGCCTCTATTTGTATGGGCTGTATTAATTACAGCTGTATTATTACTTCTATCTTTACCTGTATTAGCAGGAGGTATTACAATGTTATTAACGGATAGAAATTTTAATACATCTTTCTATGAGCCAGCTGGAGGAGGGGATCCATTACTATATCAACACTTATTC												92				2732	72																47
ASV000793	ATTATCAGGATTACAAAGTCATAGTGGACCTAGTGTAGATTTAGGTATATTTGCTTTACATCTATCAGGTGTAAGTAGTTTATTAGGAGCTATAAATTTTATTACTACAGTAGGTAATATGAGAACACCCGGTATAAGATTACATAAATTAGCTTTATTTGGATGAGCGGTAGTTATAACAGCTATATTACTATTATTATCTTTACCTGTGTTAGCTGGTGCTATAACTATGATTTTAACAGATAGAAATTTTAATACATCATTTTTCGAAGTAGCAGGAGGTGGGGATCCTATTTTATTCCAACATTTATTC	81	16	23	93	59	46	78	156	19	58			11	5	170				22	154	175	18	11	98			7				13					7			19	25	6			51		10		66
ASV000723	ATTATCTAGTATTGTTTCTCATTCAGGTGCTTCAGTAGATTTAGCTATTTTTAGTTTACATTTAGCTGGAGTATCTTCATTATTAGGAGCAATAAATTTCATTACTACAGCCTTAAATATGAGAGCAAATGGTATGAGTTTACATAAAGTATCTTTATTTGTATGGTCAATTTTTATTACAGCAGTATTATTATTATTATCTTTACCAGTATTAGCTGGAGCTATAACAATGTTATTAACAGATAGAAACTTTAATACTAGCTTCTATGATCCTGCAGGTGGAGGTGATCCTATATTATATCAACATTTATTC								436	1491																																		7			215
ASV000618	ATTATCTGCAATTGAAGGAATTGGTGTAGATTGTGCAATTTTTAGTTTACATTTAGCAGGTGCAGCTTCTTTATTAGGCTCTATAAATTTTATTACTACAATTTTCAATATGAGAGCTCCAGGTATAACAATGCATACATTACCATTATTTATATGATCAATGTTAGTTACATCATTTTTATTAGCATTTTCTTTACCAGTTTTAGCTGCTGCAATAACAATGTTGTTGACAGATCGTAATTTTAATACATCATTTTATTCTCCAGCTGGTGGTGGAGATCCAATTTTATATCAACATTTATTT																				418					75	284	199	15								8		472						131		249
ASV000803	TTTATCAGGTATACAAAGTCATAGTGGTCCAAGTGTAGATTTAGCTATATTTGGATTACATCTTTCTGGTATATCTAGTTTATTAGGTGCTATGAATTTCATTACAACAACATTTAATATGAGAAGTCCAGGTATAAGACTACACAAATTAATTTTATTTGCATGAGCAGTTGTTATTACAGCTGTTTTATTATTATTATCTTTACCCGTGTTAGCCGGTGGAATTACTATGGTATTAACAGATAGAAACTTTAATACATCATTCTTTGAGGTTGCAGGGGGTGGTGATCCTATATTATACCAACATCTTTTC	11			254	10	12	22	77		38		8	60	10	767					8	10		52	11		10	100	10			44			27		8		23		88					11			70
ASV000955	CCTTTCAACTACAGTATTCCACTATGATAAGGCAATTGACTATCTAATCTTTTCTCTCCATATCGCTGGTTTCTCTTCTCTGTTTGGGGCTATAAACTTTATTACGACGATCGTATCTATGAAGCGCGTTCTCTGGCAGGAGATGACACTTTTTGTTTGGTCAATTTTTATAACTTCAGTCCTGCTTCTTCTTTCGGTTCCAGTTCTCGCAGCTGCCCTTACAATGCTCCTTACGGACCGCCACTTTAATACGAGTTTTTTTCTTCCTGGTGGGGGAGGGGATCCTATACTTTATCAACATCTTTTC			10			28		11			32		10	34			47	62	62	39	79		45	42	36	60		18	3	19	138	23	44			23		85	58		24	55		178	63	30
ASV000695	TTTGAGGACTTGGGGCCATAGCGGGAGAAGGGTTGATTTAAGAATTTTCTCTCTTCATGTCGCTGGGATCTCTTCTTTGGTGGGGAGGATGAATTTTATAACTAGTGTTCTTCGGGGGCGAGGGACTTTAGCTTTTGAGCATATAAGGATTTTTTTGTGGTCTACTGTTGTCACTTCTTTTTTATTAATTCTATCCCTCCCTGTGTTAGCAGGGGGTATTACAATGCTTTTGTTTGATCGAAATATTAATAGCTCTTTTTTTGAGGCTAGGGGTGGGGGTAACCCTTTACTTTTTCAGCATTTATTT							44	5				82	144	156			1189		510										596												4	61			169
ASV000833	ATTATCCAATGGTGAGTATCATTCTGGTCCATCAGTAGACTTAGCCATTTTTAGTTTACATTTAGCTGGAGTTGCTTCTTTGATGGGTGCAATAAATTTTATTACTACAGTCTTTAATATGCGAGTTCCTGGTTTAAATCTTACTAAAATGCCATTATTTCCTTGATCTATTTTAATTACGGCTTTTTTACTATTACTATCTTTACCAGTATTAGCAGGGGCTATTACTATGCTTTTAACTGATCGTAACTTTAATACTACATTTTTTGATCCTGCAGGTGGAGGTGATCCTATATTGTATCAACATTTATTT	47				96																				126	130	249				94			54		67		10					199	158	136	93		120
ASV000795	TTTATCGGGTATACAAAGTCATAGTGGACCTAGTGTAGACTTAGCTATATTTGGACTACATCTATCAGGAGTAAGTAGCTTATTAGGAGCTATGAACTTTATTACTACTATTTTAAATATGAGAAGTCCAGGTATAAGATTACATAAGTTAGCTCTATTTGGTTGAGCTGTATTAGTGACAGCTGTGTTATTATTATTATCTTTACCTGTTCTTGCAGGTGGTATAACAATGATTTTGACAGATAGAAATTTTAACACTTCCTTTTTTGAAACAGCAGGTGGTGGTGATCCAATATTATACCAACACCTTTTC	126	24										1101	11												82					7					60									466	6	528
ASV000690	TCTATCAGCAGTAGAAGGTTCTGGTGTTGATTTAGCTATTTTTAGTTTACATATAGCAGGAGCTGCATCTTTGTTAGGAGCAATTAATTTTATTACAACAATATTTAATATGAGAACACCTGGTATGAATATGCATATGTTACCATTGTTTGTATGATCTGTGCTTATTACAGCATTTTTATTATTGTTATCTTTACCTGTTTTAGCTGCTGCTATAACAATGTTATTAACAGATAGAAATTTTAATACATCTTTTTATTCTCCAGCTGGTGGAGGTGATCCAATTTTATATCAACATTTATTT	302	315	91					387	25			30		115						154										159	117	132							47				311	504		81		32
ASV000692	ATTATCTGGTATACAAAGTCATAGTGGACCTAGCGTAGATTTAGCAATTTTTGCTTTACATTTAGCAGGTGTAAGTAGTTTATTAGGTGCTATAAATTTTATAACAACTATTGTAAATATGAGAGCCCCTGGTATTAAATTACACGGTTTAACTTTATTTGGGTGATCTGTAGCAATTACAGCTGTATTATTATTATTATCTTTACCTGTATTAGCTGGTGGAATAACAATGATATTAACAGATAGAAATTTTAATACATCATTCTTTGAAACAGCTGGTGGTGGTGATCCTATTTTATTCCAACATTTATTT	227	443													31		719	43	44			77				107				41								149	13	10	54		14			15		52
ASV000665	ATTATCAAGTATAGCAGCTCATTCTAGTGGTGCTGTTGATTTTGCTATTTTTAGTTTACATTTAGCAGGTTTGTCTTCTATTTTAGGAGCTATTAATTTTATTGTTACTATTATTAATATGCGTGTTCCAGGCTTAAGAATGCGTATGTTACCATTATTTGTATGATCTGTTTTTATTACAGCTTTTTTATTATTATTATCATTACCTGTGCTAGCTGCAGGAATCACTATGTTATTAACAGATAGAAATTTTAATACAGCGTTCTTCGATCCTTCTGGTGGTGGGGATGCTATTTTGTATCAGCACTATTT	45		137			42		135				90	402	90	12		1315		64		39								213	114	57	47	8			11	11					34	46	18	62
ASV001330	CTAAGTAGTATCGAAGCCCACTCTGGGCCTTCTGTAGATTTAGCTATTTTTAGTCTACATCTATCTGGTGCCTCATCCATTGCTGGCGCTATTAATTTTATTGTTACAATAACAAATATGAGGGCAAAAGGGCTTTCTTTTTATAGATTACCCTTATTTGTTTGAGCGGTTTTTGTAACCGCATTTCTTTTATTGTTATCTCTTCCTGTCCTGGCTGGAGCAATTACGATGCTTTTATTTGATCGCAATTTAGGAATGTCCTTTTTTAACCCAAACGGCGGCGGCGACCCTGTTTTATATCAGCATTTATTT			22				6	84	61		109		10	13													5			8						14				274	105							52
ASV000712	ATTAAGTGGTATTGCTGCTCATTCTGGAGGTGCTGTTGATTTTGCTATTTTTAGTTTACATTTAGCAGGTTTATCTTCTATTTTAGGTGCTATTAATTTTATGGTTACAATTTTAAATATGAGAGTACCAGGATTAAAAATGTCGATGATACCTTTATTTGTATGAAGTGTTTTTATAACAGCAATATTACTTTTATTATCATTACCAGTATTAGCAGCGGCAATAACAATGCTTTTAACAGATCGTAATTTTAATACTTCTTTTTTTGATCCTTCTGGTGGAGGAGATCCAATATTATATCAACATTTATTT		50			18		36					19		13				25	141	256	108	21	21	43	5	9	143			72	194	60							83				797	110		71
ASV000737	TTTAGCTGGAATACAAAGTCATAGTGGACCTAGTGTAGATTTAGCCATTTTCGCTTTACATCTTTCAGGGGTTAGTTCTCTTCTTGGTGCTGTTAATTTTATAACTACAATTATCAACATGAGAACTCCAGGTATAAAATTACATAAATTAACTTTATTTGGATGAGCTGTTGTAATAACAGCTATCTTATTGTTATTATCTTTACCTGTTTTAGCTGGTGCAATTACAATGGTATTAACAGATAGAAATTTTAATACATCATTTTTTGAAACAGCTGGTGGTGGTGATCCTATTTTATTTCAACATCTTTTC			124										25							853					314	201	23								17	11			18					62		243
ASV000753	TTTAAGTAGTATTTTATCTCATTCTGGAGGAGCTGTAGATTTTGCTATTTTTAGCTTGCATTTAGCAGGTTTATCTTCAATTTTAGGAGCTATAAATTTTATGGTTACTATATTAAATATGAGGGTACCAGGATTAAAAATGTCTATGATACCTTTATTTGTTTGAAGTGTTTTTATTACAGCTATATTATTATTATTATCTTTACCTGTTTTAGCAGCAGCTATAACAATGTTATTAACAGATAGAAATTTTAACACTTCATTTTTTGATCCTTCTGGTGGAGGAGATCCTATTTTATATCAACATTTATTT	70					133						354			37		31		11	48	58				191	75	236		9	28	106	122	13	166		99		8	91				581	25	55	14
ASV000783	ATTAAGTGATATATTATATCATTCAAGCCCTGCGGTTGATTTAACAATTTTTAGTTTACATTTAGCAGGTTTATCATCATTACTTGGTGCTATAAATTTTATTACAACTATTATTCATATGCGTACGGATAGTATGGTGTATTTCAAATTACCATTATTTATTTGAGCCGTATTTATTACGTCTTTTTTATTATTGTTATCTTTACCTGTCTTAGCTGTTGCGATAACTATGTTATTAACAGATCGTAATTTTAATACTAGTTTTTTTGATCCCGCTGGTGGTGGAGATCCTATTTTATATCAACATTTATTT	170				69							68			9				10					29		120	227		32	7	183			208		79					12		189	288	21	326	17	176
ASV000915	ACTATCATCAACTATTGCACATTCCGGAGCTTCAGTTGATCTATCAATTTTTTCATTGCACCTTGCAGGTATTTCATCAATTTTAGGAGCTATTAATTTTATTACTACAAGACTAAATATACAAGTAAAAACCATCAAATTTGACCAACTACCTTTATTTACCTGATCAGTTTTTATTACAGCCATATTATTACTTCTTTCATTACCTGTACTAGCAGGAGCTATTACTATACTATTAACAGACCGAAATTTAAACACTTCCTTCTTCGACCCCATAGGAGGAGGAGACCCTATTTTATACCAACACCTATTT																									1917
ASV000817	TTTAAGTGGAGTACAAAGTCACAGTGGACCAAGTGTAGATTTAGCTATATTCGCTTTACACTTATCAGGTGTAAGTAGTTTATTAGGTGCAATAAACTTTATAACTACTATACTTAATATGAGAAGCCCTGGTATAAGATTACATAAATTAGCTTTATTCGGATGAGCTGTAATTGTTACAGCAGTATTATTATTATTATCATTACCTGTATTAGCCGGTGCTATTACTATGGTTTTAACTGATAGAAATTTTAATACATCATTCTTTGAAGCTGCTGGTGGTGGTGACCCTATATTGTACCAACATCTTTTC
ASV000754	TTTAGCTTCAATTCAATCACATTCAGGTGGTTCAGTTGATTTAGCTATATTTAGTTTACACTTAGCTGGGGTATCTTCATTATTAGGAGCTATAAATTTTATAAGTACCACATTAAACATGAGAACAAATGGAATGTCATTACATAAATTACCATTATTTGTTTGGGCTATATTTATCACAGCTATTTTATTATTATTATCTTTACCTGTTTTAGCTGGTGCTATTACTATGCTTCTAACAGATAGAAATTTTAATACTAGTTTTTATGACCCAGCTGGAGGTGGTGACCCTATCTTATATCAACATTTATTC			180								216												31						238	151			656									1154			29
ASV000745	TTTAAGTGGAATTTTAGCTCATTCAAGTGCTGCCGTTGATTTTGCTATTTTTAGTTTGCATTTAGCAGGTATATCATCAATATTAGGTGCTATTAATTTTATGGTTACTATATTAAATATGAGAGTACCTGGTTTAAAAATGTCAATGGTACCTTTATTTGTTTGAAGTGTTTTTATTACTGCTGTATTGTTATTATTAGCATTACCAGTGTTAGCAGCAGCGATTACAATGTTATTAACAGATAGAAATTTTAATACATCATTTTTTGATCCTTCTGGTGGAGGTGATCCTATATTATATCAACATTTATTT				63				6		108					218		122		111	241	21			24	38		44	33	123	63	257							69	267	33			35	101				154
ASV000785	TTTATCTTCTATTCAAAGTCATTCCGGTGGTGCTGTTGATTTAGCTATTTTTAGTTTACATTTAGCAGGTGCATCTTCTATTTTAGGTGCTATGAATTTTATTACTACTGCTATAAATATGAGAACAGCAAAATTTAAGATGCATAAATTAACATTATTTAATTGAGCTGTTTTTATAACAGCTATATTATTATTATTATCTTTGCCTGTATTAGCTGGGGCTATAACCATGTTATTAACTGATAGAAATTTTAATACAAGTTTCTTTGATCCTGCTGGTGGTGGTGATCCTATTTTATATCAACATTTATTT		93		42	74	45		37			26	15	103	74	125		40		25	17	235			147			223	21		23	238	161		43					94	61			149		20			37
ASV000628	TTTATCTTCAAGTGATTTTCATTCAGGAGCTGCCGTTGATATGGCCATATTTAGCCGCATCTAGCAGGCGTAGCTTCTATTTTAGGTGCAATAAATTTTATTGTTACGATATTAATATGCGCGTTCCGGGTATGCATATGAATTACATCCCACTGTTGTTTGATCGGTGTTAATAACAGCAGTATTATTACTTTATCATTACCAGTTTTGGCTGCGGGCATTACGATGTATTAACAGATCGTAATTTTAACACGTCATTTTTTGACCCTTCAGGTGGAGGTGATCCTATTTATATCAACATCTTTTT	121	277	75	18	31	152	65	28	18	58	54	48	113	132	30			39		44	138	48	27	139			83	16	49	123	99	281	60	15	102	64	5		55	22	59	58	127	14	138		20
ASV000720	ATTATCAGGTATAGAAAGTCATTCTGGAGGTTCAGTCGATTTAGCAATATTTAGTTTACATTTAGCAGGTGCATCTTCTATTTTAGGAGCTATGAATTTTATTACCACAATAATAAATATGAGAGCTCCTGGTTTAAAAATGCATAGACTACCTTTATTTGTTTGAGCTGTATTTATAACAGCATTTTTATTATTATTATCGCTACCTGTATTAGCGGGTGCTATAACAATGTTATTGACTGATAGAAATTTTAATACTACCTTCTTTGATCCTGCAGGAGGTGGAGATCCTATTTTATATCAACATTTATTT	11	64	143		39	41				40	97	133	174	13	19	114			37	18		57		37	50		249	33	66	31	77	14	51	118	5		8	25	68	240	5		250	116	33
ASV000863	TTTAAGTGGAGTACAAAGTCACAGTGGGCCTAGTGTTGATTTAGCTATATTTGGGCTACACTTATCTGGTATAAGTAGTTTATTAGGAGCTATAAACTTCATTACTACTATATTAAATATGAGAAGTCCTGGTATTAGACTACACAAGTTAGCTTTATTTGGATGAGCTGTAGTAGTTACAGCTGTATTATTATTATTATCATTGCCTGTGTTAGCCGGAGGTATAACTATGGTTTTAACTGATAGAAACTTTAATACATCATTCTTTGAAGCAGCAGGAGGTGGTGACCCTATACTATACCAACATCTTTTC									148		276					1381																				16	12				21	286
ASV000733	ATTATCTGGAATACAAAGTCATAGTGGACCTAGTGTAGATTTAGCTATTTTTGCTTTACATCTATCAGGTGTTAGTAGTTTATTAGGTGCTATAAATTTTATAAGTACTCTTATAAATATGAGAGCTCCCGGTATTAAATTACACGGTTTAACTTTATTTGGGTGAGCTGTATTAATTACAGCTGTATTATTATTATTATCTTTACCTGTATTAGCAGGTGGAATAACAATGGTATTAACAGATAGAAACTTTAATACCTCATTCTTTGAAGCAGCCGGTGGTGGTGATCCTATTTTATTTCAGCATCTTTTC		31		54	8										31		14		165	31	166	19		16		23		6	1016	11	1010				6			43										4
ASV000765	GTTATCAGGTATACAAAGTCACAGTGGTCCAAGTGTGGATTTAGCTATATTCGGGTTACATCTTTCTGGTATATCTAGTCTTCTTGGAGCCATGAATTTTATGACAACTACATTTAATATGAGAAGTCCTGGAATTAGACTACATAAATTAATTTTATTTGCATGAGCAGTTGTTATTACAGCTGTTTTATTATTATTATCATTACCTGTTTTAGCCGGTGGAATTACTATGGTATTAACAGATAGAAACTTTAATACTTCATTCTTTGAAGTAGCAGGTGGTGGTGATCCTATACTATACCAACATCTTTTC								2363	12	53									93																				25						27
ASV000713	ATTGGCGGGAATTCAATCTCACTCAGGAGGATCGGTAGATTTAGCAATATTTTCATTACATTTAGCGGGTATTTCCTCAATGCTTGGTGCAATGAATTTTATTACAACAATAATTAATATGAGAGCCCCAGGTATTACTTTTCATAAATTACCTTTATTTGTATGGGCTATTTTAATTACAGCTGTATTATTATTATTATCTTTACCGGTACTTGCAGGCGCGATCACAATGTTATTAACTGATAGAAACTTTAATACTTCGTTTTATGATGCGGCAGGTGGAGGTGATCCAGTATTATATCAACATCTTTTC					29	9		40	67		163	377	42																	19			47	1251								715			51
ASV000760	ATTGAGTGGTATATTAGCGCATTCAAGTGGTGCTGTTGATTTTGCAATTTTTAGTTTGCATTTAGCAGGTATTTCTTCAATTTTAGGTGCTATAAATTTTATAGTAACTATTATAAATATGAGAGTGCCTGGATATGGAATGCACCAAATACCATTATTTGTATGATCAGTTTTAGTTACAGCTGTATTATTATTGTTATCTTTACCTGTATTAGCGGCTGCTATAACAATGTTATTAACAGATAGAAACTTTAATACATCATTTTTTGATCCTACAGGAGGAGGAGATCCTATTTTATATCAACATTTATTC					1003								1045	569															22
ASV001104	TTTAGCTTCTTTTACAGGACACAATAATGCTTCTGTTGATCTAGGAATTTTTTCTTTACATATTGCAGGTATTTCTTCTATTTTAGGATCTATTAACTTTATAGTTACTATATTAAATATACGTATTATAAATTTAGAAAATGTGTATTTGTATATTTGAAGAATTTTTATTACTGTATTTTTATTAGTCTTATCATTACCTGTACTTGCAGGTGCTATTACTATACTATTAACAGATCGAAATTTAAACACTAGATTTTTTGATTCTATAAGAGGTGGAAGACCTATTTTATATCAACATTTATTT		103							12		71		53	69					236								104		66	78	104	168		73	22	18					57	45
ASV000773	ATTAAGTACTTCGTTATTTCATTCTGGAGGTGCTGTGGATTTAGCTATATTTAGTCTTCACATTTCGGGAACTTCTTCTCTATTGGGTGCGATTAATTTTATTGTTACTGCTTTAAACATGCGAGTTCGAGGAATGAGTATTCAGGATATGCCATTATTTGTTTGGGCGCTTTTAGTTACTGCGATATTGTTATTGCTTTCATTACCAGTTTTGGCAGGCGCAATAACAATGTTATTGACAGATAGAAATTTTAATACTTCTTTTTTTAATTCTTTAGGTGGTGGAGATCCGATACTTTATCAACATTTGTTT	169	27			134	274					211	12							16	342	67		72		114	68	219	7				27		107		11				51			163	298	13	118
ASV000763	GTTGAGTACTTCTTTGTTTCATTCTGGGGGTGCTGTAGATTTGGCTATTTTTAGTTTACATGTTTCTGGTACTTCTTCGTTGTTGGGTGCAATTAATTTTATTGTTACTTCGTTAAACATGCGAACTCATGGTATGAGTATTCAAGATATGCCGTTGTTTGTGTGAGCAGTGCTTGTGACTGCTGTACTACTATTACTTTCGTTACCGGTTTTAGCTGGGGCCATTACAATGCTTTTGACTGATCGGAACTTTAATACTTCTTTTTTTAATTCGTTAGGTGGTGGAGATCCTATTTTGTATCAACATTTATTC	19				28	8	11			18		26	9		32		4	21	31	129	83				145	177	367	37	115	94	139	12		18	7	41		80	31				213	148	14	76		35
ASV000787	TTTATCAGGTATACAAAGTCATAGTGGACCTAGTGTAGATATGGCAATTTTTTCATTACATTTAGCAGGTGTAAGTAGTTTATTAGGAGCTATTAATTTTATAACTACAGTTATAAATATGAGAACTCCAGGTATAAAATTACATAAATTATCTTTATTTGGTTGATCTGTTATTATAACAGCTATATTATTATTATTATCTTTACCTGTTTTAGCTGGGGGAATAACTATGATATTAACTGATAGAAATTTTAACACTTCTTTCTTTGAAACAGCTGGAGGTGGAGATCCTATCCTTTTTCAACATTTATTC													13						51		243		23	252				295										25	31
ASV000742	ATTGTCTGGGAATGAAGCTCATTCTGGTGCATCTGTTGATTTAGCTATTTTTAGTTTACATTTGGCCGGTGCTTCTTCTATTGCTGGTGCAATAAATTTCATAACAACTATAATTAATATGCGCGGTGGTGGACTTCATTTTTATAGATTACCTTTGTTTGTTTGAAGTGTTTTTATTACTGCTTTTTTGCTTTTACTTTCTTTACCTGTTCTTGCTGGTGCTATTACTATGTTATTAACTGATCGTAATCTAAATACGTCGTTTTTTGTTCCAGCCGGCGGCGGCGATCCTGTTTTATTCCAGCATTTGTTT	54	96	54		46	24		28			41	258	106		33			97	104	12	103		34	106	81		80	21		176	294	227	67	81	36				4			28	79	18	53
ASV000811	ACTAGCCAACTATTTTGCTCATAGGGGATCCGCCGTAGACTTAACAATTTTTTCTCTTCATGTGGCAGGAATTTCTTCTATTTTAGGTGCTGTAAACTTTATTTCAACTATCCTTAATATACGCTCACCAGCAATAAACTTAGAAAACATACCTCTATTTGTTTGATCAGTTCTCATTACAGCAATTCTTTTATTATTAGCTCTACCAGTATTAGCAGGAGCTATCACTATACTTCTCCTAGATCGAAACTTCAACACTTCTTTCTTTGATCCTGCCGGAGGAGGAGATCCTATTTTATATCAGCACCTTTTT												8	2351
ASV001089	ACTATCAAGAAACATCGCTCACGCAGGGCCATCTGTAGACTTAGCAATTTTCTCTCTTCACCTTGCAGGGGCCTCTTCAATTCTAGGAGCAGTAAACTTTATCTCAACAGTTATTAACATACGATGACAAGGCCTTCAACTAGAACGAATCCCACTATTTGTATGAGCCGTAACAATTACAGTAGTACTTCTACTTCTCTCACTACCCGTTCTAGCAGGAGCAATTACAATACTTCTAACAGACCGAAACCTCAATACCTCATTCTTTGACCCAGCTGGAGGAGGCGACCCAATTTTATACCAACACCTCTTT																									176	6	110	1130
ASV000672	TCTTTCAAGTATTGTTGCCCATTCTGGAGGCTCTGTTGATTTAGCTATTTTTAGTTTGCATTTGGCTGGTATTTCTTCTTTATTAGGGGCAATGAATTTTATTGTCACTATAACTTATATGCGCACTGTTAAAATGTTTGAATTACCATTATTCGTTTGGTCCATATATATCACTTCTTTTTTACTTTTGTTATCACTGCCAGTGCTTGCGGCTGCTATTACAATGTTATTAACAGATCGTAATTTCAACACTTCTTTTTATGATCCAGCTGGAGGAGGTGATCCTATATTGTATCAACATTTGTTT	378		10	19	138	257	441				14		137	97						60	120	37	31	85			89			60	99					61	149			17	108		252	51		44		13
ASV000432	TTAAGTGGAAGTGAAGCGCATTCAGGACCCGCAGTTGATTTAGCAATATTTAGCTTACATTTATCAGGAGCTTCTTCTATTGCAGGAGCTATAAATTTCATAGTAACTATTATAAATATGCGTGCCGAAGGTTTAGGTTTTAATCAGTTACCTTTATTTGTTTGATCTGTTTTTATTACAGCAATATTATTATTATTATCTTTACCTGTTTTAGCTGGTGCAATCACAATGCTCTTATTCGATAGAAATATGGGAACTGTTTTTTTTAATGCTGCTGGTGGTGGTGATCCTGTTTTATATCAACATTTATTT			358			12					16						517				905	252	45				198	106	1907			307	29	40			10				635				34
ASV000722	TCTTTCTTCGAGGCTTGGACACCCTGGGTCTAGAGTTGATCTGGCAATTTTTAGTTTACATCTTGCTGGTATCAGTTCTATTTTGGGTTCTATTAATTTTATGGCTACTACTGCTAATTTACGGAATGTATCTGTTTCTATTAATCAATTGAGGCTGTTTGTATGAACCACGATTGTTACAACTTTCCTTTTAGTCTTATCTTTGCCTGTGTTAGCAGGTGCTATTACTATGGTTCTTACAGACCGAAATATTAGAACAAGATTCTTTGATCCTAGGGCTGGGGGTAACATTATTTTGTATCAACATTTATTC			104							36			63	234	77		96		251							196		135	285	151	380	31				78		152	86				216	79
ASV000774	CCTCTCGGCAGGTATCGCCCATGCAGGGGCTTCAGTAGACCTTTCAATTTTCAGCTTACACTTAGCTGGTGCAAGCTCTATTCTAGGAGCTGTTAATTTTATTACTACCATTATTAACATACGTTCCGCTGGTATAACTTGAGACCGCACTCCTTTATTTGTTTGGTCTGTATTTTTAACGGCTATTTTGTTACTCTTATCCCTTCCTGTTCTAGCAGGAGCTATTACCATACTTTTAACAGATCGAAACCTAAACACAGCCTTTTTTGATCCAGCTGGAGGAGGAGATCCTATTTTATACCAACATCTATTT	79		30									128	171						70		974								151	258	129	35						128	64				26			72
ASV000900	CCTCTCGGCAGGTATCGCCCATGCAGGAGCTTCAGTAGACCTTTCAATTTTCAGCTTACACTTAGCTGGTGCAAGCTCTATTCTAGGAGCTATTAATTTTATTACTACCATTATTAACATACGTTCCGCTGGTATAACTTGAGACCGCACTCCTTTATTCGTTTGGTCTGTATTTTTAACGGCTATTTTGTTACTCTTATCCCTTCCTGTTCTAGCAGGAGCTATTACCATACTTTTAACAGATCGAAACCTAAACACAGCCTTTTTTGATCCAGCTGGAGGAGGAGACCCTATTTTATACCAACATCTATTT								15	172			90		335					66		254							337		302	135							171								33
ASV000891	TCTTGCTTCTAATATAGCTCACTCAGGAGCCTCCATCGACCTCTCAATCTTTAGACTCCATCTAGCTGGGGCTTCCTCAATCCTAGGAGCTATTAATTTCATTACCACAATTATTAACATACGAAGCCCAGGGATATCTTGGGACCATACCCCATTATTTGTTTGGTCAGTATTTCTCACAGCTATTCTTCTCCTTTTAGCCCTCCCTGTGCTAGCTGGAGCTATCACCATACTACTAACAGATCGAAATTTGAACACCTCCTTTTTTGACCCGGCTGGAGGTGGGGACCCTATTCTGTATCAACATTTATTC																								13	1944							82
ASV000810	ATTAAGTAGTATCCAAGCACATAGTGGACCAGCAGTAGATTTAGCTATATTTAGTTTACATATTGCAGGTGCATCATCGATTTTAGGTGCGATTAATTTTATTGTTACTATAACTAATATGCGTGCACGTGGTTTAACTTTTCATCGTTTACCATTATTTGTTTGATCTGTATTTATTACAGCATTTTTACTTTTATTATCATTACCTGTTTTAGCTGGTGCTATTACAATGTTATTAACAGATAGAAATTTTAATACTAGTTTTTTTCTTCCAATTGGTGGTGGAGATCCTGTATTATATCAACATCTTTTT		210	26		116	54		333	205			25	233	94					48	24		54		144					208		53				29			3	77		14
ASV000757	TTTAGCCGGAATACAAAGTCATAGTGGACCAAGTGTAGATTTAGCAATATTTTCCTTACATTTAGCAGGAGTAAGTAGTTTATTAGGAGCCATAAATTTTATAACAACAATTATTAATATGAGAACGCCCGGTATTAGACTTCATAAACTAGCTTTATTTGGATGAGCTGTAGTTATTACAGCTGTATTGCTATTATTATCTTTACCTGTGTTAGCAGGTGGAATCACAATGGTGTTAACAGATAGAAATTTTAATACTTCATTCTTTGAAGTTGCAGGGGGTGGTGATCCTATTTTATTTCAACATCTTTTC			13	9	124	65						203	270	9								369		154					341				84		585		30										18
ASV000852	TTTAAGTGGTCCAGTAGCTCATGCTGGTCCTTCAGTTGATTTTGCTATTTTTTCATTACATATCGCTGGAGCTTCATCAATTATGGGTGCTATTAATTTTATTACTACAATTATTAATATGCGTCATCCAGGTTGTACTTTCCATAAATTAAACTTATTCGTATGGTCGGTATTTATTACAGCCTTTTTATTATTATTATCGCTACCAGTGTTAGCTGGAGCCATTACAATGTTATTAACAGATAGAAATTTCAATACTTCGTTCTTCGACGCCGCTGGTGGTGGAGACCCTGTATTATACCAACATTTATTC	62	54	43	62	55	99					48	58	51	37	22		13			150	18	92	45	35	54		98	33	53	79	65	57	69	63	5				37	29			62		39	54	65	26
ASV000985	TTTATCTGGAATACAAAGTCATAGTGGTCCTAGTGTAGATTTAGCTATATTTGCTTTACACCTATCAGGTGTAAGTAGTTTATTAGGAGCTATTAATTTTATTACTACAGCATATAATATTAAAATACCAGGTATGACATTATATAAATTAGGTTTATTTGGTTGAGCTGTAGTAATAACTGCTGTGTTATTGTTATTATCTTTACCTGTACTAGCTGGAGGAATTACCATGATTTTAACTGATAGAAACTTTAACACTTCATTCTTTGAAGTGGCTGGAGGTGGTGATCCGATATTATTCCAACATCTTTTC		560					5													110										596			246		114		102
ASV001735	TTAAGTGGTATTGATGCACATTCAGGACCTTCCGTCGATTTAGCTATTTTTAGTTTACATCTCTCTGGTGCTTCTTCTATTGCGGGAGCGATTAATTTTATTGTAACCATCATTAATATGCGCGGTAGGGGCTTAGAATTTTATCGACTTCCCTTATTTGTTTGATCCGTTTTTATTACAGCATTTTTATTACTGTTATCTTTACCAGTTTTAGCAGGCGCAATAACAATGTTATTATTCGATAGAAATATGGGTACAGTTTTTTTTAACGCAGCCGGAGGTGGTGATCCTGTATTATATCAACATTTATTT																199
ASV000786	ATTATCAAATTCTTTTTATAATTCTGGAGCATCTGTTGATTTAGTAATTTTTAGTTTACATTTAGCAGGAATATCATCTATTGCAGGAGCTATTAATTTTATTACTACTATTATTAATATGAGATGTCCTAATATGACATGAGATAAAGTTCCATTATTTGTTTGATCAATATTTATTACAGCAATTTTATTATTATTATCATTACCTGTATTAGCAGCAGCAATTACTATGTTATTAACAGATAGAAATTTTGGAACTACTTTTTTTGATCCAATTGGAGGAGGTGATCCTATTCTATATCAACATTTATTT	98	58	49	23	6	20	20	71	35		72	103	73	126	41		96	23	48	80	81	8	30	57	12		89	23	71	51	36	87	47	22		19		18	39	10	21	22	261	85	73	20	54
ASV000527	CCTTTCAAGTATTGTTGCTCATTCTGGAGGTTCTGTTGATTTAGCTATTTTTAGTTTGCATTTGGCTGGTATTTCTTCTTTACTGGGGGCAATGAATTTTATTGTCACTATAACTTATATGCGCACTGTTAAAATGTTTGAATTACCTTTATTTGTTTGGTCTATATATATCACTTCTTTTTTACTTTTGTTGTCATTACCAGTGCTTGCAGCTGCTATCACAATGTTATTAACAGATCGTAATTTTAATACTTCTTTTTATGATCCGGCTGGAGGAGGTGATCCTATATTGTATCAACATTTGTTT	35	90	144	22	14	49	55					178	27	84		234	289				53	78	77		41	79	456	4	669	168				192	77			153	61	26	92	44		139	141	166	40
ASV000741	TTTAAGTGGAGTACAAAGTCATAGCGGTCCTAGTGTAGATCTAGCTATATTTGCTTTACACTTATCAGGTATAAGTAGTTTATTAGGTGCAATTAACTTTATAACTACTATACTTAATATGAGAAGTCCAGGTATAAGATTACATAAATTAGCTTTATTTGGATGAGCTGTAGTAGTTACAGCTGTATTATTATTATTATCTTTACCCGTATTAGCCGGTGCTATTACAATGGTTTTAACAGATAGAAATTTTAATACATCATTCTTTGAAGCAGCTGGTGGTGGTGATCCTATACTATACCAACATCTTTTC		108	150		21					268	15						1708						203												207						69						48
ASV001018	ATTATCAAGTATTCAATCACATTCAGGTGGTTCAGTAGATTTAGCAATATTTAGTTTACATTTAGCAGGTATATCATCAATGTTAGGTGCTATAAATTTTATAACAACAATAATAAATATGAGAGCACCAGGAATGACATTTCATAAATTACCTTTATTTGTATGAGCAATATTAGTAACTGCTTTTTTATTATTATTATCTTTACCAGTATTAGCAGGTGGTATAACAATGTTATTAACAGATAGAAATTTTAATGGATCATTTTATGATCCAGCAGGAGGAGGTGATCCTTTATTATATCAACATTTATTT	170	6	45	51	76	149	24			10	48	96				22						15	9	195					29	11	94				22													42
ASV000630	TTTAGCCGGATTACAAAGTCACAGTGGACCTAGTGTAGATCTTGCAATTTTTGCTTTACATCTATCAGGGGTAAGTAGTTTATTAGGATCAATAAACTTTATAACTACTGTAGCTAATATGAGAACACCTGGAATAAAATTACATAAACTAGCTTTATTTGGATGAGCCGTAGTAATAACAGCAGTGTTATTATTATTATCATTACCTGTTTTAGCTGGTGGTATAACTATGGTTTTAACAGATAGAAACTTTAACACTTCATTCTTTGAAGTAGCCGGTGGAGGTGACCCTATATTATTCCAACACTTATTC					59		144	151	300	65		14	256																	45			227	948	441						364	319					131
ASV000778	TTTAAGTGGTATTTTAGCGCATTCAAGTGCAGCAGTAGATTTTGCTATTTTTAGTTTACATTTAGCAGGTATATCTTCAATATTAGGTGCTATTAATTTTATGGTAACTATATTAAATATGAGAGTTCCTGGATTAAAAATGTCAATGGTACCATTATTTGTTTGAAGTGTATTTATTACAGCTATCTTATTATTATTAGCTTTACCTGTATTAGCAGCAGCTATTACAATGCTATTAACAGATAGAAATTTTAATACAAGTTTTTTTGATCCTTCAGGTGGAGGTGATCCTATTTTATATCAACATTTATTT		25			107	11					28	339	75	63			269	38									249			227	101	66		229	44		14				403		163		27
ASV000894	ACTATCAAGAAACATAGCACACGCCGGACCATCTGTAGACTTAGCAATTTTTTCCCTCCATTTAGCAGGAGCTTCATCTATTCTAGGTGCAGTTAACTTTATTTCTACAGTAATCAATATACGATGACAAGGTATCCAGTTAGAACGAATCCCTTTATTCGTTTGAGCTGTAACTATTACTGTTGTTCTTCTACTTCTATCTCTACCAGTTTTAGCAGGAGCCATCACCATATTACTAACAGATCGAAACCTTAATACATCATTCTTTGACCCAGCAGGAGGTGGAGACCCTATTCTATACCAACACTTATTT																	211	1863								12																	30
ASV000646	TTTATCTGGAGTACAAAGTCATAGTGGACCTAGTGTAGATCTAGCTATATTTGCTTTACATTTAGCAGGAGTAAGTAGTTTATTAGGAGCTGTTAATTTTATAACTACAATAGCTAATATGAGAACTCCAGGTATCAAATTACATAAATTATCTTTATTTGGATGAGCAGTAGTTATAACTGCAATATTATTATTATTATCTCTACCAGTTTTAGCTGGTGGAATAACTATGGTTCTTACCGATAGAAATTTTAATACATCATTCTTTGAAGCTGCAGGAGGAGGTGATCCTATTTTATTTCAACATTTATTC		3349														32
ASV000917	TTTAAGTGGGGTACAAAGTCACAGTGGACCTAGTGTAGATTTAGCTATATTTGCTTTACATTTATCAGGTATAAGTAGTTTATTAGGTGCAGTTAATTTTATAACTACTATACTTAATATGAGAAGTCCCGGTATTAGATTACATAAATTAGCTTTATTTGGGTGAGCTGTAGTTGTTACAGCTGTATTATTATTATTATCATTACCGGTTCTTGCTGGTGCAATTACTATGGTTTTAACTGATAGAAATTTTAATACTTCCTTTTTTGAAGCTGCCGGAGGAGGTGATCCTATATTATACCAACATCTTTTC											2014
ASV000766	ATTAGCTGGAATACAATCACACTCAGGTGGTTCAGTTGATTTAGCTATTTTCTCTCTGCATTTAAGCGGGGTTTCTTCACTATTGGGTGCTATGAATTTTATTAGTACAGTCCTTAACATGAGAGCTGGTGGTCTAAGCTTACATAAAATCAGTTTATTCTCTTGAGCTATTTTCGTAACGGCTATTTTACTTTTACTTTCTTTACCTGTCTTAGCTGGTGCAATCACTATGCTACTTTGTGATAGAAATTTTAATACTAGTTTTTACGACCCTGCTGGAGGTGGTGATCCTGTTCTGTACCAACATTTGTTC									1328			703																			5														650
ASV000789	TCTTAGAAGCTTGGTAGGGCACAGTAACAATACTGTTGATATAGTGATTTTTAGTTTACATTTGGCAGGAGTCAGTTCTATTGCGGGGTCTATTAACTTCCTATGTACTATAAATAATTTAAAAAGCCCTAGTCTTAGCTGATTTAATATACCATTGTTTTTAGTAAGAGTGTGAGTGACTGCCTTTTTGTTGGTTTTAAGCATGCCGGTTTTAGCAGGAGGAATTACAATGCTCCTATTTGACCGGAATATTAATACATCTTTCTTTGATCCTTTGGGGGGAGGAGACCCTTTGCTGTTTCAACACCTGTTC					139							9			23			11	179							8	82	43	407		411	117				46		8	151				55	215	36	196
ASV000751	TTTGGCTGGCATTGCGGCGCATTCTGGTGGCTCAGTTGATTTGGCAATTTTTAGTTTGCATTTAGCCGGAGCCTCTTCCTTGTTAGGGGCTATGAATTTTATAGTTACAATTACTTACATGCGGACTGTAAAGATGTTCGAATTACCTTTATTTGTTTGGGCTATTTACGTTACTTCTTTTTTGTTGTTATTATCTTTACCTGTGTTAGCTGCTGCAATTACGATGTTGTTAACAGATAGAAATTTTAACACGTCATTTTATGATCCTGTAGGCGGTGGAGATCCTATACTTTATCAGCATTTATTT	93	339	131	14	25	20	23	32		70	28	88	55	15	18		52		116	32	140			41			98	39	109	51	77	121		46			13		52		6		130	109		39	6
ASV000794	TTTAAGTAGTATAGAAGCGCATTCTGGTGGTTCTGTTGATTTAGCAATTTTTAGTCTGCATTTAGCTGGTGTTTCATCTCTATTGGGTGCTATCAATTTTATAACGACTATAATTAATATGCGTACTCCTGGTATGACTATGCATGGTATGCCATTATTTGTGTGGTCTGTTTTAATTACTGCAGTTTTACTTTTATTATCGTTGCCAGTTTTAGCAGGTGGTATAACTATGTTGTTGACAGATAGGAATTTTAACACGACTTTTTTTGACCCAGCTGGCGGTGGTGATCCTATATTATACCAACATTTATTT	41	25	59	91				269		127					138			67	104	193	51					6		118			85								68	55	14		32	54		42		191
ASV000824	TTTAGCAAATATACAAAGTCACAGTGGACCTAGTGTAGATTTAGCTATTTTTACTTTACATTTAACAGGGGTAAGTAGTTTATTAGGAGCTATAAACTTTATAACTACTGTTATAAATATGAGAACACCTGGAGTTAAATTACATAAATTAACTTTATTTGGATGAGCAGTAATTATAACAGCTGTATTATTATTATTAACATTACCTGTTTTAGCTGGTGCTATTACTATGGTATTAACAGATAGAAACTTTAATACTTCATTCTTTGAAGTAGCCGGAGGGGGTGATCCTATATTATTCCAACATCTTTTC		13		86	43	47		506	49	134			12	22	29			11	27	91	47	5	11	17	12					19	109	8			19			29	4				19					59
ASV000972	TCTGAGTAGCGTCGGTCATCCGGATGCGGCTGTTGATTTTATGCTTGTGAGCCTCCACCTAGCGGGCGCATCTTCTATTTTAGGGGCCATTAATTTTATTACGACCATTTTTAATATGCGCGCTCCTGGCATGACCATGCATAAGGTACCCCTCTTCGTATGGGGGATCCTTATTACTGCGTTTTTGCTCCTTCTTGCAGTTCCTGTGTTAGCTGGTGCAGTTACCATGCTCTTAACAGATAGGGGGTTTGGAACAAGTTTTTTTGAACCCGCCGGGGGAGGGGACCCCATTCTTTTTCAACATCTCTTT	660	668	29																				21		17					15			60	366
ASV000890	TTTATCTGGTATACAAAGTCATAGTGGACCAAGTGTTGATTTAGCCATTTTTGGTTTACACCTTTCTGGTATATCTAGTCTTCTTGGGGCTATGAACTTTATGACTACTACTTTTAATATGAGAAGTCCTGGAATAAGATTACATAAATTAATATTATTTGCATGAGCTGTTGTTATTACAGCTGTTTTATTACTATTATCATTACCTGTATTAGCCGGTGGAATTACTATGGTGTTAACAGATAGAAACTTTAATACTTCATTCTTTGAAGTAGCAGGTGGTGGTGACCCTATTTTATACCAACATCTTTTC			74		118	16		145	8	61			17	21	36		103		90	48	39	59		12	17	12		20	26	12	498	44			9			6	82									88
ASV000798	TTTAAGTGGAGTACAAAGTCATAGTGGACCTAGTGTTGATTTAGCTATATTTGGATTACATTTATCTGGTGTAAGTAGTTTATTGGGAGCCGTAAATTTCATTACTACTATACTAAATATGAGAAGTCCAGGTATCAGGTTGCATAAATTAGCTTTATTTGGTTGAGCTGTAGTTGTTACAGCTGTATTATTATTATTATCATTACCTGTATTAGCCGGTGCAATCACTATGCTTTTAACGGATAGGAATTTTAATACATCATTTTTCGAAGCAGCAGGAGGTGGTGACCCAATTTTATACCAACATCTTTTC			32	161	23									515						28	116	62	77				45	67									42	833		41				91	6			45
ASV000749	ATTAAGTGGCATTGATGCGCATTCAGGTCCTTCTGTTGATTTAGCTATTTTTAGCTTGCATTTGTCTGGTGCATCATCAATTATGGGTGCTATTAACTTTCTCGTAACGATTATAAATATGCGTGCAGAAGGAATGACTTTTTACCGCTTACCTTTATTTGTTTGATCAGTATTCATTACTGCAATCTTATTATTGTTATCTCTACCTGTTTTGGCTGGGGCAATTACAATGTTATTGTTTGATCGAAATATTGGTACCGTGTTTTTTAATCCGGCAGGAGGAGGAGATCCGGTTTTATACCAACACTTATTT									53		110					1355						660																				197			427
ASV000884	TTTATCTGGACTACAAAGTCACAGTGGACCTAGTGTGGATTTAGCTATATTTGCTCTACATCTTTCAGGTGTAAGTAGTTTATTAGGAGCAGTAAACTTTATAACTACAATAGCTAATATGAGAACACCAGGAATAAGATTACACAAGTTAGCCTTATTTGGATGAGCTGTAGTTATAACAGCTATTTTATTATTACTATCTTTACCTGTATTAGCTGGTGGTATCACAATGATATTAACAGATAGAAATTTTAATACTTCATTCTTCGAAGTAGCAGGAGGTGGAGATCCTATATTATTCCAACATCTTTTC	60	29							119		195	228	328		13	32		124		143		224		44		10	116							81		13					179	192
ASV000719	ACTTAGCGATGTGCTTTTTCATCCTGGGCCTTCAGTTGATTTAGCTATTTTTAGTTTGCATTTGGCGGGTGTTTCATCTTTGCTTGGAGCTTTAAATTTTATAACGACTATTATGAATATGAGATCTAAATATATACCTTATTTTAAAATGCCACTTTTTGTTTGAGCTGTATTTATAACATCCTTTTTATTACTATTATCGTTGCCGGTATTAGCTGGAGCTATAACTATGCTTTTAACAGATAGAAATTTTAATACGACATTTTTTGATCATGCTGGTGGGGGAGATCCAGTTTTATATCAACATTTGTTT	163	42	51		94		2				28	47	479					4	15	16		37	119	8		24	499	14	52	89	237	22	97		42	62	23		25		15	199	117	63	106
ASV000932	ATTAAGTGGTATCGACGCCCATTCAGGACCATCCGTAGATCTTGCAATTTTTAGTCTACATTTATCAGGTGCATCCTCTATTGCTGGTGCAATTAATTTTATAGTTACAATAACTAATATGCGTGCGCGTGGGTTGGCTTTTTATATATTACCACTATTCGCCTGATCCGTTTTTGTAACTGCATTCCTACTTTTACTATCATTACCTGTCCTAGCTGGTGCAATAACAATGTTACTTTTTGACCGCAATTTAGGTACATTGTTTTTTAATCCAGGAGGAGGTGGAGACCCTGTATTGTATCAACATTTGTTC								35							1956
ASV000906	TTTAAGTGGTCCAGTAGCTCATGCTGGGCCTTCGGTAGATTTTGCTATTTTTTCATTACATATCGCCGGAGCTTCATCAATTATGGGTGCAATTAATTTTATTACCACAATTATTAATATGCGTCATCCAAGCTGTACTTTCCATAAATTAAACTTATTCGTATGGTCAGTATTTATTACAGCTTTCTTATTATTATTATCGCTACCAGTGTTAGCTGGAGCCATTACAATGTTATTAACAGATAGAAATTTTAATACTTCGTTCTTCGACGCTGCTGGTGGAGGAGACCCTGTATTATACCAACATTTATTC	67	11	221	16													26	92	178	159	126	30			13	31	135	205		48	31	137		53		31		35	72				116	92		39
ASV000764	TTTATCGTCTATTCAAGCGCACCCGGGCGCAGGCGTGGATTTAGCAATTTTTAGTTTACATATTGCTGGTATTTCTTCAATTGCGGGTGCTATTAATTTTATTGTAACTATTTTTAATATGAGAGCTCGTGGTATGAGTATGCATCGTATGCCATTATATGCGTGGTCTATTTTAGTGACTGCATTTTTATTATTACTAAGTTTACCGGTATTAGCTGGAGCGATTACTATGTTATTAACAGACCGTAATTTTAATACTTCTTTTTATAATCCAGCTGGTGGTGGTGACCCAGTATTATATCAACATTTATTT	85			34	21		27	32						422	72		31	173									13	92	102	123	182	69							170			6					18
ASV001918	CTAGCCAGAAATCTTGCACATGCTGGGCCCTCAGTAGATCTAGCTATTTTTTCACTACACTTAGCCGGAGCTTCCTCTATCCTTGGAGCCATCAATTTTATCACAACAGTAATCAATATACGCTGAAGAGGTTTACGACTAGAACGAATCCCCCTATTCGTATGAGCTGTAGTAATTACAGTTGTCCTTCTCCTCCTATCCCTCCCAGTTCTTGCGGGAGCAATTACCATACTTCTAACAGACCGAAATCTTAATACCTCATTCTTTGATCCTGCTGGAGGGGGTGATCCCATTCTGTATCAACATCTATTC
ASV000844	TTTATCTAGTATACAAAGTCATAGTGGACCTAGTGTTGATATGGCTATATTTGGATTACATTTATCAGGAGTTAGTTCATTATTAGGAGCAATGAATTTCATAACTACAATCTTAAATATGAGATCTCCAGGAATAAGATTACATAAAGTAACATTATTTGGTTGAGCAACTGTGATTACTGCTGTATTATTATTATTATCTTTACCTGTATTAGCTGGAGCTATAACAATGTTATTGACAGATAGAAATTTAAATACTTCTTTCTTTGAAGTAGCAGGAGGAGGTGATCCAATATTATTTCAACATCTTTTC											20					2332
ASV000761	TTTGAGTTCTTTAGGCCATGAAGGTTCTAGAGTAGATTTGTTGATTTTTAGTTTACATTGTGCAGGGATTAGTTCTATTTTAGGGTCTATTAATTTTATGTGCACTATTATTAATTTACGTAGATCATGTATTACTTTAGAGTATATAAGTTTATTTGTTTGATCTATTTTTGTTACTGTATTTTTATTATTGTTATCTTTGCCAGTTTTAGCTGGAGCAATTACCATATTATTAATAGATCGGAATTTTAATACTTGTTTTTTTGATCCGGGTTTTGGAGGTAATCCTTTAATTTATCAACATTTGTTT		38					241	23			146								82	184	77	636	432	119		33				101	6		32	55	117						318
ASV000806	TTTATCTGGTTTACAGAGTCATAGTGGACCTAGTGTAGATTTAGCTATATTTGCTTTACATTTATCAGGTATTAGTAGTTTACTTGGAGCTATGAACTTTATTACAACAATATTAAATATGAGATCACCTGGAATAAGATTACATAAACTAGCTTTATTTGGGTGAGCCGTAGTAGTTACAGCTGTATTATTACTATTATCATTACCTGTTTTAGCCGGAGGAATAACTATGGTATTAACAGATAGAAATTTTAATACATCTTTTTTTGAAGTAGCTGGTGGAGGTGATCCAATATTATACCAACATCTTTTC	201	1289																								23			87	43			57											428	59	66
ASV000836	ATTATCAGGAATTCAATCACATTCAGGAGGATCTGTAGATTTAGCTATATTTAGTTTACATTTAGCAGGTATCTCTTCAATGTTAGGAGCTATGAATTTTATTACTACAATATTAAATATGCGTGCCCCAGGTATGACATTACATAAATTACCATTATTTGGTTGAGCTATATTAGTAACAGCCGTATTATTATTACTATCATTACCAGTATTAGCTGGCGGAATAACAATGTTATTAACTGATAGAAATTTTAATACTAGTTTTTATGAGCCAGCCGGAGGTGGTGATCCTATATTATATCAGCATCTTTTC	16		27			13						74	35	10						152	298	127	169	23			362	81		93	10	97	57	229				16					315	34	32	19
ASV000828	TTTAAGTGGACCTATTGCACATGCAGGTCCATCAGTTGATTTTGCTATTTTTAGCTTACATATTGCAGGTGCTTCATCGATTATGGGTGCTATTAATTTTATTACCACCATTATGAATATGAGACATCCAGGATGTAATTTCCATAATTTAAATTTATTTGTATGGTCAGTTTTTATTACTGCCATCTTATTATTATTATCTTTACCAGTGTTAGCAGGTGCTATCACTATGTTATTAACAGACAGAAATTTAAATACTTCTTTCTTCGATGCAACAGGAGGTGGTGATCCAGTGTTATATCAACATTTATTC	6			37	57	124	162	114							236				19	26	126			204							409	15							48	135							535
ASV000846	ATTAAGTGGTGTACAAAGTCATAGTGGACCTAGTGTAGATTTAGCTATATTTGCTTTACACTTATCTGGTATAAGTAGTTTATTAGGTGCAATAAACTTTATAACTACTATACTTAATATGAGAAGTCCTGGTATAAGATTACATAAACTAGCTTTATTTGGATGAGCTGTAGTTGTGACTGCAGTATTGTTATTATTATCTTTACCAGTTTTAGCCGGTGCAATTACAATGGTTTTAACTGATAGAAATTTTAATACATCATTCTTTGAAGCTGCAGGAGGAGGTGATCCTATACTTTACCAACATCTTTTC		23								36	185	51	9		20		323		42	162	6	22		6		47	29	37				28	61			17		14	866				217	32		17
ASV000842	ACTATCTGCTATTCAGGCACATTCGGGGCCTGCTGTTGATTTAGCAATTTTTAGTCTACATCTATCGGGAGCTTCGTCCATTTTGGGCGCTATTAACTTCATTGCCACAATTTTTAATATGAGAAGCCCAGGGATGTTTTTCCATAAAACTCCTCTTTTTGTATGATCCGTTCTTGTTACAGCTTTTTTGCTTCTTTTATCTTTACCTGTTTTTGCAGGTGCGATTACCATGTTGTTAACTGATAGAAACTTTAATACGAGTTTCTATGATCCCGCAGGTGGCGGTGACCCGGTGTTATATCAACATTTATTT			14			26			38	123	15		68	9	316		193			62		79					11			14	18		53	65					37	42	1039						115
ASV000853	ACTGTCAGGTATACAAAGTCACAGTGGTCCAAGTGTTGATTTAGCTATATTTGGATTACATCTTTCTGGTATATCTAGTCTTCTTGGAGCCATGAACTTTATGACAACTACATTTAATATGAGAAGTCCTGGAATAAGATTACATAAATTAATTTTATTTGCATGAGCAGTTGTTATTACAGCTGTTTTATTATTATTATCATTACCCGTGCTTGCTGGTGGAATTACTATGGTATTGACAGATCGTAATTTCAATACATCATTCTTTGAAGTAGCTGGGGGTGGTGACCCTATATTATACCAACATCTTTTC					69			568				32		97	75				7											7				11			148	213							50			150
ASV000708	ATTAAGTGGAATTTTAGCTCATTCTAGTGCTGCTGTAGATTTTGCTATTTTTAGTTTACATTTAGCAGGTATATCATCAATATTAGGAGCTATAAATTTTATGGTTACTATATTAAATATGAGAGTACCTGGTTTAAAAATGTCAATGGTACCTTTATTTGTTTGAAGTGTTTTTATTACAGCTGTATTGTTATTATTAGCATTACCAGTGTTAGCAGCAGCAATTACAATGTTATTAACAGATAGAAATTTTAATACATCTTTTTTTGATCCATCTGGTGGAGGTGATCCTATATTATATCAACATTTATTT	102	21	103	14	8		19			331	26	20	117							75	293		67	116	75	33	118	82		78	14	132			42	21			111		314			18	88	36	30	6
ASV000989	TTTATGGACTTTTGGTCATGTTGGTTCTAGTGTGGATTTTGTTATTTTTGGTTTACATGTAGCTGGTCTTAGTTCTATTTTAGGTTCTATTAATTTTTTATCTACTATTATTAATGTTCGTTCTTTTAGTATTAGTTTTGAAAATATAAGTTTATTTGTTTGATCTATTTTTGTAACTGTTTTTTTATTATTATTGTCTTTACCTGTTTTAGCTGGTGCTATTACTATATTATTATTTGATCGTAATTTTAATACTGGATTTTTTGATAGTAGATATGGAGGTAATGCTCTTCTATATCAACATTTATTT									81		762					167				38		121												254							390				18
ASV000869	TTTAAGTGGAGTACAAAGTCATAGTGGACCTAGTGTTGATCTAGCTATCTTTGCCTTACACTTATCAGGTATAAGTAGTTTATTAGGTGCAATAAATTTTATTACTACTATACTTAATATGAGAAGTCCAGGTATAAAACTACACAAATTGGCTTTATTTGGATGAGCTGTAGTAGTTACAGCCGTATTATTATTACTATCATTACCTGTACTTGCCGGTGCAATTACTATGGTTTTAACTGATAGAAATTTTAACACATCATTCTTTGAAGCTGCAGGTGGTGGTGATCCTATACTTTACCAACATCTTTTC																					10							96
ASV001044	TCTCGCCTCAAATTTAGCCCACTCAGGAGCTTCTATTGATCTATCGATTTTTAGCCTTCATCTGGCAGGAGCTTCTTCCATCCTTGGGGCCATTAATTTTATCACAACTGTCATTAACATACGAACCCCAGGAATAACATGAGACCAAATACCCCTATTCGTCTGATCTGTTCTTTTAACAGCTATTCTTCTTCTTTTAGCTCTCCCAGTCTTAGCAGGAGCCATTACTATGCTACTAACTGACCGTAATATTAACACATCATTTTTTGACCCAGCCGGGGGCGGTGACCCAATTCTTTACCAACATTTATTC														466	104				74												619							112	59		54						195
ASV000657	TTTATCATCAGTGAATTTCATGCAGGTGCCGCGTTGATATGGCTATTTTTAGTTTACATCTAGCGGTATAGCTTCTATACTAGGTGCAATTAACTTTATTGTCACAATATTAATATGCGTGTTCCGGGTATGCATATGAATTATATTCCATTATTGTTTGATCAGTACTTATAACGGCTGTTCTTTTACTTTATCTTTACCTGTTCTGGCTGCAGGTATTACGATGTATTGACAGATCGAAATTTTAACACTTCATTCTTGATCCATCAGGAGGTGGTGATCCTATATGTTTCAGCATCTTTTC	555	145	358	19		2				60									383	244	200	8	60	426				47															59	75	8	52
ASV000982	GCTATCTTCTTATTTTGCTCACAGAGGCCCAGCAGTAGATTTGACAATTTTTTCTTTGCACATAGCCGGAATTTCTTCAATTCTAGGGGCAATTAATTTTATTTCAACAATTTTAAACATACGAAGCCCACACATAACTTTAGAGCAAATGCCTCTCTTTGTTTGATCTGTCTTAATTACAGCAATTCTTTTACTATTGTCGCTGCCTGTTTTAGCTGGGGCTATCACCATATTACTACTTGACCGAAACTTTAATACGTCTTTTTTTGACCCTGCAGGAGGAGGAGACCCGGTTCTGTACCAACATTTATTT				1857	2																										10
ASV000865	TTTATCTTCTAATGTATCTCATGAAGGCCCCTCAGTAGATCTAGGTATTTTTTCATTACATTTAGCGGGGGCTTCTTCCATTTTAGGGGCAATTAATTTCATTACTACTATTATTAATGCAGAGACGATAAAATTCAAGCCTGAAAAGATGACATTGTTTGGGTGGTCAGTTTTATTAACAGCAATTTTATTACTGTTGTCTTTACCTGTATTAGCAGGGGGAATTACTATGTTATTAACTGATCGTAATTTAAATACTTCTTTTTTTGACCCTTTAGGTGGAGGGGACCCAGTTTTGTTTCAGCACCTATTT	9	31	12								106									49	22		15				22			257		329	30				14				110			554	20	62
ASV000756	ATTAGCAGGTGCAGTATCTCATAGTGGAGCTTCCGTAGATTTATTAATAGTATCTTTACATCTAGCAGGTATTAGTTCTTTATTGGGAGCTATTAACCTTCTAGCTACTGTAAGCAATATGAGATCCTTGGGCCTAGGCTATGAAAGATTACCTTTATTCGTATGAGCTATTGCAGTAACAGCTGTATTATTATTACTATCTTTACCTGTATTAGCTGGTGCAATTACAATGGTATTAACAGATAGATTGTTAAACACCAGTTACTATGATGCTGCAGCAGGTGGTGATCCTGTATTATACCAGCATCTTTTC		215		4			10		13			185	302				568		30	392		187							126				43				201	243			10		114
ASV000816	ATTAAGTGGAATTAAGTCTCACGCGGGTCCTGCTGTTGATTTAGCTATTCTTAGTATGCATTTAGCTGGTGCGTCTTCAATCCTTGGTGCAATTAACATGATCGTTACAATCGTGAACATGCGTCCAGCTGGAATGACGATGTTTCGTATGCCATTATTTGTTTGATCTGTTCTTATTACTTCTATTCTGCTAGTAGTCGCTCTTCCTGCTCTAGCTGCTGGGATTACTATGATTTTAACTGATCGTCATTTTAATACTACATTTTTTTCACCTGTTGGTGGTGGTGATCCTATCTTATTTCAACACATCTTT	105	20	28		13	23	14					20			56			75	165	204	54		59			21	74	98	10	17	163			51				45	24				174	117	105	325		88
ASV000801	ATTATCAGCTGAACAAGCACATTCTGGACCTTCAGTTGATATGGCTATTTTTAGTTTGCATTTATCTGGTATTTCATCTATTTTAGGGGCTGTTAACTTTATAACAACAATTTATAATATGCGTTTACCAGGTATGACATGACATAGATTGCCGTTATTTGTTTGATCTGTTCTTATTACAGCTGTTTTATTACTATTATCACTTCCAGTTTTTGCAGGAGGAATTACAATGTTATTAACTGATCGAAATTTTAACACAACTTTTTTTGATCCAGCAGGTGGAGGAGATCCTGTTTTATTTCAACACCTTTTT	108	6	32				7				14	48	5	4	50			328	80		5	12	76	90	23	32	69	419	58	21	57	69	44		14				326		25			77	91
ASV000912	TTTATCAGGTATACAAAGTCATAGTGGTCCAAGTGTAGATTTAGCTATATTTGGATTACATCTATCTGGTATATCTAGTTTATTAGGAGCTATGAATTTCATTACAACTACATTTAATATGAGAAGCCCTGGAATTAGATTACATAAATTAATATTATTCGCATGAGCAGTTGTAATTACAGCTGTTTTATTATTATTATCATTACCTGTTTTAGCCGGTGGAATTACAATGGTATTAACAGATAGAAACTTTAATACTTCATTCTTTGAGGTAGCAGGTGGTGGTGATCCTATATTATACCAACATCTTTTC	52	18				21		10	30	360		43	61				165			108		205	33			14	103		22	13		46	26	75	77	58	14	124			72		56	56	67	28
ASV000945	GTTGAGTAGTGCAGCATTTCATTCTGGTGGAGCAGTTGATCTAGCAATTTTTAGTTTACATATTTCTGGTACTTCTTCGTTATTAGGTGCAATAAATTTTATTGTGACCTCTTTGAATATGCGTACTAAAGGTATGACTTTGCATATAATGCCGCTATTTGTTTGGGCTATTTTAGTTACTGCGATATTACTTCTATTGTCTTTACCTGTTTTAGCTGGTGCTATCACGATGTTATTAACTGATCGTAATTTTAATACGTCGTTTTTTAATGCATTGGGTGGTGGTGATCCAATTTTGTATCAACATTTATTT		76			117				40	48	93	106	262				235						69	51				44	73			98	88		96		18		37			41	166
ASV000834	TTTAAGTAGTATTGCAAGTCACTCTGGAGGAGCTGTGGATTTAGCTATCTTTAGTCTTCATTTATCTGGTATTAGTAGTATTTTAGGAGCGATAAATTTCATTACTACTATTTTCAACATGCGTGGACCTGGTATGACTATGCATAGACTTCCATTATTTGTTTGGTCTATTTTAATTACTGCTTTTTTATTATTACTTTCTCTTCCTGTGCTAGCAGGCGGAATTACAATGCTTTTAACAGATCGTAATTTTAATACCACATTTTTTGATCCAGCAGGTGGTGGAGATCCTGTATTATTTCAACATTTATTT				173	25	43	13	561	57	76		12		58	195		70	221		92				55		35	39	89		9	60				26		12	42	77	16					8		35
ASV000688	TTTAGCTGGATTACAAAGTCATAGTGGACCAAGTGTAGATCTTGCAATTTTTGCTTTACATTTATCAGGTGTAAGTAGTCTATTAGGATCAATTAACTTTATTACTACTATAGCTAATATGAGAACACCAGGAATAAAATTACATAAATTAGCTTTATTTGGGTGAGCTGTAGTAATTACAGCTATATTACTATTATTATCATTACCTGTGTTAGCCGGTGGTATAACAATGGTTTTAACAGATAGAAATTTCAATACTTCATTCTTTGAAGTAGCTGGAGGTGGGGATCCTATATTATTCCAACATTTATTC	28	25	18	189	47		19	14		316		26		30	489			102	62		74			60		68	12	66			189	22			6		16	17		27	18		26	45		22	8	90
ASV000726	TCTTAGAAGATTTTTGGGTCACCCAACCATGTCTGTAGACATGGTTATTTTTAGATTACATTTAGCTGGAGTTAGATCGATTGCAGGATCTATTAATTTTTTGTGTACAATAAACAACTTAAAGAACTCTTCTTTAAGTTGGTTTAATATACCCCTTTTTTTAATTAGTGTGTGAGTTACTGCTTTTTTGTTAGTTTTGAGTTTACCAGTGTTAGCAGGAGGGATTACGATATTATTATTTGACCGAAACATTAATACTTCGTTTTTTGACCCCACAGGAGGCGGGGATCCTGTACTTTTTCAGCACTTATTT											12							2835							57								50
ASV000797	GTTGAGTAGTATTGATGCACATTCTGGTCCTGCTGTTGACTTTGCTATTTTTAGCCTACATTTATCCGGAGCATCATCAATTGCTGGAGCAATAAATTTTATTGTAACGCTAACGAATATGCGAGCACGTGGATTAGCTTTTTATTTATTACCTTTATTCGGCTGGTCTGTTTTTGTGACGGCTTTTTTATTATTATTATCTTTACCAGTACTTGCTGGGGCAATAACAATGTTATTATTCGATAGAAATATAGGTACTTTATTTTTTAATCCAAGTGGTGGTGGTGATCCTGTTTTATACCAACATTTATTT									171		40			11			118					336	16						87			20	42				15				1320				18		355
ASV000799	GTTAAGTACATTAGGTCACCCTGGTAGGAGTGTAGATTTAGCTATTTTTAGTTTACATTGTGCAGGTTTAAGTTCTATTTTAGGTGGTATTAATTTTATGTGTACTACAAAGAATTTACGTAGAAGTTCAATTTCTTTAGAACATATAAGATTATTTGTTTGAACTGTATTTGTAACAGTATTTTTATTGGTTTTATCTTTACCTGTGTTGGCGGGAGCTATTACTATATTATTAACTGATCGTAATTTAAATACCTCATTTTTTGATCCAAGAACAGGTGGTAACCCTTTAATTTATCAACATTTATTT		15					594						475					705			432		301				27		6		28													24
ASV000814	ATTAAGTGGTATATTAGCACATTCTGGTGGTGCAGTTGATTTTGCTATTTTTAGTTTACATTTAGCAGGTATATCTTCAATATTAGGAGCTATAAATTTTATGGTTACTATTTTAAATATGAGAGTTCCAGGATTAAAAATGTCTATGATACCTCTTTTTGTTTGAAGTGTATTTATTACAGCTGTACTTCTTTTATTATCATTACCAGTTTTAGCTGCTGCTATAACTATGCTTTTAACTGATAGAAATTTTAATACATCATTTTTTGATCCTTCAGGTGGTGGTGATCCTATTTTATATCAACATTTATTT						40									255				23										19	1112	291								265	5
ASV000970	TTTAAGTGGAGTACAAAGTCATAGTGGACCTAGTGTAGATTTAGCCATATTTGCCTTACACCTATCTGGTGTAAGTAGTTTATTAGGTGCTATTAATTTTATAACTACTATACTTAATATGAGAAGCCCCGGTATACGGTTACATAAATTAGCTTTATTTGGATGAGCTGTAGTTGTTACAGCTGTATTACTATTATTATCATTACCAGTTCTTGCAGGTGCAATTACTATGGTTTTAACCGATAGGAATTTTAATACTTCGTTCTTCGAAGCCGCAGGAGGTGGTGATCCTATACTGTACCAACACTTATTC			132																		353	745	37														61				221						389
ASV000897	TTTATCTGGTGTGCAAAGTCACAGTGGACCTAGTGTAGACTTAGCTATATTTGCATTACATTTATCAGGGATAAGTAGTTTATTAGGAGCAATTAATTTTATTACTACAATAGCTAATATGAGAACTCCAGGTATAAAATTACATAAATTATCTTTATTTGGATGAGCTGTAGTTATAACAGCTGTGTTATTATTATTATCTTTACCTGTTTTAGCTGCTGCAATTACTATGCTTTTAACAGATAGAAATTTTAACACATCATTCTTTGAACCAGCTGGTGGTGGTGATCCTATTTTATTCCAGCATCTTTTC					127						40					1949																										113
ASV000718	TTTAAGTGCAATAGCCTCAGATGCATCAGTAGATTTTGCAATATTTAGTTTACATTTAGCAGGTATTTCTTCTATATTAGGAGCTATTAATTTTATAGTAACTATATTTAATATGAGAGTTCCAGGAATGAAAATGAATTATTTACCCCTTTTTGTATGAGCTGTGTTAGTTACAGCTTTTTTATTATTATTATCTTTACCAGTATTAGCGGCTGGTATTACAATGTTATTAACTGATAGGAATTTTAATAGTTCATTTTTTAATCCATCAGGAGGTGGAGATCCTATTTTATATCAACATCTTTTC	62	156		7								57							84		70		33	17	51		49	132		53	308	28			11	49		44		32			473	257	24	133
ASV000776	TTAAGTGATTTTGCTTATCATGCAAGTTTATCGGTTGATTTAACAATTTTTAGTTTACATTTAGCCGGGTTATCTTCTTTATTAGGAGCTATAAATTTTATTACAACTATTATACACATGAGGGCTGAAAAAATGACTTATTTTAAATTACCGTTATTTATATGAGCAGTTTTTGTGACATCTTTTTTATTGTTATTATCTTTACCGGTCTTAGCTGTTGCTATTACTATGTTATTAACTGATCGAAATTTTAATACTAGTTTTTTTGATCCAATTGGTGGTGGTGATCCAATTTTATATCAACATCTATTT			20		40					26		64								298			28	54	514	119	488	406			29			28					381				184	45			6
ASV000926	ATTAAGTAGTATAGCAACTCATTCAGGTGGAGCTGTTGATTTTGCTATATTTAGTTTACATTTAGCAGGTTTATCTTCAATATTAGGAGCTATTAATTTTATTGTTACAATTTTAAATATGAGAGTACCAGGTTTAAAAATGTCAATGATACCATTATTTGTTTGAAGTGTATTTATAACTGCTATATTATTATTATTATCTTTACCTGTATTAGCAGCAGCTATTACAATGTTATTAACAGATCGTAATTTTAATACATCTTTTTTTGATCCTTCAGGTGGTGGAGATCCTATTTTATATCAACATTTATTT	534	50																57		231	115		9	30			48	92				52				66			56					271		27		35
ASV000861	TTTAAGTGGAGTACAAAGTCACAGTGGACCCAGCGTGGATCTAGCTATATTTGCTTTACACTTATCTGGTATAAGTAGTTTATTAGGTGCAATTAATTTTATAACTACTATACTTAATATGAGAAGCCCCGGTATACGATTACATAAATTAGCTTTATTTGGATGAGCTGTAGTTGTTACAGCTGTATTACTGTTATTATCATTACCAGTTCTTGCAGGTGCAATTACTATGGTTTTAACCGATAGAAATTTTAATACGTCATTCTTCGAAGCCGCGGGAGGTGGTGATCCCATACTGTACCAACACTTATTC			38							338											1551	48	79																		17						286
ASV000849	GTTATCAGGTATTCAAAGTCATAGTGGACCAAGTGTAGATTTAGCTATATTTGGTTTACATTTATCTGGGGTAAGTAGTTTATTAGGTGCAGTAAATTTTATAACAACTATACTAAATATGAGAAGTCCCGGAATAAGATTACATAAATTAGCATTATTTGGATGAGCAGTAATAGTTACTGCTGTTTTACTGTTATTATCTTTACCTGTTCTTGCAGGAGCTATCACTATGGTATTAACAGATAGAAATTTCAATACTTCTTTCTTTGAAGCCGCTGGAGGTGGTGATCCAATATTATATCAACATTTATTC		72	142					53	79	283			357	70			515		89			34						238	117			122	19		10						84
ASV000780	TCTTAGTACGTCATTGTTTCATTCAGGTGGTGCTGTAGATTTAGCAATTTTTAGTTTACATATTTCTGGTACTTCGTCGTTATTGGGTGCAATCAATTTTATTGTTACTTCTTTAAATATGCGTACAAAGGGTATGAGTATGCAAAATATGCCTTTATTTGTTTGAGCAATTTTAGTTACAGCAATTTTACTGCTTTTGTCATTACCAGTCTTAGCTGGAGCTATAACTATGCTGCTTACTGATCGTAATTTTAATACATCTTTTTTTAATTCGCTTGGTGGAGGTGACCCTATCTTATATCAACATTTGTTT		33	63			115					62						188	145	29	122	25	34	51	95		163	129	136	194	54	76	112				13	11		124				184	48	141		14	51
ASV000881	TTTATCTGGAATACAAAGTCATAGTGGACCTAGTGTAGATTTAGCTATTTTTGCTTTACATTTATCTGGTGTTAGTAGTTTATTAGGGGCTATTAATTTCATAACAACTATTGTTAATATGAGAACACCTGGTATTAGATTACATAAATTATCATTATTTGGATGAGCTGTTGTTATTACAGCTGTATTATTATTATTATCTTTACCTGTGTTAGCTGGAGGAATAACTATGGTATTAACAGATAGAAATTTTAATACATCATTCTTTGAAACAGCTGGAGGAGGTGATCCTATTTTATTCCAACATTTATTC					6	133															264										1690													11				6
ASV000883	ACTATCGGGAATCGAAGCTCATTCTGGTGCAGCCGTTGATCTGGCAATTTTTAGCCTTCATCTTTCTGGACTATCTTCAATTCTTGGAGCAATAAATTTTATTACTACTGTCTTGAATATGCGTTCACCTAATTATGGGATGCATCGTATTCCATTGTTTGTATGGTCTGTTCTGATTACAGCTATTTTGCTCCTTTTGTCCCTTCCAGTTTTGGCTGGTGGTATTACTATGCTTCTAACTGATCGTAATTTTAATACAACCTTCTTCGATCCAGCAGGTGGTGGAGATCCAATTTTGTATCAGCATTTGTTT	8									4	14		44	45	45		41		222	58			12	34		75	21	38		121	174								167				169	378		318
ASV000958	ATTGTCAGGAATCCAAAGTCATAGTGGACCAAGTGTAGATTTAGCAATATTTGCATTACACTTATCTGGTATAAGTAGTTTATTAGGTGCAGTAAATTTTATAACAACTATATTAAATATGAGAAGTCCCGGTATAAGATTACATAAATTAGCATTATTTGGATGAGCAGTTATCGTTACTGCTGTTTTACTATTATTATCTTTACCTGTTCTTGCAGGTGCTATTACTATGGTATTAACAGATAGAAATTTCAACACTTCTTTCTTTGAAGCCGCTGGTGGTGGTGATCCTATATTATATCAACATCTCTTC		36			48	135		19									17	307	121		341			6					139		454	17							62
ASV000768	ACTTTCAAGTATTGTTGCTCATTCTGGAGGCTCTGTTGATTTAGCTATTTTTAGTTTGCATTTAGCTGGTATTTCTTCTTTACTAGGGGCAATGAATTTTATTGTCACTATAACTTATATGCGCACTGTTAAAATGTTTGAATTACCTTTATTCGTTTGGTCTATATATATCACTTCTTTTTTACTTTTGTTATCACTACCAGTGCTCGCAGCTGCTATCACAATGTTATTAACAGATCGTAATTTTAATACCTCTTTTTATGACCCAGCTGGAGGAGGTGATCCTATATTGTATCAACATTTGTTT	40	93	11		39	28	129					15	11					76	59	85	241		20	19			323	17	65	114	163	35	11	25	34		22	64	37	25	230		36	47	22	62	81
ASV000781	ATTGTCATCTGCACATAGTCATTCAGGTGTTTCCGTAGATCTAGTAATATTGAGCTTTCATTTAGTTGGCGCTTCATCAATAGCTGCTTCAATAAATTTTATTTGCACAATATTTTTCTTTAGAAGTGAAGCAATGTTTATGAAAGATTTACCATTATTTGTATGATCAATATTAATAACATCTTTTCTATTAGTATTTGCATTACCAGTATTAGCAGCAGCAATTACTTTATTGTTTTTTGATCGTAATTTTAATACAACATTTTTTGATCCAGTAGGTGGCGGAGATGTAGTATTATATCAACATTTATTC	43	74	181	7	35	30	39				41		23	42				87		226	128	150	37	275			70	26	36		45	56	97	61	51				47	8	58		15	115	113
ASV000615	ATTATCAGCTATGGCTTCTGATGGTTCTGTTGATATAGCAATATTTAGTTTACATATAGCAGGTATTTCATCAATTTTAGGTGCTATAAATTTTATAGCAACAGTTATTAATATGAGATCACCTGGATTTAGAATGGGTTTAGTTCCTTTATTTGTTTGAGCTGTTTTAATTACAGCAGTATTATTATTATTATCCTTACCTGTATTAGCAGCTGGTATTACAATGTTATTAACTGATAGAAATTTTAATAGTTCTTTTTTCAATCCTTCAGGAGGTGGAGATCCTATTTTATATCAACATCTTTTT	174	63	196		50							62			35		511		89	226			68	58	119	61	169	96	121	110		50		59	36			135	44	33			203	113	56	173
ASV000859	TTTATCAGGAGTACAAAGTCATAGTGGACCTAGTGTAGATTTAGCTATATTTGCTTTACATTTATCAGGTGTTAGTAGTTTATTAGGTGCTATAAATTTTATAACTACTATAGTTAATATGAGAACACCTGGAATAAGATTACATAAATTAGCTTTATTTGGATGAGCTGTAGTTATTACTGCCGTATTATTATTATTATCTTTACCTGTTTTAGCTGGTGCAATCACAATGCTTTTAACAGACAGAAATTTTAATACATCATTCTTTGAAACAGCTGGAGGAGGTGATCCTATTTTATTCCAACATTTATTC			59			91	61		40	94		209	71					221	141		49							44	76	192					27					26				19
ASV000840	ATTGGCGTCTATTGAAAGTCATTCTGGTGGTTCAGTAGATTTAGCTATTTTTAGTTTACATTTAGCAGGTGCTTCTTCTATATTAGGAGCTATGAATTTTATAACGACTGTTCTCAATATGAAAACTGTAAATTTTAAAATGCATAAAATAACTTTGTTTACTTGAGCTGTTTTTATTACAGCGATATTATTATTATTATCTTTACCTGTTTTAGCAGGGGCAATTACAATGTTATTAACAGATCGTAATTTTAATACTACTTTTTTTGATCCTGCAGGTGGAGGTGATCCTATTTTGTATCAGCATTTGTTT		213	58		16	22	16	21	73	75	78	54	83						111	35	59	8	21	93			138	7	27	36	37	246	17	92	66	31	4		132	20	25	173	104		71
ASV000914	ATTAAGTAGTATAATTGCCCATTCAGGACCATCAGTAGACTTAGCAATTTTTAGTTTACATATTGCAGGTATATCATCATTATTAGGTGCTATTAATTTTATAACGACTATTTATAATATGCGTATAATTGGATTAACATTTCATAAATTACCATTATTTGTATGATCTGTATTAATTACAGCTATTTTATTATTATTATCATTACCAGTGTTAGCAGGAGCATTAACTATGTTAATTACTGATAGAAATTTTAATACAACTTTTTTTGAACCTACCGGTGGAGGTGATCCGATATTATATCAACATCTTTTT	19	48	67			27		81						26			11	94	155			27	15	77	38	144	100	46	55	26	112	95			18			220	30				235	208	46	15		52
ASV001009	ATTAGCAAGAAATATAGCTCATGCCGGCCCATCTGTAGATCTAGCAATTTTCTCCCTTCATTTAGCAGGAGCATCCTCCATTTTAGGTGCAGTAAACTTTATCTCAACAGTAATTAACATACGATGACAAGGACTTCAATTAGAACGCATTCCCTTATTTGTATGAGCAGTTACTATTACTGTAGTACTTCTTCTCCTCTCACTTCCAGTTCTAGCCGGTGCCATTACTATATTATTGACAGATCGAAACTTAAATACCTCTTTCTTTGATCCAGCAGGAGGAGGTGATCCAATTTTATATCAACATTTATTT																												1856
ASV000907	ATTATCAGGAATACAAAGTCATAGTGGACCTAGTGTAGATTTAGCTATATTTGCTTTACACTTGTCAGGGGTTAGTAGTTTATTAGGGGCTATTAATTTCATAACTACTATAGTTAATATGAGAACTCCTGGTATAAGATTACACAAATTAGCTTTATTTGGATGAGCTGTAGTTATTACAGCAGTGTTATTATTATTATCTTTACCTGTGTTAGCCGGAGGTATAACAATGGTATTAACAGATAGAAATTTTAATACATCATTCTTTGAAACAGCTGGTGGAGGTGATCCTATTTTATTCCAACATTTATTC						10							327	183				741	504					42							19
ASV000841	ATTAAGTGGTATTCAAGCACATTCAGGTCCCGCAGTTGATTTAGCAATTTTTAGTTTACATTTAGCTGGTGCTTCATCGATTGCTGGTGCAATAAATTTTATTGTTACAATTATTAATATGCGTGCTCGTGGTATGACAATGGTTCGTTTACCATTATTTTGTTGATCAGTTTTAGTTACAGCATTTTTATTATTATTATCATTACCAGTTCTTGCTGGTGCTATAACAATGCTATTAACTGATCGAAATTTTAATACAAGTTTTTTTAATCCAGTAGGTGGTGGTGATCCAGTTCTTTATCAACATTTATTT		84	21						70		122											6								32		529	192	73	6						1011	90			195		20
ASV000938	ATTATCAGGTATACAAAGTCATAGTGGGCCAAGTGTAGACTTAGCTATATTTGGTTTACACTTATCTGGTCTTAGTTCTTTATTAGGAGCTATGAACTTTATAACTACTCTATTAAATATTAGATGTCCAGGAACAAATTTACATAAGGTTTCATTATTTGGATGAGCTGTATTAGTGACAGCTGTATTACTATTATTATCTTTACCGGTATTAGCAGGTGCAATTACAATGTTATTAACAGATAGAAATTTTAATACTTCATTTTTCGAAGTAGCAGGAGGAGGAGATCCTATATTATTTCAACATTTATTT		53			33				133		49	69	80			29				33		125	12				130		348	36		17	234	171			103				131	99	52		43		29
ASV000755	TTTAAGTGGAATATTAGCTCATTCAAGTGCTGCTGTAGATTTTGCTATTTTTAGTTTACATTTAGCAGGTATATCATCAATATTAGGTGCTATAAATTTTATGGTTACTATATTAAATATGAGAGTACCTGGTTTGAAAATGTCAATGGTACCTTTATTTGTTTGAAGTGTTTTTATTACTGCTGTATTATTATTATTAGCATTACCAGTATTAGCAGCAGCAATTACAATGTTATTAACAGATAGGAATTTTAATACATCGTTTTTTGATCCATCTGGTGGAGGTGATCCTATCTTATATCAACATTTATTT		84							172				387		19	1560				104		231								25												85			191		14
ASV001043	ATTAAGTGGACCGATTGCGCACGCAGGACCGTCTGTAGATTTTGCAATTTTTAGTTTACATATTGCAGGTGCTTCTTCTATTATGGGTGCTATTAATTTTATTACAACTATTATGAATATGAGACACCCAGGTTGTAATTTTCATAATATGAACTTATTTGTATGGTCTGTGTTTATTACAGCCATTTTATTATTATTATCATTACCAGTTTTAGCTGGAGCTATTACTATGTTATTAACAGACAGAAATTTAAACACTTCTTTCTTTGATGCTACAGGTGGTGGTGATCCAGTTTTATACCAACATTTATTT	70	65	155	54														81		189	81	174	35	57	14		9		41		76				62			104	67	16	81					40		9
ASV000791	ATTATCTTCAGGTGAATTTCATGCGGGTGCTTCCGTGATATGGCTATTTTTAGCTTACATTTAGCAGGTGTGGCTTCTTTATTAGGTGCAATTAATTTTATAGTAACCATATTAATATGCGTGTTCCTGGTATGCATATGAACATATACCTTTATTCGTTTGATCAGTACTATTACTGCAGTATTATTATTATTATCGTTACCTGTTTTAGCTGCAGGTATTACAATGTATTGACCGATCGAAATTTTAATACATCATTTTTCGATCCTTCTGGTGGAGGCGATCCTATTTATACCAACATTTATTC	75																		52	30			11		188	42					148							107						223		239		236
ASV000993	ATTATCAGGTATACAATCTCATAGTGGACCTAGTGTAGATTTAGCTATATTTGGATTACATTTAAGTGGTATAAGTAGTATGTTAGGTGCTATGAATTTTATAACAACTATATTAAATATGAGAAGTCCAGGTATACGTATGCACAAATTAGCTTTATTTGGATGAGCTGTTATTATTACAGCTGTATTATTATTATTAACATTACCTGTATTAGCAGGTGGTATAACTATGGTATTAACAGATAGAAACTTTAATACATCATTCTTTGAAGTAGCTGGTGGAGGTGATCCTATATTATTCCAACATTTATTC			54								603											364	164												7		23			7	137	287					235
ASV000879	TTTGTCTTCTATTCAAGCACATTCTGGAGCCTCTGTTGATTTAGCAATCTTTAGTTTACATTTGTCTGGAGCAGCTTCTATTTTAGGAGCTATTAATTTTATTGTTACAATTTTCAATATGAGAGCCCCAGGAATGTTTATGCATAAATTACCATTATTTGTTTGATCAGTACTAGTGACAGCGTTTCTTTTACTACTTTCTTTACCAGTATTTGCTGGAGCAATTACAATGTTATTAACAGATAGAAATTTTAATACAAGTTTTTATGATCCTATTGGAGGAGGAGATCCGATATTATATCAGCATCTTTTT		29			24				30		56	11	80			655													445				68	212	18						24	224			275		189
ASV000965	ATTATCAGGAATACAAAGTCATAGTGGTCCTAGTGTAGATTTAGCTATCTTTGGACTACATTTATCAGGTGTAAGTAGTTTATTAGGAGCTATGAATTTCATTACTACAATATTAAACATGAGAAGTCCAGGTATAAGACTACACAAATTGTCTTTATTTGGTTGATCAGTGCTAGTAACAGCAGTATTGCTGTTATTATCATTACCTGTACTTGCTGGAGCAATAACAATGGTATTAACAGATAGAAATTTTAATACATCCTTCTTTGAAACAGCTGGAGGTGGTGATCCTATATTATACCAACATCTTTTC											152											1661																			89	94						4
ASV001057	ATTATCAGGTATACAAAGTCACAGTGGACCTAGTGTTGATTTAGCTATATTTGGATTACATTTATCAGGAGTAAGTAGTTTATTAGGAGCTATGAACTTTATTACTACTATACTAAATATGAGAAGTCCAGGAATACGGTTACATAAACTAGCCTTATTCGGTTGAGCAGTTATTGTTACAGCTGTATTATTATTATTATCATTACCAGTTTTAGCAGGAGGAATTACTATGGTATTAACAGATAGAAATTTTAATACTTCCTTTTTCGAAGTTGCAGGAGGAGGTGATCCTATATTATACCAACATCTTTTC																																	153	997								597
ASV000960	TTTAAGTGGAGTACAAAGTCACAGCGGCCCTAGCGTTGACTTAGCTATATTTGCTCTACACTTATCCGGTATCAGTTCACTTTTAGGAGCTATGAATTTCATAACTACTATATTAAATCTGAGAAGCCCAGGAGTGAATCTACATAAATTAGCACTATTTGGATGAGCAGTTGTAGTAACTGCGGTTTTATTATTACTATCTTTACCAGTATTGGCCGGTGCAATTACTATGGTACTGACAGATAGAAATTTTAATACATCATTCTTTGATGGTGCTGGTGGTGGAGACCCTATTTTATACCAGCATCTTTTT	64	192	34									560	7									143	20		22					4					321		11	464			29	54		28		71	4
ASV000903	TTTAAGTGGAGTACAAAGTCATAGTGGACCTAGTGTTGATCTAGCTATCTTTGCCTTACACTTATCAGGTATAAGTAGTTTATTAGGTGCAATAAATTTTATTACTACTATACTTAATATGAGAAGTCCAGGTATAAAACTACACAAATTGGCTTTATTTGGATGAGCTGTAGTAGTTACAGCGGTATTATTATTACTATCATTACCTGTACTTGCCGGTGCAATCACTATGGTTTTAACTGATAGAAATTTTAACACATCATTTTTTGAAGCTGCAGGTGGTGGTGATCCAATACTTTACCAACATCTTTTC																		2265
ASV000779	ATTAAGAAGAACAATTGGACACCCCTCATCAGCCGTTGATTTAGTTATTTTTAGTCTTCATTTGGCAGGTGTTAGATCTATTCTTGGTGGGATTAATTTTATTTGTACATTCAGAAATGGACGTTCCTATGCCGTTTCGTTAGCTGGGGCATCCTTGTTTGTTTGAAGGGTTGTAGTTACAAGATTTCTTCTTGTTCTTTCCTTACCAGTCCTTGCTGGGGGGATTACAATGCTTCTCCTAGATCGTAATTTTAATACAGCATTTTTTGACCCAAGAGGAGGTGGTGATCCAATTTTGTTTCAACACTTGTTT	208	34		9		19		4			53	22	19		16			91	12	50	84			9	34	59	86	9	69	118	165	35	73	20				493	47	35			300	117	90	59		47
ASV000868	GTTGTCTTCAGGTGAATTTCATGCAGGTGCTTCAGTGATCTTGCGATTTTTAGTTTACATTTAGCAGGTATAGCTTCTATATTAGTGCTATAAACTTTATAGTTACTGTTATAAATATCAGAGTTCCTGGCAGCATATGAATTATATTCCATTGTTTGTATGATCAGTACTATTACAGCTATTTTATTATTATTATCATTACCGGTATTAGCTGCTGGTATTACTATGCACTAACTGATCGTAATTTCAATACTTCATTTTTCGATCCTTCGGGCGGTGGTGATCCAATTCTTTATCAACATCTTTTC	114	7	55	53							31							11		167	88	27	153	65			20	130		213	62	149		4	251	59			16	60			46	25	36
ASV000905	ATTAAGTAATATTATTGCCCATTCAGGAGCATCTGTTGATTTTGCAATTTTTAGTTTACATTTAGCCGGTGCGTCATCTTTACTTGGTGCAATTAATTTTATCGTTACTATTATTAATATAAGATGTCGTGGAATATACATAACGAGACTACCATTATTTGTTTGATCAGTTTTTATTACTGCATTTTTATTATTATTATCTTTGCCTGTTTTAGCTGGTGCTATTACAATACTTTTATTAGATCGAAATTTAAATACAAATTTTTTTAATCCAGCTGGCGGTGGTGATCCCGTTTTATATCAACATTTATTT		108	120				125	46	30		126	58	165	29	8				54	64	121		21	77			298		17	30	207	83							75	31	13		102		134
ASV001070	TTTAGCAAGTATAGAAAGTCATTCTGGTGGGTCTGTAGATTTAGCGATTTTTAGTTTACATTTAGCAGGTGCTTCTTCAATTTTAGGAGCTATTAATTTTATTACTACAATAATAAATATGAGAGCTCCTAGTTTAAAAATGCATTGAATACCATTATTTGTTTGAGCTATATTTATTACAGCATTTTTATTATTATTATCTTTACCAGTATTAGCAGGGGCTATTACAATGTTATTAACAGATAGAAATTTTAATACAACTTTTTTTGATCCGGCTGGTGGTGGTGATCCAATTTTATATCAACATTTATTT	41		78				18	23			26							16		69	34		24	104	84	23	19	73		49	54	107	30	27	37	40							95		31	14
ASV000854	ATTATCAAGCTATTTTGGACATAGAGGATCAGCAGTTGATTTAACAATTTTTTCACTCCATATGGCAGGAATTTCTTCAATTTTAGGAGCTGTTAATTTTATTTCAACAATTTTTAATATACGAACCCCATCAATATTTTTAGAAAATATACCATTATTTGTTTGATCTGTATTAATCACTGCTATTTTATTGCTACTTTCCTTACCTGTATTAGCAGGAGCTATTACTATATTGTTATTAGATCGAAATTTTAATACATCTTTTTTTGACCCTAGTGGAGGGGGAGACCCTATTTTATACCAACATTTATTT											95					212						1642	98					29						242		79							28
ASV000864	ATTAGCTGGAATTGAAGCACACCCAAGCGCATCAATTGATTTTGCAATTTTTAGTTTACACATTGCCGGAGCTTCGTCCATTGCTGGAGCAATAAATTTTATAGGAACTATTTGAAATATGCGGGCACGGGGTATGAAAATGAGTTTATTACCCTTATTTGCTTGATCTGTTTTAATAACTGCTATTCTTTTATTACTTTCATTACCAGTTTTAGCTGGCGGGATTACAATGCTTTTAACAGACCGAAATTTAAATACTTCATTTTTTTTACCTCGTGGGGGTGGAGATCCTATTTTATATCAACACCTATTT	129	32										48	40	63					41	33	16			150	71	120	21		20	116	52			5		40			63				138	171	61	205		208
ASV000892	TTTAAGTGGACCTATTGCGCATGCAGGTCCTTCTGTTGATTTTGCTATTTTTAGTTTACATATTGCAGGAGCTTCGTCTATTATGGGAGCTATTAATTTTATTACAACTATTATTAATATACGTCACCCTGGTTGCGAATTTAACAATATATCGTTATTTGTATGAAGTGTGTTTATTACCGCTATTTTATTATTATTATCACTTCCTGTTTTAGCGGGAGCTATTACAATGTTGTTAACTGATCGTAATTTTAATACTTCTTTTTTTGATGCAACAGGAGGAGGCGATCCTGTTTTATATCAACATTTATTT	66	95	248			63	4	75		45		23	100	89					83	103	95	41	47	55		16	86	56	41	198	33	95		37		34			50		28		9	31		17
ASV000880	TTTATCTGCAATACAAAGCCATAGCGGACCTAGTGTTGATCTAGCTATTTTTGCTTTACATTTAGCAGGTATTAGTAGTTTATTAGGAGCTATTAATTTTATAACAACTATTGTGAATATGAGAACACCTGGTATAAGATTACATAAATTAACTTTATTTGGATGATCTGTAGTTATTACAGCTGTATTATTATTATTATCTTTACCTGTTTTAGCTGGTGCTATAACAATGGTTTTAACGGATAGAAACTTTAATACTTCATTCTTTGAACCCGCAGGTGGGGGTGACCCTATATTATTTCAACATTTGTTT				116		28							287	112			59	1075	10	10	83	133		40					84		16	69					12			61	39						32
ASV000788	TTAAGATGTGAGGGACAAATAACGTTGGCTACAGATATTATTCTGTTTAGCCTCCATTTCTCAGGGGTAAGCTCAATTTCCAGGAGCTTAAATTTTATGACCACCGGCATCGAGAGCCGGAAAGGAGGGATTGATTGGTCTCTTATCGGTCTTTTTGGTTGGTGTATAATAGTAACGGTTTTTTTGCTTATTTTAAGTATTCCTGTATTAGCCTGCGGGGTTACCATAAATTTGTTTGACCGAAATGTCAACAGAGGGTTTTTTAAACCTCAGTTAGGAGGAAATGTGCTGATGTTTCAGCATTTGTTT	75		127	386	53	22	7	633	217								14				67			54						7	132	524			27					50			7		40
ASV000839	TCTAAGAACTTTGGGTCATGTTGGGAATAGTGTGGATTTGTCAATTTTCAGTCTTCATTGTGCTGGGGTGAGTTCCATCTTGGGGGCTATTAATTTTATATGTACTGTTAAAAATTTACGGAGAATGGCTGTTTCTTTAGAACACATAAGTCTTTTTATTTGATCTGTTCTTGTAACGGTTTTTTTATTATTACTCTCTCTTCCTGTTTTGGCTGGGGCCATCACTATACTTTTAACCGATCGAAATTTAAATACTTGTTTTTTTGATCCTTCTTCAGGGGGTAACCCTTTGATTTATCAACATTTGTTT										1381									604												7																	40
ASV000935	TTTATCAGGATTACAAAGTCATAGTGGACCTAGTGTAGATTTAGCTATATTTGCTTTACATTTATCAGGTATAAGTAGTTTATTAGGAGCTGTAAATTTTATAACTACAGTTATAAACATGAGAACACCGGGAATAAGATTACATAAATTAGCTTTATTCGGTTGAGCGGTAGTTATAACAGCTGTATTATTATTATTATCTTTACCTGTGTTAGCTGGTGGAATAACAATGTTATTAACTGATAGAAATTTTAATACATCTTTCTTTGAAACAGCTGGTGGAGGTGATCCTCTATTATTCCAACACTTATTC					503	102																				45					473												518
ASV001065	ACTATCTTCAAACATTGCCCACGCAGGCCCATCAGTAGACTTGGCCATTTTCTCATTACACTTAGCCGGAGCCTCATCAATTTTAGGAGCTATTAACTTTATTACCACTGTAATCAATATACGATGACAAGGTATACAATTAGAACGCATTCCTCTATTTGTATGAGCTGTAACAATTACAGTAATTCTTCTCTTACTATCTCTACCAGTCTTAGCTGGAGCAATTACAATACTATTAACTGATCGAAATTTAAATACTTCGTTTTTTGATCCAGCCGGAGGAGGTGATCCAATCTTATATCAACACTTATTC			280										214								141						233				15	172		205	20	7						343
ASV000939	ATTAAGTGGTATCGATGCCCACTCCGGACCGTCTGTGGATTTAGCTATCTTTAGTTTACATTTATCTGGTGCAAGTTCGATTTTAGGAGCAATCAATTTTATAGTTACTATTATAAACATGCGTGCTGTCAATTTAACATTTTATAGGTTACCTTTATTTGTATGATCTGTGTTTGTAACGGCATTTTTATTACTATTATCCTTACCTGTTTTAGCTGGCGCAATAACTATGTTATTATTTGATCGTAATATAGGAACAACTTTCTTTAATCCTATAGGCGGAGGGGACCCAGTTCTATACCAACATTTATTT	155	72	38			103	19	43			16	50	124	108	45		33		187				15	79				83	28		48	28				5	17		101	12			115			58		57
ASV000999	GTTAGCCTCCAATCTAGCTCATGCTGGGGCTTCTGTCGATCTATCAATTTTTAGTCTCCATTTAGCTGGGGCCTCTTCAATCCTTGGTGCCATTAACTTCATTACCACAGTAATTAATATACGAACCCCAGGAATAACTTGAGACCAAACACCCCTATTTGTTTGGTCTGTGTTTATTACTGCTGTCCTTCTTCTATTAGCCCTACCAGTGTTAGCAGGAGCCATTACTATGCTCCTTACTGACCGTAATATTAATACATCATTCTTTGACCCAGCAGGAGGTGGTGACCCAATTCTCTACCAACACTTATTC						418		96	1278			88														37
ASV000744	TTTATCTGCTTTTGAAGGGGATGGTGTAGATTTAGCTATTTTCAGTTTACATTTAGCTGGAGCAGCTTCTCTTTTAGGTGCTATTAATTTTATTACAACAATATTTAATATGAGAGTTGCTGGAATGAGTATGCATAAACTTCCTTTGTTAGTTTGGTCAATGTTGGTAACTGCTTTTTTATTAGTTTTTTCATTGCCAGTTTTGGCAGCTGCAATTACAATGTTATTAACTGATAGAAATTTTAATACAACATTTTATTCTCCAGCTGGTGGAGGTGATCCAGTTTTATATCAACATTTGTTT									32			22	383	14	228				11										79		602		85	112						1430
ASV000826	ATTATCAGGAATTCAAGCACATTCAGGTGGATCTGTTGATTTAGCTATTTTTAGTTTACATTTAACAGGTGTATCTTCATTATTAGGAGCTATTAATTTTATTACTACAGTTTTAAATATGAGAACTAATGGTATGAGTTTACATAAATTATCATTATTTGTATGAAGTGTATTTGTAACTGCTATTTTATTATTATTAGCTTTACCTGTATTAGCTGGTGGTATAACAATGTTATTAACAGATAGAAACTTTAATACTAGTTTCTATGATCCAGCAGGAGGTGGAGATCCTATATTATTCCAACATCTTTTC		1543
ASV000948	ACTAAGTTCCATAGTAGCCCATTCTGGCGGTTCTGTAGACTTAGCTATCTTTAGTTTACATTTAGCTGGTATCTCCTCTTTATTAGGTGCAATAAATTTTATAACTACCATATTTAATATGAGAGTCCCTGGTTTATCGATGCACAAATTACCACTATTCGTATGGTCCGTTTTAATTACAGCATTTTTACTTCTTTTTTCTCTTCCTGTTTTGGCTGGTGCTATAACTATGCTTTTGACTGATAGAAATTTTAATACTTCATTTTTCGATCCTTCCGGTGGTGGCGATCCTATATTATACCAACATCTGTTT	6	416	26	9		24	127	24		5	41	16	13	24			23			14		15							56	128					114	48	53		10		59	33	5		16		505
ASV000910	TTTATCTGGTTTACAGAGTCATAGTGGACCTAGTGTAGATTTAGCTATATTTGCTTTACATTTATCAGGTATTAGTAGTCTACTTGGAGCTATGAACTTTATTACAACAATATTAAATATGAGATCACCTGGAATAAGATTACATAAACTAGCTTTATTTGGGTGAGCCGTAGTAGTTACAGCTGTATTATTACTATTATCATTACCTGTTTTAGCCGGAGGAATAACTATGGTATTAACAGATAGAAATTTTAATACATCTTTTTTTGAAGTAGCTGGTGGAGGTGATCCAATATTATACCAACATCTTTTC	40	198			63				10		84									62		107			49		257			185			172	108		109					21	39	505	79				26
ASV000662	TTTATCGGGAGTACAAAGTCACAGTGGACCAAGTGTAGATCTAGCCATATTTGCTTTACATTTATCTGGTATAAGCTCTCTTTTAGGGGCTGTAAATTTCATTACCACTATTTTAAATATGAGAAGCCCGGGTATTAAACTACACAAGTTAGCTTTATTTGGTTGAGCTGTAATTGTAACAGCTGTATTATTATTATTATCATTACCTGTCTTAGCCGGTGCAATAACTATGGTATTAACAGATAGAAATTTTAATACATCATTCTTTGAAGCAGCTGGTGGTGGTGATCCTATACTTTACCAACATCTTTTC		30				11		1649		9			12	62	14			41	125		43			87						28		30			150				43	19	421			38	8		135
ASV000975	TTTAAGTGGAGTACAAAGTCACAGTGGACCTAGTGTTGATTTAGCCATATTTGCTTTACATTTATCAGGTGTAAGTAGTTTATTAGGAGCAATTAATTTTATAACTACTATACTTAATATGAGAAGTCCTGGTATAAGACTACATAAATTAGCTTTATTTGGATGAGCTGTAGTAGTTACAGCAGTATTATTATTATTATCACTACCAGTATTAGCCGGTGCAATAACTATGGTACTTACAGATAGAAATTTTAATACATCATTCTTTGAAGCTGCAGGAGGTGGTGATCCTATTCTTTATCAACATTTATTC											47						18					1501																			127	319
ASV000808	ACTTGCAGCACTACAAAGCCATTCAGGACCGTCTGTAGATATGGCTATTTTTAGTCTACATTTAGCGGGAGCTTCTTCTTTATTAAGTTCTATGAATTTTATTGTTACTATAACAAACATGCGCGCTTTTCCAATGTTTACATTACCGCTTTTTGTTTGGGCTGTTTATGTTACTTCTTTTTTATTACTACTTTCTCTTCCTGTTTTAGCTGCGGCAATTACAATGCTTCTTACAGATCGAAATTTTAATACTTCGTTTTATGATCCAGCTGGGGGAGGTGATCCTATTTTGTATCAGCATCTTTTT	47	134	18	70	74	25	43	86		133		22	28	45	62		50		133	21	236			36			24	20	8	48	146	57			14		11	127	80	34	4		14	21				19
ASV000845	TTTAAGTAGTATAGTCGCACATTCTGGCGGTGCTGTTGATTTGGCTATTTTTAGTTTACATTTAGCAGGAATTTCATCATTATTAGGTGCTATGAATTTTATAACAACTATTTTTAATATGAGAGTTCCAGGTTTAACAATGTATACTATACCTTTGTTTGTTTGAGCTGTTTTGATTACAGCATTTTTATTATTATTATCATTACCTGTTTTAGCTGGTGGAATCACCATGCTTTTAACAGATCGTAATTTTAATACATCATTTTTTGATCCAGCTGGTGGTGGTGATCCAATTTTGTATCAACATCTGTTT										60									73							222	218				34					40		291					616		68			89
ASV000734	TTTATCATCGGTGAATTTCATGCAGGTGCCGCGTTGATATGGCTATTTTTAGTTTACATCTAGCGGTATAGCTTCTATACTAGGTGCAATTAACTTTATTGTCACAATATTAATATGCGTGTTCCGGGTATGCATATGAATTATATTCCATTATTGTTTGATCAGTACTTATAACGGCTGTTCTTTTACTTTATCTTTACCTGTTCTGGCTGCAGGTATTACGATGTATTGACAGATCGAAATTTTAACACTTCATTCTTGATCCATCAGGAGGTGGTGATCCTATATGTTTCAGCATCTTTTC			92				126												50	185				230	73	323	72	241				60		36	41	73			492				28	231		102
ASV000843	ACTATCTGGTATACAAAGTCATAGTGGACCTAGCGTAGATTTAGCAATTTTTGCTTTACATTTAGCAGGTATAAGTAGTTTATTAGGTGCTATAAATTTTATAACAACTATTGTAAATATGAGAGCCCCCGGTATTAAATTACACGGTTTAACTTTATTCGGGTGAGCTGTAGTAATCACAGCTGTATTATTATTATTATCTTTACCTGTATTAGCGGGTGGAATAACAATGGTATTAACAGATAGAAATTTTAATACATCATTCTTTGAAACAGCTGGTGGTGGTGATCCTATCTTATTCCAACATTTATTT		63	227	4													69	107	299		56	651						23				192												51
ASV000981	ATTATCTTCTATAGAAAGTCATTCAGGAGGTTCTGTTGATCTGGCAATATTTAGTTTACATTTAGCTGGTGCTTCATCGATTTTAGGTGCAATGAATTTTATAACCACGGTTATAAATATGAGATCTCCTTTTTTAAAAATGCATAGAATACCTTTATTTGTTTGAGCTGTATTTATTACTGCTATTTTACTATTATTGTCTTTACCTGTTTTAGCTGGTGCAATAACAATGTTATTAACTGATAGAAATTTTAATACAACGTTCTTTGATCCCGCAGGAGGTGGAGATCCTATTTTATATCAACATTTATTT			60		63			146					58				50			74		24	9	48	101	71	96								122	67		232							71			121
ASV000823	TTTAAGCGGAATTTTAGCACATTCAGGTGGAGCTGTTGATTTTGCAATTTTTAGTTTACATTTAGCAGGGTTATCTTCAATTTTAGGAGCAATTAATTTTATGGTAACAATTTTAAATATGAGAGTTCCAGGTATGAAAATGTCTATGATACCTTTATTTGTATGAAGTGTTTTTATTACTGCTGTTTTATTATTATTAGCTTTACCAGTTTTAGCAGCAGCTATTACTATGTTATTAACAGATAGGAATTTTAATACTTCATTTTTTGATCCATCAGGAGGAGGTGATCCTATATTATATCAACATCTTTTT		5	216			145																		230					26	843	135														59
ASV001079	ATTAGCGGCAGGTGTAGCTCACGCCGGAGCCTCCGTGGATTTATCTATTTTTAGACTTCATCTGGCGGGCGCCAGATCTATCTTGGGGGCCGTAAATTTCATTACTACAATTATTAATATACGAACCCCAGGCCTATCTTGAGATCAAACTCCACTTTTTGTGTGATCCGTTTTTCTAACCGCTATCTTACTTTTATTATCCCTACCAGTGCTAGCCGGTGCTATTACCATACTTCTTACCGACCGAAACCTAAATACTTCATTTTTTGACCCTGCTGGAGGAGGAGACCCCATTCTTTATCAACATTTATTT		174	118		39																			131					41										171									20
ASV000815	TTTAGCGGGAGTACAAAGTCACAGTGGACCAAGTGTTGATTTGGCAATATTTGCTTTACATTTATCAGGTATAAGTAGTTTATTAGGGGCAATCAATTTTATAACTACTATACTGAACATGAGAAGCCCGGGAATAAAATTACACAAATTAGCTTTATTTGGATGAGCTGTAGTTGTTACAGCGGTATTATTATTATTATCTTTACCAGTGCTAGCCGGTGCAATTACTATGGTACTTACAGATCGTAATTTTAATACATCATTCTTTGAAGCAGCAGGAGGAGGAGATCCTATACTGTATCAACATCTTTTC	90	384	6	9			23								75		63	295	77		450				21	9		8			66							56			26		49	26		14
ASV000956	ATTATCAGGAATACAAAGTCACAGTGGACCTAGTGTTGATTTAGCTATATTTGGTTTACATCTATCAGGTGTAAGTAGTTTATTGGGTGCAGTAAACTTTATTACTACTATATTAAATATGAGAAGTCCTGGAATAAGATTACATAAATTAGCTTTATTTGGTTGAGCTGTTTTAGTTACAGCAGTTCTTCTTTTATTATCTTTACCAGTATTAGCTGGAGGAATTACTATGGTGTTAACAGATAGAAATTTCAATACTTCATTTTTTGAAACAGCTGGTGGAGGTGATCCTATATTATACCAACATCTTTTC		381							15												84	130	266							233		12	330				421					89			15
ASV000835	TTTAAGAAGATTTATTGGGCACTCGAACAATACTGTTGATTTAGTTATTTTTAGTTTACATTTGGCTGGGGTAAGATCAATTGCAGGGTCTATTAATTTCCTTTGTACTATGAATAACCTAAAAAGGCCATCTTTGACTTGATTTAATATGCCCTTATTTTTGGTCAGAGTTTGAGTGACGGCCTTTTTATTGGTTTTAAGACTGCCAGTTTTAGCGGGCGGGATTACCATGTTGCTGTTTGACCGAAATCTGAACACCTCTTTTTTTGACCCTCTGGGGGGCGGAGATCCGATTTTATTTCAACACCTCTTT			58																594	542																			713
ASV001174	TCTAAGTGGAGTGCAAAGTCACAGTGGACCAAGTGTAGATTTAGCCATATTTGCTTTACATTTATCTGGTATAAGTAGTTTATTAGGTGCAATAAACTTTATTACTACTATATTAAATATGAGAAGTCCGGGTATAAGATTACATAAATTAGCTTTATTTGGATGAGCTGTAATTGTTACAGCTGTATTATTATTATTATCATTACCTGTGCTTGCAGGTGCTATTACTATGGTATTAACTGATAGGAATTTTAATACATCATTCTTTGAAGCAGCAGGTGGTGGTGATCCTATTTTATATCAACATTTATTC					79				61		124	81				147														66	142			193							22	330	201				34
ASV000943	ATTATCTGGTATAACAGCACATTCTGGTGGAGCTGTAGATTTTGCTATTTTTAGTTTACACTTAGCGGGTCTTTCTTCATTATTAGGTGCTATAAATTTTATTGTAACTATTTTAAATATGCGCGTTCCAGGACTAAGAATGCGTATGATTCCTCTATTTGTTTGATCTGTTTTTATTACAGCTTTTTTATTGCTTTTATCTTTACCTGTTTTGGCAGCAGGCATAACAATGTTGCTTACAGATAGAAATTTTAATACTTCTTTTTTTGATCCTGCAGGAGGTGGTGATGCTATATTATATCAACATTTATTT						26		29				113	26	58	83		73		86	91	112		61				72		168	69	138	90				78							122	39	137	71
ASV001014	ATTAAGTAGCATTGTAGCGCATTCAGGACCTTCTGTAGATTTAGCTATTTTTAGTTTACATATTGCTGGTATTTCTTCATTATTAGGTGCTATTAATTTTATAACTACTATTTATAATATGAGAATAAATGGTTTAACATTTCATAAATTACCTTTATTTGTATGATCTGTTTTAATTACAGCTATTTTATTATTATTATCATTACCTGTTTTAGCTGGTGCATTAACAATGTTAATTACTGATAGAAATTTTAATACTACATTTTTTGAACCTACTGGAGGAGGTGATCCAATATTATATCAACATTTATTT	70			118						188					75					59	43			30		56	24	50		14	51									37				25		46		136
ASV001188	ACTTAGTGGAATTGAAGCTCACTCCGGACCAGCAGTTGACTTCGGTATCTTCAGTCTCCACCTTGCCGGTATGTCCTCCATCCTTGGTGCGATTAACTTCATCGTTACCATCTTTAACATGCGCGCACTTGGTATGACCCTCCATACCATGCCCCTGTTCGTATGATCCGTTCTAATTACCGCCTTTCTACTGCTGCTTTCACTTCCAGTACTGGCGGGAGCAATTACCATGCTACTTATGGATCGTAACTTCAAAACTGTCTTCTTTAATCCCATTGGAGGCGGAGATCCTGTTCTATACCAACACCTGTTC			154			150	37		166		106		14	7			9		13		22	48	19				37		144	30	9	210		75		14						60	9		44
ASV000966	TTTAGCCAGAAATATAGCTCATGCCGGACCATCCGTTGATCTAGCTATTTTTTCGCTTCATTTAGCTGGTGCTTCATCAATTTTAGGAGCAGTAAACTTTATTTCTACTGTCATTAATATACGTTGACAAGGTCTACAATTAGAACGAATCCCTTTATTTGTATGAGCAGTAACAATTACTGTAGTTCTTCTACTACTATCTCTACCAGTTCTAGCAGGAGCTATTACCATACTACTTACAGATCGTAATCTAAATACCTCCTTCTTTGACCCAGCTGGTGGAGGTGATCCTATTCTATACCAACACCTATTC																																				2061
ASV000893	TTTGAGTAATTCTGTTTATCATTTTGGTGGTTCTGTTGATTTAGCTATTTTTAGGTTGCATGTAGCAGGTGTTTCTTCAATTCTTGGAGGTATTAATTTTATTACTACTTGTTTAAAAGGTAAAATTAGGTATGTTCTGAGGCTTGAATTTTTAAATTTATTTGTTTGAGCTATAATTGTTACTAGATTCCTTCTAGTTTTAAGTCTTCCTGTGTTAGCCGGAGGAATTACTATGTTGTTATTGGATCGTAATTTTGGTTCTTCATTCTTTGATCCTAGAGGTGGTGGTAATCCTATTTTATACCAACATTTATTT																															2357
ASV000850	ATTAGCATCTCTTCAAGCGCATTCTGGGTCATCTGTAGATTTAGCTATTTTTAGTTTACATATCGCAGGGGCAGCTTCAATTATGGGGGCGATTAATTTTATTGTTACTATTTTCAACATGAGAGCTCCTGGAATGTTTATGCATAAATTACCCTTATTTGCATGATCTGTATTAATTACAGCATTTCTTTTATTAATTTCATTACCTGTATTTGCTGGAGCAATTACCATGTTATTAACTGATCGTAATTTTAACACCAGCTTTTATGATCCAGCTGGAGGAGGAGATCCAGTATTATATCAACATTTATTT	125	65	103		11						50	21	95	8		107	97			20	18	39	12	132			98	35	53		3	460	39	74	44		36		80		169	62	316		38		15
ASV000862	ATTAGCTGGTATTCAGTCACATTCAGGTGGTTCAGTTGATTTAGCTATTTTCTCTCTGCATTTAAGCGGGGTTTCTTCACTATTGGGTGCTATGAATTTTATTAGTACAGTTCTTAACATGAGAGCTGGGGGTCTAAGCTTACATAAAATCAGTTTATTCTCTTGAGCTATTTTCGTAACGGCTATTTTACTATTACTTTCTTTACCTGTTTTAGCGGGTGCAATCACTATGCTACTTTGTGATAGAAATTTTAATACTAGTTTTTACGACCCTGCTGGAGGTGGTGATCCTGTTCTGTACCAACATTTGTTC									30																											190	233									2009
ASV000942	TTTATCGGGAATACTTGCGCATACAGGAGGCGCCGTTGATTTTGCTATTTTTAGTTTACATTTAGCCGGACTTTCTTCAATTTTAGGTGCTATTAATTTTATTGCTACTATTATTAATATGCGTGTTCCTGGTTATAAAATGAGAATGATTCCTTTATTTGTTTGATCTATTTTTATAACGGCATTTTTATTATTGTTATCTTTACCGGTTTTAGCCGCTGGTATTACTATGTTGTTAACTGATAGAAATTTTAATACATCTTTTTTTGATCCATCTGGTGGTGGTGATGTTATTTTATTTCAACATCTTTTT		60	79		23	55	36	107	59		80	175	235							10		12	19	39			8		14	85	255	120	204	24	53		32		6		93	39		25	84		15
ASV000886	ATTATCAAGTATACAAAGTCATAGTGGACCTAGTGTGGATTTAGCTATATTTGGGTTACATTTATCAGGAGTTAGTTCATTATTAGGTGCAATGAATTTTATAACAACTATTTTAAATATGAGATCTCCTGGTATAAGACTACATAAAGTAGCTTTATTTGGTTGAGCAGTAGTAATAACAGCAATTTTATTGTTATTATCTTTACCAGTTTTAGCCGGAGGTATAACAATGTTACTAACAGATAGAAATTTAAATACATCTTTCTTTGAAGTTGCAGGAGGAGGTGATCCAATATTATTCCAACATTTATTC																						2101																			251	35
ASV000973	ATTAAGTGGAATTAAATCTCACGCAGGCCCTGCTGTTGATTTAGCTATTCTTAGTATGCATTTAGCGGGTGCGTCTTCAATCCTTGGTGCAATTAATATGATCGTTACAATCGTGAACATGCGTCCAGCTGGAATGACGATGTTTCGTATGCCATTATTTGTTTGATCTGTTCTTATTACTTCTATCCTGCTAGTAGTTGCTCTTCCTGCTCTAGCTGCTGGAATTACTATGATTTTAACTGATCGTCATTTTAATACTACGTTCTTCTCTCCGACAGGAGGTGGTGATCCTATTTTATTTCAGCACATTTTC	100	78	60	123	72			42		107		42		24				89	103	162	41		72				18	20	19	100	187	142							25				125	25	53			20
ASV000822	ATTATCAGGTATAGAAAGTCACTCAGGTGGTTCTGTTGATTTAGCTATTTTTAGTTTACATTTAGCAGGTGCATCATCTCTTTTGGGAGCAATGAATTTTATAACAACTGTTATAAATATGAGAACACCTGGAATGAAAATGCATAGAATTCCTTTATTTGTGTGAGCAGTTTTTATAACTGCATTTTTATTATTATTATCTTTACCTGTTCTTGCTGGAGCGATTACAATGTTGTTAACAGACCGTAATTTTAACACTACATTTTTTGATCCTGCAGGTGGTGGTGATCCTATTTTATATCAACATTTATTT		31	197	63		18		38				11	23	246			966	51	37		31			89				39	45			98							137	52	42		92		13		13
ASV000964	GTTGTCTAACTCTGTTTATCATTTTGGTGGGTCGGTGGACTTAGCTATCTTTAGTTTACATGTAGCTGGTGTTTCTTCTATTTTAGGAGGGATTAATTTTATTACTACTTGTTTAAAGGGGAAAATTAGTTATGTTTTAAGTTTAGAATTTTTAAATTTATTTATTTGGGCTATAGTAGTTACCAGGTTTTTATTAGTATTAAGTTTACCTGTTTTAGCTGGTGGAATTACAATATTATTATTGGATCGTAATTTTGGTTCTTCTTTTTTTGATCCTAGAGGAGGGGGAAATCCAATTTTATATCAGCATTTATTT																	24										167		246	17	1616																15
ASV001040	ATTAAGTGGACCGATTGCACACGCAGGACCGTCTGTAGATTTTGCAATTTTTAGTTTACATATTGCAGGTGCTTCTTCTATTATGGGTGCTATTAATTTTATTACAACTATCATGAATATGAGACACCCAGGTTGCAATTTTCATAATATGAACTTATTTGTATGGTCTGTGTTTATTACAGCCATTTTATTATTATTATCATTACCAGTTTTAGCTGGAGCTATTACTATGTTATTAACAGACAGAAATTTAAACACTTCTTTCTTTGATGCTACAGGTGGTGGCGATCCAGTTTTATACCAACATTTATTT		39	22		87	33	46	120	30		34	124	136	192	28				53			100		41			27	91	95	43	113	96	29						71								51
ASV000950	ATTATCTGGTATACAAAGTCATAGTGGTCCAAGTGTAGATTTAGCTATTTTTGGTTTACATTTATCTGGTCTTAGTTCTTTATTAGGAGCAATGAACTTTATTACTACTTTATTAAATATAAGATGTCCAGGTACAAATTTACATAAAGTTTCATTATTTGGATGAGCTGTATTAGTTACAGCTGTATTATTACTATTATCTTTACCTGTTTTAGCTGGTGCAATTACAATGTTATTAACAGATAGAAATTTTAATACTTCATTTTTCGAAGTAGCAGGAGGAGGAGATCCTATATTATTTCAACATTTATTT						543		30			53	32	46							13		85					131		119	35			130	506			25					39			146
ASV000857	ACTGAGTAGCATGGTTGGTCATCCTGATATGTCTGTCGACTTCTTACTGCTTAGCCTTCACGTTGCAGGTGCAAGTTCGATTTTGGGTGCGATGAACTTTATCACGACTATCTTTAATATGCGTGCACCGGGCATGTCTTTACACCGGATGCCTCTTTTTGTTTGGGGAATTTTAATTACCTCTTTTTTGTTGGTGATTGCCCTTCCTGTTCTTGCTGGAGGTATCACCATGCTATTGACAGACCGCAATTTTGGCACAACTTTCTTTGATCCTGCCGGTGGAGGAGATCCCTTGCTCTTTCAGCACCTTTTC			81																178				10							7						28			75	5				26
ASV000870	TTTATCTTCTAATATTTCTCATCTTGGGGCATCTGTTGATTTGGGTATTTTTTCTCTTCATTTAGCGGGGGCATCTTCTATTTTAGGGGCTATTAATTTTATCACAACTATTGTTAATACAGGAAGATTTAAAATAAAAATAGAAAAAGTTACTTTATTTAGTTGATCAGTTTTATTAACTGCTATTTTATTATTATTGTCTTTACCTGTATTAGCAGGGGCTATCACTATACTTTTAACTGATCGTAATATTAATACTTCATTTTTTGACCCCTTGGGAGGAGGTGACCCTGTGTTATTTCAACATCTTTTT											20	206	36	118	95	665	542												437									165
ASV000944	TTTATCGGGTATACAAAGTCATAGTGGTCCTAGTGTAGATTTAGCTATATTTGGATTACACTTATCAGGTATAAGTAGTTTATTGGGTGCTATGAATTTTATAACCACTATATTAAATATGAGATCTCCAGGTATAAGATTACACAAATTAGCTTTATTTGGATGAGCAGTTATAGTTACAGCTGTTTTATTATTATTATCTCTACCTGTTTTAGCTGGTGGAATTACTATGATTTTAACAGATAGAAATTTTAATACTTCATTCTTTGAAGTAGCAGGAGGTGGAGATCCTATTTTATATCAACATCTTTTC				145			36	107		1015				34	55				251
ASV000898	TTTAGCTTCTATTGAAAGTCATTCAGGTGGTTCTGTTGATTTAGCTATTTTTAGTTTGCATTTAGCAGGTGCTTCATCATTATTAGGTGCAATTAATTTTATAACAACTGTTCTTAATATGAAAACAGTAAATTTTAAAATGCACAAAATAACGTTGTTTACGTGGGCTATTTTTATCACAGCTATATTGTTATTATTATCATTACCTGTATTGGCTGGTGCTATTACTATGTTATTAACTGATCGTAATTTTAATACAACTTTTTTTGATCCAGCTGGAGGTGGTGATCCTATTTTGTATCAACATTTATTT	6									87					109				29	86				5	88	36	23	58			19				38	9		97	4				22	135	37	260		93
ASV001352	TCTATCGTCTAATATTGCTCATGCCGGGGCTTCTGTAGACTTCGCCATCTTTTCCTTACACTTAGCCGGCGCCTCCTCCATTATGGGGTCGGCCAACTTTATTACTACTATCATTAATATGCGCACTAGCGGAATAACTATAGAAAAATCCCCGCTATTCGTATGGTCGGTACTTTTAACGGCTATCCTACTCCTACTGTCTCTACCGGTGCTAGCAGGGGCCATTACAATGCTATTAACAGACCGCAACTTTAATACCTCCTTCTTCGACCCGGCTGGGGGTGGAGATCCTATTTTATACCAACACTTGTTT						79				782	50																					184	8			12
ASV000819	TCTTTCAGGTATTCAAGGTCATCCGGGTCCATCTGTTGATTGCGCGATTTTTAGTTTACATTTAGCAGGTGCTTCTTCTATTTTAGGTGCAATTAATTTTATTACTACGATAGTTAATATGCGAGCGCCGCATATGTATTGGCATCGTGTTCCGTTGTTTGTTTGGTCTGTATTAATAACAGCTATACTTTTACTTCTTTCATTACCTGTTTTAGCTGCTGGTATTACTATGCTTTTAACGGATCGTAATTTTAATACTACTTTTTTTGATTATGTCGGTGGTGGCGATCCAGTTCTTTATCAGCATTTATTT	91	216	36	25						9		29	17						137	4	101	13	60	67	172	58	58	86		109	92	56				17		116		35	6		19	59	33	115		30
ASV000923	GTTAGCCTCTTTACAAGGACATCCCGGTCCGTCGGTCGATTTTGCAATTTTTAGTTTACATATCGCGGGGGCTTCGTCGATCCTTGGTGCTATTAACTTTATTGCTACAATTGTTAATATGCGAACGTTAGGCATCTTTTGGCATCGCGTTCCTCTTTTTGTTTGGGCAGTTTTTATTACTGCTATACTTTTATTATTGTCGCTTCCGGTTCTTGCGGCCGGTATTACCATGCTTCTTACAGACCGAAATTTTAATACTAGTTTTTTTGACTATGTAGGCGGAGGAGATCCTATTTTGTATCAGCACCTGTTT	39																			147	11			60	287					48	45			145				18	26					91				49
ASV000959	ATTATCAGGTATACAAAGTCATAGTGGTCCAAGTGTTGATTTAGCCATATTTGGTCTACACCTTTCTGGTATATCTAGTTTACTTGGAGCCATGAATTTCATGACTACTACATTTAATATGAGAAGTCCTGGAATAAGATTACACAAATTAATCTTATTTGCATGAGCAGTTGTTATTACAGCTGTTTTATTATTATTATCATTACCTGTTTTAGCTGGTGGTATTACTATGGTATTGACAGATAGAAACTTCAATACTTCATTCTTTGAAGTAGCAGGTGGTGGTGATCCTATATTATACCAACATCTATTC			28	4	784			53																	7						1056								89									101
ASV000946	ATTATCAGGTATTGCTTCTCACTCTGGTGGATCTGTAGATTTAGCTATTTTCAGTCTTCACTTATCTGGTATTTCTTCTATGTTAGGTGCAATGAACTTTATTACAACAATTATTAATATGAGAGCTCCTGGAATGTCATTCCATAAAATGCCTCTATTTGTATGGGCTGTATTAATTACAGCAGTTCTATTACTTCTATCTTTACCTGTATTAGCAGGAGGAATTACTATGTTATTAACAGATCGAAACTTTAATACTTCATTCTACGAGCCAGCAGGTGGAGGAGATCCTCTATTATACCAACATTTATTC					112			665	47	151	105																				400			24														189
ASV000762	CCTATCTAGCCAAATATTTCATAGAGGAGGAGCAGTTGATTTAGTAATTTTTTCCCTTCATATAGCAGGTATTTCTTCTATTATAGGAGCAATTAATTTTATTACTACTATCTTAAATATACGATCAAGTAATATAAATTTTGAACGAATTCCTCTTTTTGTATGATCTGTAATAATTACTGCTATTTTATTATTATTATCTTTACCAGTATTAGCGGGTGCTATTACCATACTTTTAACGGATCGTAATTTTAATACATCATTCTTTGATCCAGCTGGAGGAGGAGATCCTATTTTATATCAACATCTTTTT													2654	311
ASV001108	TTTATCAAGTGTTCAAGCACATTCAGGACCATCTGTAGATTTAGCAATTTTTAGTTTACATTTAGCAGGTATTTCTTCATTATTAGGAGCTATTAATTTTTTATCAACTATTTATAATATGCGAGCTCCAGGATTAAGTTTTCATAGATTACCTCTATTTGTTTGGTCTATTTTTATTACAGCTTTTTTATTATTATTAACTTTACCTGTATTAGCTGGTGCTATTACTATGTTATTAACTGATAGAAATTTAAATACATCTTTCTATGATCCTTCTGGTGGAGGTGACCCTGTATTATATCAACATCTTTTT
ASV000847	ATTAAGTGGTATTGATGCACATTCTGGTCCATCGGTTGATTTTGCAATCTTTAGTTTACATTTATCCGGTGCATCATCTATTATGGGTGCTATTAATTTTTTAGTAACAATTATAAATATGAGAGCGATTGGATTAACATTTTATCGTATGCCTTTATTTGTTTGATCGGTTTTCATTACCGCAATTTTATTATTATTGTCTCTTCCTGTTCTGGCTGGAGCAATAACTATGTTGCTTTTTGATCGAAATATTGGAACTGTATTTTTTAATCCCGCTGGTGGTGGAGATCCTGTTTTATATCAACATTTGTTT	84	232	141	9	27	29	46	14	189	120	31	23	6	109			21			231	14	241							29	31	17	14	14			12	11	76		23	99		68	14			525
ASV001059	TTTAAGTAGTATTTTATCACATTCAGGTGGTGCAGTTGATTTTGCTATATTTAGTTTACATTTAGCAGGTTTATCTTCTATTTTAGGAGCTATAAATTTTATGGTTACTATATTAAATATGAGAGTACCAGGTTTAAAAATGTCAATGATTCCTCTATTTGTTTGAAGTGTTTTTATTACAGCTATATTATTATTATTATCTTTACCAGTTTTAGCAGCAGCTATAACAATGTTATTAACGGATAGAAATTTTAATACTTCTTTTTTTGATCCTTCAGGTGGAGGAGATCCTATATTATATCAACATTTATTT					72									55			397												131														1184
ASV000927	TTTAAGTGCAGTACAAAGTCATAGTGGACCTAGTGTAGATTTAGCTATATTTGGATTACATTTATCTGGTATAAGTAGTTTATTAGGTGCTGTAAACTTCATCACTACTATACTAAATATGAGAAGTCCAGGTATCAGGTTGCACAAATTGGCCTTATTTGGATGAGCTGTAGTTGTTACAGCAGTATTATTATTACTATCGTTACCTGTTTTAGCCGGTGCAATTACTATGCTTTTAACTGATAGAAATTTTAATACATCATTCTTCGAAGCAGCAGGAGGTGGTGACCCTATTTTATATCAACATCTTTTC			363														935	103										129	357										229
ASV002268	TCTTAGTGCATTACCACAGGCAATGCCGGGATCAGGAATCGGAATGACGCTTTGGTTAGTAAGTATGGCGTTGTTTATTTTTTCTGCATTGCTTGGAGGAATCAATTACATTACAACAGTAATTAATCTAAGAACAGTAGGAATGGCAATGACAAGACTGCCTTTAACTATATGGGCATTTCTTATCACTGCAATTCTTGGCGTACTATCTTTCCCTGTATTATTCGCAGCAGCATTGCTTTTAATATTTGACCGCAGCTTCGGCACCAGTTTCTTTATATCTGACATCTTTATTAATGGCGAAGCATTACCACATTCAGGCGGCTCACCGATTTTATATCAGCATTTGTTC
ASV000896	TTTAGCCGGAATACAAAGTCATAGTGGACCAAGTGTAGATTTAGCTATATTTTCCTTACATTTAGCTGGAGTAAGTAGTTTATTAGGAGCCATAAATTTTATAACAACAATTATTAATATGAGAACGCCCGGTATTAGACTTCATAAACTAGCTTTATTTGGATGAGCTGTTGTTATTACAGCTGTATTGCTATTATTATCTTTACCTGTGTTAGCAGGTGGAATCACAATGGTGTTAACAGATAGAAATTTTAATACTTCATTCTTTGAAGTTGCAGGGGGTGGTGATCCTATTTTATTTCAACATCTTTTC									1189		73	120	159																580				136									51			86
ASV000820	TTTATCAGCTATGAGTTCTGATTGTTCAGTAGATTTAGCAATTTTTAGTTTGCATTTATCTGGATTATCTTCTATATTAGGTGCTATAAATTTTATAGCAACGGTTATTAATTTAAGATTACCTGGTTTTAAATTAAGTGCATTACCTTTGTTTATTTGAGCTGTTTTTATAACAGCTATATTATTACTATTAGCATTACCTGTACTAGCAGCAGGAATTACAATGCTATTAACTGATAGAAATTTTAATACTTCATTTTTTAATCCATCTGGTGGTGGAGATCCTATATTATATCAGCATCTTTTT		20	22			22					146	77	207	25		44	597		17	18	40	37		31			279	50	18	89	19	206	17	113			14		81			41	118		268
ASV000887	TTTAAGTGCAGTACAAAGTCATAGTGGACCTAGTGTAGATTTAGCCATATTTGGATTACATTTATCTGGTATAAGTAGTTTATTAGGTGCTGTAAACTTCATCACTACTATACTAAATATGAGAAGTCCAGGTATCAGGTTGCACAAATTGGCCTTATTTGGATGAGCTGTAGTTGTTACAGCAGTATTATTATTACTATCGTTACCTGTTTTAGCCGGTGCAATTACTATGCTTTTAACTGATAGAAATTTTAATACATCATTCTTCGAAGCAGCAGGAGGTGGTGACCCTATTTTATATCAACATCTTTTC			222														274					73							606			450							136
ASV001421	CCTATCAGGATTGCAGTCTCACAGCGGAGCATCAGTCGATATAGCTATTCTGGCCCTTCATTTGGCGGGAATTAGCAGTACGCTAGGCGCAATCAACTTTATTGTGACAACTTTAAGTATGCGAGCTCCTGGAATCTCACTCCATAACATCCCTCTATTTACATGGGCAACTCTTGTAACAGCCGTACTTCTTTTGCTATCCCTCCCCGTTTTAGCGGGGGCAATCACAATACTCCTAACTGACCGGGCTTTCAACACCAGTTTCTATGACCCCGCAGGAGGAGGAGATTTAGCACTCTTCCAACACCTGTTT																																																229
ASV000983	TTTATCTGGAATACAAAGTCATAGTGGACCTAGTGTAGATTTAGCTATATTCGCTTTACATTTATCTGGAATTAGTAGTTTATTAGGTGCTATTAATTTTATAACTACAATTGTTAATATGAGAACACCTGGTATAAGATTACATAAATTAGCGTTATTTGGATGAGCCGTAGTTATTACAGCTGTATTATTATTATTATCTTTACCTGTATTAGCAGGAGGTATTACTATGGTATTAACCGATAGAAATTTTAATACATCATTCTTTGAAACAGCTGGAGGTGGTGATCCTATTTTATTCCAACATCTTTTC	42		300	35													31		71		94	120	39	106				41			96	50					24			14	32			87	9	19
ASV000990	TCTATCTAGATATTTTGCACATAGAGGTCCAGCTGTTGACTTAACAATTTTTTCTTTGCATATGGCAGGAGTCTCTTCAATTTTAGGAGCAGTAAACTTTATTTCCACAATTATAAATATACGCACCCCTTCAATAACTTTAGAAATAATACCTCTCTTTGTGTGATCCGTCTTTATCACAGCTATTCTTTTATTATTATCCCTACCAGTTCTAGCCGGAGCCATCACAATACTTTTATTAGATCGAAACTTTAATACTTCTTTTTTTGATCCTGCTGGTGGAGGAGATCCTATTTTATACCAACACTTATTT																						486	211									1144		195
ASV001096	TTTAAGTGGAATACAAAGTCACAGTGGACCTAGTGTTGATTTAGCCATATTTGGTTTACATCTATCAGGTATAAGTAGTTTATTAGGAGCAATTAATTTTATAACTACTATACTTAATATGAGAAGCCCTGGTATAAGATTACACAAATTAGCTTTATTTGGTTGAGCTGTTGTAGTTACAGCAGTTTTATTATTATTATCATTACCTGTTCTTGCTGGTGCAATTACAATGCTTTTAACTGACAGAAATTTTAATACATCCTTCTTTGAAGCTGCAGGTGGTGGTGATCCTATTTTATACCAACATCTTTTC													518							492			167							121			215										226
ASV000969	ACTCAGCTCACTTGTAGGTCACTATACTCCTTCTGTATATTTGGCAATTTTTAGTTTGCATTTAGCATGAGTTTCTTCTATCGGATGTGCTGCTAATTTTATTACCACAATACTAAACGGCCGTCAAAGTGGGATTACTATGTTAAGAATTCCGCTTTTTGTATGGTCTATTTTTATAACCGCAATATTGTTATTACTTTCTTTACCAGTTCTTGCTGGTGCTATTACTATGTTGTTAACAGACAGAAATTTTAATACAACATTTTTTGATCCTTCTGGATGATGAGATCCTGTGTTGTTTCAGCATTTGTTT		50	72		60	84		14	16		93	168								16	20	36	18	147			201		108	56	47	162	31	268	36		9		24		13	98	33		31
ASV001052	ATTATCAGGAATACAGTCTCACAGTGGACCAAGTGTTGATTTAGCTATATTTGGTTTACACTTAAGTGGTATTAGTAGTATGTTAGGTGCTATGAATTTTATAACAACTATATTAAATATGAGAAGTCCAGGTATACGTTTACACAAATTAGCGTTATTTGGATGAGCTGTAATTATTACAGCTGTATTATTATTATTATCATTACCAGTATTAGCTGGTGGTATAACTATGATCTTAACAGATAGAAATTTCAATACATCATTCTTTGAAGTAGCAGGTGGAGGTGATCCTATATTATTCCAACATTTATTC		216					303	15						48			628																83			11
ASV001024	ATTAAGTAGTATAGAAGCTCACTCTGGCGGATCTGTGGATTTGGCTATATTTAGTTTACATTTGGCTGGGGTTTCTTCTTTATTGGGTGCTGTTAATTTTATAACAACTATATTGAACATGAGAACTCCTGGTATGACTTTACATGGTATGCCGTTATTTGTTTGGTCTGTTTTTATAACTGCTGTATTATTGTTATTATCTTTGCCTGTTTTGGCTGGTGGTATTACGATGTTGCTTACTGATAGGAATTTTAATACGACATTTTTTGATCCAGCTGGTGGTGGTGATCCAATTTTATACCAGCATTTATTT	123	104	17	80	37	144	28							8				104	9	116	38	70	47	74		11	107	47	45		136			33	12	16			33	13	40		35	46	13	59	5	29
ASV000971	ATTAAGTGGTATTTTAGCACATTCAGGTGGAGCTGTTGATTTTGCTATTTTTAGTTTACATTTAGCAGGTTTATCATCAATATTAGGTGCAATTAATTTTATGGTAACTATATTAAATATGAGAGTACCTGGTTATAAAATGTCAATGATACCTTTATTTGTATGAAGCGTTTTTATAACAGCAATATTATTATTATTATCTTTACCTGTATTAGCAGCTGCGATTACAATGCTTTTAACAGATAGAAATTTTAATACATCATTTTTTGATCCTTCAGGAGGTGGTGATCCTATATTATATCAACATTTATTT								42		151							19		82				5			69	150	80			118													519		246		20
ASV001409	TCTAGCTTCTAATTTAGCCCATTCAGGTGCTTCAGTTGACCTCTCAATTTTTAGACTTCATCTAGCCGGAGCCTCATCAATTTTAGGGGCTATTAATTTTATTACCACAATTATTAATATACGAAGTCCAGGAATATCATGAGACCACACCCCACTATTTGTTTGGTCAGTATTCCTCACAGCCATTCTCCTCCTACTAGCCCTTCCCGTTCTAGCTGGGGCTATCACTATACTATTAACCGACCGAAATCTAAATACTTCTTTTTTTGACCCAGCCGGTGGAGGGGACCCAATCCTTTACCAACACCTATTT				921																				44
ASV000683	TCTATCGGGAATTCAAAGTCATAGTGGAGCTAGTGTAGATTTAGCTATATTTGGTTTACATTTAGCTGGTATAAGTAGTTTATTAGGTGCAATGAATTTTATTATAACTCTAGTTAATATGAGAACTTTAGGGATAAAATATCATACAGTACAATTATTTGGGTGATCTGTAGTAATTACAGCTATATTATTATTACTATCTTTACCTGTATTAGCTGGAGGAATAACTATGCTACTATTAGATCGTAATTTTAATTCTTCTTTTTTTGAAGCTGCAGGGGGAGGTGATCCTATATTATATCAACATCTTTTT	153								23			2695																					298									83		12	187
ASV001759	TCTCTCTAGAATAATTGCCCACGCTGGAGCTTCTGTGGATCTTTCAATTCTTAGACTTCATCTGGCTGGTGCTAGATCTATTTTAGGAGCAGTAAATTTTATTACTACAATTATTAATATGCGAAGGGCAGGAATGACTTGAGACCGCACCCCCTTATTTGTCTGATCAGTATTTCTTACCGCCATTCTTCTTCTTCTTTCTCTACCTGTTCTAGCAGGAGCGATCACAATACTTTTAACAGATCGTAATATTAATACTTCATTCTTTGACCCAGCAGGGGGGGGAGACCCCATTCTCTACCAACATTTATTT										6	109		29	5																	14	69							82						6
ASV000871	GTTAAGTACTTCGTTGTTTCATTCTGGTGGAGCTGTTGATCTAGCTATTTTTAGTTTACATATTTCCGGAACGTCGTCATTACTTGGTGCGATAAATTTTATAGTTACTTCTTTAAATATGCGTACAAAGGGTATGAGTATGCAAAATATGCCTTTGTTTGTTTGGGCAATTTTAGTGACAGCTATTCTTTTGTTATTGTCATTACCTGTTTTAGCTGGTGCTATAACTATGCTACTTACTGATCGTAATTTTAACACGTCATTTTTTAATTCTCTTGGAGGAGGTGACCCAATTTTATATCAACATTTATTT	84	18			89	72	17											158	9	113	192	9	48	20	39	77	133	14		46	175	27	86	67		29	10		40			27	10	70	55	30		55
ASV000882	ATTGTCCTCAATCCAAGCTCATTCAGGAGGAGCTGTAGATTTAATGATCTTTTCTCTACACTTAGCAGGAGTATCCTCTTTATTAGGTGCAATTAATTTCATTACTACTGTAATGAATATGAGAACACCTGGAATGGCTTATCATAAGTTACCATTATTTGCGTGAGCTATTTTAGTAACAGCTGTATTATTATTATTATCTTTACCTGTACTTGCGGGAGGAATCACTATGATTTTAACGGATAGAAATTTTAATACTAGTTTCTATGATCCTGCAGGAGGAGGAGATCCTGTATTATTCCAGCATTTATTC						578	8	112							20			342	37					667				40			184								24	3								61
ASV001690	TCTAAGACTACTAACTGGACATAACTCAATCTCTGTAGACTTTTCAATTTTTTCTTTACATATTGCTGGTATTTCTTCAATTCTTGGGGCAACCAATTTTATTAGAACTATTTTTAACATAAAGACAAAGGGATTTTCTACCAACTTTAATGTCCTTTTTACTTGATCAGTATTGCTAACTGCTGTACTTCTTCTCTTATCCCTACCAGTATTGGCTGGAGCTATTACTATAGTTTTATTTGATCGAAATTTTAATACATCTTTTTTTGATCCAGTGGGGGGAGGAGATCCTGTTTTATTTCAACATCTTTTT		390											4																	19									92
ASV000911	TTTAAGTGGTCCTATTGCACACGCGGGGCCTTCTGTGGATTTTGCAATTTTTAGTTTACATATTGCTGGTGCGTCTTCAATTATGGGCGCTATTAATTTTATTACAACCATTGTTAATATGAGACATCCTGGTTGTGAATTTCATAATATGAATTTATTTGTTTGATCAGTCCTAATTACTGCGGTATTATTATTATTATCTTTACCTGTTTTAGCGGGTGCGATTACAATGTTATTAACAGATAGAAATTTAAACACTTCTTTTTTTGACGCCACCGGAGGAGGTGACCCAGTATTATATCAACATTTATTT		47	123			72	99											58		54			63				55				332	175		36		31		87			216	72	159		45		370
ASV001095	TTTAAGTGGTATACAAAGTCATAGTGGGCCTAGTGTAGATTTAGCTATCTTTGCTTTACATTTAGCGGGTATAAGTAGTTTATTAGGTGCTATGAACTTTATAACTACTATACTTAATATGAGAAGTGCGGGTATTAGATTACACAAATTAGCTTTATTTGGGTGAGCTGTGTTAGTTACAGCAGTGTTATTATTGTTATCATTACCGGTATTAGCCGGAGCTATAACAATGCTTTTAACAGATAGAAACTTTAATACATCATTCTTTGAAGCTGCAGGAGGTGGTGATCCTATTCTATATCAGCATCTTTTC		71	316		72	81	163	15				9						165			175						354	13				147			61		20				93
ASV001090	TTTATCTGGTATACAAAGTCATAGTGGACCTAGTGTAGATTTAGCTATATTTGGTTTACATCTATCAGGTGTAAGTAGTCTATTAGGAGCTATGAATTTTATTACTACTATCTTAAATATGAGAAGTCCAGGAATAAGATTACATAAATTAGCTTTATTTGGTTGAGCTGTACTTGTAACAGCTGTATTATTATTATTATCTCTACCTGTTCTTGCAGGAGCAATAACAATGGTTTTAACAGATAGAAACTTTAATACTTCTTTCTTTGAAACAGCTGGAGGTGGTGATCCTATATTATACCAACATCTTTTC										344											1424
ASV001030	ATTAAGTGGTGTACAAAGTCACAGTGGACCTAGTGTGGATTTAGCTATATTTGCTTTACATTTATCAGGTATAAGTAGTTTATTAGGTGCAATAAACTTTATAACTACTATACTTAATATGAGAAGTCCAGGTATAAAATTACATAAATTAGCTCTATTTGGTTGAGCAGTAGTAGTTACAGCTGTGTTGTTATTATTATCTTTACCTGTTTTAGCTGGTGCTATTACAATGGTTTTAACAGATAGAAACTTTAATACATCTTTCTTTGAAGCTGCAGGTGGTGGTGATCCTATATTATACCAACATCTTTTC																1814																													149
ASV000569	CCTTGCTTCTTTACAAAGTCACTCAGGCCCATCAGTTGACATGGCGATTTTTAGTTTACATCTTGCCGGAGCATCATCTTTACTTAGCTCTATGAATTTTATTGTTACAATTACAAATATGCGTTCTTTCCCTATGTTTACTTTACCTCTTTTTGTTTGGTCAGTTTATGTAACTTCTTTTTTGCTTTTATTATCTTTACCTGTTTTGGCAGCAGCTATAACCATGTTATTAACAGATCGTAATTTCAATACCTCATTTTATGATCCTGCTGGAGGTGGTGATCCTATTTTATATCAACATCTTTTT		210		37			55	531		84		47	44		50		10		10	284	91			16	60	7	52	294	44	79	90	74				89		48	74				222	382	63	211	6	74
ASV001098	TTTAGCAAGTATACAATCACATTCAGGTGGTTCAGTAGATTTAGCTATTTTTAGTTTACATTTAGCTGGAATATCTTCATTATTAGGAGCTATAAATTTTATAAGTACAACTTTAAATATGAGAACAAATGGAATGTCTTTACATAAATTACCATTATTTGTATGGGCTATATTTATTACAGCTATATTATTATTATTATCTTTACCTGTATTAGCTGGAGCTATAACTATGTTATTAACAGATAGAAATTTTAATACTAGTTTCTATGATCCTGCAGGTGGAGGTGATCCTATTTTATATCAACATTTATTC
ASV000855	GTTAGCAAATATGACTTATCAGTCAGGCCCATCTGTTGATTTAGCTATTTTTAGTTTGCATGTAGCCGGAGCTTCTTCTATAGCTGGTTCTATAAACTACATTACAACAATTTTAAATATGCGACCTGGTGGTATGCCAATGCATCGTGTTTCTTTATTTTGCTGAGGTGTAATGGTGACTGCCTTTTTGTTAGTTTTTTCATTACCTGTTTTAGCTGGTGGAATAACTATGCTTTTGACAGATCGACATTTTAATACTTCTTTTTTTTTGCCAATTGGTGGTGGTGATCCTGTTTTATATCAACATTTATTT	28	118	31		23			66	92		95	113	157	49	76		44		60	64			43	67	11		136		55	100	62	218			65	82						35	203	31	69	19
ASV000902	TTTAGCTGCGATAGCTTCTGATGCTTCAGTTGATATGGCTATATTTAGTTTACATTTAGCTGGTATATCTTCTATATTAGGTGCAATAAATTTTATTGCGACTGTAGTTAATATGAGATCACCTGGTTTTAGGATGGGTTTAATACCTTTATTTGTTTGGTCTGTATTTATTACAGCATTTTTATTATTATTATCTTTACCTGTACTGGCAGCTGCTATTACAATGTTATTAACAGATAGAAATTTTAATAGTTCTTTTTTTAATCCTTCTGGTGGTGGTGATCCTATTTTATATCAACATCTTTTT		39	190			82	87			37	147	19	22					133	81	11	144		12	122	15		21	138	33	82	128	124		77		29	4		80				35	33		25		10
ASV000937	TCTATCTGGAGTACAAAGTCATAGTGGACCTAGTGTAGATTTAGCTATATTTGCTATACATCTATCTGGGGTTAGTAGTTTATTAGGTGCTATTAATTTTATAACTACAATCGTTAATATGAGAACACCAGGTATAAAATTACATAAATTAGCTTTATTTGGATGAGCTGTAGTTATTACAGCTGTATTATTATTATTATCTTTACCTGTATTAGCAGGAGGAATTACTATGGTTTTAACAGATAGAAATTTTAATACATCATTCTTTGAAATAGCTGGAGGTGGTGATCCTATTTTATTCCAACATCTTTTC	33	21						118				129	30	7						86	345			38	22	267		15	43	105		10				29	23	97					93	152	227	104
ASV000872	TTAAGTAGTATAGAATATCATTCAGGGGCCTCAGTAGATATGGCCATCTTTAGTCTCCATTTAGCCGGAATATCATCCTTATTAGGAGCCATAAATTTCATTACAACCATCTTTAACATGAGAGGTACTGATCTAACCTTCCACCGTTTACCCTTATTTGTGTGATCGGTTTTAATCACTGCCGTCTTATTATTATTGGCCTTACCCGTATTAGCTGGGGCCATAACGATGTTATTGACAGATAGAAATTTCAACACCACCTTTTTTGATCCAGCAGGAGGAGGAGATCCTATACTATATCAACATTTATTT	458	282	64	24	9	12	48	86		7		20	231	23				38	71	67	66		4	20	20	39	55		15	19	35	121	4			9			88		11		150	51	22	60
ASV000998	TCTTGCCTCTTTAGAGGGTCATGCTGGAAGTTCTGTTGATTTTGCTATTTTCTCTTTACATTTAGCTGGGGCTTCTTCAATTATAGGAGCTATTAACTTTATTTCGACTATTTTAAATATACGGGGTTATGGGATGACTATAGAAAAAGTACCTTTATTTGTTTGATCGGTTCTTATTACAGCTGTTTTGCTTTTACTTTCTTTACCTGTTTTGGCAGGGGCTATTACTATATTGCTAACTGATCGGAATTTTAATACGTCATTTTTTGACCCTTCGGGTGGGGGGGATCCTGTTCTTTTTCAACATTTGTTT												2039
ASV001006	ATTAGCTGGAATACAATCACACTCAGGAGGTTCAGTTGATTTAGGTATTTTCTCACTTCACTTAGCTGGGGTATCTAGTTTATTAGGGGCTATGAATTTCATAACAACAGTATTAAACATGAGAGCACCAGGTATGACTTTACATAAATTACCTTTATTCGTTTGAGCTATATTTGTAACAGCTATACTATTATTATTATCATTACCTGTATTAGCTGGTGCAATTACAATGCTTTTAACAGATAGACAATTTAATACATCATTCTATGATCCAAGTGCTGGAGGAGACCCTATCTTATATCAGCACTTATTC					1928		14	6										31						18
ASV000908	TTTAAGTGGTATACAAAGTCACAGTGGACCTAGTGTAGATTTAGCCATATTTGCCTTACATTTAGCAGGTATAAGTAGTTTATTAGGTGCTATGAACTTTATAACTACTATACTTAACATGAGAAGTGCGGGTATTGTATTACACAAATTAGCTTTATTTGGTTGAGCTGTGCTAGTTACAGCAGTGTTATTATTATTATCATTACCTGTATTAGCCGGAGCAATCACAATGCTTTTAACAGATAGAAACTTTAATACTTCATTCTTTGAAGCAGCTGGAGGTGGTGATCCTATTTTATACCAACATCTTTTC										144	104	12								91	466	584	396																		405						173
ASV001067	GTTGTCATCTGAGCAAGCTCATTCAGGTCCATCAGTAGATATGGCAATATTTTCATTACATTTATCAGGAATTTCGTCAATTTTAGGAGCTATAAATTTTATTACAACTATTTATAATATGAGGCTTCCAGGTATGACATGACATCGATTACCTTTATTTGTATGATCAGTATTTATTACTGCAATTTTACTATTATTGTCTTTACCTGTATTTGCAGGAGGTATAACAATGTTATTAACTGATAGAAATTTTAATACAACATTTTTTGATCCAGCAGGGGGAGGAGATCCGGTCTTATATCAACATTTATTC	71	6		533														431		62				87
[truncated: 120,441 more rows]
[truncated: 72 more columns]
