# Supplementary material for: Highly comparable metabarcoding results from MGI-Tech and Illumina sequencing platforms
Source: PeerJ. 2021 Sep 30;9:e12254. doi: 10.7717/peerj.12254 (PMC8491618; doi:10.7717/peerj.12254)
Supplement: Supplemental Information 9 [file peerj-09-12254-s009.zip › post-clustered_ASVs_matrix.txt]

ASVs	G5300.DNB	G5301.DNB	G5302.DNB	G5303.DNB	G5304.DNB	G5305.DNB	G5306.DNB	G5307.DNB	G5308.DNB	G5309.DNB	G5310.DNB	G5311.DNB	G5312.DNB	G5313.DNB	G5314.DNB	G5315.DNB	G5316.DNB	G5317.DNB	G5318.DNB	G5319.DNB	G5320.DNB	G5321.DNB	G5322.DNB	G5323.DNB	G5324.DNB	G5325.DNB	G5326.DNB	G5327.DNB	G5328.DNB	G5329.DNB	G5330.DNB	G5331.DNB	G5332.DNB	G5333.DNB	G5334.DNB	G5335.DNB	G5336.DNB	G5337.DNB	G5338.DNB	G5339.DNB	G5340.DNB	G5341.DNB	G5342.DNB	G5343.DNB	G5344.DNB	G5345.DNB	G5346.DNB	G5347.DNB	G5348.DNB
ASV000004	0	0	0	0	0	9	6	0	0	0	0	0	0	0	0	0	0	4	0	5	4	0	0	4	0	0	0	0	0	0	0	0	0	0	0	5	0	0	0	0	0	6	0	0	3	0	0	0	0
ASV000003	6130	2245	638	0	44	3440	2580	638	343	17	2329	4743	110	6	18	5	0	424	130	12168	867	6777	9939	0	0	308	3424	3206	256	3142	1378	7164	82	870	481	6663	775	7	117	155	15	1966	372	701	4058	4	1888	4309	2191
ASV000002	3294	4206	2294	4562	2888	1530	1352	962	217	1366	0	1568	3797	3356	4123	0	9089	3549	3067	8045	1587	3106	2178	1763	143	1041	876	1200	3390	3951	3977	1288	545	182	1721	126	840	2826	1583	902	3539	0	2372	3390	468	1880	3122	552	4582
ASV000001	6	0	5	0	0	0	0	13	0	9	0	0	0	0	0	0	0	0	0	0	0	0	0	0	0	0	0	0	0	4	305918	4	8	5	0	0	0	0	0	0	0	0	0	3	0	5	0	0	0
ASV000005	1217	12	126	14	34	0	552	11	0	20	0	5	11	0	3	0	5	0	17	56	12	7	3961	38	4	11	571	36	0	1828	6	18	0	43	4496	20	416	0	10	5	26	6	5	21	26	13	147	33982	7393
ASV000006	1708	722	1100	831	1264	1338	401	2341	254	711	929	651	1093	601	555	58	1258	1680	1796	4718	1463	795	855	1400	2159	2592	3953	1830	1037	928	3099	893	362	1621	499	1395	79	2702	803	499	137	408	5111	2748	949	2877	101	2043	1609
ASV000007	1557	2518	2005	946	2703	1911	458	2279	1798	204	92	1135	1565	680	519	485	755	94	0	3196	123	1280	166	615	0	0	0	0	2024	3528	2175	1752	2121	0	1687	295	473	0	0	0	4796	961	143	499	3236	0	3718	0	0
ASV000009	631	75	0	0	323	129	0	12	0	0	1008	34	2861	1462	0	5	0	132	1409	179	284	97	19	3	0	61	42	85	211	214	1552	9121	1018	35	1665	2	50	110	1112	130	40	13	7	0	97	0	0	21	0
ASV000012	0	0	0	0	694	0	0	817	0	3	0	0	0	0	0	0	0	0	0	0	0	0	0	0	326	0	0	0	0	0	0	0	0	0	0	0	0	38	6225	0	0	0	0	0	0	0	0	217	0
ASV000008	779	817	1515	763	463	1052	401	423	106	60	409	435	1691	1344	416	466	2086	1547	1597	3450	474	1058	1049	1984	122	1207	956	1132	2176	855	1224	814	447	971	417	583	243	775	1094	79	547	521	1984	1563	889	192	326	195	733
ASV000015	58	797	3791	0	27	60	23	0	26	0	11	405	0	514	0	0	616	0	4	109	208	25	638	18	0	3	3374	103	5	1125	275	912	0	591	115	305	88	2	62	0	4057	1201	62	14	0	64	1500	0	395
ASV000014	0	0	0	4	0	0	0	0	0	0	754	0	0	0	5	711	0	0	0	0	3	32531	0	0	0	0	0	0	0	0	0	0	4	0	0	0	0	0	0	0	4479	2595	0	0	0	0	0	0	0
ASV000010	160	31	226	6430	2102	2111	460	1875	0	23	0	270	979	235	1694	0	56	2381	367	1729	549	579	281	592	39	43	85	130	17	89	7876	175	0	108	10	0	41	0	29	502	170	7	169	863	0	211	225	1237	292
ASV000011	0	833	0	0	0	6	27	0	2	8	1396	131	123	0	4	887	13387	423	121	0	725	3079	2552	31	870	173	277	160	28	181	383	3545	4155	368	126	1183	41	0	99	13	287	488	268	4198	164	658	4	4	71
ASV000013	54	130	4248	1691	135	32	58	107	12	544	0	37	35	68	51	0	583	1105	616	3337	403	1200	752	381	84	543	404	832	47	57	57	61	6	165	100	57	12	1555	143	515	784	0	158	610	43	944	736	344	1326
ASV000016	0	0	0	0	0	0	0	0	0	0	0	0	0	2	0	0	0	0	0	0	0	0	0	0	0	0	0	0	0	0	0	0	0	0	0	0	0	0	0	0	0	0	0	0	0	0	0	0	0
ASV000019	0	0	0	0	457	2	0	4	0	0	0	0	3	0	0	0	0	0	0	0	0	0	0	0	0	0	0	0	0	0	0	0	0	0	0	0	0	0	0	0	0	0	0	0	0	0	0	0	0
ASV000021	0	0	0	0	0	0	0	20	0	0	0	0	0	0	0	0	0	0	17	0	0	0	0	0	0	0	0	0	0	146	26122	0	0	0	0	56	0	0	300	0	0	0	208	0	417	0	0	0	0
ASV000017	0	0	0	0	0	2	0	0	0	0	0	0	0	0	0	0	0	0	31668	0	0	0	0	0	0	0	0	0	0	0	2	0	0	0	0	0	0	0	0	0	0	0	0	0	0	0	0	0	0
ASV000020	400	172	1366	489	1760	826	313	1770	473	767	62	277	1897	1148	205	232	2230	821	694	542	1075	2188	533	693	0	0	123	609	2418	435	1738	432	424	0	887	0	148	308	1517	477	182	0	0	317	1030	0	907	184	217
ASV000018	0	0	113	0	128	0	79	376	0	0	240	769	6	68	267	0	0	3	6	420	931	49	20	14796	2299	0	228	0	99	0	0	5	0	0	0	0	0	0	3	0	0	0	9	0	0	1155	0	0	0
ASV000035	0	0	0	0	0	0	0	0	0	0	0	0	0	0	0	0	0	0	0	0	0	0	0	0	0	0	0	0	0	0	0	0	0	0	108	0	14736	0	0	0	0	0	0	336	0	0	0	0	0
ASV000025	348	44	0	0	0	0	0	5	0	5	0	0	0	0	0	0	0	1206	0	53	0	0	0	0	0	4678	0	0	0	0	18783	0	143	0	0	0	0	0	0	0	0	398	404	0	0	0	257	0	0
ASV000027	136	425	259	0	59	42	58	0	0	5	877	4090	298	193	65	0	0	295	334	2698	160	118	416	95	0	0	0	0	872	447	3495	118	1192	2608	877	94	0	0	203	0	0	0	1219	561	740	583	54	0	354
ASV000028	50	757	815	0	0	0	268	0	0	0	84	903	1194	0	3	126	0	0	0	5976	57	800	2775	0	0	149	0	0	112	2476	4	880	1563	0	643	156	947	0	55	14	0	863	3459	0	234	0	0	13	2530
ASV000024	47	0	428	0	0	0	1914	3498	1733	0	0	2137	7826	4	0	0	0	0	0	7	0	0	0	0	0	0	0	0	0	22	0	12	45	0	0	0	4832	0	0	0	977	625	0	149	6680	296	0	0	0
ASV000022	1494	401	292	135	181	89	178	0	0	518	9	0	0	42	55	0	0	194	1280	1257	1486	209	615	441	2638	823	321	569	13	701	451	395	0	203	322	123	0	232	868	60	248	0	191	1227	147	1641	59	262	1317
ASV000023	0	7448	0	0	0	0	1588	859	1722	78	354	44	0	41	0	0	0	0	0	50	0	0	35	9	0	0	0	0	343	2224	0	0	1227	0	59	0	252	0	0	0	0	9070	46	0	4305	0	0	0	0
ASV000032	1100	1128	984	1845	607	1192	589	621	235	112	97	342	497	459	318	0	148	124	345	869	644	510	102	372	56	18	306	178	476	262	1656	483	93	0	432	100	304	0	675	80	882	90	244	579	80	14	558	0	80
ASV000033	19	200	18	38	2163	2345	425	1345	44	0	22	349	2315	73	60	0	0	0	69	2070	0	0	16	9	0	0	1303	0	240	330	381	1274	1173	1556	38	117	68	0	8	18	0	0	3610	40	353	0	31	0	87
ASV000030	0	0	0	42	15619	88	0	0	0	19	0	0	368	0	0	0	0	0	189	0	210	0	0	22	0	0	0	0	115	3752	230	93	0	76	114	18	0	293	56	0	0	0	0	13	0	0	0	0	0
ASV000031	1439	1580	285	0	5	7	0	0	456	0	0	3752	1490	18	0	0	0	0	0	75	0	0	258	0	67	15	0	0	5232	566	0	60	0	0	1753	39	690	0	0	0	1230	0	0	807	95	1322	1223	0	138
ASV000036	0	1429	259	0	0	35	470	71	110	0	63	783	453	1347	0	0	1872	0	36	234	431	5402	0	790	0	129	0	0	124	664	1176	190	2824	0	293	0	195	0	27	0	1946	136	0	0	0	0	67	0	0
ASV000026	9	0	627	0	0	0	0	0	0	0	0	0	8	0	0	0	0	0	2	0	0	9158	17	0	0	0	0	5	0	0	0	0	0	0	9	0	0	0	0	0	3856	0	0	0	0	5	15275	0	0
ASV000029	61	13	0	875	507	24	69	588	47	219	0	0	12	15	1323	0	0	325	0	129	148	0	0	0	0	0	0	0	0	0	5823	0	0	30	0	0	0	0	0	528	29	0	50	66	0	37	0	411	298
ASV000034	0	0	0	0	0	256	0	0	0	0	2488	0	15	0	0	184	0	0	0	0	0	0	0	0	0	311	4755	0	0	0	0	0	840	1958	0	1742	0	0	0	0	0	1991	4980	0	329	0	0	0	0
ASV000052	11120	0	0	0	0	0	0	0	0	0	0	0	0	0	0	0	37	0	0	0	0	0	0	0	0	0	0	0	0	0	580	0	0	0	0	0	0	0	0	0	0	0	0	0	0	0	0	0	0
ASV000040	0	0	36	0	0	0	0	0	0	0	2968	0	0	0	341	0	176	0	0	0	0	0	0	0	193	43	0	16589	12	94	0	0	0	0	0	0	0	0	0	0	0	0	0	0	0	0	0	0	0
ASV000037	0	0	0	0	0	0	0	0	0	0	0	0	0	0	0	0	0	0	0	0	0	0	0	0	0	0	8362	0	0	0	0	0	0	4874	1685	0	0	0	0	0	0	0	7978	44	77	0	0	0	0
ASV000042	0	0	0	0	0	0	0	0	0	0	0	0	0	0	0	0	0	69	0	3371	0	0	3668	0	0	0	0	0	0	0	0	0	497	0	0	0	0	29	22	11	2006	0	98	11105	0	0	0	0	67
ASV000045	0	0	0	0	0	0	0	359	0	0	0	54	12	42	0	0	0	0	0	345	118	0	0	30	0	0	9885	0	0	0	0	0	0	0	0	0	0	0	0	0	0	0	0	0	0	0	0	0	0
ASV000075	0	17	48	0	173	0	0	0	0	12044	0	52	0	11	0	0	164	0	0	0	0	0	395	0	0	0	0	0	0	0	0	0	0	0	0	0	0	4294	0	0	84	0	0	0	44	0	731	0	0
ASV000039	0	0	0	0	0	0	0	0	0	0	0	0	0	0	0	0	0	0	0	0	0	1683	9682	0	0	0	0	0	0	9595	0	957	162	0	0	0	115	0	0	0	0	0	0	0	0	0	0	0	0
ASV000041	0	0	0	0	0	0	0	0	0	0	160	0	0	3	0	613	0	0	0	0	0	15001	0	0	0	0	0	0	0	0	0	0	0	0	0	0	0	0	0	0	4428	541	0	0	0	0	36	0	0
ASV000038	0	0	0	0	0	0	0	22844	219	153	0	0	0	0	0	0	0	0	0	0	0	0	0	0	0	0	0	0	0	0	0	0	0	0	0	0	0	0	0	0	0	0	0	0	0	0	0	0	0
ASV000055	1946	0	0	2	0	59	0	0	0	0	0	0	0	0	0	0	0	0	0	0	0	0	0	0	0	0	0	0	4271	0	0	0	0	0	0	0	0	0	0	0	0	0	0	44	0	0	0	0	0
ASV000047	141	250	448	636	106	0	99	0	0	353	0	80	291	0	193	0	817	369	628	1397	210	860	420	297	0	242	200	355	110	145	200	95	0	0	0	0	0	1549	129	95	126	0	245	317	0	480	626	264	677
ASV000043	0	0	0	0	3847	3162	22	338	246	38	0	0	665	0	48	88	58	0	0	41	0	0	0	0	26	0	0	0	0	0	8050	134	0	1502	0	138	0	0	0	0	0	0	1547	0	221	0	0	41	0
ASV000049	0	441	0	0	0	0	0	0	0	3439	0	0	0	0	0	0	0	0	0	0	0	0	0	12327	0	0	0	0	0	0	0	0	0	0	0	0	0	0	0	0	0	0	0	0	0	0	0	0	0
ASV000044	179	17	0	1101	3620	1197	151	408	38	0	0	0	136	20	486	0	0	159	77	134	177	0	28	38	0	0	0	0	0	0	3016	0	0	0	0	0	0	31	0	111	166	0	38	69	0	0	78	687	76
ASV000050	407	0	0	4	0	0	0	7706	0	0	0	149	0	0	120	0	2951	0	1248	158	183	0	0	371	0	298	183	105	0	0	7	0	0	0	0	0	0	0	0	0	0	0	271	0	0	0	0	0	0
ASV000046	690	58	0	208	2522	0	0	0	0	0	0	748	3300	1111	3326	0	279	0	202	196	119	19	0	97	0	0	0	0	690	775	4404	81	376	0	0	71	49	0	65	157	95	0	0	43	0	0	0	0	0
ASV000054	0	0	0	0	0	0	0	0	0	0	0	14	0	0	0	0	131	0	166	0	0	0	0	0	0	0	0	0	10418	3696	97	0	0	0	0	0	0	0	0	0	0	0	0	0	0	0	0	0	0
ASV000058	59	452	29	7	0	30	0	28	329	286	165	1595	352	407	0	57	203	0	0	298	109	354	180	517	0	1380	69	18	353	177	49	431	299	234	344	10	34	77	81	0	1179	7	0	199	111	212	2005	0	551
ASV000069	0	795	726	0	240	0	0	0	18	1252	250	49	649	3263	0	0	4920	0	0	0	455	144	545	0	0	0	0	0	0	0	0	124	0	0	632	0	55	2059	0	0	260	0	42	0	0	0	204	0	0
ASV000062	0	16	0	0	0	0	0	0	23	0	8	0	0	0	0	0	0	0	0	0	0	582	0	0	0	0	1113	0	0	0	182	0	837	0	0	0	0	0	0	0	0	0	0	4735	0	0	0	0	0
ASV000060	286	227	40	444	962	149	103	2344	79	646	0	142	429	256	430	39	165	710	205	114	128	939	120	0	162	87	0	34	122	154	1049	0	34	146	69	149	64	199	176	235	95	0	162	219	61	218	0	499	128
ASV000048	64	0	0	0	0	0	0	0	0	0	0	0	0	0	0	0	0	0	0	0	0	0	0	0	84	0	0	0	19976	0	0	0	0	0	21	0	0	0	0	0	0	0	0	0	0	18	0	0	0
ASV000066	196	46	71	309	582	132	105	207	318	738	55	270	268	29	140	101	313	304	1042	68	174	210	52	740	85	124	180	657	147	139	2085	127	199	102	120	133	122	105	456	99	114	81	165	217	29	290	48	190	172
ASV000051	381	216	1016	48	323	434	192	860	0	0	26	150	977	487	44	0	710	118	501	578	341	48	34	133	0	58	1929	332	1143	426	275	292	824	27	0	155	0	32	1012	25	115	47	1329	1687	256	0	6	0	130
ASV000073	0	36	0	0	485	2725	52	202	259	0	517	437	704	0	5	95	24	0	0	769	0	268	360	34	0	0	407	0	0	669	1596	28	337	1674	395	263	41	0	0	0	0	559	354	0	68	0	0	0	0
ASV000059	0	0	0	0	0	0	0	0	552	0	0	144	0	0	0	77	7413	0	0	0	0	6	0	0	0	0	0	0	356	0	0	0	0	0	0	0	0	0	0	0	0	44	0	0	64	0	7331	0	0
ASV000057	917	460	955	0	42	38	398	273	108	41	0	271	364	758	337	0	346	163	495	170	50	322	26	113	0	0	350	115	275	352	277	219	0	0	184	0	45	332	89	40	2502	24	1138	603	53	591	618	61	806
ASV000074	0	10	1101	0	0	0	0	18	0	0	540	0	0	854	0	0	4722	0	0	0	0	789	2927	0	0	0	0	0	0	0	0	10	0	0	0	0	182	1396	0	0	1696	181	0	0	0	0	275	0	0
ASV000076	171	183	73	43	169	277	131	384	28	247	85	205	125	58	111	0	0	139	99	731	171	49	176	204	375	307	727	61	125	298	691	80	134	282	183	171	18	40	38	21	0	48	395	832	92	248	0	348	144
ASV000061	83	133	638	352	852	125	164	199	6	194	11	52	171	0	565	0	159	495	456	1939	461	312	443	292	740	868	307	1000	23	62	135	346	0	130	198	70	21	251	121	162	54	0	587	289	14	224	77	249	208
ASV000064	0	0	0	0	0	0	0	0	0	0	0	0	0	0	0	2671	0	0	0	0	0	0	0	0	0	0	0	0	7304	0	0	0	0	0	0	0	0	0	0	0	0	0	0	0	3899	0	0	0	0
ASV000083	0	0	0	0	0	0	0	12138	0	0	0	0	0	0	0	0	0	0	0	0	0	0	0	0	0	0	0	0	0	0	0	0	0	0	0	0	0	0	0	0	0	0	0	0	0	0	0	0	0
ASV000109	0	0	0	16	349	0	0	0	0	0	0	0	0	0	118	0	0	0	0	0	26	25	0	0	0	0	0	0	0	0	65	0	0	0	0	0	0	0	0	0	0	0	0	0	0	0	0	2157	0
ASV000065	0	164	35	0	0	18	0	387	0	29	0	0	0	36	0	0	103	518	3361	0	1509	0	0	5400	0	0	0	121	285	9	36	0	0	0	0	0	17	19	321	0	0	0	0	20	0	0	0	0	612
ASV000089	0	0	0	0	0	0	0	0	0	0	0	0	0	0	0	0	0	0	0	0	14741	0	3	0	0	0	0	0	0	0	0	7	3	0	3	0	0	0	0	0	0	0	0	0	0	0	0	0	0
ASV000053	609	812	606	70	162	348	270	331	101	57	378	231	420	236	139	0	206	27	368	630	796	578	228	320	488	154	785	310	234	175	484	392	110	415	300	92	67	105	220	61	835	284	577	509	228	485	494	226	269
ASV000134	0	0	14	0	0	0	0	36	0	0	0	0	0	0	0	0	0	32	0	2970	718	0	0	182	0	7	0	0	0	0	0	0	17	0	0	4	0	0	0	0	0	0	69	35	0	0	0	0	0
ASV000070	486	31	0	0	0	0	0	11533	0	0	0	183	0	139	23	0	185	1037	0	0	0	0	35	0	0	0	0	78	0	0	0	0	176	0	0	137	0	0	0	0	0	63	0	0	11	0	0	0	0
ASV000081	225	0	0	0	350	1345	0	52	0	0	0	0	0	0	34	0	0	0	0	107	36	16	0	0	0	0	0	0	0	51	8182	16	0	0	0	0	0	0	0	9	0	0	0	0	0	0	0	0	0
ASV000082	0	142	861	0	0	0	0	816	0	0	0	0	176	51	0	0	42	0	256	0	105	0	185	0	0	26	512	0	0	0	0	0	0	0	0	0	46	0	0	4992	3055	0	0	0	0	0	273	28	11
ASV000088	168	655	46	30	437	458	474	360	0	135	158	167	385	373	280	0	0	79	49	198	507	7	107	267	112	112	468	108	317	181	588	417	126	72	28	43	0	67	446	170	0	0	636	464	280	189	0	77	390
ASV000072	70	194	276	394	122	297	85	434	784	514	51	122	807	156	923	121	268	324	430	367	722	622	64	230	29	46	115	237	389	106	185	134	23	67	73	33	78	470	962	6	262	183	86	46	218	30	211	21	376
ASV000056	21	20	259	2947	693	48	171	4360	1105	332	0	181	157	452	1605	0	120	0	630	77	258	26	0	272	44	0	0	117	240	23	1140	57	7	13	73	0	0	178	686	135	0	0	157	0	84	0	141	8	113
ASV000085	0	0	0	0	0	0	0	0	0	0	0	0	0	0	0	0	0	0	0	0	0	0	0	0	0	0	0	0	0	0	0	0	0	0	0	0	0	0	0	0	0	0	0	0	0	0	0	11670	0
ASV000205	0	0	0	0	0	0	0	0	0	0	0	0	0	0	0	0	0	0	0	0	0	0	0	0	0	16	362	0	0	0	0	0	0	0	0	0	0	0	0	0	0	0	0	0	0	0	0	0	0
ASV000077	93	175	62	170	424	140	193	3482	504	502	15	42	164	109	785	0	52	54	483	55	69	197	64	279	8	19	87	20	98	96	2979	53	239	0	40	62	34	223	38	45	94	53	173	12	50	7	0	77	86
ASV000080	0	0	0	0	0	0	0	0	0	0	0	0	0	0	0	0	0	0	0	0	0	0	0	0	0	0	0	0	0	0	0	0	0	0	0	0	0	0	0	0	0	13082	0	0	0	0	0	0	0
ASV000068	298	702	432	7	254	21	18	560	50	0	946	332	593	589	0	0	0	0	2	24	280	103	30	2129	0	0	1192	2	244	149	725	1684	366	45	0	21	6	0	376	0	221	1436	0	126	995	0	112	0	0
ASV000071	626	968	67	229	421	111	144	112	0	40	171	214	149	172	272	0	0	0	279	873	83	14	80	90	97	359	1165	51	588	112	704	15	159	56	15	202	7	269	164	62	0	154	1071	506	1458	252	17	361	45
ASV000095	358	217	149	116	339	104	99	100	0	121	103	116	0	65	165	0	0	124	205	420	258	39	278	254	291	242	546	328	70	468	613	115	61	350	93	173	0	0	217	72	13	0	710	294	181	148	51	199	275
ASV000067	0	0	0	0	1023	0	0	0	0	0	0	0	0	0	0	0	0	0	0	0	145	193	37	0	0	0	0	0	0	0	0	14	0	0	0	0	0	0	0	0	0	0	267	0	0	0	103	0	0
ASV000087	29	148	33	265	10	27	16	39	0	0	265	586	512	1224	127	0	3142	0	388	625	256	24	0	100	0	0	1043	78	406	124	989	95	90	68	0	19	0	0	145	16	177	77	1182	125	597	61	0	0	0
ASV000094	0	0	355	0	0	0	158	0	0	278	247	131	0	0	49	1683	171	14	132	78	160	0	21	101	43	0	902	88	40	0	438	0	0	219	0	0	0	471	0	4	1440	0	0	158	28	26	350	28	33
ASV000084	38	16	5	5298	138	254	35	578	314	0	0	528	568	470	1384	0	5	0	89	9	20	89	0	154	0	0	25	109	21	132	304	189	146	0	11	0	38	0	70	116	5	0	144	12	0	0	1129	0	0
ASV000091	0	6	24	0	41	0	24	0	3219	0	70	526	0	1968	0	178	1997	0	151	19	514	7	0	0	0	0	0	55	0	0	402	9	711	0	0	0	0	0	0	0	124	0	0	0	52	0	524	12	0
ASV000063	206	304	241	849	1668	1302	123	1086	199	48	58	204	456	249	328	0	0	64	64	776	103	407	125	138	0	0	307	18	386	258	1907	198	377	506	450	70	36	76	180	58	27	0	15	397	223	35	14	577	10
ASV000078	1028	987	597	34	109	258	90	446	226	6	133	901	548	367	53	0	419	121	246	136	344	189	55	384	0	0	125	333	411	244	187	869	282	129	158	130	79	0	267	13	352	170	685	252	262	4	220	0	37
ASV000079	57	107	82	228	0	0	107	0	0	257	0	0	0	0	195	0	210	0	395	786	932	161	313	574	640	48	173	547	0	199	434	0	0	70	36	0	0	120	596	622	0	0	384	534	23	292	33	155	388
ASV000086	41	220	178	41	242	4	273	0	0	217	0	57	17	0	0	0	0	0	318	589	823	9	0	191	922	248	524	782	0	67	611	0	0	123	0	0	0	0	304	94	4	0	1179	1255	0	680	0	15	0
ASV000090	218	0	181	136	794	133	107	392	0	515	0	0	0	125	210	0	356	574	192	529	392	122	204	0	40	573	540	497	88	124	238	143	0	104	0	220	0	1313	255	142	85	0	711	221	56	59	0	209	88
ASV000116	96	44	0	0	0	0	1304	7	0	0	0	0	14	0	0	0	0	2	3	203	0	0	0	195	0	0	0	133	0	0	0	0	0	0	25	340	0	0	1868	2	0	0	858	1031	0	280	52	0	523
ASV000097	424	91	0	4	0	34	18	67	0	69	0	0	0	0	9	0	0	0	174	189	290	0	83	150	658	666	454	69	17	55	1888	45	0	100	202	130	0	0	32	0	0	0	0	552	34	285	0	839	208
ASV000103	0	0	0	0	0	0	0	0	0	0	0	0	0	0	0	13608	0	0	0	0	0	0	0	0	0	0	0	0	0	0	0	0	0	0	0	0	0	0	0	0	0	0	0	0	0	0	0	0	0
ASV000104	0	28	159	0	174	0	0	0	0	0	114	0	224	12	0	639	3252	0	0	0	0	1573	513	0	0	0	0	0	0	0	0	0	0	0	0	0	0	3258	0	0	24	0	0	0	0	0	22	0	0
ASV000099	0	51	10	0	0	0	37	20	0	21	0	0	0	0	0	0	44	138	890	154	56	40	98	49	0	0	129	532	16	70	57	0	0	0	23	31	13	995	517	139	148	0	529	216	15	512	0	233	1180
ASV000106	1247	0	635	149	69	115	53	152	634	60	57	173	773	564	55	0	1019	0	72	178	225	153	0	40	29	0	32	0	181	285	660	282	211	0	66	0	56	0	284	173	661	0	1172	74	260	49	51	0	0
ASV000107	106	22	0	681	168	93	0	165	0	17	0	76	85	72	2300	0	0	15	30	76	175	31	35	101	11	12	0	0	0	0	1286	102	0	0	0	58	7	84	0	314	24	0	470	31	0	171	48	31	150
ASV000117	0	6	206	51	42	127	231	85	0	81	0	0	32	97	294	0	18	600	230	695	647	569	491	405	33	85	535	298	0	59	131	44	0	126	30	69	0	0	144	104	465	0	149	131	10	271	206	67	83
ASV000092	499	976	0	0	0	0	219	5869	0	5	0	0	0	0	0	0	0	0	0	508	0	0	751	0	0	258	0	0	0	66	0	654	0	0	0	0	0	0	0	0	0	0	0	68	0	0	254	0	679
ASV000111	0	0	0	0	0	0	0	0	0	0	0	0	0	0	0	0	0	0	0	0	0	0	0	0	0	0	0	0	0	0	0	0	0	0	0	0	0	9129	0	0	0	0	0	0	0	0	0	0	0
ASV000093	0	170	718	0	0	118	42	1520	33	66	53	45	313	165	0	47	2476	438	0	372	364	959	217	121	164	0	64	237	290	130	0	171	0	0	164	0	297	1262	72	0	0	0	0	34	76	98	0	0	149
ASV000101	300	167	231	50	94	0	74	1348	346	501	0	20	82	0	281	0	0	329	336	475	320	186	25	409	119	62	152	228	0	8	223	124	0	32	67	0	99	294	388	248	45	0	115	146	0	94	175	86	330
ASV000124	0	0	0	0	0	0	0	0	0	0	0	0	0	0	0	0	0	0	0	0	0	0	0	0	0	0	0	0	117	0	0	0	0	0	0	0	0	8872	0	0	0	0	0	0	0	0	0	0	0
ASV000120	502	23	531	0	0	243	0	5	533	0	0	121	143	2474	5	0	128	177	88	52	313	0	0	0	0	42	196	170	385	231	666	238	0	785	0	0	13	0	148	0	0	278	0	323	0	0	0	0	76
ASV000098	62	0	0	0	61	77	0	0	0	0	196	235	3908	0	51	0	0	0	69	0	431	0	84	0	0	0	250	0	252	726	0	905	91	564	0	122	0	15	0	0	0	0	300	0	288	280	0	287	0
ASV000127	0	0	0	0	0	0	0	0	0	0	0	94	0	0	0	0	0	0	0	0	0	0	0	0	0	0	0	0	0	8499	0	0	0	0	0	0	0	0	0	0	0	0	0	0	0	0	0	0	0
ASV000132	0	514	0	0	0	0	0	0	0	0	39	13	1837	0	0	0	0	0	161	0	0	0	0	0	0	0	0	150	0	0	0	34	0	0	0	0	0	0	2280	0	0	2314	0	0	0	0	0	0	0
ASV000100	0	0	0	0	0	0	16	0	0	0	0	8618	0	0	0	0	0	0	0	0	0	0	0	0	0	0	0	0	2438	0	0	7	0	0	0	0	0	0	0	0	0	0	0	34	0	0	0	0	0
ASV000113	501	303	288	6	36	80	47	0	0	0	195	436	234	56	0	0	0	50	373	371	151	177	111	309	335	96	86	711	74	245	271	615	0	115	113	70	0	68	464	14	17	85	457	261	102	336	9	12	235
ASV000121	202	132	205	0	0	402	31	0	31	19	140	272	50	31	0	0	416	0	0	231	741	246	82	65	48	0	89	111	194	34	1335	184	235	274	37	60	58	310	0	2	141	145	338	0	270	0	354	0	108
ASV000118	0	0	0	0	0	0	0	0	0	0	0	0	0	0	0	0	0	2572	0	0	36	0	0	0	0	0	2406	0	0	0	0	0	0	0	0	0	0	0	7	263	0	0	0	0	1915	0	0	0	0
ASV000105	213	265	414	21	52	88	89	208	0	0	44	170	294	694	120	0	708	0	434	241	98	24	160	101	0	131	189	48	312	265	116	26	48	0	132	115	23	95	401	0	51	0	469	599	402	393	26	203	151
ASV000130	53	266	151	0	118	125	105	636	193	0	240	156	638	324	34	0	338	296	121	132	161	129	61	229	0	0	124	46	273	123	170	351	257	354	46	39	60	19	146	24	86	215	361	265	235	0	40	0	53
ASV000102	0	57	766	0	0	0	0	0	0	0	0	0	0	0	0	0	0	0	0	889	0	0	213	0	756	267	209	939	0	0	0	0	0	0	0	35	0	0	2271	0	0	0	2370	722	0	1359	0	92	373
ASV000112	1354	0	99	0	0	161	0	7	0	0	0	0	259	0	0	0	1050	243	149	0	0	1553	19	1157	0	18	0	0	0	0	14	77	3	0	236	0	117	473	476	0	76	0	0	0	0	0	0	0	0
ASV000135	0	0	0	0	0	0	0	0	0	0	0	0	44	0	0	7294	165	0	0	0	0	0	0	0	0	0	0	0	0	163	0	0	509	0	0	0	0	0	0	0	0	0	0	0	0	0	0	0	0
ASV000128	0	0	0	0	79	0	0	139	142	385	0	0	0	0	0	0	0	0	3128	71	0	214	791	0	1001	0	0	0	0	0	328	135	17	0	42	0	32	0	1029	201	0	0	282	94	0	346	0	0	0
ASV000114	17	22	43	0	0	0	0	0	0	0	21	0	0	0	2	0	0	0	135	35	0	7501	967	27	203	0	39	0	64	176	0	11	83	8	114	0	157	172	0	9	40	0	10	8	0	0	67	0	0
ASV000122	0	0	0	0	0	0	0	0	0	0	0	0	0	0	0	0	0	0	0	0	0	0	0	0	3953	0	0	0	0	0	0	0	0	0	2714	0	0	0	0	0	0	0	0	0	0	0	0	0	0
ASV000115	137	72	0	59	0	107	0	0	0	0	0	0	0	0	0	0	143	712	745	686	220	468	409	609	0	40	841	487	0	95	622	0	180	0	0	0	0	186	0	165	409	0	0	61	60	113	0	97	465
ASV000133	78	329	248	152	76	100	140	214	57	70	493	69	227	98	17	0	286	88	105	227	383	27	134	657	0	0	86	117	15	347	383	245	121	159	131	114	39	0	90	14	39	34	168	68	303	22	44	52	74
ASV000161	593	241	723	0	284	0	0	0	0	0	0	0	50	0	0	0	0	0	0	0	69	0	0	0	1070	0	0	872	0	0	0	0	0	4	19	0	30	0	0	0	0	0	0	0	689	0	0	22	13
ASV000136	325	293	4	0	530	284	104	119	0	93	380	3	0	0	90	0	0	0	86	148	233	0	178	154	74	19	334	0	28	231	702	66	109	599	411	65	0	0	10	0	0	0	79	288	73	111	0	371	77
ASV000129	0	0	0	0	0	0	0	0	0	0	57	0	0	0	0	159	0	0	0	0	0	5180	0	0	0	0	0	0	0	0	0	0	0	0	0	0	0	0	0	0	3143	515	0	0	0	0	0	0	0
ASV000151	0	0	0	0	0	0	0	0	0	0	0	0	18	0	0	0	0	0	0	7439	0	0	0	0	0	0	0	0	0	0	0	0	0	0	0	0	0	0	0	0	0	0	0	0	0	0	0	0	0
ASV000202	0	0	0	0	0	0	0	0	0	0	41	0	0	0	0	0	0	0	0	0	0	0	0	5004	0	0	0	0	0	0	0	0	0	0	0	0	0	0	0	0	0	0	0	0	0	0	0	0	0
ASV000142	0	0	0	0	0	0	0	0	0	8244	0	0	0	0	0	0	0	0	0	0	0	0	0	0	0	0	0	0	0	0	0	0	0	0	0	0	0	0	0	0	0	0	0	0	0	0	0	0	0
ASV000096	48	460	0	395	364	36	592	982	230	124	0	80	570	459	140	0	0	338	33	106	484	1247	39	764	0	0	108	0	100	151	240	0	146	164	1214	0	0	82	627	77	770	82	411	0	468	0	0	0	305
ASV000126	0	0	0	0	0	0	0	3	0	0	0	0	0	0	0	0	0	0	0	0	0	0	0	5791	0	0	0	0	0	0	0	0	0	0	0	0	0	0	0	0	0	0	0	0	0	0	0	0	0
ASV000119	206	240	0	0	126	111	45	0	0	0	0	28	1080	98	739	0	0	41	498	363	451	28	37	647	0	0	51	420	0	53	0	0	31	0	29	0	29	0	0	0	332	0	17	588	0	661	515	109	703
ASV000179	382	265	1507	0	0	364	85	696	0	397	0	0	0	0	30	0	163	0	484	279	27	72	46	0	0	137	286	495	172	66	26	251	0	0	75	0	13	156	35	0	28	0	246	113	334	68	0	175	19
ASV000158	0	0	0	0	0	0	0	0	0	0	0	0	0	0	0	0	0	0	0	0	7294	0	0	0	0	0	0	0	0	0	0	0	0	0	0	0	0	0	0	0	0	0	0	0	0	0	0	0	0
ASV000148	0	76	217	7	575	353	27	200	0	0	0	0	0	42	23	0	22	175	181	0	224	6	0	260	0	11	0	330	188	0	3179	142	0	0	103	0	75	21	340	11	0	0	0	9	35	0	0	316	85
ASV000150	255	54	11	0	0	0	0	44	0	24	33	1361	68	0	11	0	0	0	0	490	51	161	611	0	413	0	1122	0	0	673	0	0	101	73	276	197	117	0	0	0	0	0	930	766	19	249	16	0	256
ASV000146	19	0	18	1371	120	68	7	220	59	147	0	130	290	93	1933	0	197	309	0	8	7	107	0	12	0	0	0	14	0	0	155	151	0	0	0	0	11	0	96	460	7	0	0	0	0	0	204	0	0
ASV000123	195	42	28	30	259	95	26	31	104	0	381	119	537	46	122	21	283	12	0	80	150	159	78	123	60	0	415	103	466	65	610	135	153	215	114	98	69	55	152	316	116	628	668	221	571	78	0	226	161
ASV000182	407	131	427	0	0	0	21	0	0	62	0	46	171	292	119	0	0	215	61	648	161	0	80	168	588	0	295	151	28	266	263	112	71	9	0	136	0	130	224	39	0	0	170	402	197	551	0	200	408
ASV000169	0	68	246	422	221	87	0	155	78	282	0	38	71	90	428	0	1233	260	78	37	80	620	56	32	32	0	0	27	353	69	402	17	34	0	64	0	69	254	83	99	83	0	0	21	18	0	103	0	85
ASV000195	0	0	411	0	76	55	0	56	100	0	142	313	487	0	0	0	578	0	290	126	730	140	0	57	0	0	308	42	37	0	0	0	74	275	0	0	36	0	285	0	0	0	858	14	325	0	0	0	0
ASV000139	0	400	795	0	0	0	0	4299	806	0	0	75	257	0	0	0	0	0	14	297	113	722	158	0	0	0	0	0	109	0	0	438	0	0	87	0	26	0	0	0	126	0	0	0	0	0	286	0	0
ASV000162	259	102	0	187	604	139	0	0	0	0	0	13	266	178	130	0	131	121	308	184	269	167	29	378	0	0	8	71	84	482	1006	0	97	0	98	0	57	0	121	163	69	0	211	152	0	33	0	9	161
ASV000108	0	0	0	0	0	0	0	0	0	0	0	0	0	0	0	0	0	0	0	0	0	0	0	0	0	0	0	0	0	0	11527	0	0	0	0	0	0	0	0	0	0	0	0	0	0	0	0	0	0
ASV000140	324	261	107	111	86	22	154	168	15	175	0	0	187	66	40	0	0	398	296	320	195	60	236	343	42	0	0	200	0	523	172	153	101	0	626	27	64	6	119	43	18	0	0	141	57	49	26	44	467
ASV000110	266	166	20	322	1157	129	36	58	0	0	0	57	154	229	262	287	0	0	300	685	0	382	108	178	251	315	336	26	62	187	68	27	68	593	75	16	59	287	0	0	347	314	2433	279	475	86	562	0	37
ASV000213	0	0	0	0	0	0	0	0	0	0	0	0	0	0	0	0	0	0	0	5337	0	0	0	0	0	0	0	0	0	0	0	0	0	0	0	0	0	0	0	0	0	0	0	0	0	0	0	0	0
ASV000141	0	26	0	0	2056	31	146	285	17	0	0	34	0	0	25	0	0	252	124	0	356	0	0	120	0	30	0	277	10	0	2021	0	0	0	0	0	0	474	155	19	18	10	59	0	0	0	0	677	54
ASV000147	47	411	119	0	0	12	53	781	217	0	0	462	1085	93	0	0	33	0	0	628	19	4	29	0	41	0	0	0	611	67	31	235	123	0	732	0	106	0	0	0	825	0	49	362	35	7	324	0	167
ASV000137	281	621	357	133	78	88	240	264	39	77	235	151	176	76	0	0	9	42	430	529	455	238	236	283	0	0	217	351	103	517	257	314	50	307	231	31	30	0	425	26	58	177	97	287	201	116	90	52	228
ASV000363	0	0	0	0	0	0	0	0	0	0	0	0	0	0	0	0	0	0	0	0	0	0	0	0	0	0	0	0	0	0	0	0	0	0	0	0	0	0	0	0	0	0	0	0	0	0	0	0	0
ASV000207	0	0	0	0	398	0	0	0	1141	0	1959	0	0	0	0	0	0	0	0	0	0	0	0	0	0	740	0	0	0	0	0	900	235	0	0	0	0	0	0	0	0	0	0	0	0	0	0	0	0
ASV000183	0	52	144	0	47	0	0	0	0	0	0	157	77	0	0	0	0	144	0	42	706	0	135	94	352	361	298	231	227	191	20	297	78	394	0	357	139	214	0	0	0	143	925	292	422	0	0	18	31
ASV000163	0	0	0	0	0	0	0	29	0	0	83	0	0	0	0	2253	191	0	0	0	0	0	0	0	0	0	0	0	0	0	0	0	0	0	0	0	0	0	0	0	0	6119	0	0	0	0	16	0	0
ASV000145	2740	0	0	0	0	0	0	0	0	0	1823	809	0	0	0	0	0	0	0	0	0	0	0	0	14	0	0	0	0	0	0	0	3	0	21	0	0	0	0	17	0	0	0	2966	0	77	0	0	0
ASV000188	185	204	302	190	297	156	72	174	12	124	52	175	241	81	126	0	141	337	383	273	118	212	163	158	54	147	402	252	396	266	288	263	67	246	37	95	74	40	132	19	0	10	241	221	93	86	0	102	46
ASV000143	0	0	0	0	0	0	0	0	0	0	2173	0	1732	0	0	0	0	0	0	0	0	428	0	0	0	0	0	0	0	0	0	0	938	733	0	168	0	0	0	0	0	1558	0	0	891	0	0	0	0
ASV000166	56	190	69	38	37	76	103	115	162	174	0	124	211	125	21	0	37	132	605	651	207	691	69	94	0	34	200	414	572	145	86	207	0	100	304	0	22	34	176	0	64	0	162	88	145	14	222	0	24
ASV000154	0	0	0	0	0	0	0	0	0	0	0	0	0	0	0	0	0	0	0	0	0	0	0	0	0	0	0	8095	0	0	0	0	0	0	0	0	0	0	0	0	2	0	0	0	0	0	0	0	0
ASV000187	0	0	0	0	0	0	0	0	0	0	0	0	0	0	0	0	0	0	0	0	0	0	0	0	6737	0	0	0	0	0	0	0	0	0	0	0	0	0	0	0	0	0	0	0	0	0	0	0	0
ASV000211	0	138	0	0	0	0	638	0	257	0	0	0	1022	0	0	0	0	0	0	0	0	0	0	0	0	0	0	0	0	2647	0	0	1742	0	0	0	0	0	0	0	0	286	6	0	0	0	0	0	0
ASV000170	0	1675	62	0	0	0	506	0	0	0	328	41	48	159	241	0	0	0	0	0	0	0	0	0	164	0	0	99	0	73	0	2610	142	0	0	9	0	0	573	0	0	359	0	182	169	0	0	0	0
ASV000292	0	67	0	0	21	0	0	0	39	0	0	18	6	6	0	0	35	0	0	0	6	0	0	0	0	0	895	0	0	0	3	0	0	1862	0	0	0	0	8	77	0	0	0	0	0	0	0	0	0
ASV000178	61	12	117	97	87	86	61	136	0	742	0	0	45	0	526	0	17	230	249	464	131	37	123	80	133	457	57	101	0	47	184	0	0	0	13	0	0	33	56	74	10	0	62	152	0	95	0	230	134
ASV000125	897	598	927	243	125	864	479	180	0	195	30	22	16	19	0	0	0	354	34	630	75	207	580	221	0	0	22	39	6	554	82	89	12	13	325	315	55	49	51	7	541	31	34	30	0	13	110	14	466
ASV000152	395	180	124	0	67	0	0	371	0	89	74	50	84	0	69	0	0	100	547	415	180	0	48	197	245	148	244	211	0	269	105	141	0	16	0	143	0	159	219	0	0	0	309	478	368	606	0	0	90
ASV000165	455	518	648	0	49	251	165	288	0	0	1033	0	272	0	0	0	0	168	0	142	0	312	0	439	0	0	366	0	201	357	76	586	204	347	242	41	8	0	0	0	587	263	0	0	311	0	0	0	0
ASV000156	0	716	0	0	0	0	0	0	4	0	0	0	0	0	0	0	0	0	0	1442	0	0	238	0	0	19	0	0	1435	1583	0	0	1372	18	61	16	0	0	0	0	0	12	0	0	1147	0	0	0	46
ASV000208	120	43	144	51	41	113	58	20	0	0	100	43	60	9	0	0	0	152	116	399	239	150	65	52	114	268	374	92	119	459	231	77	82	104	33	140	84	0	19	23	37	26	54	281	149	249	11	43	47
ASV000204	0	0	88	0	17	0	0	0	0	0	79	0	0	0	0	0	0	0	0	0	0	0	0	0	0	0	0	0	0	0	0	0	0	86	0	0	0	0	0	0	0	0	0	0	282	0	0	5162	0
ASV000173	0	16	59	0	0	0	0	0	0	0	0	0	0	0	0	0	4870	0	0	0	0	439	479	0	0	0	0	0	0	12	0	0	271	0	0	0	0	1484	0	0	0	0	0	0	0	0	0	0	0
ASV000160	61	464	420	0	0	61	0	31	208	0	0	612	556	134	13	0	1206	64	90	0	0	1497	221	32	0	0	235	198	338	92	0	142	26	0	10	0	226	172	38	0	573	0	132	0	120	0	103	0	29
ASV000144	1836	531	298	0	66	23	36	262	398	0	183	525	258	69	0	120	194	0	164	199	0	152	22	85	0	7	104	85	571	192	47	206	291	236	133	84	39	0	52	0	353	337	78	253	436	0	276	0	0
ASV000177	0	0	81	0	55	33	56	16	0	39	0	45	85	12	0	0	289	50	841	231	0	21	71	10	11	185	348	36	83	49	488	213	47	143	68	39	0	90	12	11	23	0	568	207	97	172	0	31	0
ASV000149	0	70	0	0	75	48	377	869	24	285	0	0	0	0	0	0	0	104	632	505	123	0	0	1889	0	0	53	22	6	0	353	0	0	0	5	48	0	0	583	55	0	0	0	79	0	1532	0	90	0
ASV000243	0	89	0	0	0	0	0	125	51	0	40	0	0	0	0	1364	1575	0	0	1348	0	18	302	0	0	72	0	0	0	0	15	0	999	0	0	16	0	217	0	0	0	242	0	0	0	0	335	0	0
ASV000164	0	0	0	0	0	0	0	0	60	0	0	65	220	0	0	0	0	0	0	0	0	0	0	0	0	0	0	0	0	0	0	0	0	0	0	0	0	0	7692	0	0	0	0	0	0	0	0	0	0
ASV000131	0	123	0	0	103	48	0	0	892	0	621	190	0	0	0	0	0	0	0	148	0	450	148	0	0	0	1074	0	794	29	0	1258	670	177	244	0	85	0	0	0	1514	767	0	0	713	0	179	0	0
ASV000190	0	0	1439	0	0	0	0	0	0	0	0	0	200	0	0	0	251	0	0	0	155	1433	946	0	0	0	0	0	0	0	0	0	0	0	0	0	219	0	0	0	1492	464	0	0	0	0	276	0	0
ASV000216	0	0	13	455	346	462	0	0	0	263	0	0	0	0	622	0	0	0	31	0	0	0	0	39	0	137	0	0	0	0	1093	13	0	0	0	0	0	27	222	71	0	0	0	0	0	0	0	132	0
ASV000172	0	0	0	0	0	0	0	0	0	0	254	0	0	0	0	0	0	0	0	141	186	0	0	0	74	138	1462	143	97	495	378	0	281	832	63	0	31	0	220	0	0	552	335	91	642	0	5	0	85
ASV000176	417	5	0	0	0	0	0	0	0	547	0	0	0	0	0	0	0	0	0	0	0	0	0	1985	0	298	0	0	0	0	688	0	0	30	0	45	0	0	0	94	0	0	0	149	0	0	0	0	0
ASV000197	126	205	21	0	3872	50	0	24	85	0	0	0	694	121	0	0	30	0	13	0	17	0	0	23	0	0	0	22	0	45	0	0	0	0	0	0	166	416	5	0	0	0	0	0	0	0	0	0	43
ASV000191	0	0	0	0	0	0	0	0	0	6951	0	0	0	0	0	0	0	0	0	0	0	0	0	0	0	0	0	0	0	0	0	0	0	0	0	0	0	0	0	0	0	0	0	0	0	0	0	0	0
ASV000372	0	0	10	0	0	0	2096	0	0	0	0	0	0	0	0	0	0	36	0	0	0	0	0	0	0	0	0	0	0	0	0	0	0	0	0	0	0	0	0	0	0	0	0	0	0	0	0	0	0
ASV000153	163	228	314	487	512	323	164	163	83	0	172	43	182	98	259	0	0	93	140	117	180	39	55	238	0	0	70	60	275	404	236	1108	0	223	33	34	21	0	523	47	25	0	244	245	0	0	0	0	0
ASV000224	0	0	0	0	0	0	0	0	0	0	5812	0	0	0	0	0	18	4	0	0	0	0	0	0	0	0	0	0	0	0	0	0	0	0	0	0	0	0	0	0	0	0	0	0	0	0	0	0	0
ASV000175	10	85	92	51	84	444	23	0	0	0	0	0	264	124	288	0	24	738	625	303	90	35	147	152	0	0	1043	0	159	54	725	78	139	0	53	62	9	323	103	121	63	0	54	50	330	0	0	188	0
ASV000184	133	45	149	94	263	180	96	44	6	0	48	27	221	16	205	490	306	354	199	386	237	122	286	129	0	31	168	55	268	117	250	266	96	46	150	0	45	214	15	72	67	0	212	102	148	81	16	98	77
ASV000155	953	319	185	68	140	173	145	162	247	70	47	414	273	547	184	0	69	142	140	206	287	42	247	115	0	0	71	62	156	236	235	288	0	50	173	84	0	14	372	94	16	0	267	216	111	206	60	23	133
ASV000157	0	0	0	0	0	0	0	0	0	0	0	0	0	0	0	0	0	0	0	0	0	128	0	0	0	0	0	0	0	0	0	0	46	0	0	0	0	0	0	0	0	0	0	0	0	0	8532	0	0
ASV000168	155	464	100	61	177	81	129	0	62	52	106	245	236	33	0	0	56	167	222	72	352	46	0	49	44	129	248	145	47	217	597	248	229	73	124	48	8	66	118	69	27	78	335	93	136	81	4	117	193
ASV000180	295	111	114	7	125	0	39	64	30	0	85	526	194	7	0	0	60	95	114	940	130	229	0	0	309	430	0	55	601	354	0	126	120	0	70	125	0	202	44	0	0	41	0	294	132	373	22	82	80
ASV000235	0	0	85	0	0	0	0	0	0	0	82	0	26	1524	0	0	0	8	98	0	0	3	10	0	0	0	0	98	0	200	0	1110	0	740	0	0	32	35	10	0	0	43	62	712	38	0	0	0	0
ASV000194	0	0	0	0	0	0	0	0	0	0	0	0	0	0	0	0	0	0	0	0	7085	0	0	0	0	0	0	0	0	0	0	0	0	0	0	0	0	0	0	0	0	0	0	0	0	0	0	0	0
ASV000240	3	0	0	0	0	0	0	0	0	0	916	0	0	0	0	877	2573	0	0	0	0	0	1012	0	0	0	0	0	0	0	0	0	0	0	0	0	0	1159	0	0	0	427	0	0	0	0	0	0	0
ASV000295	0	0	0	108	147	0	0	0	162	966	0	0	0	973	72	0	26	0	0	0	0	0	0	0	0	0	0	0	0	0	1084	0	0	0	0	0	0	0	0	209	0	0	0	0	0	0	64	0	0
ASV000199	0	112	0	48	68	0	0	0	29	0	0	0	950	0	0	0	83	88	41	188	231	32	56	63	0	0	0	54	43	19	228	0	0	486	28	0	0	133	58	130	98	0	0	0	0	40	234	27	21
ASV000215	25	200	12	183	0	0	33	409	182	493	0	14	85	0	0	0	78	47	473	0	60	0	0	2845	0	0	0	74	74	0	0	139	0	0	15	0	0	0	678	0	0	0	0	0	0	0	0	0	22
ASV000206	0	0	135	0	0	0	11	0	0	0	130	878	106	0	0	490	130	0	0	151	0	3321	0	0	0	0	7	0	0	482	0	27	22	95	26	260	173	0	0	0	35	168	124	0	0	36	0	0	0
ASV000181	251	47	0	0	815	237	56	128	0	163	15	31	0	0	32	0	0	0	203	165	258	23	43	80	144	205	256	49	92	71	830	78	59	356	64	137	56	65	36	7	0	0	119	207	122	190	24	193	6
ASV000186	85	56	165	776	492	213	106	244	38	79	8	25	104	56	183	0	0	39	91	328	181	100	0	449	64	129	100	201	114	19	372	107	19	77	83	19	0	87	53	182	248	0	77	38	68	29	59	158	135
ASV000201	386	188	217	615	204	170	94	183	10	351	0	69	168	187	51	0	61	71	39	163	293	74	19	147	0	0	6	53	58	398	369	51	28	11	74	23	97	23	106	60	41	0	61	223	20	0	42	28	334
ASV000226	92	32	143	49	179	317	73	127	0	129	134	57	220	37	69	799	219	145	74	400	150	71	107	75	0	78	245	77	216	120	125	75	98	472	136	178	0	170	19	69	22	152	69	219	126	32	53	14	98
ASV000171	0	0	0	0	0	0	0	0	0	0	0	1526	1627	74	48	414	2701	0	0	0	0	0	0	0	0	0	0	0	881	12	9	0	1036	0	0	0	0	0	0	0	0	0	0	0	0	0	0	0	0
ASV000192	942	209	72	0	9	40	0	125	0	10	0	429	37	62	82	0	0	0	105	66	107	0	59	158	112	73	124	319	163	62	308	81	0	0	30	262	0	105	160	0	70	96	532	534	257	367	0	54	294
ASV000223	0	11	0	0	0	0	0	0	0	0	0	63	0	18	0	0	0	364	327	0	30	0	34	1874	0	0	0	118	0	48	0	226	0	0	0	0	0	269	23	0	0	0	0	0	0	0	0	0	0
ASV000231	5	0	0	0	0	0	0	0	0	0	0	0	0	0	0	0	0	0	0	0	0	0	0	0	0	0	0	0	0	4788	0	0	927	0	0	0	0	0	0	0	0	310	0	0	0	0	0	0	0
ASV000196	493	148	305	42	0	142	0	96	0	43	19	327	107	265	0	0	645	0	62	98	320	147	59	49	0	0	426	518	144	242	187	632	16	49	23	80	24	59	72	25	350	35	445	0	84	0	107	0	64
ASV000189	0	0	0	0	0	0	0	0	0	0	0	0	0	0	0	0	0	0	0	0	7691	0	0	0	0	0	0	0	0	0	0	0	0	0	0	0	0	0	0	0	0	0	0	0	0	0	0	0	0
ASV000212	110	89	290	0	0	682	0	0	0	0	0	0	0	19	0	0	0	635	55	120	1596	1058	194	27	0	0	0	111	6	0	0	122	0	0	0	0	0	0	22	0	0	0	0	131	0	7	0	42	0
ASV000250	58	41	584	248	19	77	87	0	0	0	0	98	46	17	130	0	86	44	112	603	174	105	154	24	112	54	146	40	637	0	60	42	40	0	23	0	27	0	35	19	255	0	12	347	35	116	70	31	0
ASV000138	206	0	55	131	247	0	316	91	0	69	20	0	77	0	0	0	0	352	232	953	430	80	137	229	235	500	153	1007	81	0	484	85	0	0	0	28	55	101	200	120	112	0	359	543	0	184	105	205	347
ASV000227	0	0	0	0	0	0	0	0	0	0	0	0	0	0	0	0	0	0	0	0	0	0	0	0	0	0	0	0	0	0	0	0	0	6255	5	0	0	0	0	0	0	0	0	0	0	0	0	0	0
ASV000209	277	0	0	0	0	0	0	0	27	758	1957	0	0	0	0	0	0	0	931	0	0	0	0	0	0	0	0	273	80	0	0	0	484	0	0	0	68	262	0	0	54	0	0	171	0	0	0	0	0
ASV000237	383	97	0	210	226	0	95	13	0	186	0	73	164	135	26	0	100	0	119	201	190	52	190	197	196	64	166	128	176	119	284	71	39	78	0	101	28	97	59	72	134	19	109	45	0	79	34	194	228
ASV000239	0	0	0	0	0	0	0	0	0	0	0	0	0	0	0	0	0	0	0	102	0	61	5921	0	0	0	0	0	0	0	0	0	0	0	0	0	0	0	0	0	0	0	0	0	0	0	0	0	0
ASV000218	195	0	0	0	0	0	0	0	0	0	0	252	351	29	0	0	0	0	64	0	50	0	0	57	315	488	375	89	262	98	628	0	75	0	37	269	16	614	112	0	0	0	0	521	278	321	0	336	95
ASV000238	141	32	27	5	133	130	0	0	0	20	37	10	106	35	57	50	40	60	126	285	136	75	9	108	31	173	528	157	184	21	561	112	36	263	10	34	5	53	0	13	21	10	581	254	44	149	13	121	9
ASV000287	0	0	0	0	0	0	0	0	0	0	0	0	0	0	0	0	0	0	0	0	0	0	0	0	0	0	0	0	0	0	0	0	0	0	0	0	0	0	0	0	0	0	0	0	6253	0	0	0	0
ASV000254	0	0	0	0	0	0	0	0	7	0	702	0	0	0	0	4747	0	0	0	0	0	0	0	0	0	0	0	0	0	0	0	0	0	0	0	0	0	0	0	0	51	0	0	0	0	0	0	0	0
ASV000203	285	8	9	0	0	1339	0	0	0	0	0	225	136	0	0	45	0	0	0	940	687	24	0	83	577	431	449	0	0	186	0	0	116	0	0	0	0	0	0	0	0	0	639	301	0	85	0	0	422
ASV000217	833	0	0	0	1764	164	0	0	0	0	0	0	0	0	0	0	0	0	0	0	397	0	0	88	0	0	0	0	0	89	596	0	0	0	0	0	0	0	0	0	0	0	0	0	0	0	0	942	0
ASV000220	185	64	118	59	76	134	54	0	0	0	46	23	27	0	60	0	0	102	114	401	360	100	266	62	115	376	296	200	42	73	329	28	7	109	15	191	8	30	41	57	27	9	70	309	8	216	32	269	162
ASV000233	18	59	0	0	130	90	53	92	0	0	201	102	0	0	0	0	0	0	191	645	314	92	237	57	349	0	63	118	13	276	1211	126	113	160	0	0	0	0	140	0	0	0	0	121	96	0	0	131	0
ASV000265	0	0	0	0	0	0	21	1639	2097	148	7	110	70	147	0	0	26	0	0	0	127	0	0	324	0	0	0	0	39	0	0	79	10	0	32	0	0	0	143	0	15	0	0	0	19	0	46	0	0
ASV000221	82	35	357	38	23	0	0	143	90	1108	0	0	84	25	25	0	37	0	180	472	132	24	14	0	191	71	274	330	0	0	17	120	0	132	251	0	58	17	300	0	12	0	30	17	18	7	72	22	0
ASV000229	1538	100	0	0	2177	242	47	73	0	0	0	55	0	0	0	0	0	10	23	0	967	0	0	44	0	0	0	0	0	0	147	0	0	0	0	0	0	28	23	0	0	0	0	0	0	0	0	21	0
ASV000228	9	0	0	0	115	0	0	186	0	0	0	0	0	0	0	0	34	0	0	0	0	0	0	0	0	0	0	0	15	0	4953	0	0	0	0	0	0	0	130	0	0	0	0	143	17	0	0	860	0
ASV000185	0	0	526	0	101	0	0	0	0	0	8	44	0	0	0	0	521	0	51	623	0	0	0	78	810	170	150	43	0	0	0	0	0	0	0	448	26	0	220	0	0	154	474	1499	97	2369	0	0	191
ASV000236	0	0	0	0	0	0	0	0	0	0	0	0	0	0	0	6360	0	0	0	0	0	0	0	0	0	0	0	0	0	0	0	0	0	0	0	0	0	0	0	0	0	0	0	0	0	0	0	0	0
ASV000262	0	0	0	0	0	0	0	0	0	0	0	0	0	0	0	0	1822	0	0	0	0	0	0	0	0	0	0	0	0	0	0	0	0	0	0	0	0	5029	0	0	0	0	0	0	0	0	0	0	0
ASV000234	0	450	460	0	13	0	81	0	0	0	0	117	1752	0	0	0	0	0	0	419	68	1013	307	0	0	0	0	0	0	358	23	133	316	0	99	0	188	0	0	0	11	397	0	0	0	0	0	0	227
ASV000198	0	179	0	0	0	210	0	0	376	0	36	122	0	0	0	0	0	0	0	38	0	33	0	0	0	0	73	0	1006	0	11	0	125	0	0	0	0	0	0	0	91	91	73	0	31	0	5137	0	0
ASV000348	0	0	0	0	244	0	0	0	0	0	0	0	0	0	0	0	0	0	0	0	0	0	0	0	0	0	0	0	0	0	0	0	0	0	0	4	0	0	0	6	0	0	0	0	0	0	0	34	0
ASV000256	138	47	29	75	10	205	128	122	0	377	0	0	24	66	53	0	0	113	130	85	0	0	41	140	133	24	985	14	19	0	49	27	15	309	464	0	0	13	63	21	0	0	0	160	0	117	10	92	98
ASV000193	0	0	0	0	0	0	0	0	0	0	0	0	0	0	0	0	7917	0	0	0	0	0	0	0	0	0	0	0	0	0	0	0	0	0	0	0	0	0	0	0	0	0	0	0	0	0	0	0	0
ASV000245	0	33	0	0	0	0	9	0	0	0	275	0	0	0	0	0	4	0	0	27	0	0	187	0	0	0	0	5	0	219	0	0	1606	0	0	0	362	0	0	0	0	42	1009	0	13	0	0	0	2328
ASV000232	34	63	79	0	0	99	20	20	0	0	91	140	254	4172	0	0	0	0	76	109	0	0	0	0	0	0	91	0	251	0	0	0	104	53	6	0	10	0	11	0	0	47	0	0	153	0	0	0	0
ASV000214	148	0	0	0	0	226	45	0	0	0	0	43	0	0	0	0	0	0	0	0	0	0	0	0	32	189	1389	0	3010	0	0	0	4	58	0	48	0	0	0	0	0	0	155	588	207	23	0	0	0
ASV000246	71	113	108	0	33	0	28	61	0	0	0	120	0	44	59	0	78	0	160	155	99	0	0	162	8	229	224	172	136	151	469	174	0	0	32	57	0	45	366	0	0	0	1070	354	91	214	0	29	378
ASV000259	0	479	147	0	92	0	32	32	165	245	295	96	50	0	0	0	0	0	43	447	401	0	8	0	0	0	274	0	0	144	410	61	34	53	0	148	0	0	171	38	18	268	69	164	202	81	12	0	0
ASV000286	53	13	83	259	118	205	47	277	46	52	32	38	112	16	97	0	69	46	101	265	92	63	19	110	81	34	61	57	43	10	259	45	23	37	34	21	7	65	104	208	39	0	95	41	41	32	36	157	70
ASV000248	0	90	324	228	25	69	0	0	0	0	0	42	795	198	0	0	2194	126	35	9	62	617	16	0	0	0	0	0	78	0	0	178	0	0	0	0	50	0	0	122	311	0	0	0	9	0	9	0	0
ASV000251	0	94	127	0	102	0	194	19	0	0	0	0	0	0	0	0	0	0	0	478	0	268	768	0	0	0	287	0	45	309	0	117	582	73	68	592	373	0	0	0	0	148	1047	0	0	0	0	0	101
ASV000159	0	0	0	0	0	0	0	0	0	0	0	0	0	0	0	0	0	0	0	0	0	0	0	0	0	0	105	0	0	0	0	0	0	0	0	0	0	0	0	0	0	0	0	0	0	0	0	0	9497
ASV000241	51	0	0	32	52	2321	0	0	0	0	0	32	415	109	470	47	893	78	0	0	0	0	0	0	0	0	0	34	62	48	1325	0	0	0	0	0	0	0	0	0	0	0	399	0	0	0	0	0	0
ASV000280	0	281	0	0	0	9	0	0	0	0	0	0	0	754	0	0	0	0	0	0	0	0	0	75	0	0	0	0	1100	357	156	0	1997	0	25	0	0	0	107	0	0	0	0	0	0	0	0	0	0
ASV000276	49	27	337	31	29	70	184	181	0	132	0	10	93	93	173	0	0	0	153	293	84	100	120	80	71	371	111	57	0	0	47	53	27	320	51	33	12	0	196	48	0	0	302	277	0	74	0	0	105
ASV000225	181	120	48	48	23	158	77	252	0	145	0	0	45	61	38	0	0	109	506	247	199	22	92	75	39	51	42	143	0	0	295	90	0	0	0	32	7	433	35	25	38	0	192	249	21	146	51	244	255
ASV000200	0	0	0	0	0	0	0	0	0	0	0	0	0	0	0	0	7824	0	0	0	0	0	0	0	0	0	0	0	0	0	0	0	0	0	0	0	0	0	0	0	0	0	0	0	0	0	0	0	0
ASV000296	11	31	0	0	678	30	13	112	26	92	0	0	14	0	156	0	0	0	54	23	10	31	15	0	18	0	89	0	27	0	1876	12	0	10	13	29	5	0	42	20	0	0	48	21	0	12	0	166	0
ASV000264	0	0	17	0	624	415	126	32	0	0	256	0	0	0	0	0	0	0	0	112	0	0	88	111	0	0	0	0	0	0	1379	208	81	841	130	0	0	0	0	0	0	0	0	59	51	0	0	449	0
ASV000330	0	0	0	0	0	0	0	0	0	0	0	0	1983	0	0	0	36	0	0	0	0	0	0	0	0	0	602	0	0	0	0	0	0	0	0	0	0	0	0	0	0	0	1621	0	0	0	0	0	0
ASV000260	61	0	64	357	154	748	0	142	21	47	25	59	347	33	590	0	80	62	201	270	81	26	89	15	0	141	0	0	142	0	570	154	40	87	0	0	0	0	102	0	36	0	212	83	144	0	0	0	0
ASV000310	92	93	0	191	389	62	28	224	111	60	0	37	163	155	206	0	14	86	15	136	46	67	34	37	19	0	0	0	0	180	173	54	17	0	33	39	19	100	18	40	0	0	23	79	0	16	50	0	161
ASV000252	0	76	0	0	300	104	59	386	74	212	0	51	52	0	356	0	0	171	92	33	59	108	103	24	0	0	97	0	132	178	1934	48	37	0	28	12	22	55	22	169	64	18	134	82	56	163	19	159	74
ASV000261	18	183	52	153	58	18	16	13	0	52	70	78	177	82	203	0	0	0	190	264	135	0	50	89	20	19	181	176	148	229	354	284	97	169	62	42	7	25	236	23	0	13	497	110	164	115	0	0	22
ASV000284	75	336	155	1323	11	38	891	50	0	59	0	13	0	133	26	0	410	169	0	0	275	60	0	9	0	0	0	81	0	0	97	267	0	0	0	0	202	0	10	0	0	0	0	0	0	0	38	63	0
ASV000242	0	0	98	53	0	0	139	107	0	0	777	0	0	0	0	0	0	0	0	642	75	243	0	0	38	0	492	71	0	0	0	557	0	254	75	38	0	0	11	0	141	81	0	419	245	83	915	0	0
ASV000257	67	0	78	0	0	160	0	113	0	59	27	89	74	41	0	0	139	303	142	539	398	0	50	126	202	239	149	63	191	149	188	81	67	0	0	226	13	343	128	0	0	0	336	350	99	0	0	59	0
ASV000309	69	74	160	0	35	132	0	95	0	0	99	31	51	48	0	149	75	424	65	279	67	17	56	54	28	163	199	85	156	177	18	103	181	100	0	28	37	33	76	0	93	62	649	124	112	0	0	34	33
ASV000285	128	180	124	0	104	185	121	1011	213	0	0	79	247	285	0	0	22	44	288	9	311	14	15	189	0	0	0	0	10	41	132	44	50	0	48	0	0	0	108	14	5	0	0	74	0	0	0	16	84
ASV000253	11	89	335	26	69	291	119	392	38	3	434	281	626	92	0	0	0	374	122	0	163	0	103	217	0	0	127	42	147	160	165	302	159	525	84	65	0	0	103	0	29	98	98	0	184	0	0	33	0
ASV000282	0	35	72	0	176	59	169	25	0	217	0	26	201	53	0	0	0	164	134	329	97	22	32	110	56	720	62	29	22	107	68	0	0	20	162	33	0	204	88	0	0	0	31	122	16	84	136	73	130
ASV000247	94	229	338	0	186	334	38	184	0	58	0	75	179	395	234	0	100	0	33	19	60	51	156	50	0	0	153	0	35	193	867	221	0	246	0	0	70	0	77	0	184	0	1145	58	90	0	33	0	82
ASV000274	170	14	0	6	262	79	50	0	0	118	0	0	0	33	0	0	0	0	6	240	142	14	151	15	119	209	223	0	0	23	336	0	0	174	0	52	0	0	27	0	0	0	0	129	0	85	0	253	74
ASV000268	122	152	42	34	29	66	78	173	66	36	25	72	54	149	31	0	58	0	143	58	56	36	43	118	21	0	163	248	38	114	164	0	12	34	41	32	36	148	111	0	41	0	217	145	65	245	9	199	32
ASV000275	0	0	420	3032	0	0	0	0	0	0	0	0	61	101	0	0	160	498	5	0	0	0	0	32	0	0	0	307	16	0	0	251	0	0	0	0	0	0	0	356	83	0	0	0	0	0	0	0	0
ASV000298	0	27	13	256	285	151	39	995	20	0	0	0	28	155	252	0	10	0	58	263	114	0	28	61	34	84	0	56	0	35	562	0	0	0	0	0	0	60	16	50	0	0	19	34	0	0	0	299	51
ASV000266	657	316	580	305	0	0	0	0	0	119	0	13	0	0	0	0	311	328	0	39	0	0	43	31	0	0	0	0	147	163	100	0	0	0	44	323	0	180	0	85	0	0	281	749	98	237	0	431	21
ASV000271	47	205	71	12	132	521	74	229	0	48	0	73	153	194	14	0	1199	337	88	59	521	69	0	246	0	0	37	43	35	54	204	92	0	0	29	0	56	0	100	98	42	0	54	14	0	0	183	0	33
ASV000294	156	154	17	0	22	117	90	230	43	23	120	147	76	167	74	0	141	0	107	144	182	22	103	163	0	0	132	20	152	182	287	128	31	248	41	26	0	77	53	34	0	55	170	38	59	0	0	0	91
ASV000316	36	76	209	0	98	7	8	260	217	32	59	101	178	179	121	0	422	69	146	3	56	205	13	100	0	28	123	54	141	5	135	248	69	107	0	0	43	0	112	0	119	78	295	68	297	0	51	0	0
ASV000362	85	40	0	0	743	0	11	0	0	18	0	0	0	0	0	0	0	0	0	85	188	0	0	60	53	0	0	0	0	0	0	31	0	0	0	0	0	0	0	8	0	0	0	0	0	34	0	0	142
ASV000281	57	271	803	190	92	138	64	104	45	149	162	101	214	195	39	0	0	0	0	204	83	217	113	84	0	88	413	18	87	134	341	0	95	0	16	0	17	0	16	158	557	7	0	0	56	0	280	0	0
ASV000323	133	111	135	99	144	44	50	68	0	0	0	40	170	95	0	0	0	191	325	428	251	78	111	135	0	0	67	200	173	70	49	28	71	0	39	52	0	22	88	0	0	0	0	167	42	0	38	93	35
ASV000300	0	87	23	0	0	0	0	0	0	0	10	0	0	16	0	364	2427	0	0	0	0	0	228	0	0	0	0	0	0	0	0	0	0	0	0	0	0	1729	0	0	0	0	0	0	0	0	187	0	0
ASV000293	0	0	0	22	0	0	0	0	0	0	0	0	0	0	0	0	0	0	0	654	11	97	0	13	0	0	0	0	0	0	0	0	0	0	0	0	0	0	0	2512	0	0	0	0	0	0	0	201	20
ASV000210	0	106	0	0	0	26	0	0	0	0	0	50	63	0	113	0	63	0	382	0	90	0	17	0	0	0	0	0	0	67	0	0	0	0	0	0	0	1683	0	0	0	0	0	0	0	0	0	0	134
ASV000278	0	0	0	0	0	0	0	0	0	0	0	0	0	24	0	0	0	0	0	0	0	5600	0	0	0	0	0	0	0	0	0	0	0	0	0	0	0	13	0	0	0	66	0	0	0	0	0	0	0
ASV000386	0	0	0	0	0	0	4	0	0	0	0	0	0	0	0	0	0	0	0	0	5242	15	0	0	0	0	0	0	0	0	0	0	0	0	0	0	0	0	0	0	0	0	0	0	0	0	0	0	0
ASV000269	0	14	0	99	436	14	27	187	0	0	0	0	0	46	623	0	0	0	128	48	201	0	37	0	0	34	0	19	0	0	2575	0	0	0	0	0	0	20	119	20	0	0	0	166	0	0	0	459	0
ASV000273	0	0	6	0	0	0	62	0	459	0	0	0	0	0	0	0	0	0	0	1515	0	12	185	0	0	95	0	0	252	291	7	1446	252	0	0	0	139	0	0	0	0	22	95	25	31	0	0	0	663
ASV000258	70	307	0	0	277	386	420	391	103	245	55	149	193	198	52	0	0	0	70	0	159	457	10	184	0	0	0	0	133	25	49	426	23	0	47	0	66	0	193	107	78	0	281	0	47	0	43	0	51
ASV000318	0	116	0	0	174	113	65	0	50	79	0	0	63	45	92	0	0	0	567	0	227	0	0	277	0	0	0	216	182	9	608	50	0	0	17	0	0	199	240	174	0	0	0	0	19	0	0	91	47
ASV000222	0	159	71	77	103	0	509	563	269	290	0	153	398	420	0	0	791	97	0	0	57	357	0	289	0	0	335	0	197	51	216	82	0	62	526	0	0	0	125	0	275	0	0	50	681	0	112	24	0
ASV000415	0	0	0	0	18	0	0	0	0	0	0	0	0	0	0	4257	0	0	0	0	0	0	0	0	0	0	0	0	0	0	0	0	0	0	0	0	0	0	0	0	0	0	0	0	0	0	0	0	0
ASV000277	502	103	9	0	0	0	0	0	0	0	0	0	0	0	0	0	0	129	0	202	0	0	32	42	0	0	0	0	0	3844	0	0	0	0	0	0	0	0	0	107	98	0	0	0	0	121	0	40	126
ASV000423	0	107	73	15	28	7	54	102	0	0	117	145	97	114	0	0	119	0	103	35	49	0	12	132	0	0	227	85	78	43	100	98	32	146	18	26	21	0	108	0	0	80	252	0	286	0	0	0	0
ASV000283	0	0	0	0	31	153	153	0	0	0	0	0	0	0	0	0	0	0	537	0	0	0	0	0	0	1928	815	294	0	0	0	85	18	54	0	0	0	0	0	0	0	0	98	0	291	0	0	0	0
ASV000311	63	268	62	16	164	134	0	68	30	183	220	101	134	90	0	0	192	0	0	34	100	0	17	128	0	113	157	27	170	72	298	92	228	0	0	155	0	0	39	35	0	160	492	112	546	115	0	58	60
ASV000219	0	95	76	82	0	0	124	104	51	571	0	60	245	120	42	0	0	0	135	109	738	0	121	197	169	98	1037	0	599	385	69	0	0	232	229	0	0	0	177	0	0	0	0	349	76	95	0	0	250
ASV000255	397	103	288	0	0	35	47	0	0	0	6	50	0	0	0	0	0	0	48	490	228	126	174	97	500	138	217	422	0	102	33	108	16	54	61	96	17	0	215	0	0	7	18	530	51	329	0	106	159
ASV000302	36	22	43	0	0	0	0	0	26	0	0	0	0	0	0	103	28	0	0	114	112	3132	152	9	0	0	0	0	10	85	0	0	46	6	28	8	41	96	0	0	764	129	0	0	5	0	211	0	0
ASV000313	134	424	0	66	74	44	78	24	30	0	11	165	97	74	0	0	0	123	21	225	93	561	118	36	0	0	9	0	149	305	156	138	70	14	61	80	50	70	15	46	1063	0	69	199	82	52	525	26	6
ASV000325	0	515	222	0	0	0	0	0	0	0	0	0	0	191	0	0	914	0	0	0	10	0	387	0	0	0	0	0	0	0	0	0	0	0	0	0	0	2538	0	0	0	0	18	0	0	0	0	0	0
ASV000349	47	35	97	174	74	81	16	64	0	18	0	17	39	37	77	0	22	0	221	251	116	93	34	77	34	277	155	119	10	11	201	11	13	101	0	24	0	243	21	15	39	0	150	120	4	80	0	40	204
ASV000174	0	52	129	2456	150	55	0	0	0	87	0	0	115	124	16	0	184	568	424	0	168	88	0	90	0	17	0	48	363	0	270	69	9	0	85	0	9	49	388	178	0	0	0	1233	34	0	0	107	47
ASV000290	0	0	0	0	0	0	0	0	0	0	0	0	20	0	0	0	1741	0	0	0	0	1141	184	0	0	0	0	0	0	0	0	575	0	0	0	0	0	1644	21	0	13	0	0	0	0	0	0	0	0
ASV000446	0	0	0	0	0	0	0	0	0	0	0	0	0	0	0	0	0	0	0	0	0	0	0	0	0	0	0	0	0	0	0	0	0	2880	0	0	0	0	0	0	0	0	0	0	0	0	0	1535	0
ASV000301	197	469	0	0	0	50	0	81	181	0	26	209	413	0	0	75	0	0	0	0	0	62	0	0	0	0	266	0	1490	54	280	0	0	0	23	0	45	0	213	0	305	398	0	69	89	0	0	0	0
ASV000289	0	134	85	135	20	115	233	117	0	0	274	75	124	326	0	0	0	122	39	22	34	0	44	797	0	0	10	82	62	211	898	237	21	28	0	0	5	0	329	74	0	11	20	0	7	0	0	0	0
ASV000378	0	0	0	0	0	0	15	0	0	0	94	0	0	0	0	3977	0	0	0	0	0	0	0	0	0	0	0	0	0	0	0	0	0	0	0	68	0	0	0	0	0	40	0	0	122	0	0	0	0
ASV000335	54	75	0	693	22	105	0	573	212	177	0	152	184	76	230	0	0	109	139	74	72	105	11	43	31	0	30	143	17	37	133	32	0	0	43	0	10	174	97	82	65	0	172	36	7	8	181	0	283
ASV000327	0	83	975	0	0	64	0	0	0	0	0	0	48	10	0	0	0	0	166	1371	48	292	803	0	0	0	0	0	0	0	229	21	23	0	0	0	0	205	241	0	0	0	0	0	33	10	31	122	0
ASV000308	642	194	16	70	0	38	0	156	32	84	222	64	86	62	57	0	0	63	291	0	137	0	0	286	0	0	332	158	26	24	221	229	14	67	149	30	0	0	226	24	0	33	333	45	178	0	0	0	19
ASV000314	369	305	21	38	216	144	233	55	0	0	249	36	205	0	0	0	0	24	242	36	219	0	130	348	0	0	25	20	106	146	48	45	49	321	123	0	0	0	0	23	0	25	0	110	86	0	0	12	254
ASV000344	0	976	0	0	0	0	134	0	0	0	0	0	104	0	0	0	0	0	0	1037	0	0	78	0	0	0	0	0	24	372	0	0	789	0	0	0	335	0	0	0	0	0	0	0	0	0	0	0	217
ASV000342	0	0	0	0	0	0	0	1084	0	0	0	0	0	0	0	0	0	0	0	0	0	0	0	0	3658	0	0	0	0	0	67	0	0	0	0	0	0	0	0	0	0	0	0	0	0	0	0	0	0
ASV000406	0	8	169	0	0	0	0	0	278	118	117	87	185	0	0	394	734	0	0	0	0	693	19	0	0	0	0	0	203	9	0	84	46	0	0	0	374	0	0	0	1040	284	0	0	7	0	267	0	0
ASV000267	0	0	86	0	16	238	0	623	2431	0	148	0	0	0	0	0	159	0	0	0	0	0	0	0	0	0	0	0	118	0	0	0	70	2255	0	0	0	0	0	0	0	1422	0	0	293	0	4	0	0
ASV000878	0	0	0	0	0	0	0	0	0	0	0	0	0	0	0	0	0	0	0	0	0	0	0	0	0	0	0	0	0	0	0	0	0	0	0	0	0	0	0	0	9	0	0	0	0	0	0	0	0
ASV000353	0	40	102	0	0	0	0	0	0	2844	21	0	49	142	0	0	418	0	0	0	0	0	0	0	0	0	0	0	0	0	0	0	0	0	0	0	0	916	0	0	0	0	0	0	0	0	0	0	0
ASV000270	0	116	85	20	212	531	0	71	0	0	785	37	59	50	0	0	0	9	0	18	146	31	0	59	0	0	767	0	70	28	0	223	168	1076	44	44	65	0	65	0	20	901	40	0	330	0	5	0	0
ASV000272	0	0	0	0	0	0	0	0	0	0	0	0	0	0	0	0	0	0	0	0	0	0	0	0	0	0	0	0	1313	0	0	0	0	0	0	0	0	0	0	0	0	0	0	0	4994	0	0	0	0
ASV000339	144	17	202	1305	0	37	0	0	0	0	0	79	168	28	66	0	32	330	165	69	0	0	16	152	24	62	12	0	61	0	270	0	18	0	0	0	0	0	0	0	31	0	0	194	46	108	0	89	36
ASV000297	0	259	93	0	0	0	33	153	144	0	70	197	371	234	0	0	805	0	299	78	0	0	0	181	0	0	0	0	383	78	19	89	201	76	143	10	128	0	0	0	401	139	71	20	106	0	476	0	0
ASV000326	0	41	75	67	76	70	0	311	90	169	0	33	397	78	0	0	308	112	135	69	45	41	126	0	0	0	0	748	129	0	0	0	48	0	0	0	0	0	142	34	79	0	0	0	0	0	86	0	0
ASV000412	0	25	0	0	0	0	0	0	0	0	0	0	0	0	0	0	0	0	0	55	0	6	32	0	0	0	0	0	0	2507	0	0	713	0	0	0	111	0	0	0	0	88	0	0	0	0	0	0	0
ASV000321	34	32	106	316	388	76	130	192	0	18	0	0	374	0	578	0	39	49	44	42	0	132	0	14	11	90	46	16	25	38	281	66	0	0	11	0	0	521	0	63	0	0	0	28	0	8	38	0	0
ASV000244	117	47	0	190	0	75	0	243	0	0	0	84	0	0	48	0	0	131	60	0	843	281	32	246	0	116	0	0	0	0	0	329	0	0	0	0	45	321	41	0	0	0	219	418	0	755	0	0	0
ASV000365	0	0	0	0	0	0	0	0	0	0	0	0	0	0	0	0	0	0	0	0	0	4730	0	0	0	0	0	0	0	0	0	0	0	0	0	0	0	0	0	0	0	0	0	0	0	0	0	0	0
ASV000249	0	18	0	0	0	87	14	0	0	0	0	0	47	0	0	21	0	0	0	20	12	6720	8	0	0	0	0	0	0	168	7	0	19	9	0	0	0	0	0	0	0	0	0	0	0	0	0	0	0
ASV000479	17	0	0	0	0	0	6	60	0	0	0	0	0	63	0	77	546	515	333	0	0	15	0	0	0	0	0	0	6	0	270	0	0	0	9	0	0	117	103	0	0	11	84	0	0	0	169	0	0
ASV000369	0	0	488	0	84	0	0	0	0	0	0	0	0	0	0	0	0	115	0	207	248	670	80	0	16	187	20	32	7	163	749	65	0	0	153	0	30	0	194	13	0	0	0	543	75	0	0	314	0
ASV000379	0	0	1866	0	40	74	0	0	0	0	0	0	0	0	0	0	0	662	136	16	61	199	98	0	0	0	0	29	0	0	0	136	0	0	143	0	246	0	115	0	16	0	0	0	0	0	0	0	0
ASV000312	99	22	50	0	159	137	14	0	0	0	0	0	0	0	0	0	0	0	23	719	310	0	158	66	224	97	107	95	0	0	688	0	0	56	71	0	0	0	102	0	7	0	0	575	0	0	0	608	0
ASV000350	0	0	0	0	0	56	0	507	1917	0	65	182	594	90	0	0	0	0	0	0	0	0	0	0	0	0	0	0	781	60	0	0	39	21	218	0	0	0	0	0	0	0	0	0	72	0	23	0	0
ASV000341	0	0	0	0	0	0	0	0	0	0	0	0	0	0	0	0	0	0	0	0	0	0	0	0	5186	0	0	0	0	0	0	0	0	0	0	0	0	0	0	0	0	0	0	0	0	0	0	0	0
ASV000331	27	107	158	0	45	100	0	112	49	95	30	103	175	348	68	0	324	45	202	270	209	123	139	118	0	0	78	115	212	81	105	276	177	86	89	12	33	93	111	113	64	57	97	0	48	0	34	4	0
ASV000319	58	107	123	120	7	0	0	107	296	652	0	7	30	275	8	0	336	255	0	35	46	40	0	401	0	0	0	46	0	10	189	0	7	0	21	0	0	155	5	141	45	0	135	0	0	101	59	19	314
ASV000351	227	141	199	0	8	0	0	0	0	0	0	257	45	84	22	11	115	58	103	45	108	0	60	58	28	288	279	175	249	39	82	56	9	0	53	131	21	405	67	19	22	0	141	269	29	101	0	48	83
ASV000356	154	66	69	62	225	74	0	673	60	36	0	32	42	102	164	0	0	0	244	173	75	88	0	84	0	0	0	48	0	50	408	0	13	0	26	0	0	243	78	48	0	0	40	140	0	46	0	0	0
ASV000304	0	252	131	146	200	185	271	187	0	630	0	0	0	0	0	0	0	0	92	193	102	118	72	119	0	0	99	415	0	177	0	0	0	161	0	51	0	0	90	0	0	0	0	87	162	0	91	0	81
ASV000338	113	0	92	70	119	12	0	171	0	94	0	0	70	0	191	0	61	72	160	305	152	17	91	161	75	157	127	78	0	0	108	80	0	84	0	0	24	63	33	39	0	0	59	325	18	139	25	153	141
ASV000334	0	228	47	0	0	49	0	0	185	0	88	60	273	683	0	35	817	0	23	55	0	25	0	23	0	0	78	17	219	35	59	233	88	157	34	0	14	0	88	0	601	134	484	14	174	0	134	0	0
ASV000336	0	3067	8	0	0	0	0	0	0	0	0	0	0	0	0	0	0	0	0	0	1008	68	0	0	0	0	0	0	0	0	420	0	0	0	400	0	0	0	0	0	0	0	0	0	0	0	0	0	0
ASV000340	25	66	93	50	302	221	78	228	15	24	314	19	342	43	77	99	0	0	97	138	293	142	40	33	0	32	37	69	188	152	462	95	84	42	52	0	25	0	0	0	30	188	19	95	31	0	44	144	0
ASV000367	0	8	9	20	0	79	0	0	0	16	0	5	21	0	257	0	0	57	35	25	98	3	9	13	0	0	0	45	8	0	27	0	0	0	0	0	0	0	33	0	0	0	0	0	0	0	0	107	0
ASV000343	62	95	368	135	0	39	0	0	141	0	165	0	60	0	67	0	0	0	26	386	378	499	316	40	22	0	0	26	92	315	41	37	36	165	76	28	0	94	98	55	109	35	0	0	31	0	6	0	110
ASV000382	237	152	107	21	8	61	24	306	0	0	122	90	123	125	0	0	0	134	132	76	199	0	117	141	0	0	39	84	15	108	116	55	0	12	0	91	0	0	171	0	8	34	161	196	181	0	0	23	51
ASV000385	7	294	48	0	53	23	0	102	22	159	97	0	41	19	160	29	82	109	51	55	276	7	11	44	22	51	247	0	20	161	185	96	49	124	20	0	0	31	5	113	0	35	191	3	167	30	0	53	37
ASV000373	0	218	25	0	0	0	0	0	0	0	28	0	206	0	0	55	0	0	0	1312	59	58	202	0	0	0	0	0	0	549	0	25	799	0	119	0	62	0	0	0	0	607	33	0	0	0	38	0	32
ASV000167	1296	1285	0	0	0	128	581	0	46	0	0	0	102	0	0	0	0	90	0	237	1363	461	187	809	0	0	0	0	0	126	230	0	289	0	36	11	58	0	0	0	2056	0	0	108	124	0	0	0	0
ASV000352	0	274	265	0	67	389	0	0	0	0	0	0	0	0	0	0	0	0	0	38	0	645	0	0	0	0	0	0	31	40	0	0	107	0	206	0	10	0	0	0	2387	0	0	0	183	0	0	0	0
ASV000370	0	44	0	0	0	0	0	0	0	0	10	576	0	0	0	0	0	0	0	24	0	0	102	0	0	58	240	0	0	969	0	0	617	25	563	31	0	0	0	0	0	19	959	92	0	0	0	0	234
ASV000263	0	0	27	11	0	4	4	0	45	68	66	34	0	13	0	208	82	0	0	42	110	4752	317	0	49	0	0	0	0	46	0	10	0	17	24	97	58	422	0	52	333	63	11	8	0	0	281	0	0
ASV000381	0	0	12	237	11	774	0	0	0	0	0	165	147	0	0	0	0	167	253	38	0	16	0	697	0	0	0	0	9	0	69	0	0	0	0	0	17	0	0	0	4	0	0	6	0	0	0	0	0
ASV000305	0	19	167	0	0	0	0	0	0	0	635	169	0	6	0	210	297	0	0	0	135	2354	132	0	0	0	38	0	0	41	0	91	0	0	0	0	0	247	0	0	724	239	0	0	0	0	0	0	0
ASV000315	438	0	0	0	0	0	0	2151	0	172	0	0	0	0	0	0	0	0	286	0	0	0	0	0	0	0	0	0	1863	20	0	0	12	0	0	0	0	0	167	0	0	0	0	0	0	0	0	0	114
ASV000299	0	85	20	101	177	48	204	0	144	0	0	182	498	284	88	0	431	0	0	218	63	42	0	29	0	0	112	0	603	30	100	1603	55	22	27	0	37	0	0	0	163	12	300	0	87	0	83	0	0
ASV000332	56	214	7	36	45	51	17	0	9	28	128	29	58	57	45	52	0	96	67	130	354	0	84	103	25	0	179	69	30	139	246	189	77	191	81	0	19	5	28	0	0	19	252	72	80	92	0	27	159
ASV000401	0	19	47	0	0	26	0	0	0	0	0	23	0	0	0	0	121	133	131	66	63	0	31	56	0	188	0	189	656	50	0	356	26	0	94	0	0	127	0	0	51	0	525	652	46	0	0	0	0
ASV000426	0	0	0	0	0	0	0	0	0	0	0	0	0	0	0	0	0	0	0	3635	0	0	0	0	0	0	0	0	0	0	0	0	0	0	0	0	0	0	0	0	0	0	0	0	0	0	0	0	0
ASV000463	0	0	123	0	0	0	0	0	0	0	0	0	21	209	0	0	1744	0	0	0	0	0	24	0	0	0	0	0	0	0	0	0	0	0	0	0	0	2760	0	0	0	0	0	0	0	0	0	0	0
ASV000328	0	0	0	0	0	0	0	0	0	0	0	0	0	0	0	0	0	0	0	0	0	0	0	0	0	0	0	98	0	0	0	0	0	0	0	0	0	0	0	0	5132	0	0	0	0	0	0	0	0
ASV000389	0	0	0	427	193	0	0	0	0	0	0	0	0	0	974	0	0	57	0	0	22	0	0	0	0	86	48	0	0	0	355	0	10	12	0	0	0	17	0	116	0	0	0	0	0	0	13	104	0
ASV000359	0	0	239	0	0	0	0	0	0	0	168	0	0	0	0	0	0	0	0	0	0	1803	38	0	0	0	0	0	0	0	0	0	0	0	0	0	8	0	0	0	1944	176	0	0	0	0	490	0	0
ASV000317	0	2653	0	0	0	6	190	48	0	0	0	0	0	0	0	0	0	0	0	0	0	0	0	0	0	0	0	0	0	860	0	44	1328	0	0	0	280	0	0	0	0	21	0	0	0	0	0	0	0
ASV000430	0	0	0	0	0	0	0	885	0	0	0	0	0	0	0	0	0	0	301	435	0	0	0	0	0	152	0	0	0	0	212	0	0	0	0	0	0	0	0	0	95	0	227	230	0	163	0	0	113
ASV000431	0	0	503	0	0	0	0	0	0	0	0	0	0	0	0	0	0	0	0	0	0	444	0	0	0	0	0	0	0	9	0	0	0	0	0	0	0	27	0	0	2658	0	0	0	0	0	199	0	0
ASV000303	275	63	0	0	0	0	0	0	0	0	0	0	0	0	0	0	0	173	52	69	0	0	0	0	1246	0	332	0	0	0	0	0	0	0	0	49	0	130	0	0	0	0	0	299	0	0	0	0	0
ASV000368	18	8	0	18	12	0	0	161	0	324	0	0	0	0	403	0	19	0	57	314	23	0	30	10	99	423	24	0	0	15	166	0	0	15	0	0	0	310	0	17	0	0	165	12	0	68	13	42	24
ASV000387	0	0	34	0	0	0	0	0	0	0	0	0	0	0	0	0	0	0	0	0	0	4269	0	0	0	0	0	0	0	0	0	0	0	0	0	0	0	0	0	0	0	0	0	0	0	0	0	0	0
ASV000405	48	145	184	24	0	18	111	31	0	0	0	136	51	22	21	0	132	58	66	194	252	67	68	18	32	172	242	89	45	125	7	94	13	70	15	0	0	188	33	38	0	0	68	139	16	265	17	22	359
ASV000346	4746	0	0	0	0	0	0	0	0	0	0	0	0	0	0	0	0	0	0	0	0	0	0	0	0	0	0	0	86	0	0	0	0	0	137	0	0	0	0	0	0	0	0	40	7	0	0	0	0
ASV000329	0	0	0	0	0	0	0	80	78	1474	0	0	20	20	0	0	0	0	51	0	0	0	0	0	0	0	0	0	0	0	0	0	0	0	0	0	0	0	0	0	0	0	0	0	0	0	0	0	0
ASV000345	0	0	0	0	0	2156	0	495	41	58	793	0	63	0	0	71	0	0	0	0	0	0	0	0	0	0	0	0	0	0	0	0	115	0	0	752	0	0	0	0	0	441	0	0	0	0	0	0	0
ASV000306	0	0	27	0	18	1679	0	25	0	27	0	0	29	25	15	0	396	669	46	31	99	25	147	33	15	0	0	44	703	30	1193	59	0	0	23	0	9	0	10	8	0	0	39	0	0	0	12	0	13
ASV000392	0	0	0	0	0	0	0	0	0	0	0	9	0	0	0	0	0	0	0	0	0	0	0	0	0	430	0	0	1050	8	0	0	0	0	0	9	0	0	0	0	0	0	0	0	581	155	0	0	0
ASV000456	0	234	172	0	0	0	10	31	0	667	506	0	214	0	0	0	0	0	0	0	0	122	372	14	0	0	0	0	0	170	11	0	412	0	0	47	0	0	0	0	476	163	0	0	143	0	42	0	0
ASV000440	0	55	0	0	0	0	0	0	0	0	773	0	0	0	0	2936	25	0	0	47	0	259	90	0	0	0	0	0	0	24	0	0	19	0	0	0	0	0	0	0	210	60	0	0	0	0	0	0	0
ASV000347	59	26	45	0	0	67	29	0	0	0	31	12	0	42	246	16	206	216	82	477	591	49	77	53	150	47	59	360	263	106	433	59	0	9	9	0	0	0	32	23	15	0	174	143	76	47	0	0	0
ASV000322	45	227	270	68	41	318	58	16	0	0	150	115	332	0	0	0	0	17	32	71	51	111	113	359	0	0	249	5	158	322	107	390	181	410	199	12	36	0	0	9	140	0	173	0	0	14	0	0	93
ASV000393	0	0	28	0	0	1893	0	0	0	0	0	0	20	5	0	0	0	263	71	0	600	0	24	121	0	0	0	154	258	0	0	0	0	0	0	0	0	0	12	0	0	0	0	209	36	0	0	0	55
ASV000399	23	17	49	144	102	46	83	158	49	106	299	30	19	0	233	0	0	0	0	465	180	81	352	8	53	20	124	56	10	0	24	0	53	332	0	14	10	0	0	0	233	0	31	0	0	0	118	38	41
ASV000357	0	103	0	0	0	0	0	0	102	0	112	37	144	0	8	0	0	0	0	0	0	0	0	0	0	0	0	0	3464	0	0	41	78	124	0	12	0	0	0	0	0	323	0	0	225	0	11	0	0
ASV000380	337	118	76	0	61	151	27	0	0	0	0	151	96	24	39	0	0	0	158	20	0	76	133	178	148	198	219	0	54	32	82	0	34	200	0	287	0	0	0	0	11	0	433	174	245	151	0	54	84
ASV000337	59	380	111	18	230	109	90	85	20	122	0	53	73	38	62	0	31	88	113	260	305	76	105	77	0	65	399	85	70	109	225	65	69	195	130	0	52	0	29	11	45	11	173	57	137	0	0	102	88
ASV000377	105	0	0	0	0	157	0	0	0	14	0	265	176	0	0	116	0	0	0	587	0	0	146	0	0	50	327	0	342	109	227	0	131	144	0	175	0	0	0	0	0	0	872	105	193	164	0	0	180
ASV000414	268	0	0	0	0	0	0	0	0	0	106	210	0	0	0	0	0	0	0	0	0	0	0	0	653	435	336	0	57	508	0	0	0	14	0	94	0	0	0	0	0	0	85	866	587	552	0	0	0
ASV000360	0	0	270	0	0	0	180	0	112	0	0	71	71	200	54	0	465	0	23	0	0	0	0	0	0	0	116	0	134	355	45	97	51	0	57	123	0	346	0	0	158	0	473	384	60	141	61	0	491
ASV000453	234	0	600	0	0	0	341	0	0	0	66	0	0	157	0	0	0	121	175	69	0	0	0	378	0	0	0	0	65	521	296	11	0	0	0	0	0	0	0	0	0	0	0	0	0	0	0	0	157
ASV000383	0	177	0	7	122	226	0	74	0	0	205	316	188	18	0	0	82	92	21	22	0	26	0	45	0	0	478	19	175	0	64	253	219	56	16	65	8	0	0	0	16	288	459	0	112	0	0	0	0
ASV000361	99	248	290	0	0	208	0	130	0	0	86	185	0	46	0	0	0	0	632	348	56	19	23	128	0	0	124	28	814	52	147	0	46	0	0	32	19	0	34	0	135	0	47	105	90	0	0	0	0
ASV000429	0	0	0	0	0	0	0	0	0	0	0	0	2562	907	0	0	424	0	0	0	0	0	0	0	0	0	0	0	0	0	0	0	0	0	0	0	0	0	0	0	0	49	0	0	0	0	0	0	0
ASV000374	18	22	44	16	8	16	11	0	10	0	127	53	119	17	0	135	523	4	16	90	33	650	54	8	0	0	167	0	183	231	160	14	105	177	0	78	15	166	73	57	581	191	0	21	212	10	46	20	4
ASV000602	0	0	0	0	0	0	0	0	0	0	0	0	0	0	0	4059	0	0	0	0	0	0	0	0	0	0	0	0	0	0	0	0	0	0	0	0	0	0	0	0	0	0	0	0	0	0	0	0	0
ASV000466	0	2	0	0	0	0	0	0	0	0	10	82	74	0	0	0	805	0	0	0	0	0	87	0	0	0	0	0	0	0	0	0	0	0	824	0	0	0	0	0	0	0	0	0	95	0	277	0	0
ASV000371	396	205	413	0	0	159	37	0	0	0	45	0	0	0	0	0	0	0	0	209	150	0	0	0	0	241	112	0	0	0	53	67	0	66	0	153	15	117	148	0	0	21	714	259	161	237	0	66	139
ASV000320	0	70	76	55	94	0	0	0	0	0	0	121	41	28	217	0	0	201	0	320	306	0	583	120	0	0	64	0	0	0	995	0	0	0	0	0	0	0	27	595	15	0	0	0	18	49	0	157	242
ASV000395	59	28	0	23	0	58	0	84	923	319	0	40	324	61	2	0	233	0	225	76	0	534	43	19	51	0	34	26	3	13	31	81	80	0	4	0	80	531	0	0	81	0	0	11	0	8	115	0	179
ASV000410	0	0	0	0	0	0	0	0	0	0	0	0	0	0	0	4442	0	0	0	0	0	0	0	0	0	0	0	0	0	0	0	0	0	0	0	0	0	0	0	0	0	0	0	0	0	0	0	0	0
ASV000398	0	49	0	0	0	33	0	0	0	0	10	94	55	0	0	0	0	0	0	48	91	524	0	0	0	0	0	0	50	146	0	0	11	0	26	35	14	0	14	0	2703	0	0	0	0	0	121	0	0
ASV000559	0	26	11	0	0	20	0	0	0	0	0	120	40	49	0	0	17	0	0	362	22	0	27	0	0	28	224	0	0	0	28	32	13	0	7	32	0	151	0	0	0	0	58	69	88	15	0	0	719
ASV000633	0	0	0	0	0	0	0	0	0	0	185	0	0	0	0	3010	0	0	0	0	0	0	0	0	0	0	0	0	0	0	0	0	0	0	0	360	0	0	0	0	0	50	36	0	0	0	0	0	0
ASV000402	8	21	120	0	16	46	118	0	681	0	71	0	236	326	7	0	19	0	0	53	1534	19	0	0	0	0	33	0	75	0	0	0	0	0	0	36	0	0	19	0	0	259	218	17	0	0	0	345	0
ASV000418	50	8	0	0	117	0	0	0	0	0	0	430	0	0	0	0	0	0	0	0	0	0	0	0	0	0	0	0	0	75	0	0	0	0	206	0	0	0	0	0	0	0	622	106	479	1957	0	0	0
ASV000417	0	0	0	0	0	0	0	0	0	0	0	0	0	0	0	0	0	0	0	0	4740	0	0	0	0	0	0	0	0	0	0	0	0	0	0	0	0	0	0	0	0	0	0	0	0	0	0	0	0
ASV000403	0	418	20	0	0	0	41	0	0	0	0	0	0	0	0	0	0	0	0	433	0	0	103	0	0	0	0	0	0	801	0	0	490	0	42	0	1924	0	0	0	0	23	0	0	0	0	0	0	0
ASV000358	0	0	24	0	0	0	0	0	2482	0	0	153	987	0	0	0	0	0	0	44	0	0	0	0	0	0	0	0	397	11	0	0	0	0	0	0	23	25	0	0	0	0	0	0	731	0	0	0	14
ASV000439	26	15	0	0	22	0	0	0	0	153	162	0	33	0	0	0	0	0	0	0	289	0	678	0	38	42	101	80	0	1130	106	8	0	0	0	12	0	0	24	0	2	0	0	39	25	561	0	0	4
ASV000506	10	43	27	349	26	17	0	490	48	61	0	94	40	50	179	0	11	0	33	201	72	6	22	106	0	0	44	0	23	8	59	16	0	18	49	0	8	0	43	97	15	0	37	4	0	6	43	15	84
ASV000307	8	0	0	0	0	0	0	0	0	0	0	0	67	0	0	0	0	1544	55	0	1966	70	0	34	0	0	620	348	0	0	607	0	0	0	0	0	0	0	162	171	0	0	0	0	0	0	0	0	0
ASV000434	130	103	9	19	0	21	0	0	0	28	117	104	0	77	0	0	0	0	50	40	29	0	35	129	83	53	155	0	16	86	125	39	28	99	100	27	0	11	30	24	0	0	216	266	45	32	0	74	171
ASV000409	0	0	0	0	0	0	0	0	0	0	0	0	0	0	0	0	0	0	0	0	0	0	0	0	0	0	0	0	0	0	0	0	0	0	0	0	0	0	0	0	0	0	0	0	0	0	0	0	0
ASV000394	0	0	0	0	298	0	0	0	0	0	213	0	79	0	0	473	478	0	0	0	0	197	0	0	0	0	1140	0	371	18	0	0	0	263	114	0	0	0	0	0	495	302	0	0	39	0	0	0	0
ASV000375	0	0	0	0	0	0	0	0	0	0	0	0	0	0	0	1977	0	0	0	0	0	0	0	0	0	0	0	0	2886	0	0	0	0	0	0	0	0	0	0	0	0	0	0	0	0	0	0	0	0
ASV000427	274	166	0	17	72	131	54	173	13	104	77	0	0	60	64	0	0	68	126	237	166	4	132	150	97	41	202	2	54	9	169	67	82	108	78	33	0	0	25	0	0	0	77	111	48	51	0	54	187
ASV000419	422	389	0	0	0	0	0	0	0	0	0	3106	0	0	0	0	0	0	0	0	0	0	0	0	0	0	0	0	0	0	0	0	0	0	0	0	0	0	0	0	0	0	0	230	0	0	0	0	0
ASV000413	282	180	0	0	0	189	209	349	0	0	0	299	0	483	0	0	23	0	145	0	46	88	0	0	0	0	0	0	586	0	0	22	0	0	43	0	106	283	80	0	0	0	0	127	0	0	0	0	29
ASV000416	0	0	0	0	0	0	0	0	0	0	0	0	0	0	0	0	0	0	0	0	0	0	4135	0	0	0	0	0	0	0	0	0	0	0	0	0	0	0	0	0	0	5	0	0	0	0	0	0	0
ASV000279	1	120	1	2	0	0	0	190	823	0	0	0	451	0	0	0	0	2	34	27	2	0	18	3	234	42	28	0	158	0	8	3	0	744	125	0	152	1	0	0	2434	250	84	23	39	0	721	0	22
ASV000435	0	0	0	0	643	449	26	82	0	11	0	0	0	0	0	0	0	29	121	11	0	0	0	9	0	0	0	0	0	0	1198	7	0	0	0	0	0	0	0	0	11	0	0	0	0	0	0	446	0
ASV000691	0	0	0	0	0	0	0	0	0	0	0	0	0	1654	0	0	0	0	0	0	0	0	0	0	0	0	0	0	0	0	0	0	0	0	0	0	0	0	0	0	0	0	0	0	0	0	0	0	0
ASV000502	0	0	0	0	0	0	0	0	0	0	0	0	0	0	0	0	0	0	0	0	0	0	0	0	0	0	0	0	0	0	0	0	0	0	0	0	0	0	0	0	0	0	0	0	0	40	0	0	0
ASV000397	13	10	45	268	35	0	0	110	0	56	0	14	12	0	794	0	246	54	546	0	100	0	0	52	0	22	0	17	186	0	1645	0	0	0	0	0	0	92	239	19	0	0	0	0	0	0	0	21	0
ASV000443	136	67	8	62	98	83	10	31	8	11	8	0	0	10	39	0	0	120	34	122	101	51	61	31	73	86	204	0	47	73	315	0	16	70	40	55	0	104	0	21	0	0	35	98	195	85	0	190	77
ASV000288	10	38	52	0	411	93	0	103	0	27	0	15	36	106	0	0	21	464	197	0	119	0	0	256	6	106	0	118	144	43	353	157	0	0	0	0	0	0	174	0	0	0	21	79	48	0	0	363	293
ASV000730	0	0	0	0	0	0	0	0	0	0	17	0	0	0	0	0	0	0	0	0	0	0	0	0	0	0	0	0	0	0	0	0	0	45	0	571	0	0	0	0	0	2856	0	0	0	0	0	0	0
ASV000448	0	0	0	0	0	0	0	133	0	33	0	0	0	0	0	0	0	0	0	0	0	0	0	372	0	0	0	0	2122	0	0	0	0	0	0	0	0	0	274	0	0	0	0	86	118	0	0	0	0
ASV000396	142	68	73	156	0	31	194	0	0	0	0	71	137	76	0	0	279	0	88	149	0	59	0	5	12	0	124	86	32	410	12	60	83	0	0	25	48	0	10	61	223	0	204	167	0	255	45	155	370
ASV000447	22	14	0	390	0	196	33	0	0	0	0	41	167	0	140	0	174	266	585	43	0	40	0	0	0	0	0	26	198	0	62	53	0	0	0	0	28	0	61	193	0	0	0	0	116	0	25	28	27
ASV000428	0	0	0	0	0	0	0	0	0	91	0	0	0	0	0	0	0	0	0	0	3989	0	0	0	0	0	0	0	0	0	0	0	0	0	0	0	0	0	0	0	0	17	0	0	0	0	0	0	0
ASV000475	0	0	0	0	0	0	0	0	0	0	581	0	0	0	0	0	0	158	0	0	0	107	246	0	67	63	975	0	230	0	0	0	0	820	0	0	50	0	0	0	0	83	0	0	0	0	0	0	0
ASV000460	0	0	0	0	0	0	0	4	0	0	30	93	22	36	0	0	0	0	176	0	0	0	0	0	14	266	104	95	465	0	0	0	0	9	0	42	0	24	67	0	0	0	502	533	270	518	0	97	0
ASV000425	0	0	0	0	0	0	0	0	0	0	0	0	363	147	0	0	0	0	0	435	0	0	326	43	0	0	766	0	0	293	0	1270	249	0	40	0	34	0	0	0	0	45	0	0	0	0	21	0	0
ASV000400	0	0	0	0	0	0	0	630	0	261	0	0	0	0	0	0	0	0	0	386	108	0	0	60	301	221	188	173	0	0	146	0	0	224	0	0	0	0	45	0	0	0	568	225	0	51	0	0	0
ASV000547	98	58	14	44	38	27	0	0	0	21	0	29	0	107	38	0	116	73	108	98	43	27	0	35	0	3	86	93	57	73	182	20	0	0	32	7	12	28	53	41	33	0	375	113	13	39	7	19	50
ASV000468	0	159	365	0	89	84	0	182	256	0	135	242	167	173	65	0	306	0	0	0	0	0	0	68	0	0	57	0	93	0	0	0	144	108	31	0	0	0	0	0	0	152	95	0	361	0	64	0	0
ASV000487	0	377	9	0	10	298	3	0	13	0	0	0	41	3	0	0	469	120	73	0	552	22	0	421	0	0	82	29	4	0	0	0	176	0	0	0	0	0	35	52	0	0	275	0	0	0	0	0	0
ASV000230	0	2867	2655	0	0	0	0	0	1640	0	816	0	0	0	0	0	0	0	0	0	0	0	56	0	0	2	0	0	0	0	0	0	0	0	0	0	0	0	0	0	0	313	0	0	0	0	0	0	0
ASV000474	0	28	0	0	0	0	0	100	25	0	0	0	51	131	113	0	1782	0	102	0	0	0	0	0	0	0	0	0	40	0	130	0	0	0	0	0	0	0	41	0	0	0	906	0	0	0	0	0	0
ASV000324	60	352	58	155	0	61	0	8	0	0	0	64	126	148	321	0	0	96	183	194	47	62	125	62	0	0	0	0	56	115	41	182	0	8	2	0	0	907	68	0	53	2	679	128	0	0	84	0	166
ASV000471	0	0	0	0	0	0	0	0	0	0	0	0	0	0	0	0	0	0	0	0	0	0	0	0	0	0	0	0	0	0	0	0	0	0	0	0	0	0	0	0	0	0	0	0	0	0	0	0	0
ASV000354	0	0	298	0	0	0	44	0	0	0	0	0	0	0	0	0	0	63	0	26	0	78	0	0	0	0	106	0	0	164	31	0	0	0	0	0	0	0	0	0	0	0	61	14	0	0	14	0	0
ASV000420	0	97	0	0	0	0	0	1521	552	0	0	0	0	0	0	0	0	0	0	614	0	0	0	0	0	0	0	0	0	0	0	0	0	0	0	0	0	0	0	0	0	0	0	18	0	0	0	0	35
ASV000390	19	37	396	51	61	59	36	461	16	0	0	114	91	156	81	0	349	40	232	78	37	0	59	177	0	0	3	54	90	81	121	436	78	0	0	0	7	0	14	0	180	0	593	0	30	0	0	0	0
ASV000438	0	0	0	0	244	52	28	0	0	34	0	14	116	0	0	0	0	0	0	438	435	33	156	0	0	0	0	0	32	0	1262	0	0	0	0	0	0	0	0	0	0	0	0	0	0	0	0	254	32
ASV000473	0	0	4	0	0	0	0	691	0	0	0	0	0	0	0	0	0	0	0	0	0	5	0	0	0	0	0	0	0	2624	0	0	0	0	0	0	0	0	0	0	114	91	0	5	0	0	0	0	0
ASV000433	0	0	53	0	0	905	0	0	35	750	0	0	26	0	0	0	29	95	0	0	0	0	0	18	0	0	0	0	0	0	2021	0	0	0	0	0	0	31	0	0	0	0	0	0	0	0	15	0	0
ASV000384	0	0	0	0	120	850	215	0	0	4	147	0	0	0	0	0	0	396	830	0	0	0	0	0	0	0	20	1265	0	0	168	0	0	0	0	0	34	0	0	0	0	0	0	0	0	0	0	0	0
ASV000408	155	37	117	46	0	50	0	0	0	0	35	67	31	198	222	0	104	0	276	74	91	103	41	23	4	36	311	196	131	0	244	77	0	0	29	0	19	349	125	36	116	0	400	80	0	108	137	0	55
ASV001209	0	0	0	0	0	0	0	0	0	0	0	0	0	0	0	0	0	0	0	0	0	0	0	0	0	0	0	0	0	0	0	0	0	0	0	0	0	0	0	0	0	0	0	0	0	0	0	0	0
ASV000469	0	0	0	0	0	0	0	0	102	0	1886	0	0	0	0	0	0	0	0	0	0	0	0	0	560	0	0	0	0	95	0	0	0	0	603	0	0	0	304	82	0	0	0	0	0	0	0	0	367
ASV000366	146	69	96	13	0	0	24	282	0	0	0	74	68	234	29	0	26	0	70	369	772	4	130	40	17	0	155	117	260	80	632	19	0	0	0	12	35	5	71	0	6	0	219	336	151	123	0	0	0
ASV000376	64	0	0	0	0	0	0	106	0	0	0	400	0	0	0	0	1812	0	0	0	0	56	0	0	62	37	167	63	0	77	0	0	0	0	0	1751	0	0	0	0	0	0	0	242	89	109	0	0	32
ASV000483	0	0	0	110	0	0	0	0	0	0	0	488	0	0	0	0	109	82	17	0	167	65	0	28	0	29	0	73	429	0	0	0	0	0	0	0	59	1421	213	0	0	0	219	31	0	137	0	0	0
ASV000470	0	0	0	0	0	52	0	0	0	0	0	0	0	0	96	0	0	401	101	0	0	0	0	72	0	0	11	972	150	0	0	0	0	0	0	0	0	0	39	0	0	0	0	0	0	12	0	0	173
ASV000528	46	214	67	94	126	218	137	29	9	10	35	36	77	15	26	0	12	50	0	55	93	44	27	58	0	0	308	18	21	41	37	152	27	207	24	24	36	48	18	24	77	9	36	13	20	0	33	0	0
ASV000355	11	127	22	0	0	114	5	0	0	0	28	32	15	0	0	0	729	0	18	0	113	65	80	6	25	0	528	8	212	42	428	277	226	70	30	28	0	0	15	0	0	7	121	174	92	198	14	134	236
ASV000535	0	58	0	21	0	10	0	96	0	2129	0	0	0	0	0	0	0	0	0	0	0	85	0	215	0	0	0	25	0	0	0	0	0	0	0	0	0	0	0	21	0	136	0	0	0	0	0	0	13
ASV000511	44	87	138	5	0	0	301	260	0	119	0	68	245	91	80	0	18	0	45	51	190	0	8	201	0	0	92	68	0	52	38	159	25	5	12	17	0	0	285	83	0	0	135	0	131	0	0	15	0
ASV000482	0	1839	0	0	0	0	0	0	0	0	0	0	0	0	0	0	0	0	0	0	0	0	0	0	0	0	0	0	0	0	0	0	0	0	338	0	0	0	0	0	0	0	0	0	0	0	0	0	0
ASV000484	60	0	38	110	19	0	24	26	0	44	0	0	0	0	30	0	0	0	19	369	28	0	65	0	230	336	33	114	0	0	28	0	0	107	0	0	0	34	14	0	0	0	0	201	0	160	0	242	41
ASV000481	0	166	0	0	8	127	112	35	9	164	184	0	0	0	0	0	0	0	0	93	250	212	30	8	0	0	0	0	0	277	0	251	568	34	125	0	252	0	0	0	21	0	0	0	147	0	0	0	0
ASV000627	25	0	0	0	0	0	0	0	0	0	1991	0	126	0	0	0	0	36	0	0	0	0	0	0	0	0	0	0	0	0	0	0	26	0	0	0	0	0	0	0	0	85	0	0	0	0	0	0	0
ASV000600	0	0	0	0	0	0	15	0	0	0	0	0	0	0	0	0	0	781	0	70	0	7	539	45	0	0	0	14	0	0	63	350	7	0	0	0	0	0	0	0	0	0	0	0	0	0	0	0	0
ASV000449	0	0	93	896	0	0	0	0	0	11	0	0	108	66	60	0	178	0	245	28	101	0	0	1324	0	0	0	0	571	0	0	0	0	0	0	0	0	0	142	0	0	0	0	0	0	0	36	0	0
ASV001002	0	0	0	0	0	0	0	0	0	0	0	0	0	0	0	0	0	0	0	0	0	0	544	0	0	0	0	0	0	0	0	0	0	0	0	0	0	0	0	0	0	0	0	0	0	0	0	0	0
ASV000421	51	50	64	0	169	0	0	294	0	0	104	0	148	0	0	0	0	0	0	45	319	1315	0	74	0	39	150	71	27	0	453	0	113	70	0	0	0	0	0	66	89	182	47	68	0	0	61	74	0
ASV000485	0	12	0	29	20	375	0	813	0	44	0	11	0	0	202	0	0	88	66	0	140	0	0	223	0	0	0	139	336	0	363	0	0	0	0	0	0	0	32	0	0	0	0	0	28	0	0	0	9
ASV000499	0	83	45	0	22	48	3	10	18	180	0	41	240	150	152	0	0	0	135	31	165	0	0	131	43	0	42	25	0	327	131	156	52	0	89	0	0	0	72	285	0	0	0	0	199	0	0	0	0
ASV000436	0	208	144	24	0	87	28	19	12	15	207	16	196	0	0	0	388	0	0	105	0	281	0	13	0	0	150	0	382	14	0	205	179	224	40	45	0	0	0	0	579	247	233	0	506	0	120	0	0
ASV000411	0	0	53	0	0	0	0	0	0	0	19	0	0	0	0	0	177	0	0	0	0	0	0	0	0	0	0	0	0	0	0	0	0	0	0	0	0	4352	0	0	0	0	0	0	0	0	0	0	0
ASV000457	0	33	166	23	52	147	0	246	200	0	48	296	119	0	0	0	0	0	52	102	85	94	19	107	0	0	72	0	101	0	63	0	114	0	13	17	0	0	108	74	333	124	482	0	384	0	0	0	0
ASV000496	0	0	0	0	0	0	0	0	0	0	0	0	0	0	0	3454	0	0	0	0	0	0	0	0	0	0	0	0	0	0	0	0	0	0	0	0	0	0	0	0	0	0	0	0	0	0	0	0	0
ASV000454	0	0	37	28	100	83	0	0	0	119	0	12	5	23	41	0	15	72	85	23	77	34	0	32	21	0	0	17	193	0	177	68	0	0	0	0	0	44	326	0	0	0	0	112	37	0	0	420	16
ASV000636	12	23	57	66	27	116	17	59	15	71	0	53	41	19	56	0	0	0	98	90	142	44	39	7	14	0	13	84	104	78	76	48	0	0	6	0	0	20	96	94	0	0	66	56	12	0	0	93	57
ASV000550	16	72	0	0	27	0	47	728	525	162	0	0	108	225	0	0	19	0	99	0	17	49	0	12	0	0	0	25	0	22	103	0	0	0	32	0	0	123	52	0	18	0	18	0	0	0	0	0	20
ASV000477	0	0	0	0	0	0	100	2132	0	0	0	0	955	0	0	0	0	0	0	0	0	0	0	0	0	0	0	0	0	0	0	273	0	0	0	0	19	0	0	0	0	0	0	0	0	0	0	0	135
ASV000562	0	0	0	0	0	0	0	0	0	0	0	0	0	0	0	2669	0	0	0	0	0	0	0	0	0	0	0	0	0	0	0	0	0	0	22	0	0	0	0	0	0	65	0	0	278	0	3	0	0
ASV000455	8	96	0	289	18	58	64	0	0	0	0	155	142	285	143	0	194	0	115	49	74	0	48	0	0	0	57	22	24	41	67	59	101	0	4	0	43	586	117	120	81	0	186	122	0	49	0	13	185
ASV000465	161	0	167	10	11	0	0	0	0	0	0	52	27	53	0	0	24	315	132	99	0	0	118	62	9	266	180	51	76	44	26	0	0	11	41	83	0	323	0	13	0	0	62	242	140	187	0	65	77
ASV000486	31	170	111	24	103	417	42	93	105	0	36	0	130	58	34	0	0	0	0	87	143	122	157	37	0	0	122	0	42	29	289	68	33	88	0	0	0	0	82	0	84	0	567	0	0	0	116	3	0
ASV000404	177	99	96	40	15	0	87	0	0	67	0	89	184	114	149	0	0	179	0	161	199	0	123	110	160	0	138	32	97	105	467	64	0	35	93	44	26	0	43	0	0	0	78	136	24	59	0	187	172
ASV000490	0	0	0	0	1550	54	0	0	0	0	0	0	0	0	0	0	24	40	0	0	0	0	0	0	0	0	0	0	0	0	1614	0	0	0	0	0	0	0	0	0	0	0	0	0	0	0	0	132	0
ASV000517	0	0	38	0	475	88	120	1043	0	0	0	0	0	0	0	0	63	64	269	0	101	0	0	42	0	0	0	0	0	0	572	0	0	0	0	0	0	0	42	0	0	45	0	0	0	0	0	0	0
ASV000441	86	143	56	55	205	373	38	117	12	0	67	118	0	0	0	25	0	97	15	179	40	105	99	104	0	0	199	0	149	335	86	48	209	180	46	32	0	0	0	0	40	121	94	27	30	0	15	0	0
ASV000625	272	83	89	0	4	12	7	24	11	57	30	0	89	34	34	0	0	0	338	61	30	0	32	52	23	80	11	75	0	82	47	50	7	0	11	17	0	0	43	0	31	0	40	28	52	46	0	40	17
ASV000578	1356	0	0	0	0	0	0	0	0	0	0	0	0	0	0	0	0	55	0	0	18	0	0	0	830	0	0	0	175	45	0	0	7	0	94	0	0	0	0	0	0	0	0	0	75	0	0	0	397
ASV000513	0	0	164	0	0	0	0	0	0	0	0	96	0	0	0	0	0	0	0	157	0	0	0	0	0	0	0	0	0	1016	0	0	859	0	300	0	403	0	0	0	0	0	0	0	0	0	0	0	408
ASV000507	41	42	104	5	34	130	29	0	0	0	49	133	182	103	33	0	76	8	151	246	10	64	109	31	0	0	558	181	79	198	32	45	35	22	101	0	23	0	21	0	0	0	29	253	22	0	35	0	0
ASV000542	0	0	0	0	0	0	0	0	0	0	0	0	0	0	0	0	0	0	0	0	0	0	0	0	0	0	0	0	0	0	29	0	0	0	0	0	0	0	59	31	0	0	2481	180	0	0	0	0	0
ASV000596	0	0	0	0	99	0	0	0	8	0	0	84	1079	373	294	0	253	0	0	0	0	0	0	13	0	0	0	0	93	55	538	91	44	0	0	10	9	0	4	0	0	0	189	0	0	0	0	0	0
ASV000291	0	0	0	0	0	0	0	0	0	0	0	0	0	0	0	6786	0	0	0	0	0	0	0	0	0	0	0	0	0	0	0	0	0	0	0	0	0	0	0	0	0	0	0	0	0	0	0	0	0
ASV000505	0	0	0	0	0	0	0	0	0	0	0	0	0	0	0	0	0	0	0	29	0	0	40	0	0	0	43	0	0	0	0	0	0	66	13	0	0	0	0	0	0	0	0	0	0	0	0	0	0
ASV000444	0	396	36	0	18	138	67	240	139	1232	51	0	24	167	272	0	0	57	59	0	75	0	0	326	0	0	61	52	0	21	160	0	0	0	0	0	0	0	80	392	0	0	0	0	8	0	0	0	0
ASV000459	0	0	19	0	475	107	0	110	0	0	0	0	0	0	0	0	0	0	113	318	312	40	10	50	0	98	10	268	17	40	613	0	0	0	0	0	0	0	0	0	30	0	9	282	62	0	0	141	0
ASV000467	197	34	29	0	0	0	0	0	0	0	0	0	0	0	0	0	0	0	0	110	309	0	69	0	383	229	284	229	0	0	0	24	0	0	0	72	0	76	242	0	0	0	258	294	91	685	0	65	129
ASV000524	0	0	0	0	219	0	0	0	0	0	470	0	0	0	0	241	0	0	0	0	0	0	0	0	0	0	0	0	0	0	0	0	0	2428	0	0	0	0	0	0	0	0	0	0	0	0	0	0	0
ASV000442	0	204	141	119	147	0	189	54	0	44	0	0	117	255	11	0	274	63	51	188	0	0	0	250	0	0	97	64	78	128	280	92	0	202	0	0	0	59	0	0	0	129	585	0	0	0	116	74	29
ASV000509	0	7	0	0	0	0	0	137	0	0	0	25	48	69	39	0	2300	0	14	0	0	0	0	0	0	0	0	0	291	47	15	0	0	0	0	328	0	0	0	0	0	32	283	0	59	0	0	0	0
ASV000476	0	0	0	0	0	0	120	0	312	0	0	0	0	0	0	0	0	0	0	0	0	0	0	0	0	0	0	0	546	0	0	0	0	0	0	35	2689	0	0	0	0	0	0	0	0	0	0	0	0
ASV000565	153	54	92	89	273	97	44	140	142	33	23	95	115	66	118	0	19	43	0	155	28	0	0	10	0	0	0	35	36	16	319	34	71	0	0	0	16	0	0	25	100	40	16	16	23	0	89	9	11
ASV000503	32	0	0	0	0	0	0	0	0	23	0	0	0	0	0	0	0	0	23	0	0	0	0	0	577	676	49	0	0	0	43	39	0	0	26	0	17	969	0	0	0	0	21	0	17	0	0	15	0
ASV000624	0	0	0	0	0	0	0	0	0	0	303	0	0	0	0	0	0	0	0	0	0	0	0	0	0	0	1875	0	0	0	0	0	40	612	0	0	0	0	0	0	0	7	73	19	0	0	0	0	0
ASV000445	0	33	120	0	7	0	0	0	0	0	41	0	0	75	20	0	0	0	0	376	0	64	400	0	218	351	128	219	25	39	0	0	9	152	68	137	0	192	118	0	27	35	0	590	106	80	0	133	0
ASV000437	37	57	95	26	11	32	76	24	84	20	90	7	147	62	233	0	313	82	482	126	151	33	26	95	0	0	125	147	49	63	215	139	42	60	53	0	6	0	58	166	34	24	359	0	66	0	9	0	0
ASV000451	59	191	144	134	126	441	118	59	0	0	70	87	119	47	8	134	176	68	0	90	49	119	0	124	0	0	340	62	120	41	70	108	0	146	61	33	50	0	71	23	53	117	196	30	0	19	0	0	9
ASV000391	5	86	37	45	40	124	0	257	17	80	0	0	49	27	665	0	91	1541	50	0	322	81	49	60	0	34	0	51	12	11	620	45	0	0	0	0	0	109	100	45	10	0	0	0	0	0	11	26	13
ASV000546	16	0	0	0	68	46	0	171	0	36	0	0	0	0	0	0	0	23	11	32	13	0	0	15	15	50	40	0	10	0	1967	0	0	35	34	0	0	0	61	0	0	0	31	13	0	0	0	39	13
ASV000501	130	231	32	0	22	26	60	16	23	188	0	110	43	51	26	0	0	0	154	35	258	21	4	13	0	0	76	0	58	112	165	82	292	45	0	0	0	0	177	0	0	10	210	0	474	0	0	0	0
ASV000518	0	0	0	0	0	0	0	0	0	0	0	0	0	0	0	0	0	0	0	0	0	0	0	53	0	86	74	3247	0	0	0	0	0	0	0	0	0	0	0	0	0	0	0	0	0	0	0	0	0
ASV000563	0	0	0	0	0	0	0	0	0	0	0	0	0	0	0	0	0	0	0	0	0	0	0	0	0	594	174	321	0	0	0	0	0	136	0	0	0	0	0	0	0	0	1871	0	18	0	0	0	0
ASV000622	246	115	129	0	54	74	35	0	0	98	0	0	26	0	0	0	0	0	35	0	161	26	79	205	0	0	0	50	85	80	174	0	17	57	30	0	6	0	116	0	10	0	0	0	0	0	0	181	0
ASV000493	0	0	0	0	30	268	0	0	0	0	0	0	0	0	1275	0	0	133	47	0	0	0	0	0	0	0	0	0	6	0	144	0	0	0	0	0	0	0	0	0	0	0	0	0	50	0	0	172	0
ASV000464	0	0	182	0	0	0	0	0	0	0	0	0	0	0	0	0	0	0	0	496	0	0	107	0	0	1129	211	0	0	0	0	0	0	250	0	51	0	0	0	0	0	0	0	0	0	223	0	52	56
ASV000629	0	0	0	0	0	0	0	0	0	0	0	0	0	0	0	0	0	0	0	0	0	0	0	0	0	0	0	0	0	0	0	0	0	0	0	0	0	0	0	0	0	0	2584	0	0	0	0	0	0
ASV000595	0	0	22	0	117	198	11	0	0	0	0	0	20	59	16	0	59	72	423	0	54	0	0	150	0	0	26	281	157	0	218	157	0	32	180	0	0	24	40	27	0	0	0	0	0	0	0	163	0
ASV000585	0	54	82	0	0	75	0	396	32	82	0	0	0	0	0	0	196	149	317	0	305	0	63	11	0	0	0	254	88	0	155	101	0	0	0	0	0	0	202	0	0	0	0	0	0	0	0	0	17
ASV000739	64	279	102	27	49	91	48	266	433	104	0	224	271	96	15	0	0	0	36	0	95	0	0	58	0	0	162	35	165	42	0	72	0	0	0	37	46	0	75	0	0	0	83	34	146	0	0	0	0
ASV000541	29	0	24	0	0	0	0	0	0	0	0	207	0	0	0	28	0	0	310	91	315	32	124	11	44	0	499	4	0	267	129	90	98	102	0	0	0	450	140	0	317	0	52	0	138	22	0	0	70
ASV000514	0	0	0	0	254	67	30	266	4	0	0	7	0	28	63	0	18	44	108	111	0	0	26	0	0	0	9	0	9	0	1032	29	6	0	0	0	0	0	0	0	0	0	0	663	7	0	0	217	0
ASV001437	0	0	0	0	0	0	0	0	0	0	114	0	154	0	0	2715	0	0	0	0	0	0	0	0	0	0	0	0	0	0	0	0	0	0	0	0	0	0	0	0	0	71	0	0	0	0	0	0	0
ASV000504	350	69	4	0	0	0	0	16	0	6	0	53	0	0	67	0	0	0	158	69	132	0	30	13	116	111	4	126	5	20	10	26	0	0	0	178	15	27	150	0	0	0	220	377	0	196	0	86	128
ASV000458	0	61	0	0	0	0	0	0	0	169	0	94	48	123	47	0	0	0	0	332	209	0	16	0	52	182	122	0	639	126	67	213	0	0	7	118	0	14	27	0	0	0	319	200	280	62	0	58	118
ASV000577	0	0	0	0	0	0	0	0	0	0	0	0	0	0	0	0	0	0	0	0	0	0	0	0	0	0	0	0	0	0	0	0	0	0	0	3052	0	0	0	0	0	0	0	0	0	0	0	0	0
ASV000532	160	168	428	931	7	0	0	0	0	9	0	0	17	33	7	0	5	203	192	59	0	10	24	8	0	0	5	23	0	0	11	0	0	0	0	0	0	50	14	66	0	0	22	39	0	75	0	25	96
ASV000540	0	0	0	0	0	0	0	0	0	0	0	0	0	0	0	0	0	0	0	0	0	0	0	0	0	9	0	0	0	0	0	0	0	0	0	0	0	0	0	0	0	0	0	0	3936	0	0	0	0
ASV000568	0	0	5	175	0	0	0	13	0	0	0	0	0	0	910	41	0	0	0	0	0	0	10	10	7	0	17	0	0	0	0	0	0	5	0	0	0	0	0	172	0	0	45	0	0	9	0	71	116
ASV000877	0	0	0	0	17	0	0	15	0	0	0	0	41	68	0	49	845	0	0	0	0	34	103	0	0	0	0	0	0	0	0	0	0	0	0	0	0	1391	0	0	0	0	0	0	0	0	0	0	0
ASV000687	0	0	0	0	0	0	0	0	0	0	0	0	31	0	24	0	71	0	0	0	0	0	0	0	0	0	0	0	0	0	0	0	0	0	0	0	0	0	0	0	0	0	0	0	0	0	0	0	0
ASV000452	0	0	0	0	0	0	0	0	0	0	0	691	2468	0	0	0	0	0	0	17	0	0	0	0	0	446	5	0	37	0	0	0	0	531	0	0	0	0	0	0	0	0	0	0	49	0	0	0	0
ASV000589	0	0	0	0	0	0	0	0	0	145	0	0	929	80	0	0	0	0	0	0	0	0	0	8	0	0	0	0	0	0	0	0	0	0	0	0	0	0	0	0	0	0	0	0	0	0	0	0	0
ASV000594	0	271	497	0	40	0	190	0	0	0	0	0	0	322	0	0	53	97	546	0	0	0	30	0	0	66	0	118	0	0	232	0	0	0	0	0	0	37	313	0	0	0	0	0	0	0	0	107	0
ASV000508	197	145	327	0	0	8	31	0	0	124	31	13	0	0	0	0	0	0	192	235	155	31	127	175	14	62	97	412	0	123	0	162	0	15	0	0	0	0	214	0	27	0	208	69	0	34	0	0	22
ASV000544	0	0	223	0	0	0	331	33	0	0	0	578	0	0	0	0	301	0	0	38	192	0	406	0	83	57	0	0	0	0	0	42	0	0	0	0	0	0	0	0	142	0	0	61	0	0	0	0	16
ASV000715	0	0	0	0	0	0	0	0	0	0	0	0	0	0	0	3130	0	0	0	0	0	0	0	0	0	0	0	0	0	0	0	0	0	0	0	0	0	0	0	0	0	16	0	0	0	0	0	0	0
ASV000549	0	0	59	55	0	0	0	0	0	0	0	0	0	70	10	0	0	74	254	158	394	0	15	53	74	78	229	284	0	0	22	0	0	0	16	0	0	87	0	34	0	0	0	112	0	77	0	38	93
ASV000552	0	0	13	0	32	0	11	0	0	0	0	59	93	97	106	0	239	130	650	36	21	14	0	0	0	0	419	40	56	0	94	0	239	141	16	12	0	0	0	92	28	0	347	22	0	69	0	0	0
ASV000590	0	79	106	39	64	76	36	383	26	253	10	12	116	148	78	0	0	175	147	0	157	0	33	91	0	0	22	0	63	126	44	35	0	0	39	32	20	0	85	72	98	0	155	3	0	0	14	5	0
ASV000601	0	0	0	0	445	0	0	0	0	56	0	0	0	0	0	0	0	0	0	0	0	0	0	0	0	0	0	0	0	0	0	0	0	0	0	0	89	0	0	0	764	0	0	0	0	0	0	1506	0
ASV000520	54	170	0	0	97	42	132	229	71	0	9	50	93	258	271	73	570	0	0	0	0	0	0	49	0	0	0	0	110	546	127	20	0	0	0	0	5	0	11	0	6	162	250	38	28	0	0	0	14
ASV000573	0	0	0	0	0	0	0	0	3128	0	0	0	0	0	0	0	0	0	0	0	0	0	0	0	0	0	0	0	0	0	0	0	0	0	0	0	0	0	0	0	0	0	0	0	0	0	0	0	0
ASV000574	0	11	0	0	0	0	0	19	712	16	21	0	78	0	0	13	491	0	0	0	0	127	7	0	31	0	0	0	11	287	0	15	484	75	197	10	33	0	0	0	13	0	18	0	39	0	577	0	0
ASV000478	0	84	332	0	0	40	124	298	0	0	64	7	225	184	0	0	54	0	169	233	119	91	73	172	0	0	0	48	209	0	92	146	0	0	0	0	0	0	0	134	31	19	348	0	78	0	0	0	54
ASV000333	320	14	38	24	44	238	0	51	6	0	174	46	240	6	91	566	29	0	37	849	318	211	191	74	143	31	975	33	153	208	38	63	0	0	0	41	51	40	36	52	33	36	271	172	22	32	35	0	24
ASV000555	96	0	45	80	167	21	72	68	0	0	0	0	50	0	232	0	0	23	52	197	116	29	0	108	0	0	55	185	0	26	43	0	0	0	33	0	0	23	34	38	0	0	0	134	0	121	87	40	82
ASV000551	110	221	102	22	70	0	39	42	46	0	105	5	129	105	109	0	0	0	70	161	116	0	75	47	0	0	123	25	77	41	175	116	0	63	71	0	0	0	98	27	0	63	114	125	127	0	0	51	0
ASV000533	0	19	0	0	0	2	0	0	0	0	65	288	0	0	0	0	0	0	0	0	53	0	0	0	1024	0	0	7	164	92	0	160	0	83	43	0	179	5	0	0	0	91	56	24	16	21	0	0	68
ASV000498	0	13	38	0	0	0	0	0	0	0	43	0	0	0	0	58	1695	0	0	0	0	113	62	0	0	0	0	0	0	0	0	0	0	0	0	0	0	1700	0	0	95	0	0	0	0	0	9	0	0
ASV000525	0	78	98	35	83	116	0	280	0	0	222	129	100	0	0	0	0	61	7	0	126	0	44	50	0	0	276	22	16	223	70	314	179	209	27	66	22	0	33	0	0	115	376	0	67	0	0	0	0
ASV000545	107	72	0	61	183	83	152	40	0	0	92	223	61	0	0	0	9	177	64	163	92	0	43	211	8	0	146	450	66	0	262	32	0	130	0	175	0	0	0	0	0	0	116	206	119	206	0	75	74
ASV000557	79	109	13	302	149	57	5	0	0	0	0	0	0	0	439	0	0	0	0	161	1076	56	25	8	0	55	0	0	0	84	0	0	0	16	0	0	0	0	16	68	0	0	0	0	0	0	0	100	0
ASV000592	0	334	353	0	0	0	0	0	0	0	139	0	104	102	0	128	676	0	0	0	0	0	183	0	0	0	0	0	0	0	0	0	0	0	0	0	0	1016	0	0	0	0	0	0	0	0	0	0	0
ASV000570	0	0	104	0	0	0	0	0	0	0	0	0	0	56	46	0	0	0	0	0	148	0	337	35	0	0	221	0	291	674	127	0	0	0	67	98	0	0	63	0	0	853	0	0	0	0	0	0	0
ASV000678	0	0	0	0	0	0	0	0	0	0	1549	0	0	0	0	882	0	0	0	0	0	0	0	0	0	0	0	0	0	0	0	0	0	5	0	0	0	0	0	0	0	50	0	0	0	0	0	0	0
ASV000500	0	0	45	0	91	111	0	57	0	0	0	0	0	34	0	0	0	593	711	0	77	0	19	289	0	334	0	45	0	0	782	0	0	0	0	0	23	143	0	92	0	0	68	0	0	0	0	0	28
ASV000561	0	0	0	0	0	0	0	0	0	0	0	0	0	0	0	145	3223	0	0	0	0	0	0	0	0	0	0	0	0	0	0	0	0	0	0	0	0	0	0	0	0	0	0	0	0	0	0	0	0
ASV000519	69	159	99	240	0	295	0	4	0	0	93	24	51	0	0	0	80	181	111	0	0	131	82	0	0	0	411	26	34	87	154	134	27	33	99	0	51	0	61	70	174	301	0	0	221	0	0	0	0
ASV000388	0	0	210	0	0	96	0	53	0	0	0	0	0	0	0	0	332	0	0	0	0	84	0	0	0	0	0	0	70	0	27	0	0	0	0	0	146	0	0	0	4159	0	0	41	19	0	0	0	0
ASV000472	23	77	0	205	19	33	0	1524	0	97	0	0	282	0	274	0	213	0	25	183	0	128	39	20	41	0	11	0	0	0	0	228	0	0	39	0	0	0	0	0	0	0	9	7	0	0	45	0	0
ASV000581	952	44	0	0	0	0	0	0	37	0	103	882	0	0	0	0	0	0	0	0	0	0	0	0	0	0	0	0	0	0	0	0	0	0	0	19	0	0	0	0	0	191	0	935	16	26	0	0	0
ASV000494	0	0	0	0	34	0	0	0	0	0	0	0	0	110	0	0	0	0	0	0	0	0	0	0	0	0	0	0	247	0	3564	0	0	0	0	0	0	0	0	0	0	0	0	0	0	0	0	0	0
ASV000587	0	0	0	0	0	0	0	11	3004	0	0	0	0	0	21	0	0	0	0	0	0	0	0	0	0	0	0	0	23	0	0	0	37	0	0	0	0	0	45	0	0	0	0	0	0	0	0	0	0
ASV000612	0	0	0	0	0	0	0	0	0	0	0	0	0	0	0	0	0	0	0	105	0	0	0	0	0	0	0	0	0	0	0	0	0	0	0	0	0	88	0	0	0	0	22	1929	0	0	0	0	0
ASV000495	154	110	76	17	0	30	329	0	0	0	0	0	123	34	70	0	0	82	254	159	53	0	31	143	0	52	57	39	65	57	243	52	0	0	0	0	0	89	93	0	16	0	130	82	0	0	0	169	0
ASV000515	22	139	0	0	0	0	0	0	0	242	0	0	0	0	0	0	0	0	0	1947	0	0	0	0	0	0	0	0	181	0	0	0	0	0	0	0	0	784	0	0	0	0	0	40	0	0	0	377	0
ASV000707	10	31	0	0	191	139	0	154	89	79	0	6	0	16	42	0	0	282	42	0	27	0	0	124	0	0	0	37	0	8	837	0	7	0	31	0	24	0	116	0	0	0	0	16	0	0	0	37	0
ASV000497	0	0	0	0	150	0	0	0	0	0	0	541	0	0	0	0	105	0	1309	66	0	0	0	0	111	0	214	60	322	0	56	0	0	0	0	418	0	0	13	0	0	0	211	93	222	31	0	0	0
ASV001728	0	0	0	0	0	0	0	0	0	0	0	0	0	0	0	0	0	0	0	0	0	0	0	0	0	0	0	0	0	0	0	0	0	0	0	0	0	0	0	0	0	0	0	0	0	0	0	0	0
ASV000588	0	0	0	0	0	0	0	0	0	0	0	0	0	0	0	0	294	0	315	31	0	0	0	0	0	435	0	0	0	0	46	0	0	0	0	0	0	273	0	0	0	0	21	16	29	0	0	0	0
ASV000700	9	82	6	0	126	33	10	0	0	0	0	0	53	5	0	0	0	0	214	0	56	37	0	130	0	0	33	19	8	20	505	0	20	0	0	7	16	0	86	0	22	0	240	82	39	0	0	17	0
ASV000564	33	33	60	127	0	36	0	0	0	61	0	0	23	0	105	0	101	16	0	166	96	0	0	62	10	92	50	114	0	40	211	67	0	0	0	130	8	56	0	83	0	0	160	104	0	103	0	118	58
ASV000538	0	0	11	0	0	0	0	64	26	0	0	0	517	142	0	0	1600	0	27	0	0	0	0	0	0	0	0	173	365	3	0	0	0	0	0	0	51	136	658	0	0	0	0	0	0	0	0	0	20
ASV000583	87	155	111	0	0	107	267	0	59	0	0	87	0	0	4	0	0	0	0	0	0	57	12	0	0	0	0	0	0	404	0	318	39	0	115	0	34	0	0	0	138	0	0	21	47	0	863	0	0
ASV000560	0	206	276	78	93	0	83	0	0	0	0	0	31	448	10	0	280	76	405	17	79	90	17	50	0	0	15	97	145	23	105	55	0	0	0	0	0	63	220	49	108	0	77	45	23	11	0	5	0
ASV000593	0	0	0	0	0	0	0	0	0	0	0	0	0	0	0	521	0	0	0	0	0	0	0	0	0	0	0	0	0	0	0	0	13	0	0	0	0	0	0	0	0	0	0	0	115	0	2468	0	0
ASV000488	0	107	200	0	120	0	0	148	224	0	241	111	190	52	0	312	362	0	106	0	0	104	0	80	0	0	28	0	131	58	0	0	87	164	41	0	0	0	41	0	300	462	0	0	200	0	113	0	0
ASV000674	0	28	409	77	0	87	0	0	0	0	0	0	0	0	6	0	0	153	0	244	195	167	115	248	0	301	181	220	0	0	0	85	0	0	0	0	0	0	34	0	0	0	0	0	0	0	0	95	0
ASV000586	35	167	645	0	104	0	46	0	0	30	245	0	70	0	0	0	0	14	0	22	0	6	9	109	10	0	71	164	69	56	46	6	95	63	48	0	0	0	81	0	14	267	0	0	187	0	0	8	226
ASV000571	0	114	81	57	191	53	15	57	0	51	91	84	44	91	7	0	0	284	27	123	109	45	32	84	0	30	148	66	53	203	138	86	0	184	33	0	23	0	62	0	0	10	171	42	92	0	0	0	31
ASV000572	68	75	21	79	170	59	5	121	8	114	0	12	0	0	78	0	0	34	71	175	230	97	18	29	12	12	66	25	40	0	157	60	0	17	0	0	0	134	283	30	0	0	53	42	0	0	0	0	115
ASV000536	34	70	46	181	126	54	0	352	0	0	0	16	40	41	0	0	29	160	140	0	178	0	91	76	48	0	0	136	33	0	53	253	0	13	0	0	37	0	96	36	24	11	147	230	0	0	0	0	67
ASV000664	0	0	0	0	0	0	0	0	0	0	21	0	0	0	0	0	0	0	0	0	0	0	2290	0	0	0	31	275	0	0	0	0	0	36	0	0	0	0	0	0	0	0	0	0	0	0	0	0	0
ASV000512	0	199	58	0	193	158	158	110	0	0	374	0	136	0	0	0	0	0	0	0	27	0	0	77	0	0	0	0	55	168	76	102	160	637	205	0	0	0	98	0	0	132	0	43	180	0	30	0	0
ASV000684	0	0	0	0	0	0	0	0	0	0	0	0	0	0	0	2972	0	0	0	0	0	0	0	0	0	0	0	0	0	0	0	0	0	0	0	0	0	0	0	0	0	0	0	0	0	0	0	0	0
ASV001474	0	0	0	0	0	0	0	0	0	0	0	0	0	0	0	0	0	0	0	0	0	0	0	0	0	0	0	0	0	0	0	0	0	0	0	0	0	0	0	0	0	0	0	0	0	0	0	0	0
ASV000623	0	48	0	0	0	0	0	0	0	0	0	0	0	0	0	0	0	0	0	0	0	0	247	0	0	0	0	0	0	157	16	0	0	0	0	0	0	2474	0	0	0	0	0	0	0	0	0	0	25
ASV000610	0	84	156	22	29	44	0	107	33	0	82	80	182	282	9	0	236	15	57	37	62	53	68	153	0	0	90	6	19	108	37	68	84	60	11	0	21	0	18	26	25	21	339	0	43	0	48	0	0
ASV000582	118	158	0	0	44	0	116	178	27	126	0	151	132	209	184	0	205	102	71	78	176	28	50	70	0	0	25	17	41	0	91	26	19	0	37	0	0	0	215	40	0	10	54	12	80	0	106	53	42
ASV000619	0	0	49	0	0	29	0	62	41	60	0	0	97	82	14	0	0	0	20	67	26	46	126	22	0	0	0	0	9	0	0	20	0	0	0	0	0	982	21	0	0	23	26	0	0	0	185	0	15
ASV000510	44	238	0	0	0	0	184	0	0	2	0	0	0	0	0	0	0	0	0	0	0	0	0	0	0	0	49	0	0	0	0	66	199	58	0	0	0	0	86	64	0	0	0	0	0	0	0	0	0
ASV000576	123	0	0	203	102	27	0	0	0	0	0	36	74	0	15	0	14	98	8	92	0	62	38	145	0	0	0	37	0	26	583	8	0	0	0	0	0	0	37	38	0	0	71	130	7	92	0	626	4
ASV000529	14	0	0	0	0	0	0	0	0	8	0	0	0	0	0	0	0	8	0	0	37	0	23	106	0	0	0	47	75	0	0	8	0	623	0	0	0	137	138	0	0	0	1273	0	0	568	0	0	80
ASV000422	429	436	224	302	0	280	56	11	43	182	81	66	51	40	26	0	39	123	31	66	35	46	30	134	0	0	22	0	51	173	333	166	178	33	53	33	0	0	60	0	55	0	41	115	78	29	118	25	147
ASV000637	0	9	0	0	0	0	0	0	0	0	6	0	0	1436	0	0	362	0	0	0	0	0	39	0	0	0	0	0	0	0	0	0	0	0	0	0	0	1037	0	0	0	0	0	0	0	0	0	0	0
ASV000607	0	0	0	0	0	0	0	0	0	0	0	0	0	0	0	0	0	0	0	0	0	0	0	0	0	0	0	0	0	0	0	0	0	103	0	0	0	0	0	0	0	0	2952	0	0	0	0	0	0
ASV000554	0	166	0	0	101	0	0	253	0	60	0	0	4	273	141	0	20	0	593	0	242	144	0	262	0	0	0	0	197	0	267	122	0	0	43	0	0	0	129	64	15	0	0	38	12	0	0	36	119
ASV000643	0	0	0	318	221	0	0	554	659	195	0	0	50	0	0	0	0	0	0	0	0	403	0	0	0	0	0	0	0	0	131	0	0	0	0	0	66	0	0	0	71	0	0	0	0	0	142	0	0
ASV000553	22	0	86	0	0	0	0	2096	0	7	0	28	42	113	0	0	0	154	20	0	0	15	0	0	0	0	0	48	55	0	245	0	0	0	7	0	0	12	287	0	0	0	0	75	0	0	0	0	0
ASV000663	10	132	520	0	0	0	0	0	0	0	0	0	0	68	0	0	0	431	131	0	0	124	0	140	0	0	0	197	0	0	0	85	0	0	0	0	0	0	115	0	70	0	0	0	0	0	0	0	0
ASV000896	0	0	0	0	0	0	0	0	2406	0	73	148	159	0	0	0	0	0	0	0	0	0	0	0	0	0	0	0	580	0	0	0	136	0	0	0	0	0	0	0	0	51	0	0	87	0	0	0	0
ASV000644	89	45	0	0	0	0	0	0	0	39	11	0	25	0	0	0	12	47	167	788	0	440	0	21	52	13	32	19	54	103	0	23	89	0	23	10	0	58	0	0	155	0	197	228	16	149	0	0	13
ASV000611	40	50	233	140	12	0	12	159	23	0	0	0	149	98	0	0	279	112	361	41	0	64	66	57	0	102	20	96	146	16	0	70	0	0	7	0	19	0	75	71	21	0	79	125	97	0	0	35	24
ASV000597	0	207	124	0	16	0	0	0	0	0	0	0	0	153	0	0	1872	0	0	0	0	61	137	0	0	0	0	0	0	0	0	0	0	0	0	0	0	564	0	0	0	0	0	0	0	0	26	0	0
ASV000516	0	8	244	0	208	0	0	0	47	0	0	41	0	173	36	0	0	0	282	0	36	9	0	216	8	20	58	132	75	0	1171	24	0	0	0	0	0	54	315	0	69	0	72	83	12	0	0	37	89
ASV000522	88	176	499	0	0	525	0	0	0	128	0	0	0	0	0	0	0	0	0	56	35	492	0	0	0	0	46	119	0	0	78	0	0	0	52	0	14	0	94	0	0	0	0	315	0	0	484	90	0
ASV000784	0	69	105	103	57	0	78	0	0	0	24	0	0	0	0	0	0	79	50	59	116	45	73	127	0	0	90	62	26	81	59	264	0	138	0	0	0	0	29	36	163	0	54	77	0	0	0	0	9
ASV000670	0	0	0	0	0	0	0	0	0	0	0	0	0	0	0	0	0	0	0	0	0	0	0	0	0	2606	0	0	0	0	0	0	0	0	0	0	0	0	0	0	0	0	0	105	0	0	0	0	0
ASV000556	0	0	0	0	0	52	0	0	0	0	0	184	114	159	38	0	87	0	169	43	60	0	0	0	88	82	97	27	278	53	72	80	30	0	154	51	0	0	339	27	0	0	625	61	143	11	0	0	3
ASV000991	0	39	0	0	120	124	0	0	0	0	246	0	38	0	0	0	0	0	0	70	0	80	14	0	0	0	0	0	119	0	0	66	14	180	34	0	0	0	0	0	107	64	59	0	178	0	0	0	0
ASV000614	12	24	176	0	0	51	61	621	0	104	0	0	87	0	48	0	36	0	83	660	69	24	0	314	0	0	0	0	0	32	26	0	0	30	0	46	12	0	18	0	40	0	258	84	0	0	0	0	0
ASV000706	0	0	0	22	0	0	0	0	2448	0	0	0	0	0	0	0	0	0	0	0	0	0	0	0	0	0	0	0	0	0	0	0	0	0	0	0	41	0	0	0	0	0	0	0	0	0	0	0	0
ASV000635	0	0	0	429	199	9	66	121	91	55	0	0	0	31	249	0	0	0	0	0	51	16	0	107	0	0	0	17	0	0	143	0	0	0	0	0	0	0	38	413	0	0	18	39	14	0	0	0	0
ASV000539	34	158	75	0	41	95	0	282	137	0	53	159	48	112	9	15	70	0	63	157	83	28	0	155	10	0	141	0	53	81	188	61	50	115	58	0	0	0	20	0	0	67	218	97	103	0	17	7	14
ASV000682	0	32	562	0	0	0	0	0	0	0	0	0	0	0	0	0	0	611	412	0	0	74	0	0	0	10	0	703	0	0	30	63	0	0	0	0	0	0	0	0	119	0	0	22	0	0	26	0	0
ASV000534	0	6	0	3	0	0	0	0	0	0	0	291	0	0	0	0	2	0	0	0	36	12	30	88	708	0	155	43	52	289	13	447	145	0	158	0	23	0	100	0	0	319	291	21	37	0	0	0	117
ASV000531	537	473	208	0	0	59	0	0	0	0	0	0	0	0	0	0	0	0	0	613	0	0	5	0	0	0	0	0	586	0	22	0	0	18	34	0	0	0	0	0	0	0	0	0	650	0	30	0	0
ASV000558	0	0	181	0	48	0	0	0	0	0	0	0	0	0	152	0	1266	0	0	0	0	0	0	0	0	0	0	0	0	0	0	0	0	0	0	0	0	0	0	0	0	0	0	402	1887	0	0	0	0
ASV000566	308	101	15	0	0	0	0	98	0	234	0	0	0	123	617	0	0	0	206	0	0	0	0	0	0	55	111	0	0	170	322	0	39	0	0	0	0	0	0	335	0	0	314	80	33	0	79	36	0
ASV000671	0	0	88	0	18	0	0	0	0	0	0	0	0	0	0	0	0	0	0	2030	0	0	0	0	255	11	0	0	0	85	0	0	0	0	0	185	0	0	0	0	0	20	0	45	0	0	0	0	0
ASV000462	145	55	66	58	129	124	66	147	0	57	0	0	25	0	66	0	0	0	71	202	67	33	59	85	134	130	101	93	0	157	386	32	0	74	69	0	0	15	86	18	0	0	0	237	31	101	0	199	143
ASV000679	15	18	70	0	0	0	42	0	0	56	23	9	0	201	143	0	365	0	64	56	165	74	0	0	0	0	80	296	10	22	82	9	0	0	0	0	0	102	244	0	0	0	291	196	0	56	0	16	18
ASV000450	0	0	0	3	0	0	0	45	251	0	0	0	823	0	0	177	0	0	0	0	903	0	60	0	0	0	0	0	0	0	0	547	0	0	26	1533	0	0	0	0	0	225	0	0	0	0	0	0	0
ASV000491	280	219	47	0	0	0	31	0	0	0	71	99	0	98	15	0	0	0	89	233	239	196	71	247	190	54	102	214	0	131	153	73	0	0	0	16	0	0	65	51	0	0	133	302	240	60	43	25	40
ASV000634	0	0	0	0	0	0	2765	168	0	0	0	0	11	0	14	0	0	0	0	0	0	0	0	0	0	0	0	0	0	0	0	0	0	0	0	0	0	0	0	0	0	0	0	0	0	0	6	0	0
ASV000604	0	0	0	0	60	92	0	0	0	13	0	96	912	327	421	0	276	0	161	0	0	0	0	0	0	0	0	0	173	0	232	0	0	0	0	0	0	0	0	0	0	0	370	0	0	0	0	0	0
ASV000632	0	62	0	0	0	0	0	0	0	0	19	27	262	0	0	0	0	0	0	315	0	345	561	0	0	0	0	6	0	339	0	12	307	0	0	0	317	0	0	0	0	249	16	0	0	0	0	0	260
ASV000605	60	6	0	63	41	0	0	2312	0	12	0	0	22	29	24	34	0	83	5	129	0	62	0	0	0	0	18	28	3	0	5	18	23	7	0	0	0	0	13	0	0	0	8	0	0	0	0	9	0
ASV000480	114	191	91	140	110	22	59	42	0	21	0	106	161	481	211	0	46	133	77	109	0	40	0	21	0	0	43	91	65	109	297	44	0	0	0	74	0	0	64	81	61	0	270	78	136	19	33	69	129
ASV000694	0	234	155	45	14	0	0	126	0	0	87	39	0	34	17	0	0	0	0	42	85	66	15	54	0	0	144	91	123	45	62	185	53	24	0	21	16	37	0	0	0	63	234	90	96	34	0	0	82
ASV000626	73	138	134	0	34	141	35	0	93	9	0	74	164	77	20	0	118	0	100	46	93	135	35	106	0	0	0	26	85	86	133	206	149	74	0	0	59	0	0	20	325	0	226	0	111	0	133	0	0
ASV000656	0	0	0	0	0	0	0	0	281	0	90	99	0	0	0	0	0	0	0	0	0	0	0	0	0	0	15	0	86	0	0	1392	59	142	28	0	0	0	0	0	0	508	0	0	179	0	82	0	0
ASV000617	0	0	152	0	0	4	0	0	0	0	0	0	0	0	0	0	333	0	40	0	65	0	17	52	0	0	0	27	1411	330	0	67	0	0	105	0	60	21	38	0	0	0	0	0	0	0	0	0	268
ASV000653	0	0	0	0	0	0	0	0	0	0	0	0	0	0	0	2864	0	0	0	0	0	0	0	0	0	0	0	0	0	0	0	0	0	0	0	0	0	0	0	0	0	0	0	0	0	0	0	0	0
ASV000609	0	0	0	0	0	889	0	0	0	0	0	0	0	0	0	0	0	0	0	0	0	0	0	0	0	0	0	0	0	0	2151	0	0	0	0	0	0	0	0	0	0	0	0	0	0	0	0	0	0
ASV000669	46	0	18	0	0	0	3	0	0	52	0	0	0	0	0	0	93	64	24	98	139	0	19	0	23	76	286	0	17	16	91	0	0	0	41	29	0	190	5	0	0	0	37	118	38	152	0	282	41
ASV000725	185	77	20	19	24	43	9	42	0	0	0	42	24	0	0	0	0	211	48	94	51	24	22	46	0	0	62	89	0	140	162	33	4	0	74	12	0	0	32	0	0	0	86	155	83	94	0	22	99
ASV000800	29	81	0	0	0	8	0	0	0	0	0	40	0	41	75	0	0	0	0	0	61	33	0	449	0	0	15	37	0	50	51	66	0	0	0	0	0	0	65	0	0	0	334	37	0	0	0	0	21
ASV000652	0	0	0	17	57	17	0	0	0	0	0	0	0	0	13	0	0	0	0	0	0	0	0	0	0	490	16	0	0	0	11	0	0	73	0	28	0	0	0	0	0	0	15	0	0	0	0	0	0
ASV000606	146	181	0	93	26	0	0	0	0	0	0	83	0	0	0	0	0	43	0	41	0	0	64	32	0	0	270	87	52	112	122	180	0	0	51	0	0	0	109	104	0	0	415	170	771	35	0	0	48
ASV000608	0	0	0	3190	0	0	0	0	0	0	0	0	0	0	0	0	0	0	0	0	0	0	0	0	0	0	0	0	0	0	0	0	0	0	0	0	0	0	0	0	0	0	0	0	0	0	0	0	0
ASV000689	0	91	0	0	0	0	15	0	0	14	0	0	0	40	238	0	0	0	263	9	35	0	0	0	0	0	0	0	0	0	36	0	0	0	0	0	0	12	0	87	0	0	189	52	0	8	0	35	118
ASV000659	0	0	9	65	22	0	0	0	0	8	0	0	102	0	136	0	0	0	0	336	275	12	63	0	0	0	45	0	0	78	327	0	0	0	20	4	10	65	0	0	0	0	0	98	0	67	5	44	21
ASV000701	0	0	57	0	0	0	0	0	0	0	89	0	0	0	0	0	86	0	58	0	0	154	159	171	0	0	38	86	80	0	0	64	0	0	0	142	0	97	0	0	72	0	424	59	0	74	0	0	0
ASV000790	124	57	0	0	29	0	0	38	0	15	0	0	0	0	0	0	0	0	72	189	123	28	92	114	0	0	82	34	26	0	78	62	0	0	0	0	0	77	25	23	0	0	87	238	21	80	0	20	121
ASV000693	0	0	0	0	0	0	0	19	0	0	31	0	0	0	0	0	0	0	0	0	0	0	0	0	0	0	0	0	0	0	0	0	0	0	0	1850	0	0	0	0	0	0	0	253	0	229	0	0	0
ASV000651	20	16	39	34	34	0	22	86	0	40	51	40	94	45	145	0	36	498	77	107	60	17	0	0	59	68	37	82	42	66	77	12	0	41	0	50	0	100	0	27	51	8	55	143	45	115	57	115	72
ASV000603	0	0	0	0	0	0	0	44	13	0	15	0	0	0	0	205	0	0	0	0	0	0	0	0	0	0	0	0	0	0	0	0	0	0	0	35	0	0	0	0	0	2930	0	0	0	0	0	0	0
ASV000548	0	0	0	0	0	0	0	0	0	181	0	0	0	0	0	0	0	0	136	0	0	0	0	0	80	0	0	0	0	21	45	0	0	0	0	26	0	1032	0	0	0	0	0	0	0	0	0	52	76
ASV000613	41	0	0	0	0	0	0	0	0	0	0	0	0	0	0	0	0	0	0	0	0	0	0	0	0	0	0	0	0	0	0	0	0	0	0	0	0	0	0	0	0	0	0	0	0	0	0	0	0
ASV000667	0	0	0	0	0	0	0	0	0	0	0	0	0	0	0	0	0	0	0	0	0	0	0	0	0	0	576	0	0	0	0	0	0	1411	0	0	0	0	0	0	0	0	855	0	0	0	0	0	0
ASV000699	0	127	29	0	44	113	11	0	0	0	81	180	8	0	0	0	0	0	0	0	103	0	0	198	0	0	380	160	2	0	0	340	5	60	44	12	0	0	69	0	0	48	326	31	0	4	0	0	20
ASV000732	53	0	74	73	202	169	0	19	0	0	21	202	11	39	0	0	0	0	44	147	66	24	25	23	38	71	216	0	82	28	175	53	0	35	0	0	0	0	33	0	14	30	408	164	0	34	12	44	0
ASV000639	103	24	0	0	0	24	17	0	0	0	0	385	0	0	0	0	0	0	42	70	112	0	16	0	22	195	439	0	0	80	61	14	0	0	0	97	11	0	27	0	0	10	472	0	0	40	0	18	89
ASV000851	0	0	0	0	0	0	0	0	0	0	0	0	0	0	0	0	0	0	0	0	0	0	0	0	0	0	0	2216	76	0	0	0	0	0	0	0	0	0	0	0	0	0	0	0	0	0	0	0	0
ASV000885	0	127	0	0	0	0	100	0	0	0	0	0	0	169	0	0	71	0	0	90	0	86	190	0	0	0	0	0	0	20	0	8	0	0	0	0	18	1141	0	0	0	0	0	0	0	0	0	0	0
ASV000584	125	26	90	19	34	29	4	46	0	73	0	0	23	0	0	0	0	53	151	320	29	34	11	6	163	0	449	207	0	26	0	11	0	50	19	0	0	21	203	0	18	0	512	42	8	55	0	32	44
ASV000530	0	0	0	0	62	0	0	0	138	0	96	66	5	0	0	514	0	0	0	0	0	829	0	0	0	0	0	0	1371	22	0	0	120	172	0	18	0	0	0	0	33	597	0	0	104	0	0	0	0
ASV000521	0	0	0	0	0	0	0	0	0	0	0	0	2	0	0	9	0	0	0	0	0	0	0	0	0	0	0	0	3990	0	0	0	0	0	0	0	0	0	0	0	0	0	0	0	0	0	0	0	0
ASV000685	0	0	0	0	0	0	0	88	0	46	0	0	0	0	0	0	0	0	0	411	0	0	0	0	240	28	0	0	0	76	0	0	0	0	0	0	0	75	0	0	0	0	35	149	0	340	0	0	26
ASV000676	18	19	12	170	18	15	72	0	0	122	0	34	0	37	0	0	42	0	222	180	147	163	541	31	0	0	55	0	125	16	123	31	0	0	55	0	53	60	109	0	16	0	0	77	0	25	0	0	0
ASV000660	0	2926	0	0	0	0	0	0	0	0	0	0	0	0	0	0	0	0	0	0	0	0	0	0	0	0	0	0	0	0	0	0	0	0	0	0	0	0	0	0	0	0	0	0	0	0	0	0	0
ASV000620	158	113	49	0	62	0	35	87	0	34	0	0	52	15	30	0	0	0	40	392	148	0	132	104	0	0	221	103	49	0	207	59	0	99	0	12	0	10	40	0	0	0	75	89	37	38	0	39	103
ASV000698	0	0	0	0	0	169	0	0	0	0	0	17	70	14	0	0	0	339	328	0	0	1637	0	70	0	0	0	0	40	0	15	0	0	0	0	0	0	0	0	0	0	0	0	0	0	0	0	0	0
ASV001687	0	0	0	0	0	0	0	0	0	0	0	0	0	0	0	3504	0	0	0	0	0	0	0	0	0	0	0	0	0	0	0	0	0	0	0	0	0	0	0	0	0	0	0	0	0	0	0	0	0
ASV000598	0	9	84	0	0	0	0	0	0	0	0	0	31	0	0	0	425	0	51	0	2400	9	67	169	0	0	0	48	64	0	15	0	0	0	5	0	0	0	8	0	0	0	0	0	0	0	0	0	0
ASV000747	76	137	98	50	0	51	55	82	0	298	43	7	0	0	0	0	0	115	42	170	96	52	44	0	0	19	104	33	41	17	0	61	0	196	0	18	4	119	33	42	141	132	31	93	39	0	0	0	19
ASV000796	52	38	0	85	77	0	39	0	0	0	0	0	0	0	0	0	0	47	0	266	115	32	29	37	79	177	41	97	0	15	0	0	0	0	0	0	0	79	0	46	0	0	0	86	0	51	0	20	0
ASV000863	0	0	0	0	0	0	0	0	148	0	276	0	0	0	0	1635	0	0	0	0	0	0	0	0	0	0	0	0	0	0	0	0	0	0	0	16	12	0	0	0	21	286	0	0	0	0	0	0	0
ASV000770	0	0	0	0	0	0	0	0	0	0	0	0	0	0	0	0	0	30	0	0	0	0	0	0	0	0	0	302	0	0	1807	0	0	0	0	0	0	0	0	0	0	0	0	0	0	0	0	0	0
ASV000827	0	0	0	0	0	0	0	0	0	0	0	0	0	0	0	646	0	0	0	0	0	0	0	0	0	0	0	0	0	0	0	434	0	247	0	0	0	0	0	0	0	456	0	0	252	0	0	0	0
ASV000736	0	83	103	101	34	0	39	72	28	99	109	95	0	109	97	0	28	0	21	0	0	61	68	101	0	0	20	50	19	136	24	133	0	58	0	0	0	0	40	108	14	0	103	0	28	124	0	43	35
ASV000721	30	242	95	50	0	111	0	78	0	0	64	53	42	42	0	0	0	0	0	57	151	32	0	49	0	50	77	153	71	41	40	153	0	0	0	26	0	0	47	26	53	31	236	130	74	67	34	0	57
ASV000740	15	60	0	0	264	606	0	618	0	73	18	0	0	8	0	0	0	8	0	0	0	38	43	57	0	0	0	0	142	0	8	0	0	0	129	0	0	0	0	0	26	0	0	0	46	0	0	0	0
ASV000710	0	999	0	0	0	0	0	1570	0	0	0	61	0	0	0	0	0	0	0	0	0	0	0	16	0	0	0	0	0	0	0	0	0	0	0	0	0	0	0	0	0	0	15	0	0	0	0	0	0
ASV000461	229	100	1333	0	151	36	0	46	0	0	90	0	52	52	0	0	0	0	66	138	110	71	0	60	0	0	0	74	47	0	0	4	0	0	0	0	0	0	106	0	0	483	0	114	312	0	129	0	0
ASV000804	0	156	0	0	0	0	0	0	0	0	0	0	0	0	0	0	0	130	38	0	0	0	0	72	0	0	0	44	68	0	74	63	29	0	0	0	0	0	0	0	0	0	0	0	67	0	0	0	0
ASV000642	54	94	127	0	42	65	32	68	0	85	50	34	75	59	58	0	0	0	52	197	56	68	32	88	0	0	51	77	150	57	129	101	0	35	32	0	0	22	61	16	19	51	54	77	50	38	0	27	34
ASV000777	63	15	0	0	0	0	18	70	0	430	0	179	33	0	0	0	0	0	70	230	0	0	17	0	121	0	37	0	375	0	13	0	0	0	0	134	0	168	0	0	0	0	0	54	69	114	0	0	107
ASV000661	0	0	0	0	0	0	0	0	0	0	0	0	0	0	0	0	0	0	0	0	0	0	0	0	0	0	0	0	2984	0	0	0	0	0	0	0	0	0	0	0	0	0	0	0	0	0	0	0	0
ASV000680	190	331	0	0	0	0	65	0	0	0	0	1533	0	0	0	0	0	0	0	0	23	0	0	55	73	0	0	0	438	0	0	0	0	0	45	0	0	0	67	0	0	0	0	0	0	0	0	0	0
ASV000809	0	35	31	0	0	63	0	0	12	0	0	0	0	0	0	0	0	0	0	0	0	117	0	0	0	0	0	0	0	5	0	0	0	0	0	0	0	0	0	0	82	0	0	0	0	0	27	0	525
ASV000772	0	0	49	0	0	0	0	0	0	0	0	7	0	0	21	0	19	0	0	0	0	0	0	0	0	0	0	0	110	0	1942	0	0	0	0	0	0	0	0	0	0	0	0	0	0	0	0	44	0
ASV000575	0	0	0	0	0	0	0	0	0	0	71	0	0	0	0	0	0	0	0	0	0	0	0	0	0	0	0	0	0	0	0	0	0	125	0	39	0	0	0	0	3327	70	0	0	0	0	0	0	0
ASV001481	0	0	0	0	0	0	0	0	0	0	0	0	0	0	0	0	0	0	0	0	0	0	0	0	0	0	0	0	0	0	0	0	0	0	0	2799	0	0	0	0	0	0	0	0	0	0	0	0	0
ASV000666	52	57	113	0	42	38	21	5	58	41	26	45	135	102	59	0	77	51	85	74	121	56	20	64	4	25	87	9	67	36	183	71	27	0	21	37	0	36	35	18	86	10	144	121	62	27	12	33	155
ASV000888	421	0	0	0	0	27	47	0	0	393	0	0	0	0	0	0	0	137	575	0	0	30	0	0	0	0	0	0	0	0	0	0	0	0	0	0	0	0	0	0	66	0	0	0	0	0	0	171	0
ASV000647	7	22	85	130	101	0	2	71	53	151	0	28	92	38	73	0	0	246	126	64	147	46	0	55	0	43	0	20	233	155	133	41	0	0	6	0	0	0	58	6	7	0	0	84	0	0	0	25	0
ASV000735	0	0	0	0	329	0	0	62	1884	0	0	0	40	0	0	0	0	0	0	0	0	12	0	0	0	0	0	0	0	0	0	165	4	0	0	0	0	0	0	0	23	56	0	0	0	0	0	0	0
ASV000702	88	45	0	552	38	155	26	86	32	0	0	102	96	194	414	0	31	76	18	11	0	31	5	0	0	0	19	0	17	89	43	52	11	0	0	0	18	0	49	81	28	0	74	22	0	0	151	0	0
ASV000731	0	0	0	0	0	0	0	0	0	14	0	0	0	0	0	0	0	0	0	0	0	0	0	0	1436	66	0	0	0	0	0	0	0	0	0	0	0	0	0	0	0	0	0	221	0	589	0	106	0
ASV000727	0	0	9	64	0	31	0	1365	605	62	0	0	0	11	58	0	0	0	9	50	144	40	0	0	0	0	0	0	37	0	0	0	0	0	0	0	40	0	0	18	16	0	0	0	53	11	11	0	0
ASV001716	0	0	0	0	0	0	0	0	0	0	0	0	0	0	0	0	0	0	0	0	0	0	0	0	0	0	0	0	0	0	0	0	0	0	0	0	0	0	0	0	0	0	0	0	0	0	0	0	0
ASV000675	0	0	0	0	0	0	0	2777	0	0	0	0	0	0	0	0	0	0	0	61	0	0	0	0	0	0	0	0	0	55	0	0	0	0	0	0	0	0	0	0	0	64	0	0	0	0	0	0	0
ASV000616	0	0	10	0	109	130	0	0	0	0	150	11	0	0	0	0	0	0	0	135	0	0	170	8	0	7	0	7	0	0	583	25	46	0	0	0	0	0	0	0	0	0	0	87	41	0	0	212	0
ASV000714	0	0	0	0	0	0	0	0	0	0	0	0	0	0	0	0	2721	0	0	0	0	0	0	0	0	0	0	0	0	0	0	0	0	0	0	0	0	0	0	0	0	0	0	0	0	0	0	0	0
ASV000705	76	85	94	0	0	0	0	0	0	48	0	0	0	134	46	0	82	57	73	37	0	0	0	114	42	0	34	85	21	126	309	23	0	0	16	17	0	4	0	17	13	0	219	96	48	85	0	24	108
ASV000591	340	163	147	31	0	22	4	72	0	0	82	154	0	39	14	0	59	0	58	47	76	19	0	76	126	0	244	109	0	157	83	162	63	52	0	168	0	131	132	0	0	59	220	190	82	188	0	0	185
ASV000649	0	0	0	0	0	0	0	0	0	0	0	0	0	0	0	0	0	0	0	0	0	0	0	0	0	0	16	0	0	0	0	0	0	0	0	3098	0	0	0	0	0	0	0	0	0	0	0	0	0
ASV000526	0	0	0	55	46	0	0	105	0	0	0	238	155	49	547	0	251	0	131	0	0	0	0	37	0	0	17	26	275	0	489	173	0	0	0	0	0	0	0	0	12	0	1103	0	0	0	82	0	0
ASV000724	89	30	0	0	0	0	0	32	0	86	0	131	0	0	28	0	0	0	31	25	0	0	0	0	0	0	44	14	0	14	420	56	0	0	0	2	0	242	30	14	0	0	678	199	93	57	0	201	0
ASV000716	0	0	0	0	0	0	0	0	0	0	0	0	0	0	0	0	2503	0	0	0	0	0	0	183	0	0	0	0	0	0	0	0	0	0	0	0	0	0	0	0	0	0	0	0	0	0	0	0	0
ASV000696	0	0	0	0	0	0	0	0	0	0	0	0	0	0	0	0	0	0	0	0	0	0	0	0	0	0	0	0	0	0	0	0	0	0	0	0	0	0	0	0	0	0	2823	0	0	0	0	0	0
ASV000717	0	212	0	0	0	0	0	0	0	1	0	0	0	0	0	0	0	0	0	384	0	0	0	0	0	228	142	0	101	0	277	0	0	0	0	83	0	0	57	0	0	0	1082	0	0	147	0	0	0
ASV000711	0	0	0	0	0	0	0	0	0	0	0	0	0	0	0	0	0	0	0	0	0	0	0	0	0	0	0	0	0	0	0	0	0	0	0	0	0	0	0	0	0	0	15	0	0	0	0	607	30
ASV000748	0	16	0	0	0	0	0	0	0	0	0	0	0	13	0	0	25	0	0	0	41	0	0	0	0	0	0	0	0	0	0	0	0	0	0	0	0	2451	0	0	0	0	0	0	0	0	0	0	0
ASV000621	0	0	0	0	0	0	0	0	0	0	0	0	0	0	0	0	0	0	0	0	3288	0	0	0	0	0	0	0	0	0	0	0	0	0	0	0	0	0	0	0	0	0	0	0	0	0	0	0	0
ASV000648	0	0	89	0	0	0	0	0	0	0	180	0	0	0	0	0	0	0	0	0	176	2174	106	5	0	0	0	0	0	0	0	0	0	0	0	0	0	0	0	0	289	112	0	0	0	0	0	0	0
ASV000650	0	31	192	96	64	52	177	69	0	77	71	0	141	0	28	0	0	45	77	111	0	78	25	0	148	0	36	0	34	125	132	0	68	283	70	0	0	0	101	51	14	26	78	99	8	80	0	26	114
ASV000631	29	75	123	0	0	64	9	120	128	116	77	71	77	32	0	0	197	0	127	10	179	10	18	71	0	0	110	45	107	74	102	213	0	65	0	0	0	7	48	0	92	188	173	33	113	0	113	15	0
ASV000805	57	126	60	39	0	76	0	101	0	0	0	0	0	59	119	123	0	0	77	96	0	0	0	97	14	0	0	0	0	82	187	0	0	0	0	43	0	0	0	19	0	0	444	56	0	16	0	6	33
ASV000703	83	0	0	295	94	132	0	79	33	0	0	79	172	91	195	0	144	20	110	37	53	102	19	65	0	0	7	120	49	22	52	25	0	0	0	0	8	31	14	10	69	0	78	46	0	64	124	18	22
ASV000775	0	215	10	4	4	39	8	0	0	0	0	0	0	12	18	0	0	0	5	0	37	111	0	0	25	0	0	0	0	0	0	297	3	0	100	0	0	0	100	56	32	0	944	0	0	0	23	0	0
ASV000579	10	15	339	61	57	54	22	113	0	0	0	43	0	91	29	0	0	20	136	224	124	41	79	75	0	63	45	187	87	10	130	25	0	0	0	0	0	195	49	0	104	0	0	69	17	0	0	24	0
ASV000704	0	0	0	0	0	0	0	0	0	0	0	0	0	0	0	0	0	0	0	0	0	0	0	0	0	0	0	0	0	2806	0	0	0	0	0	0	0	0	0	0	0	0	0	0	0	0	0	0	0
ASV000782	0	0	0	0	0	0	0	0	0	0	46	0	0	0	0	51	0	0	0	0	0	530	141	0	12	0	0	0	0	0	0	5	51	0	0	0	17	0	0	0	1290	0	0	0	0	17	274	0	0
ASV000750	0	0	0	0	0	0	0	0	0	0	0	0	0	0	0	0	0	2550	0	0	0	0	0	0	0	0	0	0	0	0	0	0	0	0	0	0	0	0	0	0	0	0	0	0	0	0	0	0	0
ASV000758	23	0	28	119	21	0	15	46	0	24	0	0	43	82	195	0	489	20	14	105	0	11	38	19	0	0	13	0	0	39	49	0	0	0	0	0	0	63	25	0	0	0	53	284	0	65	0	35	6
ASV000658	0	61	53	48	59	45	17	63	0	57	15	18	17	90	96	0	173	0	146	96	14	9	11	23	3	0	162	21	89	27	189	31	0	76	5	0	0	31	152	26	0	23	197	0	32	15	6	91	111
ASV000818	0	0	74	0	44	0	0	262	0	0	0	0	78	113	85	0	358	0	147	0	0	0	0	27	0	45	0	0	63	0	279	0	0	0	0	0	0	155	0	0	0	0	262	120	0	0	0	0	0
ASV000993	0	0	54	0	0	0	0	0	0	0	773	0	0	0	0	0	0	0	0	0	0	364	164	0	0	0	0	0	0	0	0	0	0	0	7	0	23	0	0	7	137	496	0	0	0	0	236	0	0
ASV000825	0	0	0	0	353	0	0	0	0	96	0	0	0	0	0	0	14	0	9	0	0	0	0	0	0	0	0	0	9	0	1351	0	0	0	0	0	0	0	11	0	0	0	0	0	0	0	0	230	0
ASV000640	0	0	0	0	0	0	0	0	0	0	0	3168	0	0	0	0	0	0	0	0	0	0	0	0	0	0	0	0	0	0	0	0	0	0	0	0	0	0	0	0	0	0	0	0	0	0	0	0	0
ASV000757	0	0	13	9	124	65	0	0	0	0	0	203	270	9	0	0	0	0	0	0	0	369	0	154	0	0	0	0	341	0	0	0	84	0	585	0	30	0	0	0	0	0	0	0	0	0	18	0	0
ASV000738	66	47	101	0	190	36	53	107	0	0	0	78	178	175	35	0	65	0	147	0	257	0	35	0	0	0	0	0	0	0	172	0	9	0	103	0	0	109	152	14	28	0	16	24	0	0	39	36	0
ASV000364	119	73	213	166	241	65	0	81	0	105	0	41	88	146	225	43	359	247	189	495	244	0	48	98	25	21	51	85	0	15	161	39	0	46	0	130	0	97	0	16	33	0	219	126	10	50	0	235	40
ASV000769	0	0	0	0	0	0	145	0	0	0	0	0	0	0	0	0	0	0	0	0	0	0	0	0	0	0	0	0	0	2065	0	0	245	0	0	0	0	0	0	0	0	0	0	0	0	0	0	0	0
ASV000873	211	0	0	0	0	0	0	0	0	18	34	49	104	52	27	0	29	158	86	85	0	0	32	0	76	82	4	0	37	75	118	37	0	0	0	18	0	66	15	0	36	0	0	19	102	0	0	0	72
ASV000523	58	210	79	23	118	70	22	24	0	13	165	60	84	50	0	0	0	77	0	318	204	148	151	87	37	0	84	0	0	200	305	106	183	279	70	10	1	156	0	0	0	0	45	140	67	55	15	0	78
ASV000618	0	0	0	0	0	0	0	0	0	0	0	0	0	0	0	0	0	0	0	490	0	0	0	0	75	284	199	15	0	0	0	0	0	0	0	8	0	472	0	0	0	0	0	131	0	249	0	0	0
ASV000810	0	210	26	0	135	54	0	333	256	0	0	25	327	94	0	0	0	0	64	24	0	54	0	144	0	0	0	0	208	0	53	0	0	0	29	0	0	3	98	0	14	0	0	0	0	0	0	0	35
ASV000759	160	75	0	0	0	0	0	149	19	42	0	34	83	195	13	0	8	0	47	63	54	0	16	0	0	40	77	148	24	32	0	66	17	0	0	46	0	0	35	0	0	0	202	145	87	145	0	71	115
ASV000771	47	0	172	0	0	0	0	0	0	0	0	0	0	0	0	0	0	0	18	78	0	97	105	0	0	0	211	68	0	0	0	0	0	74	0	12	20	323	0	8	57	0	237	74	79	244	24	8	155
ASV000709	0	0	0	459	176	94	0	102	4	6	0	0	0	0	664	0	77	248	0	0	0	0	0	12	0	0	0	0	16	0	647	0	34	0	0	0	0	0	0	49	0	0	0	0	0	0	0	0	0
ASV000838	0	0	0	0	0	0	0	0	0	0	0	0	0	0	0	0	0	0	0	0	0	0	0	0	0	0	0	0	0	0	0	0	0	0	0	0	0	0	0	0	0	0	0	2130	0	0	0	0	0
ASV000746	0	47	0	0	129	76	52	247	71	0	0	0	127	204	0	0	45	0	227	0	156	0	0	187	0	0	0	25	9	49	162	59	0	0	0	0	0	123	110	0	0	0	0	0	0	0	0	50	38
ASV001289	65	121	0	18	0	7	0	52	0	16	5	0	36	9	0	9	3	10	0	6	11	25	35	50	0	0	31	18	5	14	5	87	17	8	0	0	0	0	7	0	6	0	42	9	17	0	4	0	0
ASV000599	35	118	34	0	17	0	28	82	0	136	16	33	34	26	0	0	10	65	131	43	75	0	41	15	309	53	52	269	0	140	68	60	0	0	103	21	0	65	61	0	0	0	105	52	0	110	0	35	24
ASV000889	0	0	0	0	0	0	0	0	0	0	0	0	0	0	0	0	0	0	0	0	0	0	0	0	0	7	52	39	0	0	0	0	0	0	0	0	0	0	0	0	0	0	0	0	0	1798	0	0	15
ASV000654	72	90	78	10	22	70	6	119	76	65	36	170	314	0	19	0	0	12	33	84	89	0	12	99	0	0	151	28	305	20	32	39	25	48	26	42	9	0	112	0	21	101	168	0	71	0	19	0	114
ASV000673	0	122	96	144	51	59	147	42	57	0	0	76	56	95	47	0	0	77	203	65	54	90	0	184	0	0	0	130	123	136	191	69	0	0	22	0	41	0	62	88	42	0	0	144	13	0	0	10	0
ASV000641	0	140	245	0	0	157	0	0	0	0	154	150	359	524	0	0	0	0	0	180	64	0	0	69	0	0	64	0	0	29	36	54	0	0	126	0	0	0	43	51	0	44	0	15	616	0	0	0	0
ASV000742	67	96	54	0	46	24	0	28	0	0	41	264	115	0	34	0	0	97	104	12	103	0	48	106	81	0	109	21	0	176	295	227	67	81	36	0	0	0	4	0	0	28	80	18	88	0	0	0	0
ASV000695	0	0	0	0	0	0	44	5	0	0	0	82	144	203	0	0	1190	0	510	0	0	0	0	0	0	0	0	0	597	0	0	0	0	0	0	0	0	0	0	0	4	61	0	0	181	0	0	0	0
ASV000638	0	0	0	0	0	0	0	0	0	0	0	0	0	200	0	0	2690	0	0	0	0	0	0	0	0	0	0	0	0	0	0	0	0	0	0	0	0	396	0	0	0	0	0	0	0	0	0	0	0
ASV000806	201	1289	0	0	0	0	0	0	0	0	0	0	0	0	0	0	0	0	0	0	0	0	0	0	0	23	0	0	87	43	0	0	57	0	0	0	0	0	0	0	0	0	0	655	59	66	0	0	0
ASV000728	69	25	62	0	18	0	0	40	0	10	0	14	0	0	16	0	0	0	99	263	41	42	58	44	0	261	69	135	0	29	76	0	0	16	0	72	0	11	16	0	0	0	88	173	0	152	27	37	25
ASV000831	0	0	0	9	0	230	0	0	0	0	0	0	0	7	0	0	0	230	37	99	46	0	109	63	3	51	0	15	30	0	19	101	4	0	0	0	14	24	0	0	35	0	0	11	0	0	0	159	0
ASV000891	0	0	0	0	0	0	0	0	0	0	0	0	0	0	0	0	0	0	0	0	0	0	0	13	2063	0	0	0	0	0	0	82	0	0	0	0	0	0	0	0	0	0	0	0	0	0	0	0	0
ASV000681	266	18	25	0	0	0	0	25	0	0	0	105	45	108	0	0	151	0	0	186	617	38	0	25	0	0	46	132	325	61	0	108	19	0	0	0	0	99	0	0	0	0	43	74	401	27	0	0	0
ASV000729	0	0	0	0	0	0	0	0	0	0	0	0	0	0	0	78	0	0	0	0	0	0	0	0	0	0	38	0	0	0	0	0	0	2237	24	0	0	0	0	0	0	0	320	0	50	0	0	0	0
ASV000767	0	21	144	1377	0	0	0	0	52	120	0	0	0	0	0	0	0	195	0	0	0	35	0	0	0	0	0	293	65	0	0	0	0	0	7	0	0	0	52	40	30	0	0	0	0	0	0	19	0
ASV000489	407	64	58	0	108	98	0	70	0	573	75	0	0	73	64	0	22	113	136	255	43	38	108	73	47	0	198	33	0	0	134	0	44	0	0	54	0	0	0	36	21	0	782	114	71	0	154	58	85
ASV000655	26	37	45	265	66	55	27	0	0	134	0	20	170	38	182	0	0	83	9	156	247	26	27	30	82	0	75	79	0	0	116	9	0	7	0	0	0	0	44	39	0	0	23	46	0	27	24	69	17
ASV000897	0	0	0	0	149	0	0	0	0	0	40	0	0	0	0	2220	0	0	0	0	0	0	0	0	0	0	0	0	0	0	0	0	0	0	0	0	0	0	0	0	0	113	0	0	0	0	0	0	0
ASV000713	0	0	0	0	29	9	0	40	67	0	163	377	42	0	0	0	0	0	0	0	0	0	0	0	0	0	0	0	0	19	0	0	47	1388	0	0	0	0	0	0	0	715	0	0	51	0	0	0	0
ASV000813	0	0	8	0	0	0	0	0	0	0	1449	11	0	0	0	0	0	0	0	0	0	26	289	0	0	0	0	0	0	0	0	0	0	0	56	0	7	0	0	0	0	283	0	0	0	0	93	0	0
ASV000792	0	0	25	0	110	75	0	2	0	22	0	48	56	97	0	0	518	123	0	2	162	67	0	45	0	0	3	28	0	50	132	0	5	0	0	0	0	0	45	36	53	0	591	21	0	0	0	0	26
ASV000697	0	0	0	0	0	0	0	0	0	0	0	92	0	0	0	2732	72	0	0	0	0	0	0	0	0	0	0	0	0	0	0	0	47	0	0	0	0	0	0	0	0	0	0	0	0	0	0	0	0
ASV000793	81	16	23	93	59	46	78	156	19	58	0	0	11	5	170	0	0	0	22	154	175	18	11	98	0	0	7	0	0	0	13	0	0	0	0	7	0	0	19	25	6	0	0	51	0	10	0	66	19
ASV000723	0	0	0	0	0	0	0	436	1491	0	0	0	0	0	0	0	0	0	0	0	0	0	0	0	0	0	0	0	0	0	0	0	0	0	0	0	0	0	0	0	0	0	7	0	0	215	0	0	608
ASV000785	0	93	0	42	74	45	0	37	0	0	26	15	103	74	125	0	40	0	25	17	235	0	0	147	0	0	223	21	0	23	238	161	0	56	0	0	0	0	122	61	0	0	149	0	20	0	0	37	0
ASV000884	60	29	0	0	0	0	0	0	119	0	222	228	328	0	13	32	0	165	0	143	0	224	0	44	0	10	165	0	0	0	0	0	0	81	0	13	0	0	0	0	179	232	0	0	0	0	0	0	0
ASV000955	0	0	10	0	0	28	0	11	0	0	32	0	10	34	0	0	47	62	62	39	79	0	45	42	36	72	0	18	3	19	138	23	45	0	0	23	0	85	58	0	24	55	0	178	63	30	0	0	121
ASV000803	11	0	0	254	10	12	22	77	0	38	0	8	60	10	767	0	0	0	0	8	10	0	52	11	0	10	100	10	0	0	44	0	0	27	0	8	0	23	0	88	0	0	0	0	11	0	0	70	0
ASV000774	79	0	30	0	0	0	0	0	0	0	0	128	171	0	0	0	0	0	70	0	974	0	0	0	0	0	0	0	151	258	129	35	0	0	0	0	0	129	64	0	0	0	26	0	0	72	0	0	144
ASV000833	47	0	0	0	96	0	0	0	0	0	0	0	0	0	0	0	0	0	0	0	0	0	0	0	126	130	249	0	0	0	94	0	0	54	0	67	0	10	0	0	0	0	199	158	136	93	0	120	126
ASV000795	126	24	0	0	0	0	0	0	0	0	0	1101	11	0	0	0	0	0	0	0	0	0	0	0	82	0	0	0	0	7	0	0	0	0	60	0	0	0	0	0	0	0	0	466	6	528	0	0	0
ASV000690	302	315	91	0	0	0	0	387	25	0	0	30	0	115	0	0	0	0	0	154	0	0	0	0	0	0	0	0	0	159	117	132	0	0	0	0	0	0	47	0	0	0	311	504	0	116	0	32	94
ASV000692	227	443	0	0	0	0	0	0	0	0	0	0	0	0	31	0	719	43	44	0	0	77	0	0	0	107	0	0	0	41	0	0	0	0	0	0	0	149	13	10	54	0	14	0	0	15	0	52	36
ASV001330	0	0	22	0	0	0	6	84	61	0	109	0	10	13	0	0	0	0	0	0	0	0	0	0	0	0	5	0	0	8	0	0	0	0	0	14	0	0	0	274	105	0	0	0	0	0	0	52	0
ASV000665	45	0	137	0	0	42	0	135	0	0	0	90	402	90	12	0	1315	0	64	0	39	0	0	0	0	0	0	0	213	114	57	47	8	0	0	11	11	0	0	0	0	34	46	18	62	0	0	0	0
ASV000712	0	50	0	0	18	0	36	0	0	0	0	19	0	13	0	0	0	25	141	256	108	21	21	43	5	9	143	0	0	72	194	60	0	0	0	0	0	0	83	0	0	0	797	110	0	71	0	0	40
ASV000783	170	0	0	0	69	0	0	0	0	0	0	68	0	0	9	0	0	0	10	0	0	0	0	29	0	169	227	0	32	7	183	0	0	208	0	79	0	0	0	0	12	0	189	288	21	326	17	176	0
ASV000737	0	0	124	0	0	0	0	0	0	0	0	0	25	0	0	0	0	0	0	853	0	0	0	0	314	201	23	0	0	0	0	0	0	0	17	11	0	0	18	0	0	0	0	62	0	243	0	0	478
ASV000753	70	0	0	0	0	133	0	0	0	0	0	354	0	0	37	0	31	0	11	48	58	0	0	0	191	75	236	0	9	28	106	122	13	166	0	99	0	8	91	0	0	0	581	25	55	14	0	0	24
ASV000917	0	0	0	0	0	0	0	0	0	0	2125	0	0	0	0	0	0	0	0	0	0	0	0	0	0	0	0	0	0	0	0	0	0	0	0	0	0	0	0	0	0	0	0	0	0	0	0	0	0
ASV000915	0	0	0	0	0	0	0	0	0	0	0	0	0	0	0	0	0	0	0	0	0	0	0	0	1917	0	0	0	0	0	0	0	0	0	0	0	0	0	0	0	0	0	0	0	0	0	0	0	0
ASV000817	0	0	0	0	0	0	0	0	0	0	0	0	0	0	0	0	0	0	0	0	0	0	0	0	0	0	0	0	0	0	0	0	0	0	0	0	0	0	0	0	0	0	0	0	0	0	0	0	2295
ASV000754	0	0	180	0	0	0	0	0	0	0	216	0	0	0	0	0	0	0	0	0	0	0	31	0	0	0	0	0	238	151	0	0	666	0	0	0	0	0	0	0	0	1154	0	0	29	0	0	0	0
ASV000722	0	0	104	0	0	0	0	0	0	36	0	0	64	235	77	0	96	0	251	0	0	0	0	0	0	281	0	135	285	151	381	32	0	0	0	78	0	152	86	0	0	0	216	79	0	0	0	0	0
ASV000720	11	64	143	0	39	41	0	0	0	40	97	133	174	13	19	114	0	0	37	18	0	57	0	37	50	0	249	33	66	31	77	14	51	118	5	0	8	25	68	240	5	0	250	116	33	0	0	0	20
ASV000745	0	0	0	63	0	0	0	6	0	108	0	0	0	0	218	0	122	0	111	241	21	0	0	24	38	0	44	33	123	63	322	0	0	0	0	0	0	69	267	33	0	0	68	101	0	0	0	154	0
ASV001018	170	6	45	51	124	167	41	0	0	10	48	96	0	0	0	22	0	0	0	0	0	15	9	195	0	0	0	0	44	11	94	0	0	0	58	0	0	0	0	0	0	0	0	0	0	0	0	42	89
ASV000778	0	25	0	0	107	11	0	0	0	0	36	339	75	63	0	0	269	38	0	0	0	0	0	0	0	0	249	0	0	246	101	66	0	229	44	0	14	0	0	0	417	0	211	0	27	0	0	0	0
ASV000628	121	277	75	18	31	152	65	28	18	58	54	48	113	132	30	0	0	39	0	44	138	48	27	139	0	0	83	16	49	123	99	281	60	15	102	64	5	0	59	22	59	58	127	14	138	0	20	0	68
ASV000733	0	31	0	54	8	0	0	0	0	0	0	0	0	0	31	0	14	0	165	31	166	19	0	16	0	23	0	6	1016	11	1010	0	0	0	6	0	0	43	0	0	0	0	0	0	0	0	0	4	0
ASV000765	0	0	0	0	0	0	0	2363	12	54	0	0	0	0	0	0	0	0	93	0	0	0	0	0	0	0	0	0	0	0	0	0	0	0	0	0	0	0	25	0	0	0	0	0	28	0	0	0	0
ASV000527	35	90	144	22	14	49	55	0	0	0	0	178	27	84	0	234	289	0	0	0	53	78	77	0	41	79	456	4	669	168	0	0	0	240	77	0	0	153	61	26	92	44	0	139	141	166	40	0	38
ASV000760	0	0	0	0	1003	0	0	0	0	0	0	0	1045	569	0	0	0	0	0	0	0	0	0	0	0	0	0	0	22	0	0	0	0	0	0	0	0	0	0	0	0	0	0	0	0	0	0	0	0
ASV000763	19	0	0	0	38	8	11	0	0	18	0	26	9	0	32	0	4	21	31	129	83	0	0	0	145	177	367	37	136	94	139	12	0	18	7	41	0	80	31	0	0	0	214	148	14	76	0	35	66
ASV001104	0	103	0	0	0	0	0	0	12	0	71	0	53	69	0	0	0	0	236	0	0	0	0	0	0	0	104	0	66	78	104	168	0	73	22	18	0	0	0	0	57	45	0	0	0	0	0	0	35
ASV000773	169	27	0	0	134	274	0	0	0	0	211	12	0	0	0	0	0	0	16	342	67	0	72	0	114	68	219	7	0	0	0	27	0	107	0	11	0	0	0	51	0	0	163	298	13	118	0	0	0
ASV000787	0	0	0	0	0	0	0	0	0	0	0	0	13	0	0	0	0	0	51	0	243	0	23	252	0	0	0	295	0	0	0	0	0	0	0	0	0	25	31	0	0	0	0	0	0	0	0	0	0
ASV000865	9	31	12	0	0	0	0	0	0	0	106	0	0	0	0	0	0	0	0	49	22	0	15	0	0	0	22	0	0	274	0	329	30	0	0	0	14	0	0	0	110	0	0	691	20	62	0	0	0
ASV001089	0	0	0	0	0	0	0	0	0	0	0	0	0	0	0	0	0	0	0	0	0	0	0	0	176	6	110	1150	0	0	0	0	0	0	0	0	0	0	0	0	0	0	0	0	0	0	0	0	0
ASV001057	0	0	0	0	0	0	0	0	0	0	0	0	0	0	0	0	0	0	0	0	0	0	0	0	0	0	0	0	0	0	0	0	251	1141	0	0	0	0	0	0	0	625	0	0	0	0	0	0	0
ASV000811	0	0	0	0	0	0	0	0	0	0	0	8	2351	0	0	0	0	0	0	0	0	0	0	0	0	0	0	0	0	0	0	0	0	0	0	0	0	0	0	0	0	0	0	0	0	0	0	0	0
ASV000672	378	0	10	19	138	257	441	0	0	0	14	0	137	97	0	0	0	0	0	60	120	37	31	85	0	0	89	0	0	60	99	0	0	0	0	61	149	0	0	17	108	0	252	51	0	44	0	13	210
ASV000432	0	0	358	0	0	15	0	0	0	0	16	0	0	0	0	0	517	0	0	0	905	252	45	0	0	0	198	106	1909	0	0	307	29	40	0	0	10	0	0	0	635	0	0	0	34	0	0	0	0
ASV001779	0	0	0	0	0	0	0	0	0	0	0	0	0	0	0	2676	0	0	0	0	0	0	0	0	0	0	0	0	0	0	0	0	0	0	0	0	0	0	0	0	0	0	0	0	11	0	0	0	0
ASV000852	62	54	43	62	55	99	0	0	0	0	48	58	51	37	22	0	13	0	0	150	18	92	45	35	54	0	98	33	53	79	65	57	69	63	5	0	0	0	37	29	0	0	62	0	39	54	65	44	61
ASV000900	0	0	0	0	0	0	0	15	172	0	0	90	0	336	0	0	0	0	66	0	254	0	0	0	0	0	0	337	0	304	135	0	0	0	0	0	0	171	0	0	0	0	0	0	0	33	0	0	0
ASV000816	105	20	28	0	13	23	14	0	0	0	0	20	0	0	79	0	0	75	165	204	54	0	59	0	0	21	97	112	18	17	163	0	0	82	0	0	0	45	24	0	0	0	217	117	105	325	0	88	34
ASV000985	0	561	0	0	0	0	5	0	0	0	0	0	0	0	0	0	0	0	0	110	0	0	0	0	0	0	0	0	0	596	0	0	246	0	114	0	102	0	0	0	0	0	0	0	0	0	0	0	0
ASV001735	0	0	0	0	0	0	0	0	0	0	0	0	0	0	0	199	0	0	0	0	0	0	0	0	0	0	0	0	0	0	0	0	0	0	0	0	0	0	0	0	0	0	0	0	0	0	0	0	0
ASV000844	0	0	0	0	0	0	0	0	0	0	20	0	0	0	0	2470	0	0	0	0	0	0	0	0	0	0	0	0	0	0	0	0	0	0	0	0	0	0	0	0	0	0	0	0	0	0	0	0	0
ASV001058	0	0	0	0	0	0	0	0	0	0	0	0	0	0	0	2697	0	0	0	0	0	0	0	0	0	0	0	0	0	0	0	0	0	0	0	0	0	0	0	0	0	0	0	0	0	0	0	0	0
ASV000786	98	58	49	23	6	20	20	71	35	0	72	103	73	126	41	0	96	23	48	80	81	8	30	57	12	0	89	23	71	51	36	87	47	22	0	19	0	18	39	10	21	22	261	85	73	20	61	0	25
ASV000794	64	28	59	91	0	0	0	269	0	127	0	0	0	0	182	0	0	67	104	221	51	0	0	0	0	6	0	148	0	0	85	0	0	0	0	0	0	0	68	55	14	0	32	54	0	42	0	191	55
ASV000894	0	0	0	0	0	0	0	0	0	0	0	0	0	0	0	0	211	1889	0	0	0	0	0	0	0	12	0	0	0	0	0	0	0	0	0	0	0	0	0	0	0	0	30	0	0	0	0	0	0
ASV000630	0	0	0	0	59	0	144	151	300	65	0	14	256	0	0	0	0	0	0	0	0	0	0	0	0	0	0	0	0	45	0	0	227	948	441	0	0	0	0	0	364	319	0	0	0	0	131	0	0
ASV000789	0	0	0	0	139	0	0	0	0	0	0	9	0	0	23	0	0	11	179	0	0	0	0	0	0	8	82	65	407	0	413	117	0	0	0	46	0	8	151	0	0	0	58	215	36	215	0	0	0
ASV000646	0	3354	0	0	0	0	0	0	0	0	0	0	0	0	0	32	0	0	0	0	0	0	0	0	0	0	0	0	0	0	0	0	0	0	0	0	0	0	0	0	0	0	0	0	0	0	0	0	0
ASV000764	85	0	0	34	21	0	27	32	0	0	0	0	0	422	72	0	31	173	0	0	0	0	0	0	0	0	13	92	102	147	182	69	0	0	0	0	0	0	175	0	0	6	0	0	0	0	18	0	0
ASV000824	0	13	0	86	43	47	0	506	49	134	0	0	12	22	29	0	0	11	27	91	47	5	11	17	12	0	0	0	0	19	109	8	0	0	19	0	0	29	4	0	0	0	25	0	0	0	0	59	79
ASV000766	0	0	0	0	0	0	0	0	1328	0	0	703	0	0	0	0	0	0	0	0	0	0	0	0	0	0	0	0	0	0	5	0	0	0	0	0	0	0	0	0	0	0	0	0	650	0	0	0	0
ASV001614	0	0	0	0	0	21	0	0	0	322	0	0	0	83	0	0	0	0	328	0	266	0	0	0	0	28	0	0	0	0	0	0	0	0	0	0	0	0	130	0	0	0	0	0	0	0	0	0	0
ASV000751	93	339	131	14	25	20	23	32	0	70	28	88	55	15	18	0	52	0	116	32	140	0	0	41	0	0	98	39	109	51	77	121	0	46	0	0	13	0	52	0	6	0	130	109	0	39	6	0	0
ASV000932	0	0	0	0	0	0	0	35	0	0	0	0	0	0	2041	0	0	0	0	0	0	0	0	0	0	0	0	0	0	0	0	0	0	0	0	0	0	0	0	0	0	0	0	0	0	0	0	0	0
ASV000890	0	0	74	0	118	16	0	145	8	61	0	0	17	21	36	0	103	0	90	48	39	59	0	12	17	12	0	20	26	12	498	44	0	0	9	0	0	6	82	0	0	0	0	0	0	0	0	88	26
ASV000761	0	38	0	0	0	0	283	23	0	0	147	0	0	0	0	0	0	0	82	184	77	638	432	119	0	33	0	0	0	101	6	0	32	55	117	0	0	0	0	0	318	0	0	0	0	0	0	0	0
ASV000972	660	668	29	0	0	0	0	0	0	0	0	0	0	0	0	0	0	0	0	0	0	0	21	0	17	0	0	0	0	15	0	0	60	366	0	0	0	0	0	0	0	0	0	0	0	0	0	0	0
ASV000798	0	0	32	161	23	0	0	0	0	0	0	0	0	515	0	0	0	0	0	28	116	62	77	0	0	0	45	67	0	0	0	0	0	0	0	0	42	844	0	41	0	0	0	91	6	0	0	45	248
ASV000719	163	42	51	0	94	0	2	0	0	0	28	47	479	0	0	0	0	4	15	16	0	37	119	8	0	24	499	14	52	89	237	22	97	0	42	62	23	0	25	0	15	199	117	63	106	0	0	0	0
ASV000749	0	0	0	0	0	0	0	0	53	0	110	0	0	0	0	1356	0	0	0	0	0	660	0	0	0	0	0	0	0	0	0	0	0	0	0	0	0	0	0	0	0	197	0	0	427	0	0	0	0
ASV000755	0	84	0	0	0	0	0	0	172	0	0	0	387	0	19	1756	0	0	0	104	0	239	0	0	0	0	0	0	0	25	0	0	0	0	0	0	0	0	0	0	0	85	0	0	191	0	14	0	0
ASV000797	0	0	0	0	0	0	0	0	171	0	40	0	0	11	0	0	118	0	0	0	0	337	16	0	0	0	0	0	87	0	0	20	63	0	0	0	15	0	0	0	1449	0	0	0	18	0	391	0	0
ASV001044	0	0	0	0	0	0	0	0	0	0	0	0	0	466	104	0	0	0	74	0	0	0	0	0	0	0	0	0	0	0	685	0	0	0	0	0	0	112	59	0	54	0	0	0	0	0	195	0	0
ASV000906	67	11	221	16	0	0	0	0	0	0	0	0	0	0	0	0	26	96	178	159	126	30	0	0	13	31	135	205	0	48	31	137	0	53	0	31	0	35	72	0	0	0	116	92	0	39	0	0	0
ASV000853	0	0	0	0	69	0	0	568	0	0	0	32	0	97	75	0	0	0	7	0	0	0	0	0	0	0	0	0	0	7	0	0	0	11	0	0	148	213	0	0	0	0	0	0	50	0	0	183	0
ASV000842	0	0	14	0	0	26	0	0	38	124	15	0	68	9	317	0	274	0	0	62	0	80	0	0	0	0	11	0	0	14	18	0	53	65	0	0	0	0	37	42	1040	0	0	0	0	0	115	0	0
ASV000926	534	50	0	0	0	0	0	0	0	0	0	0	0	0	0	0	0	57	0	231	117	0	9	30	0	0	87	104	0	0	0	52	0	0	0	66	0	0	56	0	0	0	0	271	0	27	0	35	0
ASV001918	0	0	0	0	0	0	0	0	0	0	0	0	0	0	0	0	0	0	0	0	0	0	0	0	0	0	0	0	0	0	0	0	0	0	0	0	0	0	0	0	0	0	0	0	0	0	0	0	0
ASV000938	0	53	0	0	33	0	0	0	133	0	49	69	80	0	0	77	0	0	0	33	0	125	12	0	0	0	130	0	371	36	0	17	234	312	0	0	103	0	0	0	133	142	52	0	81	0	29	0	0
ASV000836	16	0	27	0	0	13	0	0	0	0	0	74	35	10	0	0	0	0	0	152	298	127	169	23	0	0	362	81	0	93	10	97	57	229	0	0	0	16	0	0	0	0	315	34	32	19	0	0	0
ASV000828	6	0	0	37	57	124	162	114	0	0	0	0	0	0	236	0	0	0	19	26	126	0	0	204	0	0	0	0	0	0	409	15	0	0	0	0	0	0	48	135	0	0	0	0	0	0	535	0	101
ASV000668	0	102	0	0	0	139	0	0	0	0	12	0	160	0	0	0	0	0	0	67	0	0	0	0	56	116	307	358	318	0	0	132	98	122	0	305	23	0	0	0	0	95	0	804	259	434	0	22	0
ASV000846	0	23	0	0	0	0	0	0	0	36	185	51	9	0	20	0	323	0	42	162	6	22	0	6	0	47	29	37	0	0	0	28	61	0	0	29	0	14	866	0	0	0	217	32	0	17	0	0	10
ASV000989	0	0	0	0	0	0	0	0	81	0	764	0	0	0	0	169	0	0	0	38	0	155	0	0	0	0	0	0	0	0	0	0	0	254	0	0	0	0	0	0	391	0	0	0	20	0	0	0	0
ASV000912	52	18	0	0	0	21	0	10	30	360	0	43	61	0	0	0	165	0	0	108	0	205	33	0	0	14	103	0	22	13	0	46	26	75	77	58	14	124	0	0	72	0	56	56	67	28	0	0	73
ASV000708	102	21	103	14	8	0	19	0	0	331	26	20	117	0	0	0	0	0	0	75	293	0	67	121	75	42	118	82	0	78	14	132	0	0	42	36	0	0	111	0	314	0	0	18	88	36	44	6	91
ASV000869	0	0	0	0	0	0	0	0	0	0	0	0	0	0	0	0	0	0	0	0	10	0	0	0	0	0	0	96	0	0	0	0	0	0	0	0	0	0	0	0	0	0	0	0	0	0	0	0	0
ASV001174	0	0	0	0	79	0	0	0	61	0	124	81	0	0	0	249	0	0	0	0	0	0	0	0	0	0	0	0	0	66	142	0	0	193	0	0	0	0	0	0	56	330	201	0	0	0	34	0	0
ASV000840	0	213	58	0	16	22	16	21	73	75	78	54	83	0	0	0	0	0	111	35	59	8	21	93	0	0	160	7	27	36	37	246	17	92	66	31	4	0	132	20	25	173	178	0	71	0	0	0	34
ASV001790	0	0	0	0	0	0	0	0	0	0	0	0	0	0	0	1941	0	0	0	0	0	0	0	0	0	0	0	0	0	0	0	0	0	0	0	0	0	0	0	0	0	0	0	0	0	0	0	0	0
ASV000657	555	145	358	19	0	2	0	0	0	60	0	0	0	0	0	0	0	0	383	244	200	8	60	426	0	0	0	47	0	0	0	0	0	0	0	0	0	0	0	0	0	0	59	75	8	52	0	0	81
ASV000779	208	34	0	9	0	19	0	4	0	0	53	22	19	0	16	0	0	91	12	50	84	0	0	9	34	59	86	9	69	118	239	35	73	20	0	0	0	529	47	35	0	0	300	117	90	59	0	47	64
ASV000982	0	0	0	1859	2	0	0	0	0	0	0	0	0	0	0	0	0	0	0	0	0	0	0	0	0	0	0	0	0	0	10	0	0	0	0	0	0	0	0	0	0	0	0	0	0	0	0	0	0
ASV000756	0	215	0	4	0	0	10	0	13	0	0	185	302	0	0	0	568	0	30	392	0	187	0	0	0	0	0	0	126	0	0	0	43	0	0	0	201	243	0	0	10	0	114	0	0	0	0	0	0
ASV000801	108	6	32	0	0	0	7	0	0	0	14	48	5	4	50	0	0	328	80	0	5	12	76	90	23	32	69	419	58	21	57	69	44	0	14	0	0	0	326	0	25	0	0	77	91	0	0	0	0
ASV001052	0	216	0	0	0	0	303	15	0	0	0	0	0	48	0	0	783	0	0	0	0	0	0	0	0	0	0	0	0	0	0	0	83	0	0	11	0	0	0	0	0	0	0	0	0	0	0	0	0
ASV000945	0	76	0	0	117	0	0	0	40	48	93	106	262	0	0	0	235	0	0	0	0	0	69	51	0	0	0	44	73	0	0	98	88	0	96	0	18	0	37	0	0	41	166	0	0	0	0	0	0
ASV000834	0	0	0	173	25	43	13	562	57	76	0	12	0	82	195	0	70	221	0	92	0	0	0	55	0	35	39	90	0	9	60	0	0	0	26	0	12	42	96	16	0	0	0	0	8	0	35	0	90
ASV000688	36	25	18	189	47	0	19	14	0	317	0	26	0	30	489	0	0	107	62	0	74	0	0	60	0	69	12	66	0	0	189	22	0	0	6	0	16	17	0	27	32	0	26	45	0	22	8	90	32
ASV000726	0	0	0	0	0	0	0	0	0	0	12	0	0	0	0	0	0	2840	0	0	0	0	0	0	57	0	0	0	0	0	0	0	50	0	0	0	0	0	0	0	0	0	0	0	0	0	0	0	0
ASV000799	0	15	0	0	0	0	594	0	0	0	0	0	476	0	0	0	0	705	0	0	433	0	301	0	0	0	27	0	6	0	28	0	0	0	0	0	0	0	0	0	0	0	0	24	0	0	0	0	0
ASV001102	0	0	0	0	0	0	0	0	0	0	0	0	0	0	0	0	0	0	0	0	0	0	0	0	0	1532	481	0	0	0	0	0	0	0	0	0	0	0	0	0	0	0	0	0	0	0	0	0	0
ASV000718	63	156	0	7	0	0	0	0	0	0	0	57	0	0	0	0	0	0	84	0	70	0	33	17	51	0	49	133	0	53	308	28	0	0	11	49	0	44	0	32	0	0	475	257	24	133	0	0	132
ASV000814	0	0	0	0	0	45	0	0	0	0	0	0	0	0	255	0	0	0	23	0	0	0	0	0	0	0	0	0	19	1112	291	0	0	0	0	0	0	0	265	5	0	0	0	0	0	0	0	0	0
ASV000970	0	0	132	0	0	0	0	0	0	0	0	0	0	0	0	0	0	0	0	0	353	745	37	0	0	0	0	0	0	0	0	0	0	0	0	0	61	0	0	0	221	0	0	0	0	0	389	0	0
ASV001043	75	65	155	54	0	0	0	0	0	0	0	0	0	0	0	0	0	81	0	189	81	174	35	57	14	0	9	0	80	0	76	0	0	0	62	0	0	104	67	16	81	0	0	0	0	40	0	9	59
ASV000861	0	0	38	0	0	0	0	0	0	338	0	0	0	0	0	0	0	0	0	0	1551	48	79	0	0	0	0	0	0	0	0	0	0	0	0	0	0	0	0	0	17	0	0	0	0	0	286	0	0
ASV001188	0	0	154	0	0	150	37	0	166	0	106	0	14	7	0	0	9	0	17	0	22	48	19	0	0	0	37	0	144	41	9	258	0	75	0	14	0	0	0	0	0	60	9	0	44	0	0	0	0
ASV000776	0	0	20	0	40	0	0	0	0	26	0	64	0	0	0	0	0	0	0	298	0	0	28	54	514	119	488	406	0	0	29	0	0	28	0	0	0	0	381	0	0	0	184	45	0	0	6	0	0
ASV000849	0	72	186	0	0	0	0	53	79	283	0	0	357	70	0	0	515	0	89	0	0	34	0	0	0	0	0	238	117	0	0	156	19	0	10	0	0	0	0	0	84	0	0	0	0	0	0	0	0
ASV000780	0	33	63	0	0	115	0	0	0	0	62	0	0	0	0	0	188	145	29	122	25	34	51	95	0	163	129	136	194	54	76	112	0	0	0	13	11	0	125	0	0	0	184	48	141	0	14	51	0
ASV000939	162	78	38	0	0	103	19	44	0	0	16	50	124	109	45	0	33	0	187	0	0	0	15	79	0	0	0	83	28	0	75	28	0	0	0	5	17	0	101	12	0	0	115	0	0	58	0	57	125
ASV000881	0	0	0	0	6	133	0	0	0	0	0	0	0	0	0	0	0	0	0	0	264	0	0	0	0	0	0	0	0	0	1690	0	0	0	0	0	0	0	0	0	0	0	0	11	0	0	0	6	0
ASV000839	0	0	0	0	0	0	0	0	0	1465	0	0	0	0	0	0	0	0	606	0	0	0	0	0	0	0	0	0	0	0	7	0	0	0	0	0	0	0	0	0	0	0	0	0	0	0	0	40	213
ASV000883	8	0	0	0	0	0	0	0	0	4	14	0	44	58	45	0	41	0	222	58	0	0	12	34	0	75	21	48	0	121	174	0	0	0	0	0	0	0	167	0	0	0	169	378	0	319	0	0	0
ASV000781	43	74	181	7	35	30	39	0	0	0	41	0	23	42	0	0	0	87	0	250	128	150	37	275	0	0	70	27	36	0	45	56	97	71	51	0	0	0	47	8	58	0	15	115	113	0	0	0	21
ASV000958	0	36	0	0	48	135	0	19	0	0	0	0	0	0	0	0	17	307	121	0	341	0	0	6	0	0	0	0	139	0	454	17	0	0	0	0	0	0	62	0	0	0	0	0	0	0	0	0	0
ASV000768	40	93	11	0	39	28	129	0	0	0	0	15	11	0	0	0	0	76	59	85	242	0	20	19	0	0	323	17	66	116	164	35	11	25	34	0	22	64	37	25	230	0	37	47	22	62	81	0	111
ASV000615	174	63	196	0	50	0	0	0	0	0	0	62	0	0	35	0	511	0	89	226	0	0	68	58	119	61	169	96	121	110	0	50	0	59	36	0	0	135	44	33	0	0	203	113	56	173	0	0	10
ASV000859	0	0	59	0	0	91	61	0	40	94	0	219	71	0	0	0	0	221	141	0	70	0	0	0	0	0	0	44	76	201	0	0	0	0	27	0	0	0	0	26	0	0	0	19	0	0	0	0	0
ASV000914	19	48	67	0	0	27	0	81	0	0	0	0	0	26	0	0	11	94	155	0	0	27	15	77	38	144	100	46	55	26	112	95	0	0	18	0	0	220	30	0	0	0	235	208	46	15	0	52	10
ASV000841	0	84	21	0	0	0	0	0	70	0	122	0	0	0	0	0	0	0	0	0	0	6	0	0	0	0	0	0	0	32	0	529	192	73	6	0	0	0	0	0	1011	90	0	0	195	0	20	0	0
ASV000880	0	0	0	116	0	28	0	0	0	0	0	0	337	112	0	0	59	1075	10	10	83	133	0	40	0	0	0	0	85	0	16	69	0	0	0	0	12	0	0	61	39	0	0	0	0	0	32	0	0
ASV001009	0	0	0	0	0	0	0	0	0	0	0	0	0	0	0	0	0	0	0	0	0	0	0	0	0	0	0	1858	0	0	0	0	0	0	0	0	0	0	0	0	0	0	0	0	0	0	0	0	0
ASV000907	0	0	0	0	0	10	0	0	0	0	0	0	327	183	0	0	0	741	504	0	0	0	0	42	0	0	0	0	0	0	19	0	0	0	0	0	0	0	0	0	0	0	0	0	0	0	0	0	0
ASV000845	0	0	0	0	0	0	0	0	0	60	0	0	0	0	0	0	0	0	73	0	0	0	0	0	0	337	218	0	0	0	34	0	0	0	0	40	0	291	0	0	0	0	616	0	68	0	0	89	0
ASV000905	0	108	120	0	0	0	125	46	36	0	126	58	165	29	8	0	0	0	54	64	121	0	21	77	0	0	298	0	17	30	207	83	0	0	0	0	0	0	75	31	13	0	102	0	171	0	0	0	0
ASV000808	47	141	18	86	88	25	55	86	0	134	0	22	28	45	62	0	50	0	143	21	248	0	0	38	0	0	24	20	8	48	152	57	0	0	14	0	11	127	80	34	4	0	14	34	0	0	0	19	28
ASV000791	75	0	0	0	0	0	0	0	0	0	0	0	0	0	0	0	0	0	52	30	0	0	11	0	215	42	0	0	0	0	148	0	0	0	0	0	0	107	0	0	0	0	0	223	0	239	0	236	96
ASV000879	0	29	0	0	24	0	0	0	30	0	56	11	80	0	0	655	0	0	0	0	0	0	0	0	0	0	0	0	445	0	0	0	68	212	18	0	0	0	0	0	24	224	0	0	275	0	189	0	0
ASV000965	0	0	0	0	0	0	0	0	0	0	152	0	0	0	0	0	0	0	0	0	0	1661	0	0	0	0	0	0	0	0	0	0	0	0	0	0	0	0	0	0	89	94	0	0	0	0	0	4	0
ASV000886	0	0	0	0	0	0	0	0	0	0	0	0	0	0	0	0	0	0	0	0	0	2101	0	0	0	0	0	0	0	0	0	0	0	0	0	0	0	0	0	0	359	35	0	0	0	0	0	0	0
ASV001070	41	0	78	0	0	0	18	23	0	0	26	0	0	0	0	0	0	16	0	69	34	0	24	104	84	23	32	73	0	49	54	107	30	27	37	50	0	0	0	0	0	0	103	0	31	14	0	0	108
ASV000892	66	95	248	0	0	63	4	75	0	45	0	23	106	89	0	0	0	0	83	103	95	41	47	55	0	16	86	56	41	198	33	95	0	37	0	34	0	0	50	0	28	0	9	31	0	17	0	0	12
ASV000960	64	192	34	0	0	0	0	0	0	0	0	560	7	0	0	0	0	0	0	0	0	143	20	0	22	0	0	0	0	4	0	0	0	0	321	0	11	464	0	0	29	54	0	28	0	71	4	0	0
ASV000903	0	0	0	0	0	0	0	0	0	0	0	0	0	0	0	0	0	2265	0	0	0	0	0	0	0	0	0	0	0	0	0	0	0	0	0	0	0	0	0	0	0	0	0	0	0	0	0	0	0
ASV000868	114	7	55	53	0	0	0	0	0	0	31	0	0	0	0	0	0	11	0	167	88	27	153	65	0	0	20	130	0	213	62	149	0	4	251	59	0	0	16	60	0	0	46	25	36	0	0	0	35
ASV000854	0	0	0	0	0	0	0	0	0	0	95	0	0	0	0	212	0	0	0	0	0	1642	98	0	0	0	0	29	0	0	0	0	0	242	0	79	0	0	0	0	0	0	28	0	0	0	0	0	0
ASV000864	129	32	0	0	0	0	0	0	0	0	0	48	40	63	0	0	0	0	41	33	16	0	0	150	71	120	21	0	20	116	52	0	0	5	0	40	0	0	63	0	0	0	138	171	61	205	0	208	81
ASV000788	75	0	127	386	53	22	7	635	217	0	0	0	0	0	0	0	14	0	0	0	67	0	0	54	0	0	0	0	0	7	132	528	0	0	27	0	0	0	0	50	0	0	7	0	40	0	0	0	0
ASV000935	0	0	0	0	503	102	0	0	0	0	0	0	0	0	0	0	0	0	0	0	0	0	0	0	0	45	0	0	0	0	473	0	0	0	0	0	0	0	0	0	0	0	543	0	0	0	0	0	0
ASV001065	0	0	280	0	0	0	0	0	0	0	0	0	214	0	0	0	0	0	0	0	141	0	0	0	0	0	233	0	0	0	15	172	0	205	20	7	0	0	0	0	0	343	0	0	0	0	0	0	0
ASV000948	6	422	26	9	0	24	127	24	0	5	41	16	13	24	0	0	23	0	0	14	0	15	0	0	0	0	0	0	56	129	0	0	0	0	117	48	53	0	10	0	59	33	5	0	16	0	512	0	26
ASV000999	0	0	0	0	0	418	0	96	1278	0	0	88	0	0	0	0	0	0	0	0	0	0	0	0	0	37	0	0	0	0	0	0	0	0	0	0	0	0	0	0	0	0	0	0	0	0	0	0	0
ASV000744	0	0	0	0	0	0	0	0	32	0	0	22	383	14	228	0	0	0	11	0	0	0	0	0	0	0	0	0	79	0	602	0	85	112	0	0	0	0	0	1430	0	0	0	0	0	0	0	0	0
ASV000822	0	31	208	63	0	18	0	38	0	0	0	11	23	246	0	0	1053	51	37	0	31	0	0	89	0	0	0	39	45	0	0	98	0	0	0	0	0	0	137	52	42	0	92	0	13	0	13	0	0
ASV000826	0	1543	0	0	0	0	0	0	0	0	0	0	0	0	0	0	0	0	0	0	0	0	0	0	0	0	0	0	0	0	0	0	0	0	0	0	0	0	0	0	0	0	0	0	0	0	0	0	1001
ASV000908	0	0	0	0	0	0	0	0	0	144	104	12	0	0	0	0	0	0	0	91	466	587	396	0	0	0	0	0	0	0	0	0	0	0	0	0	0	0	0	0	405	0	0	0	0	0	273	0	0
ASV001079	0	174	119	0	39	0	0	0	0	0	0	0	0	0	0	0	0	0	0	0	0	0	0	131	0	0	0	0	41	0	0	0	0	0	0	0	0	0	171	0	0	0	0	0	0	0	0	20	11
ASV000662	0	30	0	0	0	11	0	1649	0	9	0	0	12	62	14	0	0	41	125	0	43	0	0	87	0	0	0	0	0	28	0	30	0	0	150	0	0	0	43	19	421	0	0	38	8	0	135	0	0
ASV000910	40	198	0	0	63	0	0	0	10	0	84	0	0	0	0	0	0	0	0	62	0	107	0	0	49	0	257	0	0	185	0	0	172	108	0	109	0	0	0	0	21	39	505	98	0	0	0	26	14
ASV000969	0	50	72	0	78	84	0	14	16	0	101	168	0	0	0	0	0	0	0	16	20	36	18	147	0	0	201	0	115	56	54	162	31	335	36	0	9	0	24	0	13	125	33	0	31	0	0	0	0
ASV000975	0	0	0	0	0	0	0	0	0	0	47	0	0	0	0	0	18	0	0	0	0	1501	0	0	0	0	0	0	0	0	0	0	0	0	0	0	0	0	0	0	127	319	0	0	0	0	0	0	0
ASV001113	25	0	0	0	0	0	0	0	0	0	0	0	0	0	0	0	0	0	54	19	0	0	27	0	536	0	0	0	0	0	0	0	0	0	22	67	0	92	0	0	0	0	0	435	67	0	0	0	0
ASV000734	0	0	92	0	0	0	126	0	0	0	0	0	0	0	0	0	0	0	50	185	0	0	0	230	73	323	72	271	0	0	0	60	0	36	41	73	0	0	492	0	0	0	28	231	0	102	0	0	219
ASV000843	0	63	227	4	0	0	0	0	0	0	0	0	0	0	0	0	69	107	299	0	56	651	0	0	0	0	0	23	0	0	0	192	0	0	0	0	0	0	0	0	0	0	0	51	0	0	0	0	0
ASV000815	90	384	6	9	0	0	23	0	0	0	0	0	0	0	75	0	63	295	77	0	450	0	0	0	24	9	0	8	0	0	66	0	0	0	0	0	0	56	0	0	26	0	49	26	0	14	0	0	252
ASV000981	0	0	60	0	63	0	0	146	0	0	0	0	58	0	0	0	50	0	0	74	0	24	9	48	101	71	96	0	0	0	0	0	0	0	122	67	0	232	0	0	0	0	0	0	71	0	0	121	0
ASV000823	0	5	216	0	0	145	0	0	0	0	0	0	0	0	0	0	0	0	0	0	0	0	0	230	0	0	0	0	26	843	135	0	0	0	0	0	0	0	0	0	0	0	0	0	59	0	0	0	297
ASV000942	0	60	79	0	23	55	36	107	59	0	80	175	235	0	0	0	0	0	0	10	0	12	31	39	0	0	8	0	14	85	255	120	204	24	53	0	32	0	6	0	93	39	0	25	84	0	15	0	0
ASV000870	0	0	0	0	0	0	0	0	0	0	20	206	36	118	95	665	611	0	0	0	0	0	0	0	0	0	0	0	437	0	0	0	0	0	0	0	0	165	0	0	0	0	0	0	0	0	0	0	0
ASV001358	0	0	0	0	0	0	0	24	1039	0	51	0	0	0	0	0	0	0	0	0	0	8	0	0	0	0	0	0	0	0	0	656	0	0	0	0	7	0	0	0	0	75	0	0	10	0	0	0	0
ASV000956	0	381	0	0	0	0	0	0	15	0	0	0	0	0	0	0	0	0	0	0	84	130	266	0	0	0	0	0	0	233	0	12	330	0	0	0	421	0	0	0	0	89	0	0	15	0	0	0	111
ASV000835	0	0	58	0	0	0	0	0	0	0	0	0	0	0	0	0	0	0	594	542	0	0	0	0	0	0	0	0	0	0	0	0	0	0	0	0	0	0	713	0	0	0	0	0	0	0	0	0	74
ASV000973	100	78	81	123	72	0	0	42	0	107	0	42	0	24	0	0	0	97	103	162	41	0	72	0	0	0	32	20	19	100	187	142	0	0	0	0	0	0	28	0	0	0	125	25	53	0	0	20	0
ASV000943	0	0	0	0	0	26	0	29	0	0	0	113	26	58	83	0	73	0	86	91	112	0	61	0	0	0	72	0	168	69	138	90	0	0	0	78	0	0	0	0	0	0	122	39	137	71	0	0	0
ASV000893	0	0	0	0	0	0	0	0	0	0	0	0	0	0	0	0	0	0	0	0	0	0	0	0	0	0	0	0	0	0	2395	0	0	0	0	0	0	0	0	0	0	0	0	0	0	0	0	0	0
ASV001211	0	0	0	0	0	0	0	0	8	0	0	0	68	0	0	0	0	0	0	0	0	0	1987	0	0	0	0	0	11	0	0	0	23	0	22	0	0	0	0	0	0	0	0	0	14	0	0	0	0
ASV001014	70	0	0	118	0	0	0	0	0	194	0	0	0	0	75	0	0	0	0	59	43	0	0	30	0	56	24	50	0	14	51	0	0	0	0	0	0	0	0	37	0	0	0	25	0	46	0	136	69
ASV000946	0	0	0	0	112	0	0	665	47	151	105	0	0	0	0	0	0	0	0	0	0	0	0	0	0	0	0	0	0	0	425	0	0	24	0	0	0	0	0	0	0	0	0	0	0	0	0	189	0
ASV000966	0	0	0	0	0	0	0	0	0	0	0	0	0	0	0	0	0	0	0	0	0	0	0	0	0	0	0	0	0	0	0	0	0	0	0	2061	0	0	0	0	0	0	0	0	0	0	0	0	0
ASV000850	125	65	103	0	11	0	0	0	0	0	50	21	95	8	0	107	97	0	0	20	18	39	12	132	0	0	98	35	53	0	3	460	39	74	44	0	36	0	80	0	169	62	316	0	38	0	15	0	29
ASV000862	0	0	0	0	0	0	0	0	30	0	0	0	0	0	0	0	0	0	0	0	0	0	0	0	0	0	0	0	0	0	0	0	0	0	0	190	233	0	0	0	0	0	0	0	0	2009	0	0	0
ASV001040	0	39	22	0	87	33	46	120	30	0	34	124	136	192	28	0	0	0	53	0	0	100	0	41	0	0	27	92	95	43	113	97	29	0	0	0	0	0	71	0	0	0	0	0	0	0	72	0	0
ASV001081	21	0	222	12	0	0	101	0	0	0	0	0	0	36	0	0	519	149	0	105	0	0	0	0	0	62	0	0	0	0	0	0	0	0	0	214	0	0	0	0	0	0	51	184	326	21	0	143	0
ASV000964	0	0	0	0	0	0	0	0	0	0	0	0	0	0	0	0	24	0	0	0	0	0	0	0	0	0	172	0	252	19	1677	0	0	0	0	0	0	0	0	0	0	0	0	0	0	0	15	0	0
ASV000857	0	0	81	0	0	0	0	0	0	0	0	0	0	0	0	0	0	0	178	0	0	0	10	0	0	0	0	0	0	7	0	0	0	0	0	28	0	0	75	5	0	0	0	26	0	0	0	0	101
ASV000950	0	0	0	0	0	543	0	30	0	0	54	32	46	0	0	0	0	0	0	13	0	85	0	0	0	0	131	0	119	35	0	0	130	506	0	0	25	0	0	0	0	39	0	0	146	0	0	0	0
ASV002268	0	0	0	0	0	0	0	0	0	0	0	0	0	0	0	0	0	0	0	0	0	0	0	0	0	0	0	0	0	0	0	0	0	0	0	0	0	0	0	0	0	0	0	0	0	0	0	0	0
ASV000944	0	0	0	145	0	0	71	108	0	1053	0	0	0	34	56	0	0	0	270	0	0	0	0	0	0	0	0	0	0	0	0	0	0	0	0	0	0	0	0	0	0	0	0	0	0	0	0	0	48
ASV000898	6	0	0	0	0	0	0	0	0	87	0	0	0	0	109	0	0	0	29	86	0	0	0	5	88	36	23	58	0	0	19	0	0	0	38	9	0	97	4	0	0	0	22	135	37	260	0	93	53
ASV000971	0	0	0	0	0	0	0	42	0	151	0	0	0	0	0	0	19	0	82	0	0	0	5	0	0	69	150	128	0	0	118	0	0	0	0	0	0	0	0	0	0	0	0	519	0	246	0	20	0
ASV001352	0	0	0	0	0	79	0	0	0	782	50	0	0	0	0	0	0	0	0	0	0	0	0	0	0	0	0	0	0	0	0	184	8	0	0	12	0	0	0	0	0	0	0	0	0	0	0	0	0
ASV000819	92	216	36	25	0	0	0	0	0	9	0	32	17	0	0	0	0	0	138	4	101	13	60	67	194	58	58	89	0	117	104	56	0	0	0	18	0	116	0	35	6	0	19	59	33	115	0	42	58
ASV000923	39	0	0	0	0	0	0	0	0	0	0	0	0	0	0	0	0	0	0	149	11	0	0	60	287	0	0	0	0	48	45	0	0	148	0	0	0	18	26	0	0	0	0	91	0	0	0	49	48
ASV000847	84	232	141	9	27	29	46	14	189	120	31	23	6	109	0	0	21	0	0	231	14	241	0	0	0	0	0	0	29	31	17	14	14	0	0	12	11	76	0	23	99	0	68	14	0	0	525	0	0
ASV000959	0	0	28	4	784	0	0	53	0	0	0	0	0	0	0	0	0	0	0	0	0	0	0	0	7	0	0	0	0	0	1056	0	0	0	0	0	0	0	89	0	0	0	0	0	0	0	0	101	0
ASV000762	0	0	0	0	0	0	0	0	0	0	0	0	2670	363	0	0	0	0	0	0	0	0	0	0	0	0	0	0	0	0	0	0	0	0	0	0	0	0	0	0	0	0	0	0	0	0	0	0	0
ASV001027	11	199	708	104	21	20	27	0	0	0	0	0	0	380	0	0	0	0	0	0	0	45	0	155	0	0	0	0	0	0	0	0	22	0	35	0	22	0	64	0	0	0	0	18	0	0	0	0	0
ASV001108	0	0	0	0	0	0	0	0	0	0	0	0	0	0	0	0	0	0	0	0	0	0	0	0	0	0	0	0	0	0	0	0	0	0	0	0	0	0	0	0	0	0	0	0	0	0	0	0	0
ASV001059	0	0	0	0	72	0	0	0	0	0	0	0	0	55	0	0	397	0	0	0	0	0	0	0	0	0	0	0	131	0	0	0	0	0	0	0	0	0	0	0	0	0	1184	0	0	0	0	0	0
ASV000677	87	482	98	0	71	47	0	330	0	88	0	0	0	0	0	0	0	12	0	89	313	0	180	179	0	0	44	129	0	0	68	88	37	26	171	0	0	0	138	58	0	0	91	0	204	0	0	15	68
ASV002915	0	0	0	0	0	0	0	0	0	0	0	0	0	0	0	0	0	0	0	0	0	0	0	0	0	0	0	0	0	0	0	0	0	0	0	0	0	0	0	0	0	0	0	0	0	0	0	0	0
ASV000820	0	20	22	0	0	22	0	0	0	0	146	77	207	25	0	44	597	0	17	18	40	37	0	31	0	0	279	50	18	89	19	206	17	113	0	0	14	0	81	0	0	41	118	0	268	0	0	0	0
ASV000887	0	0	222	0	0	0	0	0	0	0	0	0	0	0	0	0	274	0	0	0	0	73	0	0	0	0	0	0	606	0	0	450	0	0	0	0	0	0	136	0	0	0	0	0	0	0	0	0	0
ASV000902	0	58	231	0	0	82	87	0	0	37	186	35	22	0	0	0	0	157	98	11	144	0	22	122	15	0	21	138	58	82	128	124	0	106	0	51	4	0	80	0	0	0	35	33	0	25	0	10	171
ASV000983	42	0	300	35	0	0	0	0	0	0	0	0	0	0	0	0	31	0	71	0	94	120	39	106	0	0	0	41	0	0	96	50	0	0	0	0	24	0	0	14	32	0	0	87	9	19	0	0	0
ASV000990	0	0	0	0	0	0	0	0	0	0	0	0	0	0	0	0	0	0	0	0	0	486	212	0	0	0	0	0	0	0	0	1145	0	196	0	0	0	0	0	0	0	0	0	0	0	0	0	0	0
ASV000947	0	0	0	0	0	0	0	6	0	0	0	0	0	0	0	0	0	0	217	0	38	0	0	0	0	0	0	1047	0	0	0	620	0	0	0	0	0	0	677	0	0	0	0	0	0	0	0	0	0
ASV001409	0	0	0	929	0	0	0	0	0	0	0	0	0	0	0	0	0	0	0	0	0	0	0	44	0	0	0	0	0	0	0	0	0	0	0	0	0	0	0	0	0	0	0	0	0	0	0	0	0
ASV000871	86	18	0	0	89	72	17	0	0	0	0	0	0	0	0	0	0	158	9	113	192	9	48	20	39	77	139	14	0	46	175	27	86	67	0	29	10	0	40	0	0	27	10	70	55	30	0	55	13
ASV001024	123	104	17	80	37	144	28	0	0	0	0	0	0	8	0	0	0	104	9	116	38	70	47	74	0	11	107	47	45	0	136	0	0	33	12	16	0	0	33	13	40	0	35	46	13	59	5	29	20
ASV000683	153	0	0	0	0	0	0	0	23	0	0	2695	0	0	0	0	0	0	0	0	0	0	0	0	0	0	0	0	0	0	0	0	298	0	0	0	0	0	0	0	0	83	0	12	187	0	0	0	0
ASV001461	0	0	0	0	0	0	0	0	0	0	0	0	0	0	0	0	0	0	0	0	0	0	0	0	0	0	0	0	0	0	0	0	0	0	0	0	0	0	0	0	0	1857	0	0	0	0	0	0	0
ASV001759	0	0	0	0	0	0	0	0	0	6	109	0	29	5	0	0	0	0	0	0	0	0	0	0	0	0	0	0	0	0	14	69	0	0	0	0	0	0	82	0	0	0	0	0	6	0	0	0	0
ASV000569	0	254	0	37	0	0	55	620	0	84	0	47	44	0	50	0	10	0	10	344	97	0	0	16	60	7	52	294	44	79	90	74	0	0	0	106	0	48	150	0	0	0	222	437	81	211	6	74	79
ASV000882	0	0	0	0	0	578	8	112	0	0	0	0	0	0	20	0	0	342	37	0	0	0	0	667	0	0	0	40	0	0	184	0	0	0	0	0	0	0	24	3	0	0	0	0	0	0	0	61	0
ASV001690	0	390	0	0	0	0	0	0	0	0	0	0	5	0	0	0	0	0	0	0	0	0	0	0	0	0	0	0	0	19	0	0	0	0	0	0	0	0	92	0	0	0	0	0	0	0	0	0	0
ASV000911	0	47	123	0	0	72	99	0	0	0	0	0	0	0	0	0	0	58	0	54	0	0	63	0	0	0	55	0	0	0	332	175	0	36	0	31	0	87	0	0	216	72	159	0	45	0	370	0	40
ASV001095	0	71	316	0	72	81	163	15	0	0	0	9	0	0	0	0	0	165	0	0	175	0	0	0	0	0	354	13	0	0	0	147	0	0	61	0	20	0	0	0	93	0	0	0	0	0	0	0	0
ASV001090	0	0	0	0	0	0	0	0	0	344	0	0	0	0	0	0	0	0	0	0	1424	0	0	0	0	0	0	0	0	0	0	0	0	0	0	0	0	0	0	0	0	0	0	0	0	0	0	0	0
ASV001030	0	0	0	0	0	0	0	0	0	0	0	0	0	0	0	1814	0	0	0	0	0	0	0	0	0	0	0	0	0	0	0	0	0	0	0	0	0	0	0	0	0	0	0	0	149	0	0	0	0
ASV000872	459	282	64	24	9	12	59	86	0	7	0	20	232	23	0	0	0	38	71	67	66	0	4	20	20	39	55	0	15	19	35	121	4	0	0	9	0	0	88	0	11	0	150	51	22	60	0	0	0
ASV000855	28	118	31	0	23	0	0	66	92	0	99	113	163	49	76	0	44	0	60	64	0	0	43	67	11	0	136	0	55	100	62	218	0	0	65	82	0	0	0	0	0	35	203	31	70	24	0	0	74
ASV001098	0	0	0	0	0	0	0	0	0	0	0	0	0	0	0	0	0	0	0	0	0	0	0	0	0	0	0	0	0	0	0	0	0	0	0	0	0	0	0	0	0	0	0	0	0	0	0	0	0
ASV000937	33	21	0	0	0	0	0	118	0	0	0	129	30	7	0	0	0	0	0	86	345	0	0	38	22	268	0	15	43	105	0	10	0	0	0	29	23	97	0	0	0	0	93	152	227	104	0	0	106
ASV001045	0	0	0	0	0	0	0	0	0	0	0	0	0	0	0	1481	0	0	0	0	0	0	0	0	0	0	0	0	0	0	0	0	0	0	0	0	0	0	0	0	0	228	0	0	487	0	0	0	0
ASV000998	0	0	0	0	0	0	0	0	0	0	0	2040	0	0	0	0	0	0	0	0	0	0	0	0	0	0	0	0	0	0	0	0	0	0	0	0	0	0	0	0	0	0	0	0	0	0	0	0	0
ASV000821	147	21	0	0	0	0	0	0	0	0	0	108	0	0	0	0	0	0	0	0	0	0	0	0	67	0	0	0	921	44	0	0	0	0	0	0	335	0	0	0	0	0	77	320	551	0	0	0	23
ASV001006	0	0	0	0	1928	0	14	6	0	0	0	0	0	0	0	0	0	31	0	0	0	0	0	18	0	0	0	0	0	0	0	0	0	0	0	0	0	0	0	0	0	0	0	0	0	0	0	0	0
ASV000934	0	21	0	57	50	0	0	180	41	39	68	139	30	201	0	0	0	0	193	0	111	0	0	13	0	0	0	0	116	76	91	56	36	21	0	43	75	0	64	9	20	49	137	36	80	0	0	0	0
ASV001067	71	6	0	533	0	0	0	0	0	0	0	0	0	0	0	0	0	431	0	62	0	0	0	87	0	0	0	0	0	0	0	0	0	0	0	0	0	0	0	0	0	0	0	0	0	0	0	0	155
ASV000866	18	0	0	61	49	129	32	85	9	20	37	42	49	49	112	23	76	0	0	59	147	0	0	76	0	0	25	0	227	108	99	70	97	129	0	0	46	0	0	0	221	177	117	0	108	0	105	0	16
ASV001123	0	19	13	0	0	0	0	123	0	0	100	32	11	0	0	0	0	0	75	38	131	0	0	94	0	0	0	0	7	45	49	6	0	14	0	0	0	0	99	26	0	33	97	172	24	47	0	79	5
ASV001165	0	0	0	0	0	0	0	0	0	0	0	19	0	0	0	1263	0	0	0	0	0	0	0	0	0	9	0	0	0	0	0	0	0	0	0	0	0	0	0	0	0	114	0	0	0	0	184	0	0
ASV000962	0	0	0	0	0	0	0	0	0	0	0	0	0	0	0	0	0	0	0	0	0	2166	0	0	0	0	0	0	0	0	0	0	0	0	0	0	0	0	0	0	0	0	0	0	0	0	0	0	0
ASV001109	26	76	148	93	148	70	36	38	0	0	0	0	0	0	0	0	0	101	42	51	63	137	79	90	0	0	65	0	42	24	69	43	0	103	0	0	22	0	0	10	45	0	0	0	49	0	0	0	0
ASV001177	0	0	0	0	0	0	0	0	271	0	0	0	0	0	0	718	0	0	0	0	0	0	0	0	0	0	0	0	0	0	0	0	0	0	0	9	0	0	0	0	0	614	0	0	109	0	0	0	0
ASV001032	0	0	0	0	0	0	0	0	0	0	0	0	0	0	0	118	1513	0	0	0	0	0	0	0	0	90	0	0	0	0	0	0	0	0	0	259	0	0	0	0	0	0	0	0	0	0	0	0	0
ASV001144	0	0	0	0	0	0	0	0	0	0	171	0	0	0	0	0	0	0	0	0	0	956	0	0	0	0	0	0	0	0	0	0	0	0	0	0	0	0	0	0	0	517	0	0	0	0	0	0	0
ASV000933	97	148	96	8	25	101	3	63	15	0	4	0	0	0	0	0	0	0	0	102	135	0	4	0	0	90	134	100	26	0	163	0	22	0	0	30	0	21	26	43	0	0	0	114	28	8	51	53	0
ASV001028	0	0	0	0	0	0	0	0	0	0	0	0	0	0	0	0	0	1151	0	0	11	0	0	0	0	46	0	0	0	0	50	0	0	0	0	0	0	0	0	0	0	0	0	0	0	0	0	165	0
ASV001022	0	40	21	0	26	0	167	0	0	0	0	73	0	0	0	0	0	269	334	0	0	51	11	131	0	0	0	0	208	0	0	0	0	0	9	0	0	0	61	0	26	0	0	0	58	0	0	0	0
ASV001031	0	0	0	0	0	0	0	0	0	33	0	0	0	0	0	0	0	0	90	105	14	0	0	18	0	0	27	43	0	0	0	0	0	0	0	0	0	114	55	29	0	0	27	0	0	0	0	123	0
ASV001166	0	81	34	0	0	0	0	0	0	0	0	0	0	186	0	0	472	0	0	0	0	0	0	0	0	0	0	0	0	0	0	0	0	0	0	0	0	823	0	0	0	0	0	0	0	0	0	0	0
ASV000875	0	0	0	0	0	0	0	0	0	0	58	0	0	0	0	0	0	0	0	0	0	2261	0	0	0	0	0	0	0	0	0	14	184	0	0	0	0	0	0	0	0	0	0	0	0	0	0	0	0
ASV001034	0	0	0	0	108	0	38	140	24	70	0	109	72	33	53	0	0	0	129	0	308	0	0	9	0	0	0	0	14	0	79	14	0	0	0	0	0	0	187	56	0	0	565	0	0	0	0	0	0
ASV001087	0	28	56	0	0	0	20	514	0	19	0	0	0	0	0	0	0	0	0	90	14	17	0	0	0	0	0	0	34	142	0	21	37	0	33	0	75	420	0	0	0	0	12	0	17	0	0	0	181
ASV001039	135	23	0	11	10	0	20	0	0	0	0	0	78	0	90	0	0	0	29	248	228	64	0	52	11	0	221	55	0	36	0	0	0	38	0	5	0	87	0	94	8	0	64	57	0	39	27	0	83
ASV000986	0	0	73	0	0	0	0	0	0	0	0	0	0	0	0	0	0	0	108	69	13	0	0	0	0	54	0	0	0	0	0	0	0	0	0	0	0	0	730	0	0	0	0	0	0	14	0	17	0
ASV001038	0	0	0	0	0	0	0	0	0	1973	0	0	0	0	0	0	0	0	0	0	0	0	0	0	0	0	0	0	0	0	0	0	0	0	0	0	0	0	0	0	0	0	0	0	0	0	0	0	0
ASV000860	513	0	0	0	0	0	0	0	0	0	0	0	0	0	148	0	0	0	0	162	0	0	0	0	6	0	44	0	0	0	16	0	0	0	0	0	0	41	0	0	0	0	11	218	0	167	0	422	76
ASV000974	9	0	77	0	3	0	6	0	0	0	21	188	128	31	41	0	0	7	38	13	0	0	0	9	0	41	70	34	316	3	21	0	31	0	11	0	0	0	89	0	0	0	594	226	0	0	0	0	0
ASV000802	0	0	131	11	0	65	56	0	0	97	0	0	46	213	0	0	0	0	129	210	98	10	84	55	0	0	52	62	4	459	79	107	28	0	15	21	0	0	78	36	29	0	101	25	61	0	0	0	45
ASV000899	0	43	0	88	132	106	27	132	9	0	120	36	120	78	27	0	0	0	33	0	153	20	0	75	0	0	0	25	0	8	89	198	0	0	0	0	3	0	4	73	107	0	0	15	0	0	59	0	39
ASV000978	0	50	207	170	115	128	0	0	0	31	0	0	0	0	0	0	0	41	0	19	26	13	0	307	0	0	0	152	0	31	107	0	0	7	72	0	0	0	68	114	0	0	0	0	0	0	0	0	0
ASV001099	0	61	0	0	0	0	9	0	0	0	0	0	0	0	0	0	0	0	74	99	0	0	0	0	181	81	155	37	44	44	41	0	0	9	0	53	0	78	55	4	0	0	27	182	0	152	0	87	37
ASV001180	30	0	26	0	0	0	0	0	0	0	8	71	0	39	0	0	94	0	38	66	0	23	15	0	43	18	36	77	60	0	53	26	0	23	13	70	0	214	0	9	0	0	104	66	24	0	0	52	0
ASV001338	0	0	0	0	0	0	0	0	0	0	0	0	0	0	0	0	0	0	0	0	0	0	0	0	0	0	0	0	0	0	0	0	0	0	603	18	0	0	0	0	0	614	0	0	0	0	0	0	0
ASV000951	94	68	96	0	0	8	24	0	0	13	16	76	0	0	32	0	117	0	109	60	33	0	0	41	0	9	75	34	61	25	100	0	25	19	0	51	0	42	24	23	8	52	131	24	81	104	0	87	28
ASV000996	0	0	29	0	0	0	0	0	0	0	0	52	0	0	0	0	0	0	0	419	0	0	610	0	0	0	0	0	0	127	0	0	508	0	38	0	0	0	0	0	0	55	78	0	0	0	0	0	155
ASV000940	0	0	0	0	0	0	0	0	666	0	110	0	0	0	0	0	0	0	0	14	0	0	0	0	0	0	0	0	0	0	0	0	0	102	0	0	0	0	0	0	0	0	0	0	83	0	1294	0	0
ASV000995	0	30	0	0	0	0	0	0	0	0	0	0	0	0	0	0	0	0	0	0	0	0	0	0	0	0	0	0	2059	0	0	0	0	0	0	0	0	0	0	0	0	0	0	0	0	0	0	0	0
ASV001208	81	0	0	0	0	0	0	0	0	0	0	0	0	0	0	0	0	0	53	44	0	0	0	0	0	332	0	67	0	0	22	0	0	0	0	76	0	54	11	0	0	0	85	233	0	168	0	164	63
ASV000829	0	13	0	0	0	0	0	0	594	0	32	79	149	0	0	0	36	0	0	0	0	135	8	0	0	0	16	0	922	40	0	14	66	10	12	7	19	0	0	0	558	0	0	0	66	0	128	0	0
ASV001250	206	129	0	11	0	0	19	0	0	0	0	0	0	12	0	0	0	0	154	18	0	0	0	0	0	0	36	28	0	12	0	10	0	0	0	7	0	0	71	0	0	0	130	184	0	279	0	0	37
ASV000856	0	46	159	0	88	85	0	0	55	0	29	104	57	0	0	197	0	0	0	0	0	40	20	198	0	0	229	0	57	0	0	443	244	17	84	0	33	0	0	0	118	161	0	0	86	0	12	0	0
ASV000919	49	176	0	2	167	124	43	97	15	13	61	48	54	13	30	0	0	16	0	40	130	21	0	16	0	0	78	7	19	62	141	114	0	38	14	0	0	0	11	0	31	0	71	63	47	0	36	0	0
ASV001063	0	0	0	0	0	0	0	0	0	0	0	250	0	0	0	0	0	0	0	0	0	0	0	0	0	0	0	0	0	463	1133	0	0	0	0	0	0	0	0	0	0	0	0	20	0	0	37	0	0
ASV001292	0	0	0	0	0	143	0	0	64	0	262	61	0	0	0	200	0	0	0	0	0	0	0	0	0	0	0	0	0	0	0	0	71	224	0	0	0	0	0	0	0	141	100	0	0	0	74	0	0
ASV001019	0	0	0	0	0	0	0	0	0	0	0	80	0	0	0	0	0	0	0	457	0	0	0	0	0	0	0	0	0	0	0	0	0	0	511	0	0	0	0	0	0	0	0	542	0	189	0	0	0
ASV001147	0	0	0	0	0	0	0	0	0	0	0	0	0	0	0	1504	0	0	0	0	0	0	0	0	0	0	0	0	0	0	0	0	0	0	0	0	0	0	0	0	0	244	0	0	0	0	0	0	0
ASV001158	0	66	0	0	0	0	0	0	0	0	0	0	0	0	0	0	0	0	0	201	0	0	0	0	0	0	0	0	0	231	0	0	29	0	14	0	821	0	0	0	0	29	0	0	0	0	0	0	265
ASV001302	0	0	0	0	0	0	0	0	0	0	0	0	0	0	0	0	1633	0	0	0	0	0	0	0	0	0	0	0	0	0	0	0	0	0	189	0	0	0	0	0	0	0	0	0	0	0	0	0	0
ASV000807	25	40	9	0	34	71	15	231	0	0	9	74	57	115	19	22	112	249	238	42	64	17	0	36	0	5	128	71	163	22	149	135	0	0	0	32	0	39	43	19	8	0	281	60	59	0	22	0	0
ASV001103	43	0	74	50	190	139	9	113	0	114	0	0	55	0	10	0	0	0	0	94	32	64	162	31	0	0	19	10	34	15	51	0	9	81	0	0	0	0	0	79	27	0	0	0	0	0	47	22	22
ASV001130	0	0	0	0	102	50	0	68	0	44	0	0	0	71	0	0	173	0	0	156	123	0	0	48	0	0	33	24	0	46	185	0	0	0	44	0	0	0	0	0	283	0	262	19	0	0	0	0	0
ASV001272	0	0	0	0	0	264	0	0	0	0	325	5	0	0	0	0	0	0	0	0	0	0	0	0	0	0	0	0	0	0	0	17	0	0	0	0	0	0	0	0	0	161	0	0	0	514	0	0	0
ASV000928	71	26	0	0	0	0	32	0	0	0	0	0	0	65	0	0	0	75	0	250	0	0	20	0	0	0	243	169	105	36	123	0	0	0	0	0	0	37	0	9	0	0	134	176	0	82	0	36	39
ASV000979	0	53	0	18	0	50	29	0	10	76	0	0	119	50	204	0	0	0	112	0	184	11	0	6	0	0	69	72	6	18	143	0	83	134	0	0	0	0	93	214	0	0	0	0	51	0	0	45	0
ASV000992	0	30	188	12	28	119	9	38	73	0	103	0	97	32	19	0	178	0	0	8	0	64	0	49	0	0	79	39	0	42	0	0	121	157	11	4	0	0	22	57	131	72	180	0	115	0	98	0	0
ASV000876	141	91	255	0	0	22	53	0	0	0	28	105	25	0	0	0	0	202	0	66	28	106	104	253	0	0	118	85	27	30	31	0	48	58	27	23	63	0	0	0	0	0	0	62	71	0	0	11	23
ASV001004	36	28	18	0	20	0	0	458	0	0	0	0	0	231	58	0	104	0	23	0	0	29	0	0	0	0	0	0	0	8	29	65	0	0	0	0	0	0	36	41	8	0	72	75	0	0	0	0	44
ASV001026	36	10	9	4	52	0	57	0	0	0	0	66	10	0	22	0	45	0	80	14	21	0	0	0	0	0	389	76	286	8	54	0	0	0	0	5	0	0	0	0	8	24	354	85	0	0	0	53	19
ASV001317	0	0	0	0	0	0	0	0	0	0	0	0	0	0	0	0	0	0	0	0	1832	0	0	0	0	0	0	0	0	0	0	0	0	0	0	0	0	0	0	0	0	0	0	0	0	0	0	0	0
ASV001143	0	0	0	109	51	25	24	662	186	117	0	0	98	101	26	0	148	0	86	0	0	11	0	21	0	0	0	31	31	0	24	0	0	0	0	0	0	0	0	37	0	0	0	0	0	0	0	0	0
ASV000812	93	167	87	0	38	0	0	0	0	0	77	44	25	0	120	0	0	0	0	135	83	130	57	57	0	0	0	0	45	0	102	163	66	32	79	35	71	0	0	0	12	37	0	0	154	0	0	137	0
ASV000909	19	0	0	0	0	16	52	152	0	0	66	0	63	119	26	0	191	197	108	0	0	0	0	0	0	0	0	0	444	0	0	0	25	0	0	0	0	0	171	0	61	0	60	0	185	0	0	0	86
ASV001178	0	0	0	0	0	0	0	0	0	0	0	0	0	0	0	0	0	0	0	0	0	0	0	0	0	0	0	0	0	17	0	0	913	0	0	0	703	0	0	0	0	0	0	0	0	0	0	0	0
ASV001072	64	52	62	62	7	0	0	50	0	25	0	3	0	0	13	0	76	33	34	109	15	8	13	21	34	0	49	43	7	21	37	0	0	0	9	0	0	55	21	7	9	0	29	209	19	82	0	104	59
ASV001066	0	0	0	0	0	0	0	0	0	0	0	0	0	0	0	0	0	0	0	38	0	0	32	0	0	0	0	0	0	971	0	0	908	0	0	0	0	0	0	0	0	41	0	0	0	0	0	0	20
ASV001152	0	0	0	0	0	0	0	0	0	1690	0	0	0	0	0	0	0	0	0	0	0	0	0	0	0	0	0	0	0	0	0	0	0	0	0	0	0	0	0	0	0	0	0	0	0	0	0	0	0
ASV001010	0	0	0	0	206	157	0	75	0	0	0	0	202	0	0	125	0	81	0	0	70	0	0	47	0	0	136	0	0	0	144	0	0	200	0	0	0	0	113	0	0	0	90	60	180	0	0	0	0
ASV000916	0	110	24	0	41	32	4	0	338	0	0	96	55	383	50	0	296	0	4	71	21	0	0	71	0	0	93	66	38	31	24	0	98	0	0	5	8	0	23	0	32	0	172	0	55	0	48	0	0
ASV001008	120	22	49	0	13	0	0	12	0	0	12	68	0	0	0	0	21	74	21	40	35	29	23	14	100	15	33	136	31	64	46	64	3	24	27	57	7	81	8	0	0	0	53	103	61	149	30	35	111
ASV001047	81	50	115	0	0	0	0	600	35	0	0	28	55	39	0	0	0	218	68	0	0	0	0	148	0	0	29	108	27	0	0	20	8	0	0	0	0	0	54	20	43	0	57	84	23	20	0	0	0
ASV001157	0	0	0	0	0	0	0	0	0	0	0	0	0	0	0	0	0	0	0	0	0	0	0	0	0	0	0	0	0	0	0	0	0	0	0	0	0	0	1687	0	0	0	0	0	0	0	0	0	0
ASV000968	57	14	61	22	90	59	63	62	0	0	54	60	90	233	0	0	0	171	0	0	50	4	0	113	0	0	0	0	42	8	0	191	0	0	0	27	0	0	68	0	0	55	574	0	0	0	0	0	0
ASV000913	81	50	78	31	65	35	28	76	0	0	10	27	87	52	10	0	69	25	107	72	46	24	44	58	23	111	30	88	0	92	103	43	0	0	41	0	0	0	41	30	27	0	50	61	44	63	0	46	70
ASV001094	0	0	0	32	0	0	0	66	0	0	0	0	36	0	50	0	0	182	66	32	106	0	0	0	0	185	10	0	9	0	118	0	0	0	0	0	0	214	0	15	27	0	127	21	0	37	0	0	51
ASV001049	7	155	48	0	0	0	0	0	0	0	0	0	568	0	0	0	0	0	0	118	442	0	65	0	0	0	0	0	0	428	0	0	36	0	68	0	40	0	0	0	0	0	0	0	0	0	0	0	24
ASV001020	260	0	0	0	0	0	0	0	72	0	0	0	0	0	0	228	0	0	0	0	0	65	0	0	0	0	0	0	643	0	0	0	20	12	0	0	0	0	0	0	478	176	0	0	168	0	0	0	0
ASV001050	0	0	0	0	0	0	0	0	0	0	489	0	0	0	0	0	0	0	0	0	0	0	952	0	0	0	0	0	0	0	0	0	0	0	0	0	7	0	0	0	276	0	0	0	0	0	0	0	2
ASV000580	87	54	0	2297	100	47	0	0	15	29	0	0	123	0	0	0	0	172	131	71	0	0	0	87	0	0	0	72	0	5	187	0	0	0	0	0	0	0	97	0	19	0	0	0	0	0	0	0	0
ASV001012	52	171	74	36	42	45	40	0	0	28	61	0	0	13	0	0	0	9	0	152	85	0	122	183	0	0	16	26	0	103	32	52	20	0	96	0	0	0	10	0	66	0	0	69	0	0	14	0	93
ASV000957	292	83	0	0	0	0	0	0	0	0	0	0	0	0	0	0	0	0	0	0	0	0	140	180	0	0	0	34	0	0	1099	0	70	0	0	0	0	0	0	0	0	0	0	0	0	0	0	0	193
ASV001005	0	0	0	0	0	0	0	0	0	0	0	0	0	0	0	0	0	0	0	0	0	2118	0	0	0	0	0	0	0	0	0	0	0	0	0	0	0	0	0	0	0	0	0	0	0	0	0	0	0
ASV001118	0	38	0	0	13	6	68	0	0	0	0	134	0	257	0	0	373	0	0	0	0	53	27	7	0	0	110	46	0	0	53	57	0	183	0	0	0	0	61	0	51	96	82	0	86	0	0	0	0
ASV001183	0	20	60	0	0	0	0	0	0	0	0	0	0	0	0	0	0	618	0	50	0	130	83	243	0	0	0	104	0	0	0	52	0	0	0	0	0	0	22	0	0	0	0	0	0	0	0	0	0
ASV001075	0	58	8	0	0	0	0	0	0	0	58	0	0	165	0	112	933	0	0	0	0	0	25	0	0	0	0	0	0	0	0	0	0	0	0	0	0	583	0	0	0	0	0	0	0	0	0	0	0
ASV001054	0	457	0	0	0	76	43	0	16	0	38	16	0	0	0	0	0	0	0	65	0	9	0	0	75	0	64	0	46	443	0	34	24	82	141	0	0	0	0	0	0	0	77	108	70	87	0	0	18
ASV001179	0	0	0	0	0	0	0	0	0	0	0	0	0	0	0	0	0	0	0	0	0	0	0	0	0	0	0	0	0	0	265	0	0	0	0	0	0	0	0	0	0	0	0	0	0	0	0	0	0
ASV000976	0	42	0	0	24	27	32	6	0	0	0	72	0	0	247	0	0	45	308	0	0	0	0	45	0	0	37	65	28	199	112	55	0	0	0	36	0	0	0	0	0	0	360	126	0	48	0	148	0
ASV000922	0	117	0	0	0	0	0	0	0	0	0	0	155	0	0	0	61	0	288	0	0	0	0	58	0	0	0	0	162	0	90	0	0	0	0	0	0	0	0	0	0	0	0	0	0	0	0	0	0
ASV001148	0	0	0	0	0	0	0	0	0	0	0	0	0	0	0	0	0	0	0	0	0	0	0	0	0	0	0	0	0	426	0	0	83	0	0	0	0	0	0	0	0	1213	0	0	0	0	0	0	0
ASV001202	0	0	0	0	0	0	43	0	0	0	0	0	0	0	0	100	702	0	0	0	0	0	0	0	0	9	0	0	0	0	0	0	0	0	0	0	0	755	0	0	0	0	0	0	0	0	0	0	0
ASV001003	42	53	34	0	11	0	0	0	9	0	45	0	52	0	0	0	17	0	39	69	182	0	10	9	49	0	318	26	38	170	24	63	12	146	0	0	30	33	0	0	0	30	120	124	98	46	0	0	29
ASV001100	0	0	0	23	0	0	0	0	0	0	0	0	0	0	0	0	0	0	0	24	0	0	0	0	396	83	56	34	0	0	0	0	0	0	0	89	0	0	33	18	0	0	0	0	0	12	0	30	36
ASV000752	0	0	0	0	0	0	0	0	0	0	0	9	78	13	0	0	39	0	0	25	43	0	0	0	0	0	6	0	12	0	0	12	0	2395	13	51	0	0	0	0	0	422	31	0	0	0	0	18	0
ASV001011	10	119	0	0	93	49	11	92	0	0	0	4	0	152	0	0	56	0	107	122	118	20	137	67	0	0	121	0	43	0	92	8	0	12	0	19	0	0	40	30	0	0	0	0	99	0	0	0	0
ASV001169	0	0	31	0	0	0	0	0	13	0	118	0	0	0	0	605	104	0	0	21	0	457	0	0	0	0	17	0	75	0	0	0	17	0	50	0	79	0	0	0	63	44	0	0	0	0	0	0	0
ASV001706	0	0	0	0	0	0	0	0	0	0	0	0	0	0	0	1560	0	0	0	0	0	0	0	0	0	0	0	0	0	0	8	0	0	0	0	0	0	0	0	0	0	0	0	0	0	0	0	0	0
ASV001033	359	0	0	0	0	0	8	0	0	58	0	0	0	0	0	0	0	34	53	21	0	0	0	0	0	135	0	0	0	29	99	0	0	0	0	0	0	0	0	0	0	0	442	272	0	405	26	143	72
ASV001036	0	0	0	0	0	0	0	45	56	30	561	0	0	0	0	314	0	0	0	0	0	0	0	0	0	300	0	0	0	0	0	0	0	505	0	66	0	0	0	0	0	794	0	0	0	0	0	0	0
ASV000961	0	0	0	0	0	0	0	0	0	0	0	0	0	0	0	0	0	0	0	2227	0	8	45	0	0	0	0	0	0	0	0	0	0	0	0	0	0	0	0	0	0	0	0	0	0	0	0	0	0
ASV000949	0	0	0	0	118	108	85	482	175	77	0	50	84	38	21	0	0	0	0	0	0	0	0	59	0	0	0	21	64	0	159	0	0	0	142	0	10	0	140	158	87	0	9	0	0	0	72	0	32
ASV001170	0	0	0	0	0	0	0	0	0	0	0	0	0	0	0	0	1688	0	0	0	0	0	0	0	0	0	0	0	0	0	0	0	0	0	0	0	0	0	0	0	0	0	0	7	0	0	0	0	0
ASV000858	10	21	113	8	28	9	41	0	0	0	0	38	89	665	0	0	100	0	50	63	21	4	0	14	0	0	123	13	89	54	68	22	0	0	0	6	0	0	80	11	0	0	604	27	24	0	0	0	0
ASV000987	0	0	0	0	0	0	0	0	0	0	0	120	0	85	0	0	467	0	51	0	0	0	0	0	0	0	0	0	1015	0	0	0	10	0	0	0	0	0	122	0	0	0	175	153	6	0	0	0	0
ASV001117	0	0	0	0	0	0	0	0	0	0	0	16	0	0	0	0	0	0	0	0	0	0	0	0	0	30	0	0	0	0	0	0	0	0	0	0	0	0	0	0	0	0	0	0	28	43	5	264	0
ASV001195	18	0	16	0	0	0	0	0	0	0	0	50	17	8	0	0	21	0	16	83	27	0	0	0	0	28	219	71	28	39	28	0	0	38	0	15	0	0	5	0	36	0	421	55	163	130	0	0	34
ASV000921	0	18	49	32	116	0	0	0	0	0	34	0	0	0	95	0	0	0	66	0	78	0	0	38	0	0	257	12	29	0	720	80	0	39	0	29	0	0	0	63	0	25	225	0	36	0	94	174	30
ASV001140	0	0	0	0	0	569	0	5	0	0	0	0	0	0	1122	0	0	50	6	0	0	0	0	34	0	0	0	0	0	0	0	0	0	0	0	0	0	0	0	0	0	0	0	0	0	0	0	0	0
ASV002049	0	51	0	0	0	0	0	0	44	0	0	0	0	0	0	0	0	0	0	0	0	0	0	0	0	0	0	0	0	0	0	0	0	0	0	0	0	0	0	0	0	0	0	0	0	294	0	0	0
ASV000920	26	0	0	0	0	0	0	0	0	0	0	33	0	0	0	0	0	0	108	105	26	0	51	0	37	109	118	0	0	51	84	0	0	0	0	31	0	34	0	0	0	0	106	151	118	109	0	48	113
ASV000977	0	13	0	0	574	65	0	0	0	0	0	5	0	23	96	44	111	0	53	0	0	0	0	59	0	0	97	0	0	0	77	15	0	95	0	93	0	0	0	220	14	30	185	255	91	0	0	0	0
ASV001173	17	0	0	0	0	0	0	58	0	179	20	12	0	0	0	0	0	0	0	521	0	0	0	0	116	53	133	0	0	0	6	0	0	83	51	0	0	62	0	0	0	13	0	20	0	100	0	0	0
ASV001264	0	0	0	0	0	0	0	0	0	0	0	0	0	1476	0	0	0	0	0	0	0	0	0	0	0	0	0	0	0	0	0	0	0	0	0	0	0	0	0	0	0	0	0	0	0	0	0	0	0
ASV001107	0	17	0	41	14	0	52	0	0	0	381	90	109	133	49	0	0	0	181	0	46	0	36	41	0	0	62	192	18	24	80	0	0	0	0	120	73	64	13	0	4	163	0	84	44	26	0	0	46
ASV001120	113	137	21	0	0	0	0	0	0	5	0	51	0	64	39	0	0	0	104	20	165	0	0	0	0	0	3	0	0	67	58	0	0	0	0	23	0	39	30	8	0	0	112	126	33	262	0	57	59
ASV001062	0	0	0	0	0	0	520	0	0	0	0	0	0	0	0	0	0	0	0	0	0	0	0	0	0	0	0	0	319	0	0	1146	0	0	0	15	0	0	0	0	0	0	0	0	0	0	0	0	0
ASV001029	0	167	0	32	51	88	39	0	74	0	132	106	47	0	27	0	0	0	8	0	0	88	10	32	0	0	7	0	21	46	2	156	48	313	25	0	0	0	0	15	20	86	0	0	39	0	31	0	0
ASV001231	0	0	0	0	0	0	0	0	0	0	0	0	0	0	0	0	0	1436	152	0	0	0	0	0	0	0	0	0	0	0	0	0	0	0	0	0	0	0	0	0	0	0	0	0	0	0	0	0	0
ASV001016	0	0	55	0	38	0	0	0	0	71	0	0	0	0	0	0	224	0	0	217	16	0	0	0	306	83	58	219	53	0	44	47	0	0	0	69	0	32	0	0	0	0	0	32	34	25	0	41	0
ASV001161	0	0	0	0	0	0	0	0	0	0	0	0	1767	0	0	0	0	0	0	0	0	0	0	0	0	0	0	0	0	0	0	0	0	0	0	0	0	0	0	0	0	0	0	0	0	0	0	0	0
ASV001220	0	0	0	0	776	9	187	12	0	0	0	0	0	0	50	0	0	0	25	0	0	0	0	0	0	0	0	0	0	0	469	0	0	0	0	0	0	0	0	0	0	0	18	0	0	0	0	0	0
ASV000954	0	0	0	0	0	0	0	0	0	0	0	0	123	0	0	0	0	0	0	0	0	0	0	25	0	0	0	0	0	0	625	0	0	0	14	0	0	0	68	0	0	0	0	0	0	0	0	0	0
ASV001001	0	98	0	6	3	0	0	177	0	150	0	0	0	0	0	0	0	0	392	0	0	0	0	0	0	0	29	0	0	0	274	0	0	0	0	0	0	0	108	107	0	0	0	0	0	0	0	0	7
ASV001084	18	44	0	108	40	0	20	0	0	10	25	33	46	0	0	0	71	0	41	203	74	0	0	0	0	0	70	66	0	15	64	39	0	0	11	36	0	43	21	38	17	0	65	44	31	18	0	15	53
ASV001492	0	11	60	0	0	0	0	0	0	0	0	0	0	0	0	0	0	0	0	0	0	0	0	0	114	173	30	0	0	0	16	0	0	0	0	0	0	0	0	0	0	0	0	14	0	62	0	0	0
ASV001078	10	0	0	0	0	176	0	0	0	0	0	0	0	0	0	0	439	0	32	12	0	0	0	0	0	191	21	0	296	0	22	0	0	0	0	0	0	43	0	0	0	0	5	35	0	0	0	0	0
ASV000904	0	14	39	0	23	18	0	0	0	0	40	28	70	16	0	0	117	0	0	91	0	115	96	3	13	0	141	21	45	0	159	51	76	32	35	0	12	0	14	0	85	133	848	26	76	0	105	0	0
ASV000967	40	253	0	0	0	0	39	33	0	105	0	0	13	0	44	0	0	0	79	40	0	0	0	27	0	0	121	125	0	138	77	104	0	0	0	0	0	0	65	0	0	0	581	190	0	59	0	0	0
ASV001007	0	0	42	19	15	41	0	0	0	0	0	24	42	0	111	50	20	0	0	27	62	0	33	48	57	67	261	0	86	40	125	159	19	126	0	51	0	58	0	42	0	0	60	133	50	14	0	65	23
ASV001267	0	11	0	42	74	15	55	0	17	0	45	0	0	20	0	0	0	0	17	0	122	0	0	21	0	0	122	9	0	25	193	48	31	85	6	13	0	0	43	30	29	50	103	0	46	12	0	33	0
ASV001042	84	3	0	0	0	0	0	0	0	0	0	347	0	0	0	0	0	0	53	0	72	0	0	0	86	167	0	66	70	0	0	141	0	0	0	67	41	0	0	0	0	0	150	190	143	49	0	7	28
ASV000988	0	0	0	0	0	0	0	0	0	0	0	0	0	0	0	0	0	0	0	438	731	79	257	0	0	0	25	202	0	0	0	0	0	0	0	0	0	0	0	0	25	0	0	0	0	299	0	0	176
ASV001126	147	47	209	0	0	0	27	0	0	281	178	0	0	0	0	0	0	48	99	0	0	0	0	0	0	116	0	0	0	164	128	0	0	0	0	88	0	0	126	0	0	0	0	66	113	0	0	0	0
ASV001056	0	0	0	0	0	0	0	0	0	0	0	0	0	0	0	0	1238	0	0	102	0	0	0	0	0	157	96	0	0	0	0	0	0	0	0	0	0	0	0	0	429	0	0	30	0	0	0	0	0
ASV000984	0	0	16	0	0	0	0	0	0	0	0	0	0	100	0	0	0	0	34	95	517	78	0	0	0	25	0	112	0	20	0	0	0	0	0	0	0	90	303	0	259	0	158	276	0	0	3	0	119
ASV001093	0	0	28	0	0	0	0	0	0	42	0	0	140	27	0	0	487	0	0	0	244	326	14	33	0	0	0	231	79	0	0	49	0	0	0	0	0	0	12	0	55	0	0	0	88	0	0	0	10
ASV001015	31	0	14	115	35	0	0	0	46	0	0	0	126	0	0	0	31	0	73	476	42	66	58	9	0	0	29	0	37	0	11	30	0	81	0	28	0	191	22	21	0	0	53	17	37	338	0	45	35
ASV001035	40	127	50	0	23	159	12	0	0	79	0	118	0	0	0	0	0	0	61	117	0	0	54	78	71	0	381	58	0	0	0	4	15	64	0	0	0	0	16	0	0	14	327	287	0	80	0	0	41
ASV001116	0	0	89	10	43	45	0	4	0	0	20	24	56	108	59	0	134	0	69	25	0	0	9	0	0	14	87	44	101	0	150	0	0	6	0	22	0	0	33	7	0	0	544	41	78	0	30	16	0
ASV000830	15	94	184	72	0	20	44	0	0	37	0	57	55	55	0	0	125	146	137	149	0	0	31	251	19	0	29	79	16	0	41	642	0	0	10	0	0	21	86	8	0	0	0	0	22	0	45	0	0
ASV001155	54	0	0	0	0	0	0	0	0	192	0	0	0	0	0	0	0	0	0	0	0	0	0	0	95	452	0	37	38	0	0	0	0	0	0	0	0	443	60	0	0	0	0	45	0	143	46	0	0
ASV001124	82	1272	0	0	0	0	0	0	0	0	0	0	0	0	0	0	0	0	0	0	0	0	0	0	0	0	0	0	0	0	0	0	0	0	0	44	0	0	0	0	0	0	0	24	0	382	0	0	54
ASV001255	0	0	0	0	0	96	0	0	0	0	0	0	0	0	137	0	0	0	0	37	0	0	24	0	0	5	7	0	0	0	382	0	0	0	0	0	0	0	0	158	0	0	0	0	0	0	0	282	0
ASV001077	0	0	0	0	0	0	0	0	104	0	0	0	73	0	0	0	0	0	0	0	0	0	287	0	0	0	0	0	0	0	0	290	0	0	0	1242	0	0	0	0	0	0	0	0	11	0	0	0	0
ASV001076	0	0	0	0	0	21	0	0	0	0	0	0	0	16	0	0	39	678	113	0	0	0	0	0	0	0	0	0	0	0	0	0	0	0	10	0	0	0	678	0	0	0	0	50	0	0	0	0	0
ASV001149	0	0	0	0	0	482	0	0	0	0	0	0	0	0	0	0	0	0	0	190	38	139	212	197	0	339	0	0	0	0	0	0	0	0	0	0	0	0	0	0	0	0	0	51	0	0	0	0	0
ASV001596	108	71	0	0	0	0	14	16	0	0	16	48	71	0	0	0	0	0	0	2	0	0	0	9	0	0	0	16	0	41	267	0	9	0	5	0	0	0	174	0	0	0	0	0	0	0	0	0	15
ASV001082	38	0	0	0	0	0	0	0	0	0	0	0	0	0	0	0	0	0	39	0	0	0	0	51	0	315	0	0	0	52	59	0	0	0	0	0	0	693	0	0	0	0	145	270	97	0	0	27	42
ASV001182	29	8	0	26	138	183	0	159	32	49	0	10	6	4	0	0	0	0	0	180	11	0	3	36	51	0	66	0	0	0	98	0	0	9	25	0	0	0	45	6	0	0	33	121	14	0	0	19	11
ASV001505	0	0	0	0	0	0	0	0	0	0	0	0	0	0	0	0	0	0	0	0	0	0	0	0	0	0	0	0	0	0	0	0	0	1048	0	0	0	0	0	0	0	0	0	0	0	0	0	0	0
ASV001111	0	0	0	0	0	0	0	0	0	0	0	0	0	0	0	0	0	0	0	0	0	0	0	0	0	0	0	0	0	0	0	0	0	0	0	0	0	0	0	0	0	1904	0	0	0	0	0	0	0
ASV001167	16	27	0	0	11	0	0	56	0	0	0	40	0	55	40	0	0	18	159	26	0	0	0	31	0	15	26	34	324	168	99	0	0	0	0	0	0	35	100	0	0	0	143	92	26	50	0	26	45
ASV000543	0	404	0	1543	179	52	0	0	0	169	0	0	64	88	0	0	0	148	236	12	0	252	0	512	0	0	0	223	0	0	0	0	0	0	0	0	0	0	0	0	0	0	501	0	11	0	0	0	0
ASV001092	0	0	7	0	8	0	0	0	0	0	0	0	0	0	0	0	339	0	0	0	0	0	0	0	0	0	8	0	60	704	0	325	0	0	0	118	195	0	61	0	0	0	90	9	0	0	0	0	0
ASV001226	92	672	0	0	184	65	27	0	0	0	0	26	0	0	0	0	0	0	0	0	0	0	0	0	0	0	0	0	0	172	0	56	0	94	74	0	0	0	0	0	8	0	0	0	0	0	0	0	0
ASV001151	0	0	1741	0	0	0	0	0	0	0	0	0	0	0	0	0	0	0	0	0	0	64	0	0	0	0	0	0	0	0	0	0	0	0	0	0	0	0	0	0	0	0	0	0	0	0	0	0	0
ASV001110	29	51	0	0	1061	0	0	0	0	0	0	0	0	0	0	0	0	0	38	0	285	0	0	49	0	0	0	0	20	42	0	0	0	0	23	0	0	0	0	0	0	0	0	0	37	0	13	0	173
ASV001137	94	0	0	0	0	0	0	0	0	0	0	49	0	0	0	0	0	0	0	0	0	0	0	0	13	136	0	0	367	128	0	0	0	0	379	0	0	0	0	0	0	0	0	432	203	39	0	0	0
ASV001295	0	0	0	0	0	0	0	0	0	0	0	0	0	0	0	0	0	0	0	0	100	1069	239	0	0	0	0	0	0	0	0	0	0	0	0	0	0	0	0	0	33	14	0	0	0	0	28	0	0
ASV000936	134	65	0	0	24	140	0	0	0	0	127	82	0	0	0	0	0	220	62	122	0	41	0	112	60	0	162	34	0	56	121	0	65	72	0	0	0	110	50	0	63	0	65	0	98	108	0	5	0
ASV001051	0	0	0	0	0	0	0	0	0	0	0	0	0	0	0	0	0	1880	0	0	0	0	0	0	0	0	0	0	0	0	0	0	0	0	0	0	0	0	0	0	0	0	0	0	0	0	0	0	0
ASV000930	0	0	0	0	0	0	0	0	0	0	0	0	0	0	0	0	0	0	0	0	0	0	0	0	0	0	0	0	2246	0	0	0	0	0	0	0	0	0	0	0	0	0	0	30	0	0	0	0	147
ASV001097	23	0	84	41	36	0	65	0	0	319	61	40	187	75	20	0	0	7	0	15	27	32	0	0	0	0	140	28	36	0	89	68	22	33	0	0	0	0	55	4	0	4	181	0	58	0	29	0	11
ASV001193	0	0	0	0	0	0	0	0	0	0	8	159	90	0	0	0	0	0	0	0	0	0	0	0	139	0	0	0	241	0	0	0	0	0	0	37	0	682	0	0	0	0	0	213	71	80	0	0	0
ASV000929	34	194	28	29	9	0	61	25	0	63	56	45	36	11	24	0	0	37	60	82	154	0	23	38	75	63	17	54	5	28	52	42	16	19	34	44	17	36	7	13	6	0	34	45	17	4	0	39	39
ASV001136	0	0	0	66	0	0	0	0	0	0	0	0	0	0	0	0	0	0	0	0	0	0	0	0	0	0	0	0	58	296	191	0	0	0	161	0	24	0	191	0	0	96	35	0	0	0	0	0	0
ASV001248	0	0	0	0	5	0	0	0	0	108	0	0	0	0	56	0	152	0	0	0	0	0	0	78	0	9	172	47	0	95	0	99	0	0	0	51	0	72	0	0	0	0	267	0	0	33	0	22	70
ASV001013	280	28	0	0	0	25	0	0	0	0	4	99	0	25	0	0	10	0	48	44	4	0	50	0	107	22	52	29	67	41	36	0	0	14	0	20	0	110	39	0	0	30	133	150	73	134	0	51	0
ASV001216	0	0	0	0	0	0	0	0	0	0	0	0	0	0	0	1621	0	0	0	0	0	0	0	0	0	0	0	0	0	0	0	0	0	0	0	0	0	0	0	0	0	48	0	0	0	0	0	0	0
ASV000924	0	50	0	54	0	68	4	0	30	0	71	52	45	19	38	0	405	0	85	10	186	65	76	33	0	0	167	19	60	64	28	59	0	76	34	98	0	181	145	62	0	43	243	0	0	0	0	0	0
ASV001088	42	16	0	0	0	61	88	0	0	0	29	0	0	0	0	0	0	0	0	371	290	102	21	78	176	0	30	159	0	269	50	118	0	0	0	0	0	0	68	0	0	0	0	0	0	64	0	0	27
ASV001129	3	39	11	97	7	0	0	18	0	6	0	46	112	51	32	0	160	0	22	99	56	16	20	0	7	14	52	31	78	5	35	0	0	0	8	0	4	160	19	13	66	0	169	89	0	43	91	9	14
ASV001648	0	0	0	0	0	0	0	0	0	0	0	0	0	0	0	0	0	0	0	30	0	0	0	0	0	0	0	0	0	0	0	0	0	0	0	0	11	0	0	21	0	0	0	0	0	0	0	306	0
ASV001221	126	328	54	28	27	33	6	0	0	0	12	127	35	0	0	0	0	0	0	38	6	62	20	15	0	0	290	25	260	0	14	36	45	43	21	12	37	0	0	0	55	8	54	7	0	0	12	0	0
ASV001530	0	0	0	0	0	0	0	0	0	0	0	0	0	0	0	1624	0	0	0	0	0	0	0	0	0	0	0	0	0	0	0	0	0	0	0	0	0	0	0	0	0	0	0	0	0	0	0	0	0
ASV001380	0	8	0	0	0	0	0	0	0	0	0	0	0	0	0	68	482	0	0	0	0	44	0	0	40	0	0	0	0	0	0	50	286	0	4	0	0	0	0	0	0	16	0	198	0	14	0	0	0
ASV001115	0	0	0	0	0	0	0	0	0	0	0	0	0	0	0	0	0	0	0	0	0	296	0	0	0	0	0	0	0	0	0	0	0	0	0	0	0	0	0	0	0	1625	0	0	0	0	0	0	0
ASV001060	0	0	0	0	0	0	0	0	0	0	0	0	0	0	0	0	0	0	0	0	0	0	0	0	0	0	0	0	0	0	0	0	0	0	0	0	0	0	0	0	0	0	0	0	0	0	2080	0	0
ASV001048	0	65	180	0	0	0	0	52	554	0	0	0	155	0	0	0	52	0	140	0	61	166	0	73	51	0	137	142	23	0	0	0	0	13	0	0	0	0	75	0	49	8	93	71	0	0	0	11	0
ASV001197	56	22	0	19	0	0	32	88	0	0	0	0	0	17	105	0	0	0	100	194	64	20	34	9	150	0	0	37	0	0	7	0	0	0	0	48	0	26	37	74	0	0	40	90	0	165	5	0	158
ASV001135	0	0	0	66	27	102	0	147	85	0	125	87	159	38	37	0	0	0	0	0	16	0	41	21	0	0	44	0	37	20	99	83	79	136	63	0	37	0	24	0	0	40	0	39	44	0	0	0	29
ASV001160	0	20	0	13	0	0	0	0	0	200	0	0	0	0	0	0	0	0	14	12	0	0	0	0	20	0	0	0	0	0	16	0	0	0	0	0	0	25	0	31	0	0	37	0	0	0	0	0	13
ASV001455	548	448	0	0	30	0	0	0	0	0	0	102	0	0	29	0	0	0	0	0	0	0	0	9	0	0	0	0	0	15	0	0	0	0	0	0	0	0	0	0	0	0	0	0	0	0	0	0	0
ASV001141	0	0	0	0	0	0	0	0	0	0	0	65	0	0	0	0	0	0	0	0	0	0	0	0	0	0	0	0	0	0	0	0	276	7	0	0	0	0	0	0	0	1257	0	0	252	0	0	0	0
ASV000952	31	0	0	294	0	57	32	44	0	0	0	0	96	0	0	0	0	0	0	36	304	0	24	90	0	0	153	0	0	80	79	0	0	0	114	0	0	0	0	67	0	0	0	0	16	0	0	38	0
ASV001069	0	108	91	57	17	30	20	64	50	0	0	57	104	125	57	0	78	0	7	0	56	21	54	0	0	0	0	48	59	0	34	53	67	0	0	0	0	0	55	108	39	0	82	58	0	0	59	0	0
ASV001306	0	0	0	32	59	35	14	0	0	19	0	15	70	25	66	0	28	72	43	108	0	111	20	34	0	0	0	0	109	0	53	25	34	0	0	0	0	0	22	0	0	0	14	23	14	9	17	16	8
ASV001184	0	0	4	0	0	0	0	3	8	31	0	0	0	0	0	0	0	0	0	0	0	0	53	0	0	0	227	15	0	0	0	0	0	0	0	0	0	0	0	0	0	0	0	0	0	32	0	0	0
ASV001187	0	0	0	0	0	0	0	0	0	0	0	0	0	13	107	0	0	0	13	0	0	0	0	0	0	71	0	0	0	0	75	0	0	0	0	0	0	209	28	34	0	0	0	0	0	0	0	26	268
ASV001245	0	0	0	0	0	0	0	0	0	0	21	0	0	0	0	772	0	0	0	0	0	0	0	0	0	0	0	0	0	0	0	0	98	0	0	30	0	0	0	0	0	698	0	0	0	0	0	0	0
ASV001074	0	29	132	0	0	0	25	3	44	0	53	26	61	25	0	0	278	0	8	1	59	76	626	62	0	0	0	18	0	41	0	40	0	0	24	0	2	305	36	0	0	0	0	0	62	0	0	0	0
ASV001114	0	0	0	0	0	0	0	0	0	0	0	0	0	0	0	0	0	0	0	0	0	0	0	34	0	0	0	0	0	795	280	66	0	0	0	0	0	0	112	0	21	0	98	59	0	0	0	35	0
ASV001064	0	0	0	0	0	0	0	0	0	0	0	0	0	0	0	0	0	53	0	391	0	0	0	0	0	0	31	0	0	0	586	0	0	0	0	0	0	0	0	0	0	0	325	266	41	0	0	0	0
ASV001175	0	0	0	0	0	0	10	0	0	0	0	16	131	100	70	0	366	0	119	133	100	43	0	0	0	0	129	27	0	0	40	197	0	0	0	0	0	50	48	31	80	0	22	4	22	0	0	0	0
ASV001218	0	0	52	46	145	83	59	0	40	0	0	0	32	152	133	0	0	0	59	0	51	0	0	0	0	0	75	0	0	0	152	0	0	0	0	0	0	0	37	44	0	0	48	0	0	0	446	0	0
ASV002386	0	0	4	0	0	0	0	30	0	0	3	0	0	0	0	0	0	0	0	48	37	0	0	0	0	3	8	0	0	0	0	0	0	0	0	3	0	0	11	0	0	4	0	0	0	0	0	0	0
ASV001159	0	40	23	0	0	0	0	0	0	0	0	12	0	0	0	0	179	68	621	0	287	0	0	96	0	0	0	0	112	0	0	0	0	0	0	0	9	0	42	0	30	0	0	0	0	0	0	0	0
ASV000994	0	0	24	461	191	157	28	0	8	19	0	0	126	14	57	0	133	316	0	0	0	0	0	201	0	0	0	0	25	0	122	119	0	0	0	0	0	0	0	107	0	0	0	0	0	0	0	0	0
ASV001254	0	50	48	4	0	0	32	119	118	0	0	78	56	0	31	0	0	6	15	0	62	91	0	36	15	0	23	59	25	53	0	12	0	0	0	0	0	0	47	7	10	0	437	0	0	0	262	0	27
ASV001083	0	0	0	0	0	0	0	0	1558	0	0	0	0	0	0	0	0	0	0	0	0	0	0	0	0	0	0	0	0	0	0	0	0	0	0	0	0	0	0	0	0	481	0	0	0	0	0	0	0
ASV001139	0	45	164	0	0	86	0	0	62	0	94	95	102	0	0	13	0	0	0	0	0	0	0	9	0	0	107	0	143	14	67	165	22	184	0	0	23	0	0	0	8	129	0	0	193	0	13	0	0
ASV001200	0	0	0	0	0	0	0	0	25	959	0	0	0	10	0	0	0	0	0	0	80	0	10	0	0	0	0	0	0	32	0	0	0	0	144	0	384	0	0	0	10	0	0	0	0	0	88	0	0
ASV001259	0	0	0	0	0	0	0	23	0	0	0	0	0	0	0	0	0	0	0	0	0	0	710	0	0	0	0	0	0	0	0	0	0	0	0	0	0	0	0	0	0	0	0	0	0	0	0	98	0
ASV001125	9	23	0	54	74	7	4	187	0	0	0	0	9	60	94	0	0	11	61	39	49	27	0	62	0	0	41	26	10	4	39	0	77	21	30	0	0	0	0	18	0	0	181	32	0	0	5	125	34
ASV001156	0	0	0	0	18	357	0	51	0	0	0	0	0	99	0	0	0	465	377	35	215	57	0	105	0	0	0	0	0	0	0	0	0	0	0	0	0	0	0	0	0	0	0	0	0	0	0	0	0
ASV001127	0	0	0	0	0	0	0	0	0	0	0	0	0	0	0	0	1117	0	0	0	0	0	0	0	0	0	0	0	689	0	61	0	0	0	0	0	0	0	0	0	0	0	0	0	58	0	0	0	0
ASV001101	30	18	0	96	0	0	32	0	0	0	0	0	0	0	0	0	35	0	85	42	0	0	0	0	0	240	204	118	126	0	58	0	0	50	0	34	0	182	0	0	40	0	124	174	126	179	0	40	35
ASV001282	220	0	0	132	76	36	33	48	0	67	95	51	0	15	0	0	0	0	0	18	0	0	0	115	0	0	0	0	33	104	63	8	42	0	94	0	12	0	0	8	0	0	0	14	18	0	28	0	7
ASV000918	64	54	209	124	0	0	0	41	0	160	0	0	0	0	47	0	70	100	49	0	0	14	0	0	0	326	0	0	58	91	0	47	0	18	0	0	0	516	12	0	5	0	209	0	84	78	16	134	0
ASV001350	0	0	0	0	0	0	0	0	0	0	28	0	0	0	0	0	0	0	0	0	0	93	1250	0	0	0	0	0	0	0	0	0	0	0	0	0	0	0	0	0	22	26	0	0	0	0	0	0	0
ASV001154	83	9	43	0	0	0	0	0	0	0	0	0	0	0	12	0	0	0	58	105	0	0	70	0	119	243	21	86	0	0	24	0	0	0	0	40	0	86	34	0	0	0	39	88	15	184	0	0	152
ASV001225	0	0	0	0	0	0	0	0	0	0	0	0	0	0	26	0	0	0	0	0	0	0	0	0	0	0	0	0	0	0	1667	0	0	0	0	0	0	0	0	0	0	0	0	0	0	0	0	0	0
ASV001190	0	0	0	0	356	0	0	39	0	87	0	0	0	0	0	0	0	0	0	0	0	0	7	0	0	0	0	0	0	45	78	0	0	0	0	0	0	14	0	0	0	0	17	0	0	0	0	928	0
ASV001500	27	0	1177	0	0	0	0	0	0	94	158	86	0	0	0	0	0	0	0	0	424	0	0	0	0	0	0	0	0	0	0	0	0	21	0	0	0	0	0	0	0	0	0	0	0	0	0	0	70
ASV001219	0	0	0	0	0	0	0	0	0	0	0	0	0	0	0	87	0	0	0	0	0	0	0	0	14	0	0	0	0	0	0	0	0	1477	0	76	0	6	0	0	0	0	45	0	0	0	7	0	0
ASV001122	51	54	251	0	0	0	0	0	0	179	0	17	0	0	0	0	0	0	0	107	0	12	94	40	0	0	143	93	0	15	35	220	0	27	0	0	0	0	104	120	0	26	139	36	0	0	0	0	31
ASV001310	0	0	437	0	0	0	0	0	0	0	0	0	0	0	0	0	8	0	0	130	0	0	25	0	0	0	0	0	0	0	0	0	0	52	0	69	0	0	0	0	0	0	0	38	0	4	215	0	545
ASV001000	0	0	0	0	0	0	0	0	0	0	0	0	0	0	0	0	0	0	0	0	0	0	0	0	0	0	0	0	1553	0	0	0	0	0	0	0	0	0	0	0	0	0	691	0	51	0	0	0	0
ASV001224	544	136	0	0	0	0	0	51	0	0	0	336	0	0	0	0	0	0	0	0	0	0	0	0	80	0	0	0	0	35	0	0	0	0	52	0	21	0	0	0	0	0	27	135	0	291	0	0	0
ASV001312	28	32	12	0	34	16	11	0	14	0	14	26	67	28	17	0	41	0	29	146	71	11	0	5	24	26	57	18	94	13	36	0	70	0	30	20	0	0	26	15	0	0	70	65	30	31	0	21	21
ASV001181	0	0	0	165	135	61	25	81	0	25	0	0	0	0	411	0	0	170	0	0	0	0	148	0	0	0	0	0	0	0	398	0	0	0	0	0	0	0	0	9	0	0	0	0	0	0	18	35	20
ASV001268	0	0	0	985	0	0	0	0	7	0	0	0	0	12	88	0	0	41	27	11	0	29	0	29	0	7	3	33	0	0	0	0	0	0	0	0	0	0	35	53	0	0	0	108	0	29	0	0	5
ASV001278	292	0	0	0	0	0	0	0	0	0	0	0	0	0	0	0	0	0	0	0	0	0	0	0	113	0	0	0	0	0	0	0	0	0	0	0	0	0	0	0	0	0	0	785	0	388	0	0	0
ASV001247	0	0	0	0	0	0	0	0	0	0	0	0	0	0	0	0	0	0	70	0	0	0	0	25	0	106	0	0	0	0	516	0	0	0	0	0	0	32	0	0	0	0	0	5	0	18	0	74	114
ASV001458	0	11	0	94	0	0	12	0	12	0	0	7	61	22	0	0	0	0	155	99	0	124	18	43	0	0	0	0	0	41	77	24	16	0	0	0	0	103	22	0	154	0	0	8	0	0	15	25	0
ASV001142	0	55	0	14	0	38	34	29	187	14	0	260	191	52	7	0	32	0	0	0	9	0	0	13	0	0	12	22	236	41	21	84	79	0	155	0	33	0	18	0	126	12	0	0	9	0	20	0	0
ASV001293	17	107	0	0	73	45	18	57	2	0	69	29	42	24	63	0	20	0	150	54	0	0	28	43	6	0	69	51	0	50	41	85	0	49	8	0	0	0	0	0	0	0	104	0	0	0	0	52	18
ASV001275	190	36	0	0	71	12	0	0	147	221	93	0	0	0	0	263	0	0	0	12	0	0	0	0	0	0	0	0	0	0	0	13	0	0	0	15	0	0	0	0	0	389	0	0	158	0	11	0	0
ASV001270	24	187	37	0	72	0	0	0	0	0	0	9	61	149	0	0	0	0	0	29	71	46	47	82	0	0	0	0	0	70	101	0	106	0	0	0	14	0	113	0	24	0	0	38	0	0	0	46	0
ASV001460	0	0	0	0	0	138	0	0	0	0	0	0	0	0	108	0	0	84	0	0	0	0	58	40	0	0	0	85	0	15	157	0	0	0	0	0	0	113	0	0	0	0	0	311	0	0	0	0	0
ASV001234	0	0	377	0	0	0	0	0	0	0	0	724	0	0	0	0	0	0	68	0	0	234	0	135	0	20	0	0	85	0	0	58	0	0	8	0	40	0	0	0	0	0	0	0	0	0	0	0	0
ASV000997	35	0	11	0	0	0	0	0	0	78	0	0	0	0	0	0	0	49	30	51	0	0	56	55	97	125	27	15	0	44	77	0	0	0	0	0	0	51	27	0	26	0	50	229	0	126	0	44	139
ASV001329	0	0	5	0	0	0	0	0	0	0	27	0	0	29	0	0	692	0	0	0	0	0	422	0	0	0	0	0	0	0	0	0	0	0	0	0	0	671	0	0	0	0	0	0	0	0	0	0	0
ASV001112	34	0	27	8	50	146	0	47	0	0	0	0	0	7	0	0	0	47	69	83	239	0	0	35	0	27	0	131	0	0	151	14	0	0	0	0	0	0	21	14	0	0	33	155	0	0	0	12	0
ASV001196	214	25	5	0	0	0	0	0	0	0	0	0	0	0	0	0	0	0	41	0	0	0	0	0	35	28	0	0	0	0	17	0	0	0	0	0	0	144	0	0	15	0	120	172	7	98	0	302	69
ASV001201	25	0	5	112	16	6	6	120	8	168	0	7	35	0	123	0	0	0	14	53	26	6	0	23	0	0	0	6	0	10	21	0	0	0	0	0	0	0	0	144	0	0	44	0	0	0	39	0	16
ASV001335	198	67	52	0	0	83	0	40	14	0	52	54	136	49	6	0	43	0	50	18	0	42	50	15	0	0	0	0	19	50	0	15	38	68	9	26	0	0	6	0	17	66	0	0	20	0	96	0	0
ASV001253	73	26	0	0	0	0	0	42	0	0	0	147	0	0	25	0	0	45	38	92	0	0	0	13	0	0	78	100	0	0	105	41	0	0	0	43	0	0	0	16	0	0	269	290	0	155	0	0	109
ASV000953	49	58	20	0	160	131	0	0	0	0	0	34	43	0	60	0	0	96	0	58	121	10	0	9	0	0	444	0	77	33	106	32	60	219	0	32	0	0	0	2	30	0	49	86	53	22	0	61	0
ASV000963	2	171	63	0	0	73	46	26	26	0	31	105	66	134	0	0	110	0	43	42	165	52	17	97	0	0	74	41	0	211	50	146	34	67	13	0	0	0	21	0	27	0	122	26	44	0	0	0	0
ASV001537	0	0	33	0	0	0	0	0	0	0	78	0	0	29	0	1486	181	0	0	0	0	0	30	0	0	0	0	0	0	0	0	0	0	0	0	0	0	0	0	0	0	0	0	0	0	0	0	0	0
ASV001230	0	0	0	0	0	0	0	0	0	0	182	0	0	0	0	913	0	0	0	0	0	0	0	0	0	0	0	0	0	0	0	0	0	0	0	0	0	0	0	0	0	114	0	0	525	0	0	0	0
ASV001418	0	0	0	0	0	0	0	0	0	0	301	0	0	0	0	0	0	0	0	0	0	0	0	0	0	0	0	0	0	0	0	232	0	0	0	1008	0	0	0	0	0	0	0	0	0	0	0	0	0
ASV001037	0	0	0	0	34	261	0	0	0	0	0	0	236	312	0	0	0	116	0	0	0	0	0	0	0	0	91	31	71	0	67	0	0	0	0	0	0	0	37	0	0	0	0	0	33	0	0	0	0
ASV001073	0	0	0	0	0	0	0	0	0	0	0	0	238	0	0	0	0	0	0	0	0	0	0	71	0	367	85	0	0	0	1112	0	0	37	0	0	0	0	23	0	0	0	197	0	0	0	0	0	0
ASV001164	0	0	159	21	0	33	67	176	0	49	113	0	0	15	0	0	0	132	31	0	0	28	22	92	0	0	0	0	34	0	170	97	96	0	0	48	0	0	67	0	46	0	39	33	163	0	0	0	0
ASV001246	0	0	0	0	0	0	0	0	0	0	0	0	0	0	0	0	38	0	31	0	0	0	0	0	0	0	0	0	0	0	0	0	0	0	0	0	180	0	19	466	0	0	0	0	0	0	0	0	949
ASV001086	27	17	48	0	0	0	0	0	0	0	0	0	0	0	0	0	0	0	48	40	55	0	0	32	0	86	36	60	24	12	171	0	0	0	0	7	0	45	73	0	0	0	238	224	136	31	0	64	68
ASV001367	0	0	0	0	0	0	0	0	0	0	0	0	0	0	0	0	0	0	0	0	0	0	0	0	0	0	0	0	0	0	0	0	0	0	0	0	0	0	0	0	0	0	0	0	0	0	0	0	0
ASV001061	53	0	0	0	0	0	0	0	0	0	0	14	0	0	0	0	0	0	0	0	0	0	0	0	238	261	393	0	0	0	0	0	0	0	10	254	0	0	0	0	0	0	391	135	307	345	0	0	0
ASV001021	0	0	137	100	0	85	0	35	0	0	0	191	162	0	0	0	0	0	67	70	131	0	42	153	0	0	136	0	263	0	0	133	0	1	0	0	54	0	0	0	0	141	0	0	0	0	93	0	0
ASV001153	0	0	71	0	62	50	0	102	0	0	0	0	169	33	279	123	89	0	0	41	0	81	0	40	0	0	82	22	115	0	21	53	0	46	0	0	68	0	18	83	0	14	68	28	39	0	41	10	0
ASV001848	0	0	0	0	0	0	0	0	8	4	0	0	0	0	0	1595	0	0	0	0	0	0	0	0	0	0	0	0	0	0	0	0	0	0	0	17	0	0	0	0	0	143	0	0	0	0	0	0	0
ASV001207	5	0	44	346	125	0	0	71	0	63	11	0	80	20	117	0	0	79	6	130	31	0	9	0	17	17	15	73	10	13	96	0	0	41	0	14	20	45	0	28	0	0	51	0	0	0	34	0	0
ASV001085	0	0	0	0	0	0	0	649	0	0	0	0	0	0	0	0	0	0	0	0	0	0	0	0	0	0	0	679	0	0	0	0	0	0	0	0	0	0	736	0	0	0	0	0	0	0	0	0	0
ASV001284	0	19	11	0	0	0	0	0	65	0	26	29	0	0	0	0	0	0	0	0	0	1111	89	0	0	15	0	0	0	0	0	4	0	0	0	44	0	0	5	0	53	99	0	0	2	0	45	0	0
ASV001203	56	0	0	14	0	0	98	0	0	108	0	0	0	22	0	0	0	0	164	126	0	0	0	18	0	149	0	0	0	0	98	9	0	0	0	0	0	0	0	0	0	0	171	250	0	283	0	0	0
ASV001269	76	0	0	0	0	20	0	0	0	0	0	0	0	0	0	0	0	0	0	18	0	0	589	0	33	6	0	0	0	0	0	0	0	110	0	20	0	0	0	0	0	0	0	185	19	214	0	0	0
ASV001138	35	135	0	0	16	49	0	49	0	0	0	174	276	62	0	0	0	0	15	10	97	17	0	62	0	0	170	14	77	4	48	58	16	0	36	0	58	0	7	0	0	0	77	66	0	0	0	0	67
ASV001446	0	59	46	0	45	20	0	0	0	0	0	0	12	0	0	0	0	0	18	0	54	69	18	0	0	0	74	0	0	0	52	0	0	9	0	0	52	0	0	0	0	0	0	0	24	0	21	0	0
ASV001399	111	88	225	37	15	0	0	0	0	0	0	0	0	71	49	0	112	0	0	129	24	0	23	58	0	0	106	86	37	99	0	0	0	0	0	48	0	0	0	0	0	0	0	25	0	25	0	0	12
ASV001025	0	0	68	0	0	0	0	0	0	91	33	0	0	0	0	0	0	0	431	12	4	0	0	13	265	314	115	281	0	0	0	0	0	60	0	0	0	47	248	0	0	0	0	0	0	0	0	0	0
ASV001214	0	0	566	0	0	0	0	0	0	0	0	0	0	0	0	0	0	0	0	0	0	0	0	0	0	0	14	1214	0	0	0	0	0	0	0	0	0	0	0	0	0	0	0	0	0	0	0	0	0
ASV001277	14	76	5	96	33	24	5	39	15	40	0	33	36	0	43	0	0	58	59	80	78	19	13	6	7	0	46	31	0	0	33	31	0	0	11	0	20	40	15	18	4	0	49	15	0	7	18	12	7
ASV000931	0	76	0	0	0	0	14	8	0	0	0	0	0	0	0	0	0	0	0	0	0	0	0	46	0	0	0	0	0	44	0	139	0	0	0	2	0	0	0	39	136	0	0	0	0	0	0	0	0
ASV001106	0	0	0	0	0	0	0	0	0	0	0	0	0	0	0	0	0	0	0	0	0	676	1342	0	0	0	0	0	0	0	0	0	73	0	0	0	0	0	0	0	0	0	0	0	0	0	0	0	0
ASV001236	0	0	0	0	0	0	0	0	0	0	0	0	0	117	0	0	0	0	1207	0	0	0	0	0	0	0	0	0	35	0	78	0	0	0	0	0	0	0	63	0	0	0	233	0	0	0	0	0	0
ASV001296	0	104	0	0	0	43	38	118	141	0	0	35	11	0	0	0	0	192	38	0	46	0	0	272	0	0	0	0	19	20	39	376	0	0	0	0	0	0	17	0	0	0	0	0	0	0	0	0	0
ASV001315	16	0	14	36	0	0	0	0	0	0	62	4	21	0	0	0	60	0	25	119	0	0	31	8	61	102	187	0	105	0	33	0	12	0	0	76	35	0	0	0	0	0	154	0	100	42	18	0	0
ASV001192	55	0	44	0	0	0	0	0	0	0	38	0	0	0	0	0	38	0	0	61	0	0	0	0	35	11	1007	0	0	44	0	11	5	40	0	41	0	0	0	0	0	16	157	130	0	12	0	28	0
ASV000686	0	59	0	0	0	0	681	61	0	0	0	0	0	0	0	0	0	87	0	2883	0	0	0	0	0	0	0	0	0	0	0	0	0	0	0	0	0	0	0	0	0	0	0	0	0	0	0	0	0
ASV001133	99	59	62	22	32	8	46	0	0	6	12	0	0	38	12	0	0	0	0	191	68	36	112	46	0	0	46	18	66	85	74	52	0	59	45	18	0	0	24	0	7	0	0	37	56	15	25	181	18
ASV001232	0	0	0	0	0	0	0	0	0	0	0	0	0	0	0	0	0	0	0	0	0	0	0	0	0	0	0	0	0	0	0	0	0	0	0	0	0	0	0	0	0	1755	0	0	0	0	0	0	0
ASV001370	0	0	0	0	141	0	0	0	0	0	0	0	0	0	0	0	0	0	0	0	0	0	0	0	0	0	0	0	0	0	0	0	0	0	0	0	0	0	0	0	0	0	0	0	0	0	0	863	0
ASV000867	125	169	171	11	39	0	49	7	0	0	0	19	103	113	0	0	0	52	24	84	71	31	26	284	13	0	45	90	12	126	81	26	0	0	0	6	38	4	148	0	0	148	0	50	0	8	35	6	41
ASV001266	0	12	21	0	54	0	36	0	0	47	0	0	0	59	45	0	0	22	108	55	58	0	56	24	61	12	30	11	0	0	208	0	0	0	0	0	0	102	58	13	0	0	49	77	0	80	0	0	55
ASV001300	0	0	0	0	0	194	0	0	18	0	27	0	15	0	0	637	0	0	0	68	0	169	0	0	0	0	0	0	106	0	0	0	0	46	0	0	0	0	0	0	0	143	0	0	0	0	172	0	0
ASV001163	34	13	0	60	110	113	0	0	0	0	0	15	41	225	103	0	14	45	194	59	147	0	0	58	0	0	35	0	8	0	37	0	0	0	0	0	0	0	78	57	0	0	417	0	0	0	18	0	0
ASV001243	0	0	0	0	0	0	0	0	0	0	0	0	0	0	0	0	0	0	108	0	0	0	0	0	0	0	0	0	0	0	0	0	0	0	0	0	0	0	0	0	0	0	0	0	0	0	0	0	0
ASV001191	62	35	0	9	98	0	56	0	0	0	11	0	0	0	0	0	0	0	107	50	0	0	0	0	0	77	89	86	16	0	159	0	0	0	0	79	0	0	0	0	0	11	244	71	0	431	0	61	0
ASV001233	180	0	0	0	0	0	0	0	0	158	0	0	0	0	0	0	0	0	235	50	0	0	0	20	0	0	51	315	0	0	0	205	0	0	0	47	0	0	0	49	0	0	360	126	0	0	0	0	0
ASV001392	0	0	53	41	58	11	44	98	39	0	2	0	16	9	42	0	100	9	28	95	8	0	0	24	0	0	38	58	17	0	66	34	0	0	11	0	0	0	102	0	0	10	97	47	62	0	13	0	19
ASV001205	0	1719	0	0	0	0	0	0	0	0	0	0	0	0	0	0	0	0	0	0	0	0	11	0	0	0	0	0	0	0	0	0	0	0	0	0	71	0	0	0	0	0	0	0	0	0	0	0	0
ASV001313	140	65	0	0	0	0	0	222	0	250	0	0	0	0	31	0	0	136	0	0	126	14	0	33	0	147	0	0	0	40	0	45	0	0	0	0	0	0	19	0	0	0	9	0	0	0	0	0	56
ASV001321	0	0	0	0	66	331	0	24	85	0	54	0	248	0	0	0	0	0	0	0	16	10	30	0	0	0	0	0	0	0	551	12	46	0	0	0	0	0	0	0	15	228	6	0	0	0	0	0	0
ASV000941	0	0	35	53	34	59	0	67	24	35	0	0	113	0	0	0	136	225	103	4	179	29	0	145	0	0	47	104	0	0	373	57	0	0	0	0	35	93	220	0	0	0	17	0	0	0	0	0	37
ASV001240	0	0	953	0	0	0	0	0	242	0	0	0	0	0	0	564	0	0	0	0	0	0	0	0	0	0	0	0	0	0	0	0	0	0	0	0	0	0	0	0	0	0	0	0	0	0	0	0	0
ASV001279	0	0	0	0	0	0	0	0	0	0	134	0	0	0	0	0	0	0	0	0	0	0	0	0	174	0	489	212	0	0	0	0	0	0	0	23	0	0	0	0	0	0	0	0	0	239	0	0	0
ASV001316	0	0	0	5	73	909	38	0	0	0	0	0	0	0	0	0	0	0	0	0	0	0	7	0	0	0	0	0	0	0	447	0	0	0	0	0	0	0	0	0	0	0	0	0	0	0	0	0	0
ASV001251	0	24	117	0	0	0	0	0	0	0	0	0	0	0	0	0	0	0	0	52	0	19	0	64	270	0	35	0	0	25	20	0	0	0	0	0	0	20	40	0	0	0	0	0	0	0	0	0	60
ASV001261	0	93	54	0	7	21	16	0	9	0	73	31	55	83	5	0	33	33	27	76	0	47	146	51	0	0	119	0	10	64	91	94	119	0	0	0	0	0	72	73	47	30	0	29	10	0	0	0	0
ASV001325	19	0	114	0	25	0	0	56	0	0	0	0	0	140	0	0	71	78	27	80	216	46	0	59	0	0	81	74	0	0	0	111	0	0	0	0	0	0	51	82	70	0	0	0	0	0	12	16	42
ASV001359	0	86	0	0	0	0	0	0	0	0	0	0	0	0	0	0	0	0	0	1049	0	0	0	0	0	0	0	0	0	208	0	0	128	0	0	0	26	0	0	0	0	0	0	0	0	0	0	0	0
ASV001382	0	0	0	0	0	0	0	0	0	0	0	0	1458	0	0	0	0	0	0	0	0	0	0	0	0	0	0	0	0	0	0	0	0	0	0	0	0	0	0	0	0	0	0	0	0	0	0	0	0
ASV001242	0	1735	0	0	0	0	0	0	0	0	0	0	0	0	0	0	0	0	0	0	0	0	0	0	0	0	0	0	0	21	0	0	0	0	0	0	0	0	0	0	0	0	0	0	0	0	0	0	0
ASV001463	25	10	0	0	0	0	0	0	0	0	0	19	12	0	0	0	0	0	0	0	101	0	710	0	15	0	0	0	0	78	0	0	0	0	36	173	19	0	0	0	0	0	12	0	0	0	0	0	96
ASV000901	0	118	35	33	0	71	0	0	0	0	158	177	42	103	71	155	123	0	0	141	34	31	6	54	0	0	121	53	206	91	153	203	0	217	53	65	33	0	9	0	64	87	103	0	0	0	29	0	0
ASV001186	0	139	55	21	25	221	34	0	0	0	0	0	0	311	0	0	50	64	29	126	0	0	0	133	0	0	0	0	0	0	141	0	34	0	0	0	0	0	0	163	0	0	0	0	0	0	0	0	0
ASV001217	0	0	0	0	0	0	0	0	0	0	0	0	0	0	0	0	1693	0	0	0	0	0	0	0	0	0	0	0	176	0	0	0	0	0	0	0	0	0	0	0	0	0	0	0	0	0	0	0	0
ASV001385	0	36	0	0	0	0	0	0	0	0	0	0	103	0	0	0	0	0	0	158	0	0	235	0	0	0	0	0	0	160	0	64	35	0	59	0	13	0	0	0	0	54	419	0	0	0	0	0	118
ASV001298	0	0	15	0	0	8	0	0	0	0	39	25	115	44	0	0	0	0	0	60	10	51	42	13	0	17	22	15	0	49	38	0	222	205	0	151	0	14	9	0	92	114	49	33	11	56	0	0	0
ASV001121	0	0	0	0	0	0	0	0	0	0	158	0	0	0	0	0	0	0	0	0	0	0	0	0	0	72	232	0	0	0	0	0	0	0	0	165	0	0	4	0	0	0	0	0	0	27	0	0	0
ASV001260	46	9	171	0	0	0	29	0	0	26	50	65	6	0	0	0	0	0	44	30	0	15	49	71	37	0	110	54	141	34	0	24	51	0	0	29	0	0	64	0	10	33	137	126	57	0	0	0	44
ASV001258	46	40	65	38	0	6	0	0	0	0	0	0	0	38	18	0	237	47	0	0	0	7	0	0	0	112	34	31	0	45	31	92	14	0	0	114	0	95	11	0	27	0	20	69	58	0	0	0	0
ASV001319	39	125	0	0	0	44	0	19	123	0	0	0	0	0	0	0	0	0	0	0	0	0	0	0	0	0	0	0	12	0	0	151	90	0	29	0	0	0	0	0	87	0	0	47	21	0	81	0	0
ASV001498	0	0	2	93	249	0	5	326	14	59	5	0	14	0	268	0	0	0	37	0	0	0	8	7	0	0	0	0	0	0	51	0	0	0	0	0	0	7	0	0	6	0	0	0	0	0	0	11	0
ASV001068	0	0	0	0	0	0	0	0	0	0	0	0	0	0	0	0	0	0	0	0	0	110	0	0	0	0	0	0	361	0	0	0	0	0	0	0	0	0	0	0	1705	0	0	0	45	0	0	0	0
ASV001262	0	51	92	0	0	0	0	0	0	0	0	0	106	87	0	0	207	177	7	103	0	422	0	0	0	0	54	0	87	7	0	90	0	0	0	0	57	0	6	16	0	0	64	82	0	0	0	0	0
ASV001305	0	0	0	0	0	0	0	0	0	0	0	0	0	0	0	0	0	0	0	0	0	0	0	0	0	0	1637	0	0	0	0	0	0	0	0	0	0	0	0	0	0	0	0	0	0	0	0	0	0
ASV001299	0	0	0	0	0	0	30	422	0	0	0	0	34	0	0	0	0	0	0	740	6	0	20	0	28	0	188	0	0	0	0	0	0	103	0	0	0	0	23	0	0	0	0	0	0	0	0	0	0
ASV001172	0	0	88	0	130	0	0	72	133	211	0	0	99	0	0	0	182	0	0	0	0	0	86	27	0	0	0	63	697	0	0	0	0	0	0	0	0	0	146	0	0	0	0	0	0	0	0	0	0
ASV001176	0	0	0	0	0	0	0	77	0	0	0	0	46	297	273	0	8	141	133	0	0	0	0	0	0	0	0	49	0	0	111	0	0	0	0	0	0	25	275	46	0	0	0	0	0	0	0	0	0
ASV001273	0	0	0	0	0	0	0	0	0	0	0	0	0	0	0	0	0	0	0	0	0	0	0	0	0	0	0	0	0	0	0	0	0	0	0	0	0	0	0	0	0	0	0	0	0	0	0	0	0
ASV001479	7	0	0	83	0	43	13	40	0	0	0	14	68	66	108	0	0	0	0	0	0	0	0	0	0	0	0	0	10	0	0	4	29	0	0	0	0	0	0	0	9	0	0	9	0	0	689	0	0
ASV000537	0	15	411	0	0	46	0	0	0	0	89	0	225	24	0	76	803	0	44	427	185	710	273	22	0	40	137	0	37	70	25	26	38	66	37	65	118	190	44	0	163	22	20	0	80	0	0	0	0
ASV001322	331	10	0	0	0	0	0	0	0	6	0	0	0	0	16	0	0	0	0	148	0	0	26	20	92	0	15	0	0	16	31	0	0	0	15	0	0	22	56	0	0	0	27	210	12	62	0	58	27
ASV001334	0	0	0	0	0	0	0	0	0	0	0	0	0	0	0	1379	0	0	0	0	0	5	0	0	0	0	0	0	0	0	0	0	0	0	0	0	0	0	0	0	0	204	0	0	0	0	0	0	0
ASV000848	110	0	51	0	0	0	125	0	0	0	0	84	74	0	0	0	546	0	0	0	379	0	0	36	2	0	0	0	0	56	108	0	70	0	30	0	0	440	105	0	0	0	40	42	0	207	0	0	0
ASV001484	0	0	0	0	76	0	0	0	0	0	0	0	0	0	0	0	0	0	0	287	0	0	0	0	122	48	64	0	8	76	0	0	0	427	29	0	0	0	0	0	0	0	0	44	12	0	0	0	14
ASV001128	58	0	0	0	222	111	0	0	0	0	138	0	0	0	0	0	0	0	0	0	89	0	0	5	0	59	0	0	19	18	183	11	20	377	0	100	0	0	0	0	108	0	0	68	0	0	0	158	0
ASV001386	0	0	0	0	0	0	0	0	0	0	0	0	0	0	0	1468	0	0	0	0	0	0	0	0	0	0	0	0	0	0	0	0	0	0	0	0	0	0	0	0	0	0	0	0	0	0	0	0	0
ASV001237	75	109	0	0	0	0	0	0	0	0	0	21	0	0	0	0	0	0	12	185	79	0	27	9	0	21	149	20	0	31	71	22	0	53	0	41	0	5	37	0	0	0	19	54	28	38	0	63	14
ASV001303	84	146	0	0	0	0	25	0	0	0	13	48	0	0	11	0	0	0	23	0	0	0	0	0	0	40	0	103	0	0	48	68	0	0	19	30	0	36	22	0	0	0	112	165	6	139	0	47	30
ASV001364	0	0	0	0	0	0	0	0	0	0	56	0	0	0	0	1457	0	0	0	0	0	0	0	0	0	0	0	0	0	0	0	0	0	0	0	0	0	0	0	0	0	0	0	0	0	0	0	0	0
ASV001571	110	0	82	0	4	0	0	0	0	30	0	0	0	0	0	0	0	0	93	0	62	0	93	0	0	31	0	0	0	0	27	0	0	0	32	0	0	29	0	0	0	0	0	0	104	9	0	0	120
ASV001294	0	0	0	0	0	0	0	0	0	0	0	0	0	0	0	0	0	0	0	0	0	0	0	0	0	0	1064	0	0	0	0	0	0	608	0	0	0	0	0	0	0	0	0	0	0	0	0	0	0
ASV001443	0	0	0	0	0	0	0	0	0	0	0	0	0	0	0	1389	0	0	0	0	0	0	0	0	0	0	0	0	0	0	0	0	0	0	0	0	0	0	0	0	0	0	0	0	0	0	0	0	0
ASV001055	0	0	68	0	0	0	0	0	0	0	0	0	324	408	33	0	494	0	0	0	0	0	0	0	0	0	90	0	43	0	91	56	0	0	0	0	0	0	49	0	0	0	397	0	198	0	0	0	0
ASV001134	56	0	0	0	0	10	0	0	0	80	0	0	69	0	0	7	0	0	0	100	0	188	30	0	0	0	116	0	0	112	0	12	167	90	0	0	0	984	0	0	0	46	29	0	0	0	0	0	0
ASV001402	111	85	42	0	0	0	0	0	0	0	0	0	0	0	0	0	0	0	305	0	3	0	42	0	153	28	16	0	0	213	0	0	0	0	0	0	0	0	0	0	0	0	10	0	0	0	0	0	214
ASV001291	0	0	0	0	131	284	0	38	0	0	139	0	15	0	0	0	0	0	0	8	0	0	0	0	0	0	28	0	0	0	82	0	0	112	0	96	0	0	0	0	0	0	0	0	8	0	0	37	0
ASV001280	0	61	53	0	0	0	0	0	84	42	0	0	213	0	0	0	816	0	0	0	0	31	0	18	0	0	0	36	0	0	0	106	0	0	0	0	9	0	0	0	49	0	0	0	0	0	0	0	0
ASV001285	0	0	0	0	0	0	0	0	0	0	0	0	0	0	0	0	0	0	0	0	0	0	0	0	0	0	0	0	0	0	0	0	0	0	0	0	0	0	0	0	0	0	0	1688	0	0	0	0	0
ASV001328	77	89	143	0	0	6	57	0	0	0	0	8	400	0	0	0	0	57	0	22	0	0	85	0	0	0	65	14	0	50	143	104	3	0	34	0	0	0	22	0	7	0	0	21	12	0	0	19	23
ASV001323	78	94	209	0	0	0	0	0	0	0	5	0	39	0	0	0	0	0	0	140	0	0	91	0	0	0	10	52	0	9	102	0	0	0	0	62	0	0	38	0	0	0	18	15	75	0	0	32	61
ASV001222	0	0	25	0	10	0	0	0	0	0	0	49	53	88	0	0	0	0	222	79	28	0	0	7	94	0	103	16	60	18	244	25	0	0	0	0	0	12	41	0	0	0	126	84	55	125	0	32	19
ASV001357	0	0	0	0	29	0	0	0	0	0	70	0	0	0	0	1061	0	0	0	0	0	0	0	0	0	0	0	0	61	0	0	0	0	178	0	0	0	0	0	0	0	42	0	0	128	0	0	0	0
ASV001365	34	30	14	20	0	0	38	169	0	0	24	91	0	63	18	0	0	0	62	20	24	11	44	99	0	0	29	173	19	34	8	62	0	0	0	0	0	0	39	7	42	0	131	65	0	0	18	0	33
ASV001393	0	14	19	0	17	98	0	0	0	0	14	0	40	0	0	0	122	122	49	5	6	29	7	37	0	6	225	15	8	39	61	62	8	34	0	0	14	13	25	0	13	23	265	22	0	0	0	0	0
ASV001400	0	45	38	0	0	37	0	0	259	0	40	49	0	116	0	0	59	0	0	0	0	0	0	0	0	14	0	0	24	16	71	23	34	47	12	0	0	0	0	0	80	125	129	0	142	0	84	0	0
ASV001454	0	0	0	0	0	0	0	0	0	0	0	0	0	0	1365	0	0	0	0	0	0	0	0	0	0	0	0	0	0	0	0	0	0	0	0	0	0	0	0	0	0	0	0	0	0	0	0	0	0
ASV000895	75	164	43	42	32	12	88	5	0	79	21	28	15	11	7	0	0	61	48	22	118	0	25	150	0	0	31	62	0	184	85	253	6	7	61	19	22	0	86	0	0	0	38	24	0	12	10	0	129
ASV001046	0	0	0	0	0	0	0	0	0	0	0	0	0	0	0	0	0	0	0	0	0	0	0	0	0	0	0	0	0	0	0	0	2301	0	0	0	0	0	0	0	0	0	0	0	13	0	0	0	0
ASV001071	131	0	0	46	71	47	0	49	114	0	0	26	58	80	344	0	0	0	0	177	52	0	0	0	0	54	76	0	223	0	0	0	0	30	0	13	0	136	0	159	0	0	55	12	60	0	19	0	0
ASV001145	0	35	0	0	75	32	26	0	0	0	0	136	68	44	0	28	0	0	0	0	0	0	0	0	0	0	677	0	299	18	0	31	32	0	0	0	0	0	212	0	102	0	0	0	0	0	39	0	0
ASV001431	0	0	0	0	0	0	0	0	0	0	0	0	0	0	0	0	0	1408	0	0	0	0	0	0	0	0	0	0	0	0	0	0	0	0	0	0	0	0	0	0	0	0	0	0	0	0	0	0	0
ASV001199	0	58	0	140	144	74	18	62	31	0	0	0	262	44	311	0	0	0	28	140	101	0	0	136	0	0	0	31	0	0	101	0	0	0	0	0	0	0	0	39	0	0	0	0	0	0	0	0	39
ASV001206	0	6	199	0	0	11	0	0	0	0	10	141	0	28	0	0	61	55	0	0	193	189	0	96	0	65	0	73	0	117	0	0	0	66	55	23	45	0	17	0	0	0	95	178	0	0	0	0	0
ASV001441	0	5	0	61	21	0	0	483	5	120	0	57	71	55	262	0	0	0	0	0	8	0	0	0	0	0	0	0	0	0	68	0	0	0	0	0	0	0	0	75	0	0	19	0	0	0	67	0	0
ASV002142	0	0	0	0	0	0	0	0	73	0	0	0	0	0	0	0	0	0	0	780	0	288	43	0	0	0	0	0	0	0	0	0	38	0	0	0	0	0	0	0	0	0	0	0	48	0	0	0	0
ASV001526	954	10	0	0	0	0	0	0	0	0	0	0	0	0	0	0	0	0	0	0	0	0	0	0	236	0	0	0	0	0	0	0	0	0	0	0	0	0	0	0	0	0	0	0	0	0	0	0	62
ASV001198	0	181	0	0	0	0	56	0	0	0	0	0	0	0	0	0	0	0	0	179	307	0	57	0	0	0	88	30	0	0	0	22	0	0	0	0	0	0	310	0	0	0	0	0	0	0	0	0	47
ASV001333	100	73	130	0	0	11	22	0	0	0	0	0	0	0	25	0	0	0	0	43	0	0	37	14	4	170	0	16	0	18	0	0	0	0	0	62	0	0	37	0	5	0	0	223	11	133	0	99	0
ASV001376	0	0	0	0	0	0	0	0	0	0	0	0	0	0	0	0	0	0	0	0	0	0	0	0	0	0	0	0	0	0	0	1518	0	0	0	0	0	0	0	0	0	0	0	0	0	0	0	0	0
ASV001684	0	0	0	0	0	0	0	0	0	0	0	0	0	0	0	0	0	0	0	0	0	0	0	0	0	0	0	0	0	0	0	0	0	0	0	0	0	0	0	0	0	0	0	0	0	0	0	0	0
ASV002050	0	0	0	0	33	11	0	0	0	0	0	19	53	0	0	0	0	52	0	52	27	0	0	0	16	0	31	0	14	0	0	0	0	0	0	0	0	0	15	0	9	0	132	47	29	46	0	0	0
ASV001241	0	9	7	0	0	147	0	72	0	44	0	0	37	0	0	0	176	186	176	0	39	0	0	63	0	0	0	92	353	0	206	21	0	0	13	0	0	0	67	0	0	0	0	0	0	0	0	0	26
ASV001379	0	0	0	0	0	0	0	0	0	0	0	0	0	0	0	0	0	0	0	0	0	0	0	0	0	0	0	0	0	0	0	0	0	0	0	0	0	0	1522	0	0	0	0	0	0	0	0	0	0
ASV001493	0	0	0	0	0	0	0	0	0	0	175	0	0	0	0	0	0	0	0	0	0	0	0	0	772	0	0	0	0	0	0	0	0	49	0	0	0	0	0	0	0	0	0	0	0	0	0	0	0
ASV001412	0	0	0	0	0	0	0	0	0	0	0	0	0	173	0	0	96	0	725	0	0	0	0	0	0	0	0	0	0	0	0	0	0	0	0	0	0	0	60	0	0	0	0	40	0	0	0	0	0
ASV001080	89	101	56	0	0	0	108	0	0	0	0	56	0	0	24	0	0	73	35	76	0	27	24	46	0	0	0	0	0	0	96	146	0	10	26	0	0	0	0	152	25	0	307	89	0	0	14	47	74
ASV001150	0	45	79	28	0	0	0	53	0	178	113	0	57	0	31	0	0	79	93	40	40	0	50	28	0	0	0	35	8	151	45	246	0	0	70	0	0	47	37	0	0	0	44	0	48	0	0	0	18
ASV001411	0	6	0	0	8	0	33	36	0	230	0	0	0	42	0	0	0	0	57	0	305	0	0	0	13	0	0	0	0	92	203	0	0	0	0	0	0	25	0	0	0	0	35	173	0	0	0	0	24
ASV001810	6	13	0	0	23	0	0	0	0	0	0	0	0	11	11	0	271	0	0	15	0	0	0	0	0	0	118	8	68	0	0	99	0	66	30	0	0	0	0	0	0	0	97	14	5	0	68	0	0
ASV001794	230	0	209	0	0	0	0	0	0	0	0	0	0	0	0	0	0	0	112	0	0	0	0	175	0	59	9	0	0	0	0	9	0	0	0	0	0	0	0	0	0	0	0	0	34	0	0	0	0
ASV001244	0	0	46	0	0	37	58	17	0	0	0	0	209	0	0	0	0	0	391	0	0	0	0	21	0	0	0	0	0	37	0	0	213	37	0	0	0	0	0	0	0	0	0	0	1037	0	0	0	0
ASV001171	0	62	4	0	0	0	0	0	0	0	0	11	0	0	0	45	46	53	0	12	614	28	63	0	0	0	6	0	265	26	39	8	0	45	0	12	23	375	19	0	0	28	52	28	62	0	0	0	0
ASV001383	0	0	0	0	0	0	0	0	0	0	0	0	0	0	0	0	0	0	0	0	0	0	0	133	0	0	0	0	0	0	86	0	0	0	156	0	0	0	0	0	0	0	0	0	0	0	0	0	101
ASV001453	0	0	13	717	11	0	0	304	23	10	0	29	30	0	46	0	0	18	0	31	14	12	0	0	0	0	0	0	0	0	0	6	18	0	20	0	0	0	0	5	0	0	28	0	0	0	11	0	5
ASV001608	0	0	0	0	0	0	0	0	163	0	0	0	0	0	0	0	0	0	0	188	0	0	68	0	0	0	4	0	0	21	0	122	230	0	0	0	243	0	0	0	0	112	0	0	0	0	0	0	0
ASV001361	0	0	28	0	0	0	0	0	0	30	0	0	0	0	0	0	0	0	33	112	0	0	0	0	0	34	25	38	0	0	56	0	0	0	0	0	0	48	37	0	0	0	90	170	0	257	0	46	23
ASV003030	0	0	0	0	0	0	0	0	0	0	0	0	0	0	0	0	0	0	0	0	0	0	0	0	0	0	0	0	0	0	0	0	0	0	0	0	0	0	0	0	0	0	0	0	0	0	0	0	0
ASV001835	27	24	0	0	12	33	14	0	0	0	0	0	53	10	15	0	0	0	73	66	50	0	68	27	0	0	26	11	27	113	8	53	15	0	0	3	0	9	17	0	0	0	0	0	0	0	0	0	26
ASV001343	0	31	0	0	47	65	0	67	0	0	54	65	69	62	0	0	0	0	129	0	0	0	0	0	0	0	0	0	76	78	0	76	119	281	0	44	7	0	0	0	0	75	35	0	33	0	0	0	0
ASV001388	6	68	43	17	35	0	13	243	0	69	0	19	0	24	0	0	40	0	0	88	18	23	0	8	69	73	58	64	0	8	0	110	4	52	0	0	0	0	6	4	8	0	5	17	11	9	35	7	18
ASV001320	0	0	26	0	132	100	32	0	0	0	0	0	0	14	16	0	0	145	49	0	0	0	5	0	0	0	0	48	51	12	253	93	0	0	172	0	0	0	49	0	0	0	0	0	0	0	0	95	11
ASV001438	0	0	0	0	0	0	0	0	0	0	0	0	0	0	0	0	0	0	0	0	0	0	0	0	0	0	0	0	0	0	0	0	0	0	0	0	0	0	0	0	0	0	0	0	0	0	1424	0	0
ASV002154	0	0	0	0	0	0	0	0	0	0	0	0	0	0	0	0	9	0	0	0	0	0	0	0	0	0	0	0	0	0	549	0	0	0	0	0	0	0	0	0	0	0	0	0	0	0	20	0	0
ASV001369	0	0	0	0	0	0	0	0	0	0	0	0	0	0	0	1121	0	0	0	0	0	0	0	0	0	0	0	0	0	0	0	0	0	0	0	12	0	0	0	0	0	418	0	0	0	0	0	0	0
ASV001849	205	0	0	0	0	0	0	0	0	0	7	94	0	0	0	0	0	0	0	0	0	0	216	0	0	0	61	0	0	0	0	92	0	0	0	17	0	0	0	0	0	0	0	0	0	0	70	46	0
ASV001462	0	1393	0	0	0	0	0	0	0	0	0	0	0	0	0	0	0	0	0	0	0	0	0	0	0	0	0	0	0	0	0	0	0	0	0	0	0	0	0	0	0	0	0	0	0	0	0	0	0
ASV001131	363	0	0	0	0	0	0	0	0	0	0	0	0	0	132	0	206	0	0	0	0	0	0	0	0	124	175	0	160	0	0	0	0	0	0	0	21	32	0	0	0	0	224	82	352	0	0	0	0
ASV001271	0	85	0	0	76	58	0	0	0	0	45	0	138	108	0	0	0	0	39	0	61	38	13	79	0	0	38	0	0	56	173	0	61	64	96	0	0	0	25	60	0	0	75	0	111	0	0	0	25
ASV001570	0	0	23	0	20	0	0	0	0	0	0	0	0	0	0	0	744	0	72	0	0	0	0	7	0	0	0	31	41	0	0	0	0	0	14	0	0	0	53	0	0	0	0	0	0	0	0	0	0
ASV002042	548	0	0	79	0	0	0	0	0	0	0	0	0	0	0	0	0	0	0	0	644	0	0	0	0	0	0	0	0	0	0	0	0	0	0	0	0	0	0	0	0	0	0	0	0	0	0	0	0
ASV001227	135	166	0	67	0	0	0	0	0	0	0	0	0	18	24	0	0	0	57	49	309	0	13	101	0	0	15	8	0	103	63	10	0	0	0	0	0	0	0	0	0	0	0	32	0	0	0	0	0
ASV001471	0	0	0	0	0	0	0	0	0	0	0	0	0	0	0	0	0	1252	106	0	0	0	0	0	0	0	0	0	4	0	0	0	0	0	0	0	0	0	0	0	0	0	0	0	0	0	0	0	0
ASV001452	0	0	14	0	0	0	46	0	0	0	0	0	0	0	0	0	0	0	0	43	0	0	37	0	0	48	286	179	0	0	0	0	0	0	0	0	0	0	0	0	0	0	0	56	0	230	0	17	416
ASV001467	0	214	14	0	0	8	55	103	39	32	27	0	32	34	0	0	37	0	0	26	0	17	0	14	0	0	0	0	0	250	38	37	25	0	39	0	0	81	0	0	186	17	0	6	8	0	82	0	15
ASV001168	27	0	0	0	0	0	0	0	0	0	0	0	0	0	43	0	0	209	0	0	0	0	24	59	0	0	0	0	0	0	0	0	0	0	0	0	0	339	0	58	0	0	0	17	0	44	0	87	33
ASV001637	0	0	0	0	0	0	0	0	0	0	0	0	0	0	0	0	0	0	0	0	0	0	0	0	0	0	0	0	0	1066	0	0	0	0	0	0	0	0	0	0	0	0	0	24	0	0	0	0	0
ASV001564	0	80	0	0	0	0	0	0	0	0	0	0	0	0	0	0	0	0	0	95	0	0	0	0	0	0	0	0	0	524	0	0	157	0	47	83	244	0	0	0	0	0	0	0	0	0	0	0	0
ASV001309	0	6	0	105	39	206	9	78	0	0	11	18	120	37	93	0	45	0	30	57	175	7	0	0	17	13	0	0	36	8	214	39	12	12	0	0	0	40	54	5	12	7	221	12	0	0	0	0	0
ASV001326	0	0	0	0	0	0	0	0	0	0	0	0	0	0	0	0	0	0	0	0	0	0	1670	0	0	0	0	0	0	0	0	0	0	0	0	0	0	0	0	0	0	0	0	0	0	0	0	0	0
ASV001371	0	0	0	0	0	82	0	0	0	0	0	0	231	0	0	0	0	0	0	0	0	0	0	0	0	0	0	0	0	0	0	0	0	0	0	291	0	0	0	0	0	0	901	0	0	0	0	0	0
ASV001674	0	0	0	0	0	0	0	0	0	0	0	0	0	0	0	0	0	0	0	0	0	0	0	0	0	0	0	0	0	0	0	0	0	0	0	0	0	0	0	0	0	1060	0	0	0	0	0	0	0
ASV001410	0	0	0	0	0	54	134	0	0	921	0	0	0	73	82	0	2	0	451	0	724	0	0	0	0	430	0	424	0	0	0	0	0	0	0	0	0	0	450	0	0	0	0	347	0	0	0	0	0
ASV001430	0	0	0	0	0	0	0	0	1448	0	0	0	0	0	0	0	0	0	0	0	0	0	0	0	0	0	0	0	0	0	0	0	0	0	0	0	0	0	0	0	0	0	0	0	0	0	0	0	0
ASV001575	0	0	0	0	0	0	0	0	0	0	0	0	0	0	0	0	0	0	0	18	0	0	0	0	0	0	0	10	0	0	0	0	0	0	0	0	0	0	0	0	0	0	0	0	0	994	0	0	182
ASV001304	84	72	87	8	0	13	10	96	19	0	19	15	51	0	6	0	332	73	62	121	56	9	17	17	0	0	0	0	0	85	26	179	0	0	0	0	0	0	9	0	0	32	0	0	71	0	0	0	38
ASV001395	0	65	8	30	22	0	13	0	0	0	20	0	0	83	19	0	27	96	73	30	68	0	5	79	0	0	99	40	38	7	47	63	17	28	0	0	0	0	74	0	5	0	72	32	76	8	0	0	35
ASV001473	0	0	0	0	0	0	0	0	0	0	34	120	0	0	0	0	0	0	0	0	0	0	0	0	0	0	0	0	19	0	0	34	0	0	0	0	0	0	0	0	0	1173	0	0	0	0	0	0	0
ASV002376	0	0	0	0	0	0	0	0	0	0	0	0	0	0	0	0	0	0	0	0	0	0	0	0	0	0	0	0	0	0	0	0	0	0	0	16	0	0	0	0	0	1438	0	0	43	0	0	0	0
ASV001490	43	0	7	0	0	0	0	0	0	91	0	0	0	53	0	0	0	31	0	167	0	0	0	0	31	0	34	0	22	35	52	34	0	0	19	67	0	40	47	0	8	0	42	153	71	117	0	72	62
ASV001017	0	0	0	0	0	0	0	0	0	0	2455	0	0	0	0	0	0	0	0	0	0	0	0	0	0	0	0	0	0	0	0	0	0	0	0	0	0	0	0	0	0	0	0	0	0	0	0	0	0
ASV001514	0	0	0	0	0	20	0	113	158	0	43	0	142	0	0	0	62	0	0	13	108	135	0	0	0	0	0	0	296	0	0	76	7	0	63	0	67	0	0	0	0	0	0	0	0	0	6	0	0
ASV001629	0	0	0	0	0	0	0	0	0	0	0	554	0	0	0	99	20	0	0	0	0	0	13	0	0	0	0	0	0	0	0	0	0	0	0	0	0	0	0	0	32	168	0	0	0	0	0	0	0
ASV001311	139	29	4	0	0	126	123	0	0	0	0	0	0	16	0	0	0	0	142	175	37	0	9	60	0	0	72	95	0	135	17	42	0	17	0	25	0	0	58	0	18	0	18	99	36	50	0	13	30
ASV001436	0	0	0	0	0	0	0	28	0	1416	0	0	0	9	0	0	0	0	0	0	0	0	0	0	0	0	0	0	0	0	0	0	0	0	0	0	0	0	0	0	0	0	0	0	0	0	0	0	0
ASV001235	0	0	0	0	44	0	0	202	0	0	0	12	95	85	65	0	59	0	567	0	31	0	6	74	0	0	0	0	156	51	190	0	0	0	0	0	0	0	0	0	0	0	0	39	0	0	0	0	163
ASV001518	0	0	0	0	123	0	0	0	0	0	0	0	0	0	0	0	0	0	0	11	162	0	0	0	7	172	52	0	0	13	681	0	0	0	0	0	0	0	0	0	0	0	0	0	0	49	0	0	0
ASV001797	0	0	0	0	0	0	0	0	0	0	0	0	0	0	0	0	0	0	0	0	0	0	0	0	0	0	372	0	0	0	0	0	0	729	8	198	0	0	0	0	0	0	219	0	0	0	0	0	0
ASV001688	0	0	0	0	0	0	0	0	0	35	0	0	0	0	411	0	0	0	0	0	0	0	0	0	0	0	0	0	0	0	674	0	0	0	0	0	0	0	0	121	0	0	0	0	0	0	0	0	0
ASV001356	0	0	0	0	0	0	0	0	0	0	126	0	0	0	0	401	0	0	0	0	0	0	0	0	0	0	0	0	0	0	0	0	0	0	0	0	0	0	0	0	0	436	652	0	0	0	0	0	0
ASV001506	0	100	0	0	0	0	0	0	0	0	0	81	44	152	0	0	0	0	0	127	0	0	55	0	0	0	0	0	121	77	0	0	0	205	25	0	0	111	0	0	0	0	0	0	111	0	0	30	0
ASV001374	0	0	0	90	0	0	0	0	0	0	0	0	0	0	0	0	0	6	0	0	0	283	0	0	0	0	0	0	248	0	0	0	0	0	197	0	41	135	11	0	17	0	0	35	34	0	0	282	0
ASV001387	0	0	7	0	0	0	0	0	25	0	0	0	0	0	0	0	0	0	0	0	0	1358	0	0	0	0	0	0	0	0	0	0	60	0	0	0	0	20	0	0	82	0	0	0	0	0	0	0	0
ASV001355	0	98	0	0	0	0	0	0	0	0	0	10	17	0	0	0	0	0	0	0	0	0	0	54	0	0	0	0	152	0	0	957	50	0	25	0	0	0	0	0	0	44	0	0	160	0	0	0	0
ASV001504	0	0	0	0	943	0	0	0	0	0	0	0	0	0	0	0	0	0	0	0	0	390	0	0	0	0	0	0	0	0	0	0	0	0	0	0	0	0	0	0	0	0	0	0	0	0	0	0	0
ASV001567	0	0	0	0	0	0	0	0	0	0	0	0	0	0	0	0	0	0	0	0	0	0	10	0	0	0	149	0	0	0	138	0	0	43	12	0	0	0	0	0	0	0	708	0	0	0	0	0	46
ASV002502	0	0	0	0	0	0	0	0	0	0	0	0	0	0	0	0	0	0	0	28	0	0	0	0	0	0	0	0	171	42	0	0	0	0	0	0	0	0	0	0	64	0	0	0	0	0	29	0	0
ASV001239	12	35	71	57	43	108	5	11	100	0	37	62	82	50	24	0	18	0	0	0	51	44	29	29	0	0	73	0	18	73	60	50	47	66	21	25	0	0	29	16	180	76	171	0	25	0	0	0	0
ASV001281	0	0	0	0	108	0	0	0	0	0	50	0	0	0	0	137	1141	0	0	0	0	0	0	0	0	0	0	0	74	0	0	0	0	156	0	0	0	0	0	0	118	0	0	0	0	0	0	0	0
ASV001287	0	0	0	0	0	0	0	0	0	0	0	0	0	0	0	0	0	0	0	93	0	154	409	0	61	46	0	0	0	0	0	0	90	131	0	83	0	0	0	0	0	0	208	150	0	69	0	0	0
ASV001415	262	75	231	0	0	0	0	0	0	45	10	0	48	0	0	0	0	0	0	76	32	0	0	0	0	0	22	85	0	8	0	385	0	0	0	5	0	0	27	0	0	0	0	200	0	0	0	0	0
ASV001476	214	120	28	0	88	0	0	0	0	0	0	0	0	9	0	0	0	0	0	207	49	50	73	22	78	3	134	2	8	47	0	24	0	27	0	43	72	0	0	11	0	0	26	60	0	79	0	10	0
ASV001189	80	93	7	141	65	0	0	0	0	0	0	0	0	0	16	0	256	0	0	12	44	0	41	0	0	0	52	0	0	82	0	0	39	0	0	0	0	124	0	0	64	0	109	79	52	127	0	0	171
ASV001368	0	0	0	0	0	0	0	0	0	0	0	0	0	0	0	0	0	0	0	210	0	0	47	0	527	0	149	26	0	0	0	0	0	425	229	0	0	0	22	0	0	0	0	0	0	0	0	0	0
ASV001626	0	0	0	0	0	0	0	0	0	0	1157	0	0	0	0	0	0	0	0	0	0	0	0	0	0	0	0	0	0	0	0	0	0	0	0	0	0	0	0	0	0	0	0	0	0	0	0	0	0
ASV001867	0	0	0	0	0	0	0	0	0	0	0	0	0	0	0	1483	0	0	0	0	0	0	0	0	0	0	0	0	0	0	0	0	0	0	0	0	0	0	0	0	0	0	0	0	0	0	0	0	0
ASV001651	166	56	0	0	0	0	0	0	0	0	0	230	0	0	0	0	0	0	0	0	0	0	0	0	158	0	0	0	34	0	0	0	0	0	0	0	0	0	0	0	0	0	0	57	267	39	0	0	0
ASV001290	0	0	0	0	0	0	0	0	0	0	1079	0	0	0	0	0	0	0	0	0	0	0	0	0	0	0	0	0	0	0	0	0	0	336	0	0	0	0	0	0	0	0	0	0	117	0	0	0	0
ASV001378	21	53	5	5	22	0	24	14	0	0	4	53	0	28	29	0	0	62	8	0	50	0	14	30	37	0	0	119	14	84	44	59	0	27	15	0	3	0	45	13	0	0	91	65	0	0	0	10	64
ASV001283	43	45	0	32	0	0	43	28	0	111	19	0	0	0	13	0	0	0	0	0	81	0	0	26	132	0	98	0	0	65	31	47	9	0	0	36	0	10	23	0	0	0	32	51	0	48	0	34	0
ASV001023	161	132	53	0	17	0	69	44	0	39	0	26	48	0	0	0	75	0	221	50	0	0	19	23	72	47	0	58	0	0	0	25	0	0	0	17	0	117	116	0	0	0	40	130	0	84	0	0	144
ASV001162	68	33	301	74	45	86	11	28	0	40	0	45	0	13	14	0	0	125	83	43	45	79	21	100	0	0	14	32	0	0	14	50	27	8	0	0	13	0	87	9	17	0	39	110	21	32	0	7	99
ASV001274	12	0	0	0	18	0	49	0	0	0	0	0	0	29	0	0	18	0	14	26	0	0	0	0	0	13	90	0	72	2	304	0	20	0	0	0	0	26	40	0	0	0	716	75	17	139	0	0	5
ASV001318	0	0	0	0	0	0	0	0	0	0	0	0	0	0	0	0	0	0	0	0	0	0	0	0	0	0	0	0	0	0	0	0	0	0	0	0	0	0	0	0	0	0	0	0	0	0	0	0	0
ASV001349	0	64	61	0	0	34	61	0	0	39	31	22	0	12	0	0	0	0	0	49	106	22	66	168	0	0	136	0	0	0	130	140	20	0	0	0	0	0	35	20	49	62	76	0	0	0	11	0	32
ASV001397	30	52	0	0	0	0	28	0	0	0	0	76	88	126	0	0	47	0	0	53	0	19	9	0	0	0	3	0	118	20	62	0	13	0	124	0	73	11	29	6	200	0	59	36	33	21	80	0	125
ASV001398	64	67	0	0	73	12	7	87	0	0	17	0	121	0	13	0	0	0	24	81	10	0	58	15	0	146	163	44	0	41	41	35	18	49	22	24	0	0	91	0	0	0	17	0	25	0	0	8	14
ASV000874	100	409	0	0	0	297	69	0	3	0	0	18	110	27	13	0	0	0	162	0	29	0	0	82	0	0	0	0	0	102	122	287	0	0	90	47	0	0	0	0	0	0	0	0	0	0	0	0	0
ASV001348	61	16	0	13	44	24	10	24	0	0	50	45	47	13	65	0	60	0	39	0	46	0	33	33	0	0	7	44	0	35	50	20	0	21	0	0	0	0	62	16	0	8	183	21	15	0	0	6	0
ASV002196	0	0	0	0	0	0	0	0	0	0	0	0	0	0	0	1556	0	0	0	0	0	0	0	0	0	0	0	0	0	0	0	0	0	0	0	0	0	0	0	0	0	0	0	0	0	0	0	0	0
ASV001286	0	0	0	0	0	0	0	0	0	0	0	19	0	0	0	0	0	0	0	0	0	0	0	0	0	0	31	0	0	0	0	0	0	0	0	88	0	0	0	0	0	0	1656	0	0	0	0	0	0
ASV001324	0	493	0	0	0	0	0	0	340	0	0	41	0	137	0	0	0	0	0	214	8	111	0	0	0	0	0	0	284	0	0	52	0	0	13	0	0	0	0	0	24	0	0	0	8	0	40	0	0
ASV001501	0	0	0	0	0	0	0	0	0	108	0	0	0	0	0	0	0	82	245	0	0	0	0	0	0	128	31	82	0	0	0	0	0	0	34	0	0	24	0	87	0	0	0	0	273	63	0	104	9
ASV001405	0	0	0	0	0	0	2	0	0	80	0	0	0	0	0	0	0	0	0	40	0	95	32	0	0	0	0	0	0	0	0	0	0	0	0	0	0	104	0	24	0	0	0	0	0	0	0	0	12
ASV001204	160	0	72	0	0	0	0	69	0	31	0	0	0	0	0	0	0	0	31	119	226	42	68	46	0	0	41	0	0	94	119	58	0	47	0	0	0	0	0	0	0	0	0	65	0	46	0	121	128
ASV001375	0	0	0	0	0	0	0	0	0	0	0	0	0	0	0	0	0	0	0	129	21	0	0	22	239	12	0	0	0	0	33	0	0	11	0	10	0	0	0	0	0	0	0	19	0	0	0	67	0
ASV001459	0	0	0	0	10	0	0	0	0	0	600	0	0	0	0	448	0	0	0	0	0	174	12	0	0	0	0	0	0	0	0	0	0	0	0	0	0	0	0	0	76	131	0	0	0	0	0	0	0
ASV001519	0	0	0	0	0	0	0	0	0	0	0	0	0	0	0	0	0	115	89	0	0	0	0	0	0	0	0	0	0	0	0	0	0	0	0	0	0	108	0	0	0	0	0	0	0	71	0	0	75
ASV001733	0	0	0	0	0	0	0	0	0	0	0	0	0	0	0	0	0	0	0	0	0	0	0	0	0	0	0	0	0	0	0	0	0	0	0	0	0	0	0	0	0	0	0	0	0	0	0	329	0
ASV001424	0	36	0	0	0	0	0	0	0	0	0	0	0	0	34	0	0	0	0	0	0	0	0	0	0	0	0	0	0	0	69	1246	0	0	0	0	0	0	22	41	0	0	0	0	0	0	0	0	0
ASV001229	29	83	0	0	0	0	64	81	39	101	0	26	0	0	11	0	9	0	48	45	84	0	28	39	0	43	0	11	0	0	85	26	0	0	0	17	0	10	0	0	0	0	30	183	23	76	0	25	118
ASV001414	0	0	90	0	0	18	0	0	0	0	0	51	23	10	0	0	198	0	0	12	0	268	0	0	0	0	315	0	222	0	0	0	54	67	25	0	0	0	0	0	229	19	0	0	0	0	0	0	0
ASV001584	0	0	0	0	0	0	0	0	0	0	0	0	0	0	0	0	0	23	0	0	0	0	0	0	0	0	1221	0	0	0	0	0	0	0	0	0	0	0	0	0	0	0	0	0	0	0	0	0	0
ASV001440	0	0	110	51	41	0	0	0	0	130	0	0	49	44	98	0	0	74	0	0	68	76	54	45	0	0	0	26	0	47	78	23	0	0	0	0	0	0	108	142	25	0	0	0	0	0	0	20	52
ASV003215	0	0	0	0	0	0	0	0	0	0	0	0	0	0	0	0	0	0	0	0	0	0	0	0	0	0	0	0	0	0	0	0	0	0	0	0	0	0	0	0	0	0	0	0	0	0	0	0	0
ASV001288	42	28	40	0	34	129	16	30	0	0	11	9	0	79	0	0	219	37	39	43	37	0	19	0	0	12	136	7	21	89	172	18	30	73	0	0	0	14	7	0	15	0	145	0	25	18	0	24	10
ASV001480	14	0	21	0	24	52	0	84	0	0	0	6	0	0	68	0	0	6	0	63	15	0	66	0	49	52	0	7	54	34	22	0	0	0	0	0	0	35	0	0	0	0	141	12	55	0	0	55	33
ASV001215	0	0	0	0	0	0	0	0	0	0	0	0	0	0	0	0	0	0	0	0	0	0	0	0	0	0	0	0	0	0	0	0	0	0	0	0	0	0	0	0	0	2151	0	0	0	0	0	0	0
ASV001696	0	0	0	0	0	0	0	71	20	76	0	0	0	0	26	0	0	0	0	0	0	0	0	0	0	0	0	0	0	0	0	0	0	0	0	0	0	0	0	0	0	0	0	0	0	0	0	0	0
ASV001308	15	65	111	29	31	27	8	30	0	14	0	16	61	34	63	0	80	0	40	29	82	18	21	25	20	0	36	0	35	99	128	79	0	0	8	8	0	33	26	32	35	0	40	51	26	27	0	0	28
ASV001408	0	0	0	11	202	66	0	0	0	0	0	0	0	42	0	0	0	390	0	0	0	0	0	0	0	0	0	0	0	0	45	0	0	0	0	0	0	0	0	0	0	0	0	0	0	0	0	0	0
ASV001403	0	10	0	0	469	80	89	24	43	0	0	124	180	11	0	0	0	0	0	0	0	78	0	35	0	0	0	0	45	0	30	0	0	0	49	0	0	0	0	0	0	225	0	0	11	0	29	0	0
ASV001600	0	0	0	0	0	0	0	0	0	0	0	0	0	0	0	0	0	0	0	0	0	0	0	0	0	0	1238	0	0	0	0	0	0	0	0	0	0	0	0	0	0	0	0	0	0	0	0	0	0
ASV001540	0	22	0	62	82	6	0	0	0	0	27	0	266	51	10	0	0	28	27	40	40	0	33	18	0	0	0	0	0	104	186	29	33	0	0	0	0	0	0	0	0	0	13	16	55	0	0	0	0
ASV001915	0	0	0	0	0	0	0	0	0	0	1191	0	0	0	0	0	0	0	0	0	0	0	0	0	0	0	0	0	0	0	0	0	0	0	0	0	0	0	0	0	0	0	0	0	0	0	0	0	0
ASV001404	0	60	27	13	67	79	22	129	17	128	0	64	45	166	44	0	0	0	23	31	179	11	28	47	0	0	0	0	0	43	7	31	0	0	0	0	0	0	12	100	0	0	0	0	10	0	0	0	23
ASV001223	105	19	0	0	0	0	0	0	0	0	42	0	0	0	0	0	0	0	0	0	0	0	0	7	78	0	62	0	0	0	35	0	0	0	0	8	0	0	192	0	0	0	0	314	36	505	0	7	23
ASV001354	0	0	154	65	0	0	25	19	0	22	0	27	0	111	30	0	74	0	28	75	145	0	0	147	0	0	35	0	30	95	220	49	0	50	0	0	0	0	90	0	76	27	0	14	21	0	7	0	0
ASV000980	53	40	43	20	48	21	0	174	0	0	138	47	200	44	0	58	117	0	27	20	41	0	18	65	0	0	395	0	83	0	43	88	30	189	0	0	0	74	0	0	0	221	246	0	81	0	92	0	0
ASV000925	0	0	0	0	0	0	0	0	0	0	0	0	76	0	0	0	0	0	0	0	0	0	0	0	0	0	993	545	0	0	6	0	0	0	0	15	0	0	0	0	0	76	0	0	1113	0	0	0	0
ASV001347	51	0	12	123	337	0	48	46	0	0	0	0	0	0	178	0	0	0	60	88	0	0	0	0	7	12	0	0	0	0	207	0	0	0	0	0	0	0	0	0	0	0	0	14	17	0	0	53	11
ASV001381	0	23	0	14	20	14	23	22	0	52	0	5	31	24	115	0	12	187	0	0	49	11	52	13	56	54	123	12	0	51	41	0	18	0	0	118	0	42	0	30	3	0	47	61	17	14	0	66	12
ASV001478	0	0	0	0	0	0	0	102	0	0	0	0	0	0	124	0	0	0	0	178	188	19	0	0	11	268	112	0	0	0	0	0	0	57	0	155	0	0	0	0	0	0	0	0	0	0	0	0	0
ASV001345	0	0	0	0	0	0	0	33	78	0	138	116	3	87	0	0	0	0	0	0	31	46	0	0	0	0	0	0	0	0	0	0	52	292	0	13	96	0	0	0	47	614	0	0	48	0	12	0	0
ASV001477	73	0	35	0	0	18	0	0	0	0	0	0	0	0	18	0	0	0	0	247	12	0	24	0	33	48	72	0	4	48	34	0	0	31	19	28	0	0	0	0	0	0	0	137	28	135	0	15	0
ASV001496	8	96	279	0	0	0	60	49	0	0	0	0	0	0	0	0	0	30	0	35	181	0	0	0	0	0	13	82	0	0	0	208	0	0	0	0	0	0	85	11	0	0	0	164	19	0	11	21	6
ASV001456	0	0	0	0	0	0	0	0	0	0	0	23	0	0	0	0	0	0	0	0	0	0	0	0	0	0	0	0	789	0	0	0	136	0	0	0	30	0	0	0	107	0	0	0	338	0	0	0	0
ASV001457	0	0	0	60	145	19	0	0	0	0	0	0	0	0	82	0	0	0	0	0	30	0	0	20	0	0	0	0	0	0	257	0	0	0	0	0	0	50	31	0	0	0	0	0	0	0	2	264	0
ASV001764	14	11	0	0	0	0	0	0	0	0	0	0	0	0	0	0	0	0	0	111	13	0	20	26	0	125	49	0	0	15	169	0	0	0	0	0	0	4	0	0	0	0	60	112	0	173	0	39	44
ASV001314	86	284	0	0	0	0	25	0	0	0	0	0	0	0	106	0	0	0	52	46	0	0	0	0	0	0	81	0	0	95	156	22	0	0	52	0	0	30	252	196	0	0	115	6	0	0	0	0	17
ASV001327	0	210	0	26	0	0	0	122	0	0	29	51	78	0	36	0	0	0	0	11	71	40	0	32	0	0	47	59	51	4	40	111	0	0	10	39	0	0	72	0	0	0	194	39	51	31	33	0	0
ASV001435	0	0	0	0	0	0	0	0	24	0	0	209	185	0	0	149	88	0	0	0	0	0	0	0	0	0	0	0	193	0	0	0	0	619	0	0	0	0	0	0	0	11	9	0	15	0	0	0	0
ASV001515	27	0	0	0	0	0	0	0	0	0	0	0	0	0	0	0	0	0	0	0	0	0	0	0	0	10	0	0	0	0	0	0	0	82	234	0	31	0	5	0	0	0	0	0	0	29	0	0	0
ASV002744	0	0	0	0	0	0	0	0	0	0	0	0	0	0	100	0	0	27	0	31	0	0	9	0	0	0	0	0	0	0	0	0	0	0	0	0	0	0	0	0	0	0	0	0	21	0	0	0	0
ASV001615	0	0	0	0	0	0	0	0	0	0	0	0	0	0	0	0	0	0	0	0	0	0	0	0	187	0	0	0	0	0	0	0	0	0	0	0	0	0	0	0	0	0	0	984	0	53	0	0	0
ASV001976	0	12	0	0	0	0	0	36	67	781	0	0	27	0	0	0	36	0	31	0	0	0	0	0	0	0	0	0	0	0	0	0	0	0	0	0	0	0	82	0	0	0	0	0	0	0	0	0	0
ASV001573	0	126	84	0	20	0	0	45	92	0	0	61	111	48	0	0	0	0	0	0	0	121	0	51	0	0	0	0	0	13	0	18	0	0	0	0	0	0	0	0	15	0	132	0	0	0	82	0	147
ASV001602	0	0	56	0	89	22	0	73	0	0	76	0	21	0	0	0	0	0	0	21	0	0	0	0	0	0	11	0	0	0	0	0	19	514	18	83	0	0	0	0	6	120	0	8	0	0	0	0	0
ASV001053	82	123	0	100	0	52	0	88	0	0	0	38	167	91	0	0	82	0	91	73	0	0	0	94	0	0	39	54	0	98	0	61	0	0	0	20	0	0	147	0	0	0	356	104	78	0	0	0	0
ASV001469	0	27	0	16	198	0	14	41	33	103	0	38	9	30	12	0	26	0	0	31	11	42	7	0	0	0	0	18	20	10	334	0	36	12	0	16	0	37	12	0	9	0	27	34	26	4	0	36	69
ASV001497	0	0	0	0	0	0	0	39	0	39	0	0	0	0	0	0	0	0	0	0	0	0	38	0	0	0	0	0	0	0	1194	0	0	0	0	0	0	0	0	0	0	0	0	0	0	0	0	110	0
ASV001442	0	0	0	0	7	0	0	0	0	0	0	47	0	29	6	0	0	0	0	0	0	0	0	0	0	0	0	0	6	0	1147	251	0	0	0	0	0	0	31	0	0	0	0	0	0	0	0	0	0
ASV001447	0	0	0	0	62	404	47	0	0	0	510	0	0	0	15	0	0	0	0	0	0	0	0	80	0	0	0	0	0	0	0	0	0	0	65	0	0	0	0	84	0	0	0	0	0	0	0	0	0
ASV001265	0	0	0	0	0	0	0	0	0	0	0	0	0	0	0	0	0	0	0	0	0	0	0	0	0	0	1878	0	0	0	0	0	0	0	0	0	0	0	0	0	0	0	0	0	0	0	0	0	0
ASV001775	0	0	0	0	67	132	0	0	0	0	0	0	0	0	0	0	0	0	0	336	15	0	0	0	0	37	51	0	43	0	0	0	0	169	0	0	0	0	0	0	0	0	109	0	92	0	0	43	0
ASV001360	109	84	74	56	0	23	12	43	0	0	5	64	0	41	0	0	0	81	23	65	31	26	18	9	0	0	19	34	61	22	43	69	0	0	0	54	0	0	43	10	6	3	111	65	13	52	0	41	91
ASV001394	34	0	0	0	0	0	0	0	10	42	58	0	19	0	141	0	14	0	17	37	0	25	19	0	26	0	88	15	23	25	33	0	11	17	53	6	0	54	14	0	0	61	84	92	54	35	0	25	11
ASV001407	18	0	0	0	9	0	0	0	0	0	0	36	0	0	0	0	0	0	0	0	0	0	1152	0	23	0	0	0	0	0	0	0	0	34	0	145	0	0	0	0	0	0	0	0	0	169	0	0	0
ASV001525	0	0	19	99	4	0	11	62	15	0	0	0	79	120	128	0	0	0	151	0	0	103	0	17	0	0	75	0	0	0	35	12	0	13	0	0	0	41	23	73	36	0	39	0	0	0	0	0	0
ASV001249	86	32	33	16	43	0	17	0	0	60	12	26	68	20	43	0	0	39	0	43	58	27	22	28	29	36	14	47	21	37	53	38	0	0	17	40	0	32	28	9	20	0	71	80	0	55	0	12	82
ASV001263	0	0	0	519	0	0	0	0	0	0	0	0	0	0	0	0	0	0	0	0	0	0	0	0	0	0	0	0	0	0	0	0	0	0	0	0	0	0	0	0	0	0	0	0	0	0	0	0	0
ASV001523	0	137	0	0	8	0	0	0	0	0	0	0	218	0	0	0	423	0	0	0	0	42	0	27	30	0	0	54	0	41	0	0	0	0	0	0	17	44	0	0	0	0	0	150	0	90	0	0	0
ASV001507	0	0	361	0	0	0	0	45	0	0	0	25	0	357	85	0	129	0	111	0	0	0	0	0	0	0	17	19	15	15	156	45	0	0	0	21	0	0	0	0	0	0	0	0	0	0	0	0	0
ASV001301	0	20	20	0	0	0	14	0	14	0	4	8	83	188	71	0	0	0	22	77	5	12	62	5	0	0	19	3	15	32	55	72	13	0	26	0	0	40	96	119	9	0	48	7	90	42	0	0	170
ASV002151	0	0	0	196	0	0	0	304	0	0	0	0	0	0	407	0	0	0	6	0	0	0	0	0	0	0	0	0	0	0	21	0	0	0	0	0	0	0	0	15	0	0	0	0	0	0	0	0	0
ASV001617	0	0	0	0	0	0	0	0	0	0	0	0	0	0	0	0	0	0	0	0	0	0	0	52	0	0	0	0	0	0	0	0	0	0	104	0	0	0	0	0	0	0	0	0	0	0	0	0	0
ASV001531	189	57	0	0	0	0	0	0	0	0	0	60	0	0	0	0	0	0	0	0	0	0	0	0	124	0	0	0	0	0	0	0	0	0	462	0	0	0	0	0	0	0	0	228	0	250	0	0	0
ASV001762	0	14	119	156	0	0	85	31	0	0	0	0	0	0	0	0	0	108	0	0	0	0	0	46	0	0	0	0	35	31	164	61	0	22	14	0	0	0	0	0	13	0	0	0	0	0	0	0	0
ASV001340	0	37	0	0	0	8	0	47	73	0	40	53	30	0	0	0	0	0	0	0	0	0	0	0	0	0	0	0	861	31	0	0	51	0	37	6	0	0	0	0	0	127	0	0	79	0	62	0	0
ASV001491	42	42	0	0	79	5	4	0	22	0	65	12	43	2	0	0	7	16	0	52	47	20	3	14	0	0	0	16	44	5	78	10	0	62	0	0	0	0	18	0	0	25	0	80	28	4	0	22	34
ASV001470	0	0	0	0	0	0	0	0	0	0	0	0	0	0	0	0	1242	0	0	0	0	0	43	0	0	0	0	0	0	0	0	0	0	0	0	0	0	199	0	0	0	0	0	0	0	0	0	0	0
ASV001628	0	0	0	0	0	0	0	0	0	0	0	0	0	0	0	0	0	0	0	0	0	0	0	0	0	0	0	0	0	0	1231	0	0	0	0	0	0	0	0	0	0	0	0	0	0	0	0	0	0
ASV001555	27	0	0	119	0	0	0	0	0	34	0	0	0	40	9	0	120	0	64	47	0	32	0	69	7	0	0	0	0	104	86	31	0	0	11	0	0	0	43	0	0	0	42	10	9	59	0	23	35
ASV001449	0	0	78	0	0	0	0	0	0	0	13	13	0	0	0	0	0	0	2	0	426	395	89	0	0	0	0	0	0	0	0	0	0	0	0	0	0	151	0	0	311	0	20	0	0	0	43	0	0
ASV001859	0	0	0	0	0	0	0	0	0	0	0	0	0	0	0	0	0	0	0	0	0	154	0	0	0	0	0	0	0	0	0	0	0	0	0	0	0	0	0	0	693	0	0	0	0	0	111	0	0
ASV001587	0	0	0	0	0	0	0	0	0	0	0	0	0	0	0	0	0	0	0	923	0	334	0	0	0	0	0	0	0	0	0	0	0	0	0	0	0	0	0	0	0	0	0	0	0	0	0	0	0
ASV001533	0	104	0	0	0	20	7	5	0	0	39	56	107	0	0	0	0	0	2	0	0	38	4	0	0	0	262	0	21	11	69	42	49	203	0	0	0	0	10	5	0	76	238	0	47	0	0	0	0
ASV001362	63	53	44	35	28	0	0	29	0	39	18	60	0	29	14	0	3	98	27	66	7	16	0	0	0	0	14	54	0	63	238	36	0	0	7	33	0	4	26	17	0	0	104	63	51	72	0	7	7
ASV001406	12	69	57	0	0	136	0	54	0	0	54	14	0	0	29	0	0	217	128	0	33	32	0	33	0	22	31	0	43	61	65	23	57	9	0	42	30	0	0	0	56	24	61	74	77	34	0	0	0
ASV001434	0	82	44	0	75	114	0	0	6	0	99	74	70	38	10	0	0	98	0	0	0	15	0	0	0	0	0	0	48	80	108	48	44	169	49	0	0	0	28	0	0	99	0	0	76	0	27	0	0
ASV001805	4	0	59	44	60	44	13	0	0	0	23	16	3	0	0	0	0	0	0	0	47	0	0	11	0	0	6	20	25	72	0	103	85	65	19	0	0	0	18	0	0	42	0	12	17	0	0	0	0
ASV001593	0	0	0	0	298	0	0	79	0	20	0	0	0	46	0	0	0	221	0	0	0	0	0	57	0	0	225	49	108	0	0	0	0	0	0	0	0	0	0	0	146	0	0	0	0	0	0	0	0
ASV002168	0	0	0	0	0	0	0	0	0	0	0	0	0	0	0	0	0	0	0	0	0	0	0	0	0	0	0	696	0	0	0	0	0	0	0	0	0	0	0	0	0	0	0	0	0	0	0	0	0
ASV000743	34	128	42	0	73	116	31	46	0	66	63	114	216	175	112	0	222	0	64	72	102	27	15	70	0	18	163	0	140	80	229	131	63	21	20	17	0	0	90	29	9	45	487	0	52	29	0	26	5
ASV001276	94	74	19	105	0	0	16	0	0	12	0	0	0	0	94	0	12	63	0	114	0	44	21	0	126	238	17	0	0	37	0	40	0	9	0	22	0	105	0	0	10	0	65	0	0	9	11	42	99
ASV001553	0	0	189	66	161	0	0	0	47	0	0	137	189	0	0	0	0	0	0	65	0	64	0	0	0	0	108	0	128	0	0	0	116	0	0	51	0	0	0	0	0	0	0	0	26	0	0	0	0
ASV001595	24	77	0	45	80	0	53	106	0	0	0	0	151	61	0	0	0	0	217	82	39	0	0	0	0	0	0	0	124	0	94	54	0	0	0	0	0	0	17	0	0	0	0	0	0	0	0	0	0
ASV001783	766	101	0	0	0	0	0	0	0	0	0	40	0	0	0	0	0	0	0	0	0	0	0	0	40	0	47	0	0	0	0	0	0	13	49	0	0	0	0	0	0	0	16	46	0	184	0	0	0
ASV001427	170	0	0	0	35	0	0	109	0	6	4	17	10	28	0	0	0	0	28	57	29	0	0	0	12	0	31	0	0	24	134	13	0	34	0	36	0	5	29	0	0	30	67	56	0	44	0	14	18
ASV001792	0	38	0	0	0	0	0	0	0	0	803	29	68	0	0	0	0	0	0	0	0	0	0	0	0	0	0	0	0	0	0	0	0	0	123	0	0	0	0	0	0	0	0	0	0	0	0	0	0
ASV001464	0	159	0	0	0	0	0	0	563	0	0	0	0	0	0	0	0	0	0	0	0	0	0	0	0	0	0	0	0	61	0	0	0	0	346	0	0	0	0	0	0	0	0	0	0	0	0	0	0
ASV001678	0	0	17	0	28	14	0	9	2	5	0	19	0	27	42	0	23	10	23	32	0	0	0	25	2	43	0	49	69	41	100	0	0	0	0	17	0	30	12	20	0	2	188	30	31	46	0	71	0
ASV001257	0	122	71	71	34	27	17	15	20	0	85	11	60	18	76	0	64	0	89	62	86	5	10	42	0	0	61	0	0	98	101	61	58	0	34	0	10	0	6	25	46	0	60	0	124	0	36	0	0
ASV001487	23	76	29	0	30	0	56	47	212	29	0	8	0	0	0	0	60	0	25	100	0	43	25	9	0	0	81	0	61	16	20	175	0	0	11	0	15	0	15	9	54	0	0	16	86	0	59	0	0
ASV001256	0	0	0	0	0	0	0	0	0	0	145	0	0	0	0	0	314	0	0	94	0	0	0	20	0	0	245	0	437	46	0	0	0	24	0	0	31	0	0	0	0	0	234	0	156	0	0	0	46
ASV001466	0	14	0	0	0	0	0	0	0	0	0	4	66	38	0	0	271	28	47	0	0	40	0	0	0	0	0	169	0	0	0	0	0	0	0	0	0	162	354	0	0	0	0	0	0	0	0	0	15
ASV001527	0	0	0	0	0	0	0	0	0	54	0	0	0	0	0	0	0	0	0	0	0	0	0	0	0	0	0	0	0	0	0	0	0	0	0	0	0	0	0	0	0	0	0	0	0	0	0	296	0
ASV001641	0	0	0	0	29	71	0	333	87	0	0	8	54	74	9	0	0	0	107	0	29	0	0	12	0	83	0	0	0	10	51	17	16	9	0	0	0	20	0	0	0	0	0	10	70	0	0	0	0
ASV001542	18	19	0	0	18	20	7	0	0	0	10	28	27	0	0	0	13	0	0	52	21	8	31	9	17	32	60	0	18	135	42	13	44	32	9	45	7	36	0	0	22	0	110	40	27	42	20	0	40
ASV001422	62	51	0	60	44	30	82	75	43	93	50	74	18	0	55	0	0	27	0	2	0	45	33	59	0	0	0	0	61	32	0	98	76	0	0	7	0	0	35	52	7	30	100	0	20	0	0	5	22
ASV001578	0	9	21	0	28	106	0	16	0	0	0	23	55	9	0	0	0	0	58	116	71	23	35	43	0	32	23	97	0	112	76	20	0	0	0	76	0	0	44	0	0	0	59	89	40	0	0	0	19
ASV001344	0	39	0	16	22	60	60	105	57	25	0	33	117	49	80	42	20	0	18	0	8	7	0	14	0	0	0	14	46	53	221	157	58	31	59	0	0	20	69	30	0	22	37	0	42	0	0	0	32
ASV001419	6	22	0	0	166	72	0	7	177	0	0	0	0	230	17	0	26	0	0	0	82	65	0	88	0	0	0	0	59	0	25	135	0	0	173	0	0	0	90	27	0	0	0	0	0	0	0	0	0
ASV001561	0	0	18	0	7	46	48	114	6	12	30	0	79	0	94	0	13	0	24	0	10	0	0	33	0	0	51	0	22	25	121	79	93	83	14	5	0	49	37	22	4	18	33	0	78	0	0	16	0
ASV001538	0	0	29	23	47	22	0	196	0	7	39	18	61	15	44	0	234	0	0	0	0	0	0	0	0	0	0	0	245	0	124	21	0	0	0	0	0	0	26	0	0	8	122	0	31	0	0	0	0
ASV001616	0	0	0	66	0	73	0	0	0	0	0	0	66	135	92	0	0	0	0	0	0	0	0	0	0	0	0	0	0	0	0	0	0	0	0	0	0	0	0	0	0	0	0	0	0	0	837	0	0
ASV001341	0	30	24	0	28	46	3	41	0	33	0	13	0	19	0	0	0	0	72	0	0	0	0	62	0	0	0	49	279	4	149	111	0	0	7	0	0	0	38	0	0	0	69	0	0	0	0	0	0
ASV001598	0	972	25	0	0	0	0	0	0	0	0	0	0	0	0	0	0	0	0	71	0	0	0	0	0	0	0	0	0	82	0	0	45	0	30	0	27	0	0	0	0	49	0	0	0	0	0	0	56
ASV001351	0	0	30	0	0	0	0	0	0	0	0	0	0	0	0	0	0	0	14	267	228	49	94	101	129	0	33	149	0	33	0	0	0	75	0	21	0	98	173	0	0	0	0	0	0	131	0	58	84
ASV002236	0	0	0	0	0	0	0	0	0	0	0	0	0	0	0	0	0	0	0	0	0	0	0	0	0	0	56	0	0	0	0	0	0	0	0	0	0	0	562	0	0	0	0	0	0	0	0	0	0
ASV001639	146	0	0	0	0	0	0	0	0	0	0	0	0	0	26	0	0	0	59	47	0	0	0	0	0	0	0	94	0	45	0	0	0	0	0	75	0	0	71	0	0	0	69	72	41	136	0	95	22
ASV001547	0	0	75	0	0	26	0	0	0	0	56	0	70	0	0	0	0	0	0	100	0	5	22	0	0	0	0	0	75	100	22	0	72	0	112	26	37	0	0	0	15	41	0	16	254	0	0	0	0
ASV001529	0	0	0	0	0	0	0	0	0	0	0	0	0	0	0	0	1369	0	0	0	0	0	49	0	0	0	0	0	0	0	0	0	0	0	0	0	0	0	0	0	0	0	0	0	0	0	0	0	0
ASV001353	0	0	0	195	82	183	0	91	93	0	0	90	91	49	0	0	0	0	0	0	0	0	0	0	0	0	78	0	0	0	75	0	0	0	0	0	0	0	0	117	0	86	0	0	127	0	0	0	0
ASV001683	0	0	0	0	0	491	0	0	0	0	0	0	0	0	0	0	0	0	0	0	0	0	0	0	0	0	0	0	0	0	0	0	0	0	0	0	0	0	0	0	0	0	0	0	0	0	0	0	0
ASV002266	0	0	0	0	0	0	0	0	0	0	0	0	0	0	0	0	0	0	0	0	0	0	0	0	0	0	78	0	0	0	0	0	0	37	0	0	0	0	0	0	0	0	1162	0	0	0	0	0	0
ASV002569	0	0	0	0	0	0	0	0	0	0	0	0	0	0	0	1259	0	0	0	0	0	0	0	0	0	0	0	0	0	0	0	0	0	0	0	0	0	0	0	0	0	0	0	0	0	0	0	0	0
ASV001776	0	0	0	0	0	0	0	0	0	0	0	0	0	0	0	0	0	0	0	0	857	0	0	26	0	0	0	0	0	181	0	0	0	0	0	0	0	0	11	0	0	0	0	0	0	0	0	0	0
ASV002347	0	0	0	0	0	0	0	54	0	0	0	62	74	0	0	0	27	0	12	67	128	0	0	15	0	0	0	0	0	0	42	0	0	0	0	0	0	0	0	13	0	0	19	0	0	0	0	0	0
ASV001212	13	71	0	46	63	32	0	0	0	9	0	0	0	0	6	0	0	260	7	0	323	0	0	0	0	16	159	0	0	0	90	0	0	0	0	0	0	19	0	0	0	0	0	0	17	0	0	31	34
ASV001594	0	7	0	387	36	13	0	126	24	0	0	29	93	0	106	0	0	27	0	16	0	8	28	8	0	0	6	14	0	6	0	19	0	0	13	0	0	0	0	62	0	0	17	17	0	0	54	0	0
ASV001483	0	0	0	0	0	0	0	0	0	0	0	0	481	0	0	0	0	0	0	0	0	0	214	0	0	0	0	0	0	0	0	812	0	0	0	0	0	0	0	0	0	0	0	0	0	0	0	0	0
ASV001994	0	0	0	0	418	94	0	0	0	0	0	0	14	0	0	0	0	0	68	0	0	0	15	0	0	0	7	0	0	0	0	0	0	0	0	20	0	0	0	0	10	0	0	0	0	0	0	103	0
ASV001420	0	57	269	0	0	0	0	0	0	0	0	14	0	53	0	0	44	0	0	656	0	0	38	0	0	0	0	0	163	40	0	0	12	0	0	0	0	0	0	0	0	0	0	0	190	8	0	0	80
ASV001640	47	0	0	358	0	92	0	0	0	0	0	0	0	30	152	0	0	67	10	132	0	0	0	16	0	0	0	0	0	0	116	0	0	0	0	0	0	0	0	11	0	0	71	70	0	0	0	0	0
ASV001569	0	95	0	0	0	0	0	0	0	0	0	0	0	0	0	0	0	0	0	0	0	0	0	46	0	0	0	199	0	159	169	0	0	0	0	0	0	190	228	0	0	0	0	9	0	0	0	0	0
ASV001758	44	30	0	0	0	0	0	85	0	29	0	66	0	0	0	0	0	0	12	35	13	0	0	56	3	21	49	0	11	44	69	15	0	0	10	0	0	11	44	24	0	0	117	80	53	15	0	5	0
ASV001885	0	0	140	25	0	0	0	0	0	0	0	0	0	0	0	0	0	0	0	0	4	0	0	75	93	0	3	0	0	0	87	0	0	81	0	0	0	0	0	13	0	0	0	0	0	24	0	117	0
ASV001363	0	0	0	0	0	0	0	0	0	400	0	0	0	0	0	0	0	0	0	0	0	0	0	0	0	0	42	0	0	0	0	0	0	0	0	0	0	0	0	0	0	0	0	0	0	0	0	0	0
ASV001413	0	0	0	61	42	170	19	0	0	0	0	0	204	0	0	0	0	0	221	0	47	0	0	45	0	0	0	0	0	13	176	0	36	0	0	0	31	17	0	223	0	0	0	0	0	0	0	0	150
ASV001416	155	28	0	0	0	0	11	0	0	0	0	13	0	0	0	0	0	0	0	0	26	0	5	0	54	150	53	9	152	97	0	3	0	0	0	30	0	50	58	0	0	0	137	143	126	70	0	0	0
ASV001445	61	0	66	63	11	0	0	0	0	0	0	0	23	25	18	0	25	171	64	30	68	31	25	31	0	0	11	128	12	0	203	10	0	0	0	0	4	61	21	31	5	0	15	41	0	39	17	128	45
ASV002073	270	87	0	0	0	0	0	3	0	0	0	21	50	0	0	0	0	0	0	0	0	0	0	0	0	0	18	0	0	337	0	0	0	0	0	0	0	0	0	22	0	0	0	0	0	0	0	0	0
ASV001489	0	0	0	0	0	0	0	0	0	0	0	0	0	0	0	0	0	0	0	0	0	36	31	0	623	121	0	10	0	0	0	0	0	0	0	32	0	0	0	0	0	0	0	0	0	0	0	0	0
ASV001661	136	44	27	0	0	0	0	0	0	0	0	74	55	60	0	0	0	0	0	0	0	0	0	0	0	0	36	37	185	0	132	46	0	0	0	0	0	0	83	32	0	0	181	29	39	0	0	0	0
ASV001482	134	0	0	0	0	0	0	0	0	0	19	657	0	0	0	0	0	0	0	0	0	0	0	0	0	0	0	0	0	0	0	0	0	0	226	0	0	0	0	0	0	0	0	0	6	0	0	0	0
ASV001664	105	0	0	0	0	0	0	36	0	122	0	0	0	0	0	0	0	0	0	0	37	0	0	0	19	0	0	0	0	0	98	0	0	0	0	0	0	0	0	0	0	0	81	480	0	0	0	151	0
ASV001588	0	0	0	0	0	0	0	0	0	0	0	0	0	0	0	0	0	0	0	0	0	0	0	0	0	146	0	0	0	0	0	0	0	0	0	303	0	0	0	0	0	893	0	0	0	0	0	0	0
ASV001428	0	70	0	0	0	0	0	0	62	0	0	206	333	0	0	0	0	0	0	0	0	0	0	0	0	0	0	0	652	0	0	0	0	0	0	0	0	0	0	0	0	0	0	0	281	0	0	0	0
ASV001756	0	17	46	0	0	0	0	0	0	0	220	0	0	0	0	0	0	0	0	44	40	0	0	35	0	0	107	0	64	63	0	50	78	66	54	0	0	0	0	0	0	149	0	0	231	0	0	0	0
ASV001307	189	20	64	0	0	0	37	70	0	32	13	17	82	53	0	0	0	0	72	37	62	0	0	0	0	126	0	23	92	32	74	0	0	0	88	26	0	0	21	6	0	0	7	73	124	50	0	0	154
ASV001560	52	161	31	10	0	0	20	0	0	0	7	7	0	0	0	0	0	85	79	165	44	51	105	32	0	0	17	72	0	26	0	42	0	0	0	0	0	0	14	0	0	0	0	85	2	39	15	12	44
ASV001554	0	0	0	0	0	0	0	0	0	0	0	0	0	0	0	0	0	0	0	0	0	0	0	0	0	9	0	0	0	37	0	0	0	0	0	0	0	0	0	0	0	0	0	43	1271	49	0	0	0
ASV002215	0	0	0	0	0	0	0	0	88	0	196	0	10	0	0	675	0	0	0	0	0	62	0	0	0	0	38	0	6	19	0	0	8	0	0	0	0	0	0	0	0	185	0	0	27	0	0	0	0
ASV001389	37	0	17	80	0	0	43	33	0	573	0	0	0	0	0	0	35	0	54	0	4	0	0	82	0	0	0	116	0	0	0	0	0	0	0	0	0	45	163	0	0	0	0	0	0	0	0	0	0
ASV001703	0	718	27	0	0	0	0	0	0	0	0	0	0	0	0	0	0	0	0	0	0	0	37	0	0	0	0	0	28	99	0	0	47	0	0	0	0	0	0	0	0	14	177	0	0	0	24	0	59
ASV001686	0	0	4	0	0	0	0	731	0	0	0	0	0	0	0	0	0	0	0	0	0	0	0	0	0	0	0	0	0	0	0	0	0	0	0	0	0	0	0	0	0	0	0	0	0	0	0	0	0
ASV001521	0	0	0	0	0	0	9	143	0	62	0	0	0	0	0	0	0	88	0	0	14	0	0	7	0	22	0	0	0	39	904	0	12	0	0	0	0	67	0	0	4	0	0	0	61	0	0	0	0
ASV001636	17	0	0	1247	0	0	0	0	0	0	0	0	0	0	0	0	0	0	0	0	0	0	0	5	0	0	0	0	0	0	0	0	0	0	0	0	0	0	0	0	0	0	0	0	0	0	0	0	0
ASV001581	0	0	0	0	0	36	47	10	15	128	0	14	36	55	0	0	0	0	134	44	65	116	50	44	0	0	0	0	0	0	17	13	0	0	14	0	0	21	0	0	0	0	0	85	0	49	17	0	44
ASV001572	0	17	35	0	66	52	15	110	160	65	12	20	0	95	0	0	55	0	13	0	81	0	8	13	0	0	31	17	19	30	39	37	0	33	0	12	19	0	0	0	69	0	139	11	38	0	16	0	24
ASV001746	0	0	0	0	0	0	0	0	0	0	0	0	0	0	1131	0	0	0	0	0	0	0	0	0	0	0	0	0	0	0	0	0	0	0	0	0	0	0	0	0	0	0	0	0	0	0	0	0	0
ASV001952	0	0	26	0	18	0	0	0	0	0	0	0	0	1290	0	0	0	0	0	0	0	0	0	0	0	0	0	0	0	0	0	0	0	0	0	0	0	0	0	9	0	0	0	0	0	7	0	0	0
ASV001513	0	102	52	0	7	50	7	0	37	0	108	20	79	118	103	0	88	0	0	0	0	26	0	57	0	0	0	29	77	0	87	94	0	0	0	0	38	0	4	16	55	33	9	0	92	0	0	0	0
ASV002709	0	0	0	0	0	0	0	0	0	0	0	0	0	0	0	0	0	0	0	0	0	0	0	0	0	0	0	0	0	0	39	0	0	0	0	0	0	0	0	0	0	0	0	0	0	0	0	1628	0
ASV001931	0	0	44	0	0	0	0	0	0	0	0	0	0	0	0	0	0	0	0	10	0	0	0	0	71	210	32	45	0	0	0	0	0	0	0	0	0	0	16	0	0	0	0	0	0	76	0	0	0
ASV001702	0	0	85	0	0	0	0	61	0	59	0	0	0	0	74	0	0	0	0	0	0	0	0	0	172	509	0	0	0	0	0	38	0	117	0	0	0	0	0	0	0	0	0	0	0	13	0	0	0
ASV001566	19	0	18	0	0	0	24	137	0	13	0	31	0	0	11	0	25	0	0	84	0	0	0	0	0	43	0	12	53	0	0	0	0	0	0	0	0	475	0	0	0	0	0	14	53	0	12	0	14
ASV001672	0	0	0	0	0	768	0	0	0	0	0	0	401	0	0	0	0	0	0	0	0	0	0	0	0	0	0	0	0	0	0	0	0	0	0	0	0	0	0	0	0	0	22	0	0	0	0	0	0
ASV001516	0	35	0	0	63	40	0	0	0	0	63	0	23	0	0	0	0	0	0	14	0	0	45	0	0	224	44	0	8	104	106	0	80	25	27	0	0	0	0	0	0	0	13	64	0	15	0	40	0
ASV001522	0	0	20	0	79	0	10	41	0	0	21	0	55	39	0	0	0	0	16	41	0	0	0	43	0	0	70	0	0	103	76	25	37	14	0	0	0	37	0	0	0	10	242	60	18	16	0	23	70
ASV001611	0	38	0	0	0	181	11	73	0	0	0	12	0	20	0	0	53	0	0	311	0	36	0	0	0	0	243	0	54	0	17	0	0	42	0	10	0	0	23	7	34	0	25	51	0	0	0	0	0
ASV001556	0	0	33	0	47	78	0	20	23	0	13	29	90	15	0	0	0	0	34	0	0	42	0	0	0	0	0	8	177	0	0	109	5	0	61	0	0	0	58	0	0	0	0	0	19	0	0	0	0
ASV001824	0	0	0	0	0	0	0	0	7	0	0	0	0	0	0	0	0	0	965	0	0	0	0	0	0	0	0	0	0	0	0	0	0	0	0	0	0	0	0	0	0	0	0	0	0	0	0	0	0
ASV001512	54	56	10	0	0	0	15	23	0	34	0	0	0	0	0	0	0	0	83	60	106	11	49	9	24	12	66	74	0	40	20	0	0	0	0	0	0	17	46	0	0	0	63	79	0	52	0	0	92
ASV001541	21	18	68	22	0	0	0	0	0	8	0	0	16	8	0	0	0	0	38	40	27	0	0	10	0	21	28	55	0	13	72	55	0	0	0	0	0	0	38	0	0	0	77	111	31	42	0	13	126
ASV001719	0	30	38	35	59	116	0	39	23	0	73	14	105	27	0	0	27	0	0	0	24	30	0	0	0	0	67	0	71	5	65	0	29	34	0	20	0	0	10	16	12	46	101	0	0	0	0	0	0
ASV001680	0	0	37	0	0	14	0	0	0	0	27	8	0	0	0	0	153	0	0	0	0	221	171	0	0	0	0	0	0	0	0	0	0	0	0	5	0	84	0	0	131	192	27	0	0	0	12	0	21
ASV001132	61	71	23	0	164	40	61	325	0	0	0	19	36	0	0	0	0	0	64	128	59	97	30	12	0	0	0	0	175	0	0	0	45	0	0	0	61	0	0	0	6	0	0	0	89	127	0	0	0
ASV001607	0	0	0	0	0	0	0	0	0	0	0	0	0	0	0	0	0	0	0	0	0	0	0	0	0	0	1158	0	0	0	0	0	0	181	0	0	0	0	0	0	0	0	0	0	0	0	0	0	0
ASV001417	0	28	457	0	0	0	3	0	0	0	0	52	0	0	0	0	0	0	0	127	0	10	0	0	0	0	0	0	248	23	0	13	9	0	132	21	0	0	0	0	10	17	0	31	160	153	84	0	30
ASV001475	0	0	0	0	0	0	0	0	0	0	0	0	0	0	0	0	51	632	0	0	0	0	0	0	0	0	0	0	52	0	0	0	0	0	52	0	0	0	0	0	0	0	0	0	0	0	0	0	0
ASV001670	21	31	0	108	0	0	11	0	31	0	0	0	0	0	0	0	0	0	0	23	13	0	66	134	86	0	0	0	0	0	0	89	18	41	0	0	0	0	0	0	0	23	0	0	40	0	0	0	0
ASV001668	5	0	10	0	0	0	0	32	0	0	17	134	0	29	0	0	0	0	9	0	197	0	19	0	0	0	0	0	0	22	64	361	84	0	15	0	6	0	41	0	3	38	23	20	0	0	0	0	0
ASV001426	128	25	0	0	0	0	0	0	0	0	94	0	0	0	0	0	0	0	0	0	0	0	0	0	0	0	935	60	0	0	0	0	0	88	102	0	0	0	0	0	0	0	0	0	0	0	0	0	0
ASV001336	0	0	8	456	18	0	77	472	35	0	0	29	69	0	0	0	0	0	0	0	0	9	0	0	77	0	85	147	0	0	0	0	0	0	119	0	0	0	0	36	74	0	0	0	0	0	25	0	41
ASV001582	0	0	0	0	0	0	0	0	31	0	0	0	0	0	0	0	1076	0	0	0	0	192	0	0	0	0	0	0	71	0	0	0	0	0	0	0	0	0	5	0	0	0	0	0	0	0	0	0	0
ASV001679	0	0	0	0	0	0	0	0	0	0	0	0	0	0	0	0	0	0	0	0	0	0	0	0	0	0	774	0	0	0	0	0	0	373	8	0	0	0	0	0	0	0	82	0	0	0	0	0	0
ASV001524	34	0	50	51	71	14	0	0	0	0	9	0	27	0	15	0	32	0	0	104	15	0	0	72	0	21	82	27	0	101	28	32	37	0	0	0	8	10	0	0	0	0	86	57	0	55	0	17	18
ASV001709	70	97	76	0	0	0	95	24	0	26	38	31	49	21	0	0	33	29	47	19	4	14	0	58	0	0	0	0	7	40	36	90	0	0	0	0	0	0	41	13	0	9	47	0	12	0	0	0	0
ASV001712	50	0	0	0	0	0	0	0	0	0	0	133	0	0	0	0	0	0	0	0	0	0	0	0	79	0	287	0	0	0	0	0	0	0	0	49	0	0	0	0	0	0	189	244	28	124	0	0	0
ASV002289	0	0	0	0	0	0	0	0	0	0	0	0	0	0	0	0	0	0	0	0	0	0	0	0	0	101	0	636	0	0	0	0	0	0	0	0	0	0	0	0	0	0	0	0	0	0	0	0	0
ASV001590	0	0	0	0	0	0	0	0	0	78	0	0	0	0	0	0	0	0	0	0	0	0	10	0	159	0	0	0	0	0	0	0	0	0	51	0	0	0	127	0	0	0	0	0	0	0	0	0	98
ASV001390	0	16	0	0	428	0	0	0	0	0	0	0	0	0	0	0	0	0	117	0	177	0	0	0	0	56	126	56	0	0	407	0	0	36	0	0	9	0	0	0	0	0	33	0	53	0	0	0	0
ASV001635	0	0	0	0	0	0	0	0	0	0	0	0	915	10	0	0	0	0	0	0	104	0	0	0	0	0	35	0	0	0	89	0	0	0	0	0	0	0	0	46	0	0	0	0	32	0	0	0	126
ASV001700	0	0	0	96	60	0	0	0	0	0	0	0	0	32	5	0	0	394	37	234	0	0	124	124	0	0	0	76	0	0	0	0	0	0	0	0	0	0	6	0	0	0	0	0	0	0	0	0	0
ASV001862	0	0	0	172	0	13	0	0	0	69	0	0	0	0	405	0	0	0	0	0	0	0	0	0	0	0	0	0	0	0	0	0	0	0	0	0	0	0	0	305	0	0	0	0	0	0	0	0	0
ASV001720	17	511	270	0	7	0	18	0	0	0	0	19	0	0	0	27	0	0	0	108	0	0	0	0	0	0	0	0	0	26	0	9	0	0	66	0	0	0	0	0	0	9	0	0	0	0	0	0	104
ASV001465	0	14	91	0	17	0	0	0	0	0	58	57	0	0	22	0	158	0	0	121	122	0	0	0	0	0	0	0	0	0	32	136	0	26	0	0	81	32	39	0	30	145	121	0	0	0	0	0	0
ASV001638	0	0	16	498	32	0	8	37	232	70	0	12	54	0	35	0	0	0	0	0	0	0	0	0	0	0	0	14	0	7	10	0	0	0	0	0	0	0	0	212	13	0	0	0	0	0	20	0	0
ASV001604	69	25	8	0	0	33	12	0	11	0	32	31	73	23	0	0	14	0	26	58	4	0	15	70	34	38	10	10	0	109	32	0	34	12	66	17	5	0	16	0	0	86	0	57	39	10	0	0	92
ASV001676	0	0	0	0	0	0	0	0	0	0	0	0	0	0	0	0	0	0	0	0	0	731	0	0	0	0	0	0	0	0	0	0	0	0	0	0	0	0	0	0	322	22	0	0	0	0	175	0	0
ASV001714	0	19	101	30	0	0	0	0	0	0	0	0	0	0	0	0	61	0	0	0	0	0	0	0	0	0	0	77	0	0	0	0	0	0	0	0	0	21	0	0	0	0	0	0	0	0	0	0	0
ASV001535	53	56	19	0	0	0	0	8	0	69	0	25	41	0	33	0	52	0	12	93	29	0	15	11	0	0	64	68	84	43	57	13	10	0	0	48	0	176	16	3	16	0	105	7	38	3	0	0	17
ASV001985	12	0	0	0	0	0	21	0	0	0	0	35	0	24	0	0	51	0	65	0	0	47	30	0	0	0	92	26	0	10	29	87	0	0	9	0	51	0	0	0	36	60	65	0	0	0	25	5	0
ASV001717	0	0	0	0	46	0	0	0	0	0	0	0	0	0	0	0	17	0	56	0	0	0	0	0	0	29	0	0	11	0	590	0	0	32	0	7	0	27	0	0	0	0	16	0	13	0	0	19	0
ASV001337	0	0	0	0	9	0	0	0	95	0	22	0	44	0	0	41	466	0	0	19	0	499	76	0	0	0	115	0	58	64	6	77	0	35	0	4	16	0	0	0	61	0	129	0	3	0	20	0	0
ASV001579	18	0	20	0	0	0	0	0	0	0	45	8	31	97	0	0	0	32	63	0	6	0	138	0	0	0	0	0	28	0	65	0	21	80	0	0	0	0	188	0	0	0	438	0	0	0	0	0	8
ASV001704	88	132	0	88	62	28	29	0	0	0	52	0	0	0	0	0	0	0	0	0	0	0	16	109	0	0	0	0	0	162	84	17	0	0	196	0	0	0	0	0	0	0	0	0	0	0	0	0	0
ASV001961	0	126	15	0	18	2	0	0	5	0	0	0	69	0	11	0	14	20	0	0	66	0	0	0	0	0	33	0	0	13	0	0	0	0	0	0	0	0	53	129	0	0	90	0	0	0	0	0	0
ASV001539	0	0	0	0	10	0	0	17	0	0	0	49	0	29	0	0	0	17	0	0	36	0	0	9	0	30	161	13	18	4	198	0	0	8	0	81	0	16	0	0	0	0	301	95	44	0	0	6	87
ASV001740	0	0	0	150	152	108	65	49	0	26	35	71	67	0	0	0	0	0	23	28	40	25	15	22	0	0	0	0	0	8	28	27	0	0	0	0	0	0	0	48	50	12	71	0	20	0	0	0	0
ASV001778	0	0	11	0	0	0	0	2	0	78	0	0	0	0	0	0	0	32	11	38	29	5	51	10	0	0	14	0	0	0	46	3	0	0	0	0	0	95	0	8	0	0	5	26	0	37	0	213	28
ASV001510	13	0	0	493	60	4	0	26	13	122	0	8	97	79	133	0	0	0	19	0	0	0	0	21	0	0	0	0	0	0	80	13	0	0	0	0	12	0	24	33	0	0	0	0	0	0	31	0	11
ASV001601	0	5	0	0	39	57	0	52	0	0	0	49	204	61	0	0	0	0	15	0	0	524	0	0	0	0	0	0	0	0	42	15	0	0	26	0	113	0	0	0	103	0	0	0	0	0	71	0	0
ASV001544	7	0	0	0	0	0	0	0	0	0	0	0	31	0	184	0	0	0	0	0	0	0	0	54	0	0	0	0	0	0	122	0	0	0	0	0	0	113	0	283	0	0	0	0	0	0	0	0	0
ASV001384	117	38	35	3	12	44	6	30	0	0	0	25	0	0	0	0	0	0	34	66	66	0	7	37	25	24	77	81	73	40	96	29	0	0	0	10	0	0	24	0	7	0	240	97	0	17	0	4	0
ASV001423	132	0	182	0	0	0	0	0	0	0	0	14	0	0	0	0	0	0	88	114	0	19	0	0	2	0	182	52	0	0	0	0	0	0	0	41	0	0	0	0	0	0	547	215	23	0	0	7	22
ASV001559	0	110	120	0	46	23	7	80	0	0	70	26	5	0	0	0	0	0	0	22	0	10	0	0	0	0	114	0	5	0	0	0	191	86	18	20	0	0	35	0	49	16	0	0	132	0	21	0	0
ASV001814	0	0	0	0	0	0	0	4	0	0	0	0	0	0	0	0	0	0	33	0	0	0	0	0	39	0	286	0	0	0	0	0	0	0	0	0	0	0	0	0	0	0	681	86	0	0	0	0	0
ASV001557	0	0	0	0	0	0	0	0	0	0	0	0	0	0	0	0	0	0	0	0	0	0	0	0	359	0	0	0	0	0	1077	0	0	0	0	0	0	0	0	0	0	0	0	0	0	0	0	0	0
ASV001599	0	0	33	17	88	147	37	19	0	0	0	0	0	0	0	0	0	95	29	0	0	0	0	0	0	58	0	0	0	9	0	29	55	245	7	14	0	0	0	0	0	0	0	0	104	0	0	42	0
ASV001665	0	58	29	12	0	0	0	0	0	30	0	0	0	37	159	0	0	0	130	37	0	0	0	56	0	0	0	34	35	0	0	0	8	0	0	0	0	0	26	80	0	0	0	60	0	0	0	0	55
ASV001657	0	0	0	0	0	0	0	0	0	0	0	0	0	0	0	0	0	0	0	0	0	0	0	0	32	30	73	0	0	0	0	0	0	267	0	0	334	15	0	0	0	18	362	10	0	0	0	0	0
ASV001781	0	0	0	0	0	0	0	0	0	0	820	0	0	0	0	207	0	0	0	0	0	0	0	0	0	0	0	0	102	0	0	0	0	0	0	0	0	0	0	0	0	0	0	0	0	0	0	0	0
ASV003922	0	0	0	0	0	0	0	0	0	0	0	0	0	0	0	0	0	0	0	0	0	0	0	0	0	0	0	0	0	0	0	0	0	0	0	0	0	0	0	0	0	0	0	0	0	0	0	0	0
ASV001425	0	0	0	13	46	100	0	182	0	0	0	117	271	0	0	0	0	0	31	0	75	53	0	0	0	0	0	0	39	120	358	0	38	0	32	0	0	0	0	0	0	0	0	0	0	0	0	0	25
ASV002160	37	32	9	114	0	5	0	0	0	0	0	0	0	0	59	0	25	0	0	0	0	0	29	49	30	27	7	26	0	0	71	0	0	0	0	0	0	0	0	87	0	0	16	0	0	0	33	0	0
ASV001618	0	0	72	46	9	22	0	225	0	0	39	34	110	54	32	0	267	0	30	0	18	0	0	29	0	0	21	16	17	0	9	48	0	0	0	0	0	0	0	0	0	9	195	0	0	0	0	0	0
ASV001634	0	0	0	0	0	0	0	0	0	0	0	0	0	0	0	0	435	0	0	0	0	208	95	0	0	0	0	0	0	0	0	0	0	0	0	0	0	461	0	0	125	0	0	0	0	0	0	0	0
ASV001793	0	10	0	0	0	0	0	183	151	0	160	24	0	0	0	0	0	0	0	0	0	0	0	0	0	0	499	0	0	0	0	0	0	0	0	0	0	0	0	0	0	0	0	0	0	0	21	0	0
ASV002198	183	0	42	0	0	0	0	0	0	0	0	0	0	0	0	0	0	30	0	0	0	17	0	0	137	0	0	0	0	11	14	0	0	8	0	61	0	0	12	0	0	0	0	0	5	73	18	0	0
ASV001974	0	76	0	0	0	0	0	10	26	0	110	0	32	0	0	70	0	0	0	0	0	0	0	0	0	0	79	0	0	0	0	430	0	0	0	0	0	0	0	6	0	0	34	0	135	0	0	0	0
ASV001789	0	28	14	28	25	4	8	11	0	0	0	0	131	39	11	0	0	39	0	0	68	0	0	23	0	0	53	0	0	7	326	6	7	52	0	0	0	0	0	0	0	0	0	0	43	0	0	9	27
ASV001944	34	32	25	76	0	0	0	0	0	0	0	0	0	0	0	0	60	84	52	105	31	0	0	0	0	0	0	0	94	0	93	0	23	0	0	42	0	0	0	0	0	0	117	56	0	0	0	0	43
ASV001904	0	0	0	54	136	0	5	0	0	31	0	0	0	0	0	0	0	0	10	0	0	0	0	0	0	0	0	62	0	0	557	0	0	0	0	0	0	0	0	0	0	0	0	0	0	0	0	21	0
ASV001742	0	0	0	0	0	0	0	55	0	0	0	0	0	0	0	0	0	0	0	0	0	0	0	0	0	0	0	0	0	0	0	0	0	0	0	0	0	0	0	0	0	0	0	0	0	0	0	0	0
ASV001822	0	0	0	0	0	0	0	0	0	0	0	0	0	0	0	0	0	192	0	92	0	0	0	0	0	87	0	0	0	0	0	0	0	0	0	0	0	0	0	0	0	0	0	0	0	0	0	0	0
ASV001649	0	0	0	0	176	83	0	0	0	24	8	0	0	0	0	0	0	0	0	40	0	7	29	0	0	0	0	23	0	0	537	0	0	0	0	0	0	0	0	0	0	0	0	0	0	0	0	236	0
ASV001646	34	0	29	158	88	118	0	79	23	0	0	67	45	0	56	0	22	0	23	21	0	0	11	0	0	0	0	0	26	0	186	51	40	0	0	0	0	0	0	0	0	0	27	0	0	0	30	0	0
ASV001809	0	0	0	0	0	0	0	0	0	0	0	0	0	0	0	0	0	0	92	0	17	0	0	0	0	83	119	65	142	0	0	71	0	122	0	0	0	0	0	0	0	0	220	0	0	0	0	0	0
ASV001622	0	0	0	46	0	0	0	707	0	0	0	20	74	19	66	0	0	65	14	0	0	0	15	0	0	0	0	0	146	0	18	0	0	0	0	0	0	0	0	0	0	0	0	0	0	0	0	0	26
ASV001194	0	82	101	77	0	45	225	505	0	0	0	0	0	0	0	0	0	0	0	0	67	16	0	332	0	0	0	16	61	0	0	48	0	0	178	0	0	0	17	0	0	0	0	0	0	0	0	0	0
ASV001550	91	84	0	0	56	0	0	0	0	0	0	88	0	0	21	0	142	0	56	0	35	0	6	0	0	0	56	0	77	0	67	47	18	0	0	13	0	29	45	0	0	0	160	59	29	64	0	14	0
ASV001632	0	14	32	20	107	0	73	88	0	63	9	15	33	14	13	0	23	86	0	19	13	28	13	8	0	10	46	8	13	46	183	0	53	18	0	0	0	10	0	0	0	0	52	10	28	39	0	13	7
ASV001741	0	0	0	0	0	0	0	0	0	0	0	116	0	0	0	0	0	0	27	107	0	0	136	0	0	37	0	0	0	0	111	0	0	136	10	0	0	0	327	0	17	0	0	15	0	0	0	0	0
ASV001499	0	0	0	0	0	145	62	0	70	93	0	0	0	103	0	0	0	0	0	88	542	77	117	0	0	0	0	0	0	0	0	0	0	0	0	0	0	0	0	0	97	0	0	0	0	0	0	0	52
ASV001511	0	56	0	0	28	23	0	114	0	40	6	36	32	0	0	0	0	0	12	53	51	0	20	10	48	43	120	0	30	38	52	9	26	50	41	0	0	0	10	0	0	17	62	46	35	40	0	20	0
ASV001565	0	4	32	0	365	0	0	0	0	0	0	22	121	0	20	0	58	0	77	31	12	65	35	27	0	0	25	69	53	0	48	0	0	0	0	0	0	0	11	0	0	0	0	15	0	0	39	0	65
ASV001551	86	47	4	190	0	0	62	54	13	134	0	0	73	108	55	0	0	0	7	12	125	36	0	17	0	0	0	0	0	11	27	217	0	0	0	0	0	0	0	22	0	0	0	5	0	0	0	7	0
ASV001534	14	52	118	0	0	13	0	0	12	44	0	0	75	46	0	0	19	0	0	38	29	52	0	0	0	0	40	60	53	73	60	62	14	0	0	4	0	79	0	20	62	88	91	0	0	12	59	0	14
ASV001698	0	0	0	0	184	0	6	0	0	0	0	69	0	0	29	0	0	0	0	39	108	0	0	134	0	0	0	0	136	66	142	0	0	0	0	0	0	0	0	0	0	0	179	19	0	15	0	38	62
ASV001942	0	0	0	0	0	0	0	0	0	0	0	0	0	0	0	0	0	0	0	0	0	0	0	0	0	0	0	0	0	0	0	0	0	0	0	0	0	0	0	0	0	956	0	0	0	0	0	0	0
ASV001586	0	0	0	29	0	0	32	9	34	0	0	0	0	0	536	0	0	204	90	0	0	0	0	111	0	0	0	85	16	0	0	0	17	17	59	0	9	30	46	0	51	0	0	0	0	0	0	0	0
ASV001450	58	0	0	0	0	0	0	0	0	0	0	0	0	0	0	0	0	0	0	604	0	0	0	0	65	0	0	0	0	0	0	0	0	0	0	0	0	0	0	0	0	0	0	279	0	109	0	0	410
ASV001585	86	6	0	12	126	81	0	0	45	0	0	7	130	16	27	0	83	0	0	6	0	143	0	0	0	0	0	0	0	108	20	0	108	0	0	0	30	0	0	0	0	0	42	0	0	0	206	0	11
ASV001819	0	0	0	12	0	0	0	0	0	0	0	0	0	0	1028	0	0	0	0	0	0	0	6	0	0	0	0	0	0	0	0	0	0	0	0	0	0	0	0	0	0	0	0	0	0	0	0	0	0
ASV001528	0	0	0	0	0	37	0	0	0	0	0	0	104	0	0	232	0	0	0	0	0	12	18	0	0	0	0	0	0	37	30	0	427	31	0	540	0	0	0	0	0	27	0	0	0	0	0	0	0
ASV001897	0	0	0	0	0	0	0	83	745	0	0	0	0	0	0	257	0	0	0	0	0	0	0	0	0	0	0	0	26	0	0	0	0	0	0	0	0	0	0	0	0	267	0	0	0	0	0	0	0
ASV002094	0	0	0	0	0	0	0	0	0	0	0	0	0	0	0	0	0	0	0	0	0	0	0	0	0	0	0	0	1248	0	0	0	0	0	0	0	0	0	0	0	0	0	51	0	0	0	0	0	0
ASV001753	0	0	0	0	0	0	0	0	0	0	13	0	16	0	0	0	8	0	11	0	0	0	0	0	0	16	75	27	95	21	0	0	0	0	0	83	0	0	8	0	0	9	264	84	240	198	0	0	0
ASV002132	0	146	17	0	0	0	4	0	0	0	0	12	13	74	0	0	175	0	0	41	136	7	69	0	0	0	0	0	0	28	8	22	0	0	0	0	0	26	0	0	0	0	0	0	0	0	0	0	22
ASV001650	0	0	0	0	0	71	0	0	0	0	0	0	20	0	22	0	0	47	184	152	8	0	0	354	0	0	0	0	0	34	0	0	0	0	0	0	0	0	0	30	22	0	0	37	0	0	0	0	0
ASV001694	0	4	11	46	37	21	20	0	0	0	17	0	38	71	40	0	79	0	27	0	48	134	0	25	0	0	91	0	49	48	56	22	0	33	5	26	8	0	9	0	18	7	52	3	34	16	0	0	0
ASV001899	0	0	0	0	0	0	0	0	0	0	0	0	0	0	0	0	0	0	107	0	0	0	0	0	0	0	0	0	0	0	808	0	0	0	0	0	0	0	0	0	0	0	0	0	0	0	0	0	0
ASV001485	0	0	41	26	20	38	21	7	16	0	70	65	80	99	18	0	11	0	29	0	39	0	4	12	0	0	84	10	26	0	90	13	37	73	24	0	0	0	42	143	6	81	265	0	45	0	0	0	0
ASV001558	0	0	0	0	0	0	0	0	0	0	255	0	7	0	0	737	0	0	0	0	0	339	0	0	0	0	14	0	0	0	0	0	0	9	0	7	0	26	0	0	0	61	0	0	0	0	0	0	0
ASV001795	0	0	0	0	0	0	0	0	0	0	468	0	0	0	0	0	0	0	0	0	0	0	0	0	0	0	0	0	0	0	0	0	0	0	0	0	0	0	0	0	0	662	0	0	0	0	0	0	0
ASV001520	51	102	28	0	35	0	12	11	4	0	16	43	36	20	19	0	0	38	63	61	37	0	0	38	0	32	79	18	0	51	130	9	37	26	0	0	0	15	33	0	0	0	56	98	39	51	20	0	32
ASV001613	37	46	11	0	0	145	0	0	0	0	0	44	386	104	0	0	20	0	0	0	4	0	34	0	0	58	6	0	4	0	0	33	48	9	48	86	0	106	0	0	0	0	9	0	0	0	53	0	25
ASV001748	0	0	0	0	0	0	46	0	0	0	0	0	0	0	0	0	0	0	0	0	0	0	0	0	0	0	0	0	0	0	0	132	19	0	0	0	10	0	0	0	0	0	0	0	0	0	0	0	0
ASV001373	0	0	0	16	0	23	0	0	0	0	333	0	193	0	0	665	0	0	93	0	0	0	0	0	0	0	0	0	0	0	0	0	0	0	0	210	0	81	0	0	0	125	0	0	0	0	0	0	0
ASV001623	0	0	0	0	0	0	0	0	0	0	0	0	0	0	0	0	1356	0	0	0	0	0	0	0	0	0	0	0	0	0	0	0	0	0	0	0	0	0	0	0	0	0	0	0	0	0	0	0	0
ASV001625	79	0	23	0	0	0	0	0	0	7	0	14	0	0	64	0	77	0	12	0	20	0	18	0	63	26	17	6	0	0	78	7	0	0	0	0	0	18	0	0	0	0	144	24	27	101	0	0	5
ASV001763	0	0	0	0	0	0	0	0	0	0	1181	0	0	0	0	0	0	0	0	0	0	0	0	0	0	0	0	0	0	0	0	0	0	0	0	0	0	0	0	0	0	0	0	0	0	0	0	0	0
ASV001847	0	8	0	0	0	0	0	0	0	0	19	0	0	0	0	0	602	0	0	0	0	0	0	0	0	0	0	0	0	0	349	0	0	0	0	0	0	0	0	0	0	0	0	0	0	0	0	0	4
ASV001932	0	0	5	0	0	0	0	0	0	0	128	0	0	0	0	24	89	0	0	0	0	0	0	0	0	0	0	0	0	0	0	0	0	0	0	0	0	140	0	0	0	130	0	0	0	0	472	0	0
ASV002821	0	0	0	0	0	0	0	0	0	0	0	0	0	0	0	0	0	0	0	0	0	0	0	0	0	0	0	0	90	0	0	0	0	261	0	0	0	0	0	0	0	0	0	0	0	0	0	0	0
ASV001877	21	0	26	17	38	0	0	0	0	90	0	0	0	75	0	0	0	0	170	121	0	0	20	28	0	0	0	0	0	0	0	0	0	0	0	0	0	64	88	0	0	0	0	68	0	0	0	0	0
ASV001339	0	0	0	0	0	0	240	0	0	0	0	0	0	0	5	0	0	0	388	0	0	0	0	8	0	0	0	8	36	7	178	0	0	0	0	0	0	29	0	0	0	0	2	447	215	136	0	71	0
ASV001631	0	0	0	0	0	0	0	0	0	0	0	0	0	0	0	0	0	0	0	0	0	0	0	0	0	0	0	0	1350	0	0	0	0	0	0	0	0	0	0	0	0	0	0	0	0	0	0	0	0
ASV001922	0	0	75	0	0	63	0	0	0	0	44	0	0	44	0	29	103	0	0	0	0	0	0	0	0	0	59	0	71	19	0	0	85	208	0	0	29	0	0	0	0	92	0	0	134	0	8	0	0
ASV001563	0	629	30	0	0	0	0	0	0	0	0	0	0	0	0	0	0	0	0	0	0	0	0	13	0	0	0	42	0	0	68	22	0	0	0	0	0	61	0	0	0	0	0	0	0	0	0	0	49
ASV001761	0	57	0	0	0	0	8	78	346	0	0	14	119	0	0	0	0	0	0	0	0	14	0	0	0	0	0	0	199	0	0	0	16	0	129	0	171	0	25	0	0	0	0	0	57	0	0	0	0
ASV001871	0	0	0	0	0	0	0	0	0	0	0	0	0	0	0	0	0	0	0	0	0	0	0	0	0	0	0	23	9	0	0	0	181	0	129	0	771	0	35	0	0	0	0	0	0	0	0	0	0
ASV001146	0	0	0	0	0	0	0	0	0	0	0	102	1641	0	0	0	0	0	0	0	0	0	17	0	0	0	0	72	0	0	0	0	0	0	0	0	0	0	0	0	0	0	0	0	466	0	0	0	0
ASV001494	71	80	8	0	47	34	21	40	0	0	12	35	19	11	0	0	0	105	113	30	17	8	22	24	0	0	7	103	33	43	6	17	21	12	30	0	0	0	44	11	19	0	0	14	13	34	19	0	34
ASV001644	0	0	0	0	0	0	0	0	0	0	0	0	0	0	0	0	0	0	0	0	0	0	0	0	0	0	0	0	0	0	0	0	0	0	0	0	0	0	0	0	0	0	0	0	0	0	0	0	0
ASV001978	0	0	0	0	0	0	0	0	0	0	0	0	0	0	0	0	0	0	0	0	0	0	0	0	0	0	0	0	0	0	0	0	19	0	0	0	0	325	12	0	0	0	0	0	0	0	0	0	0
ASV004430	0	0	0	0	0	0	0	0	0	0	0	0	0	0	0	0	0	0	0	0	0	0	0	0	0	0	0	0	0	0	0	0	0	0	0	0	0	0	0	0	0	0	0	0	0	0	0	0	0
ASV000832	0	0	0	0	0	0	60	28	2143	0	0	404	0	0	0	0	0	0	0	0	0	0	0	0	0	0	0	0	138	0	0	427	0	0	0	27	0	0	0	0	0	66	0	0	24	0	0	0	0
ASV001252	0	138	63	0	90	153	0	33	0	0	55	79	0	0	0	0	0	0	0	0	0	0	0	0	0	0	0	0	0	119	0	426	389	0	0	0	94	0	0	0	0	26	0	0	38	0	0	0	0
ASV001605	0	10	21	0	0	0	0	0	0	0	0	32	0	0	0	0	0	0	0	0	0	0	0	34	0	2	139	57	103	8	98	9	35	0	15	57	0	0	0	0	0	0	69	0	0	0	0	0	9
ASV001882	0	0	0	0	26	0	0	0	91	0	159	68	182	30	0	0	0	0	0	0	0	0	0	38	0	0	0	0	0	0	0	0	16	107	125	19	40	0	0	0	0	0	0	0	99	0	0	0	0
ASV001673	0	148	21	9	18	28	0	23	0	8	9	15	41	22	34	10	57	0	19	5	34	16	28	9	6	7	101	12	11	28	19	109	0	61	20	17	0	16	32	14	10	29	38	0	37	5	42	16	23
ASV002695	0	0	0	0	0	0	0	0	0	0	277	0	0	0	0	0	0	0	0	0	0	0	0	0	0	0	0	0	0	0	0	0	0	0	0	0	0	0	0	0	0	170	0	0	0	0	0	0	0
ASV001432	0	0	0	63	0	273	0	0	0	0	0	0	50	148	0	0	0	101	0	0	362	0	0	57	0	0	217	0	0	112	0	88	0	0	0	0	0	0	0	0	0	0	0	63	93	0	0	0	0
ASV001580	0	10	0	26	149	84	57	0	0	29	11	6	15	27	7	0	0	0	29	0	103	0	0	35	0	0	0	0	0	20	11	77	0	0	53	0	0	0	148	55	0	28	117	0	0	0	0	0	42
ASV001937	0	0	0	93	0	0	0	44	0	0	0	14	0	0	0	0	0	0	0	0	14	0	0	45	90	0	0	0	0	43	193	0	0	0	91	0	0	0	124	31	0	0	8	20	0	0	0	0	50
ASV001969	0	0	34	154	0	0	0	0	0	0	0	0	0	0	0	0	0	61	0	0	0	0	0	0	50	7	0	36	0	0	27	0	0	0	23	0	168	0	0	0	0	0	0	185	0	0	0	0	0
ASV001685	164	176	0	0	0	0	0	0	40	0	0	70	67	13	0	0	73	0	12	21	0	23	0	0	0	0	80	0	15	5	36	38	24	0	108	0	21	14	15	0	67	0	145	39	36	0	0	0	0
ASV001806	124	27	0	0	0	0	0	0	0	0	0	0	0	0	0	0	0	62	24	75	16	0	0	14	76	21	0	108	0	0	75	0	0	0	0	0	0	4	0	0	0	0	50	45	5	19	0	32	29
ASV001900	0	0	0	0	69	0	0	0	0	0	9	0	0	0	0	0	0	0	0	41	0	0	22	0	0	0	81	0	81	0	689	0	0	0	0	0	0	0	0	0	0	0	209	0	62	0	0	19	0
ASV001837	26	0	0	0	0	3	0	0	0	821	0	0	0	0	0	0	0	103	0	0	0	0	0	0	0	0	28	0	0	0	0	0	0	0	0	0	0	28	0	0	0	0	0	6	0	0	0	0	0
ASV002419	0	16	0	0	0	0	0	0	0	0	0	0	24	0	0	0	0	0	0	0	24	41	0	0	0	0	2	0	0	0	0	0	0	0	0	0	0	0	0	0	0	0	0	0	0	0	106	0	0
ASV001645	0	32	34	0	15	44	0	44	0	0	140	0	74	0	0	0	0	20	0	0	62	55	23	48	0	0	37	24	0	51	34	0	12	0	78	8	0	0	18	0	0	47	214	0	86	0	0	0	0
ASV001755	0	0	0	0	0	0	0	0	0	0	0	0	0	0	0	0	0	0	0	0	0	0	0	0	0	1059	20	97	0	0	0	0	0	0	0	0	0	0	0	0	0	0	0	0	0	0	0	0	0
ASV001377	0	21	131	0	32	734	0	0	0	0	287	64	43	0	0	0	0	0	0	0	0	39	0	43	0	0	0	0	115	0	0	0	181	0	0	0	0	0	0	0	67	63	0	0	50	0	0	0	0
ASV001627	0	0	0	0	0	0	0	0	0	55	0	0	0	0	0	0	93	0	90	25	0	0	0	0	0	89	0	73	0	0	0	0	0	52	31	0	0	99	0	0	19	0	216	0	0	0	0	8	266
ASV001677	0	328	26	0	0	0	43	0	0	0	0	0	0	0	0	0	0	0	37	69	314	0	6	0	0	11	44	0	0	6	44	0	0	0	0	0	0	0	0	0	0	0	94	6	0	47	0	0	0
ASV001701	0	48	84	0	0	0	0	0	0	0	0	0	0	48	0	0	0	0	0	0	177	0	0	380	0	0	0	273	0	12	0	0	0	0	0	0	55	0	0	0	0	0	0	0	0	0	0	0	0
ASV001620	0	0	0	0	15	0	0	388	0	0	0	65	0	279	218	0	0	0	0	0	0	0	0	0	0	0	0	0	0	0	0	0	0	0	0	0	0	0	0	0	0	0	0	105	0	0	0	0	0
ASV001633	0	0	0	610	0	0	0	0	0	0	0	0	0	0	0	0	0	0	0	0	0	0	26	0	0	0	0	0	0	0	155	0	0	0	0	0	0	0	0	0	0	0	0	0	0	0	0	574	0
ASV001472	0	30	0	0	0	0	0	0	0	0	0	0	0	0	0	0	0	332	0	0	212	9	14	163	0	0	0	63	0	0	0	0	0	0	0	0	9	0	0	0	0	0	0	0	0	0	0	0	0
ASV001621	0	5	0	0	8	0	0	0	0	0	0	0	845	0	0	0	0	0	6	0	0	0	0	0	0	22	0	0	0	8	330	6	0	0	5	0	0	18	25	21	0	0	0	30	0	0	0	16	0
ASV001669	0	32	0	5	56	105	0	25	0	0	34	21	52	41	3	0	7	102	98	0	52	8	0	17	0	0	0	0	26	5	48	98	0	30	0	0	9	0	28	25	18	72	204	0	8	0	21	0	19
ASV001726	0	0	0	0	0	0	0	0	0	0	55	0	0	0	0	17	1115	0	0	0	0	0	0	0	0	0	0	0	0	0	0	0	0	0	0	0	0	58	0	0	0	0	0	0	0	0	0	0	0
ASV001768	0	0	42	0	0	0	0	0	0	0	0	0	0	0	0	0	0	0	0	0	0	534	17	0	0	0	0	0	0	0	0	0	0	0	0	0	0	0	0	0	601	0	0	0	0	0	0	0	0
ASV002089	69	31	48	0	30	54	58	0	0	0	92	0	0	0	0	0	0	0	0	40	0	13	0	39	0	0	78	0	23	33	26	66	0	99	21	19	0	0	0	0	0	64	0	0	30	0	0	0	0
ASV002291	30	64	0	0	0	0	0	0	0	0	14	78	0	6	0	0	0	0	0	0	0	0	74	0	0	0	0	16	0	0	0	141	0	24	0	0	50	0	0	0	0	0	0	0	47	0	58	0	0
ASV001652	0	0	17	0	0	0	0	0	0	0	0	0	0	0	0	0	0	0	0	0	50	0	15	6	455	0	83	0	58	18	0	0	23	18	118	0	0	0	0	0	0	0	0	71	168	0	0	0	0
ASV001653	0	1332	0	0	0	0	0	0	0	0	0	0	0	0	0	0	0	0	0	0	0	0	0	0	0	0	0	0	0	0	0	0	0	0	0	0	0	0	0	0	0	0	0	0	0	0	0	0	0
ASV001119	86	0	70	18	113	50	0	307	25	0	0	110	159	0	0	0	0	49	0	148	86	8	0	67	0	0	0	0	110	0	138	163	0	0	43	0	0	0	152	0	0	0	0	73	0	0	0	0	0
ASV001886	0	0	0	0	150	0	0	5	0	0	19	0	0	0	0	38	397	0	0	0	0	0	0	0	0	0	0	0	0	0	38	0	0	0	76	0	0	0	0	0	121	0	0	0	0	0	115	0	0
ASV001391	0	67	0	0	43	0	41	214	0	0	0	0	65	36	159	0	0	0	60	0	171	0	0	82	0	0	0	45	0	18	0	0	0	0	0	0	0	0	117	235	0	0	56	20	0	0	0	0	115
ASV001718	0	0	0	0	0	0	0	0	0	0	0	0	0	0	0	0	0	0	0	0	0	0	0	1533	0	0	0	0	0	0	0	0	0	0	0	0	0	0	0	0	0	0	0	0	0	0	0	0	0
ASV001697	0	86	41	0	26	0	19	0	0	0	43	0	0	14	0	0	0	20	35	18	44	0	80	52	0	0	0	0	0	74	21	13	33	152	31	0	0	0	19	0	0	0	25	0	107	0	0	4	17
ASV001723	0	0	0	0	0	0	0	0	0	0	0	247	0	0	0	0	0	0	0	0	0	0	0	0	0	0	0	0	0	0	0	561	0	62	0	0	0	0	0	0	0	58	0	0	0	0	325	0	0
ASV001853	32	254	204	0	0	0	0	0	6	0	0	0	0	0	0	0	0	0	0	0	0	0	0	17	0	0	0	0	0	166	123	0	0	0	0	0	0	0	0	0	142	0	0	0	68	0	11	0	0
ASV001508	0	0	0	0	0	0	0	0	0	0	280	0	986	0	0	27	0	0	0	0	0	0	66	0	0	0	0	0	0	0	0	0	0	0	0	0	0	0	0	0	0	37	0	0	232	0	0	0	0
ASV001624	19	66	104	0	0	0	0	0	0	0	0	0	0	0	0	0	0	0	0	96	580	26	28	144	0	0	0	14	0	0	0	0	0	0	67	0	0	0	119	8	0	0	0	0	62	0	19	17	0
ASV001666	0	0	0	0	217	133	0	274	0	0	0	0	0	0	0	0	0	0	87	12	145	0	0	36	0	0	0	12	0	0	16	0	0	0	0	0	0	0	0	0	0	0	0	0	0	0	0	54	0
ASV001861	0	21	0	0	0	0	0	0	0	90	0	0	345	211	160	0	0	0	0	0	0	0	0	0	0	0	0	38	0	22	0	0	0	0	0	0	0	0	0	0	0	0	85	0	0	0	0	0	84
ASV001597	0	21	55	0	11	121	0	197	252	0	0	0	98	54	0	0	0	0	43	42	0	187	19	47	0	0	0	7	0	0	0	11	12	0	43	0	0	0	79	0	92	0	0	0	10	0	0	0	0
ASV001654	67	9	73	0	0	0	0	0	0	0	0	0	0	0	0	0	87	21	61	7	35	0	32	0	41	92	55	21	103	0	36	6	0	0	0	7	0	86	35	0	55	0	41	48	20	109	0	38	0
ASV001799	0	0	0	461	0	9	15	100	27	0	0	0	20	52	0	0	0	0	0	0	0	0	0	179	0	0	0	43	0	0	0	51	0	0	0	0	0	0	0	104	0	0	0	0	0	0	0	0	0
ASV001935	0	0	0	0	0	0	35	0	0	17	0	0	0	10	15	0	0	0	39	43	44	0	8	15	17	0	8	11	0	16	0	0	0	0	0	0	0	8	0	5	0	0	36	71	0	0	0	19	104
ASV001562	0	0	0	236	0	0	0	0	0	0	0	0	0	0	0	0	0	0	0	44	80	0	0	32	0	0	0	0	0	0	20	0	0	0	0	0	0	45	42	0	0	0	0	0	0	21	0	0	0
ASV001658	0	0	15	0	0	28	0	144	861	0	0	0	0	0	0	0	37	0	50	0	0	98	0	33	0	0	0	0	0	0	0	0	0	0	7	0	0	0	0	0	0	0	0	0	0	0	0	0	0
ASV001914	39	0	0	25	0	0	0	0	0	0	0	0	0	0	0	0	0	0	0	0	28	22	31	20	68	160	0	33	0	0	30	0	0	14	0	0	0	0	0	0	0	0	31	77	0	0	0	51	0
ASV001736	0	0	0	175	0	0	0	55	17	74	0	0	28	100	325	0	116	0	0	0	0	0	15	0	0	0	0	0	0	0	134	0	0	0	0	0	0	0	51	0	0	0	0	0	0	0	0	0	0
ASV001828	0	1115	0	0	0	0	0	0	0	0	0	0	0	0	0	0	0	0	0	0	0	0	0	0	0	0	0	0	0	0	0	0	0	0	0	0	0	0	0	0	0	0	0	0	0	0	0	0	0
ASV001731	0	0	0	0	0	0	55	0	0	0	0	50	0	0	0	0	0	0	33	0	0	4	0	27	0	0	34	0	282	55	0	45	56	0	10	0	0	0	59	0	46	0	148	0	65	0	117	0	0
ASV001856	0	0	0	0	0	0	0	0	0	0	595	0	0	0	0	0	0	0	0	0	0	0	0	0	0	0	0	0	0	0	0	0	0	128	0	0	0	0	0	0	0	377	0	0	0	0	0	0	0
ASV001771	0	0	0	0	0	0	0	0	0	0	0	0	0	0	0	0	0	0	0	0	0	0	0	0	0	0	971	0	0	0	0	0	0	154	0	0	0	0	0	0	0	0	87	0	0	0	0	0	0
ASV000492	0	17	0	48	41	40	55	276	106	0	423	0	0	0	50	0	0	0	0	0	0	44	0	0	0	0	2542	744	124	0	53	239	91	70	19	0	46	0	141	26	0	62	35	215	0	0	0	0	12
ASV001486	0	0	0	142	42	27	7	0	0	117	0	0	39	20	0	0	0	0	18	0	0	0	0	0	0	0	14	0	0	0	158	0	0	0	0	0	0	0	81	0	0	0	0	0	0	13	0	877	0
ASV001911	0	0	0	0	0	0	72	309	326	146	0	0	19	0	0	0	0	0	25	0	0	0	0	0	0	0	0	0	0	0	341	0	0	0	0	0	0	0	0	0	0	0	0	0	0	0	0	0	0
ASV002286	0	0	0	0	0	0	0	0	0	0	0	0	0	0	0	0	0	0	0	0	0	0	0	0	0	0	0	0	0	0	0	0	0	0	0	0	0	0	0	0	0	0	169	0	0	0	0	0	0
ASV001444	0	0	0	0	0	0	0	0	0	0	0	0	0	0	0	0	0	0	0	0	0	0	0	0	0	0	0	0	0	0	0	0	0	0	0	0	0	0	0	0	0	1695	0	0	0	0	0	0	0
ASV001786	0	22	0	0	0	184	0	0	150	0	0	190	0	0	0	0	0	0	0	0	0	0	0	0	0	0	0	0	453	42	0	0	100	0	0	0	0	0	0	0	0	0	0	0	39	0	0	0	0
ASV001574	33	0	0	83	42	13	0	0	0	0	26	5	0	0	76	0	0	149	20	35	22	0	18	7	50	50	78	33	0	14	53	0	0	18	0	13	0	29	4	29	10	0	0	22	13	0	5	71	92
ASV001739	21	78	37	0	7	0	0	15	18	29	11	0	15	67	12	0	0	43	19	43	51	0	0	13	18	0	6	14	10	64	208	50	65	0	14	0	0	8	10	21	14	0	11	17	4	20	0	0	76
ASV003363	0	0	0	0	0	0	0	0	0	0	0	0	0	0	0	1077	0	0	0	0	0	0	0	0	0	0	0	0	0	0	0	0	0	0	0	0	0	0	0	0	0	0	0	0	0	0	0	0	0
ASV001468	0	0	40	21	17	0	0	102	43	0	0	50	168	32	0	0	35	0	0	135	37	28	0	4	0	0	193	0	26	0	25	0	0	0	0	0	2	0	4	0	0	0	184	16	99	0	61	8	0
ASV001433	356	0	32	0	55	0	113	0	41	0	0	0	0	0	0	0	342	0	35	0	60	14	32	0	0	0	0	0	0	17	163	0	47	0	0	0	0	0	0	0	0	0	21	30	183	0	81	0	0
ASV001689	41	18	13	25	0	16	25	0	0	0	0	0	158	6	20	0	0	39	0	18	17	14	0	19	0	0	0	0	12	24	88	0	0	0	0	0	0	0	21	0	2	0	6	0	0	23	0	395	0
ASV001630	65	12	19	217	54	65	0	36	83	102	0	20	16	36	39	0	19	108	40	49	47	38	25	31	0	0	0	0	0	0	7	0	0	0	0	0	0	0	0	20	0	0	0	10	0	9	23	6	0
ASV001592	31	0	0	13	0	0	0	0	0	0	0	0	12	0	0	0	16	0	46	44	26	0	0	0	0	0	0	0	0	0	167	20	0	0	0	0	0	101	8	49	0	0	0	31	0	24	0	0	0
ASV001576	0	48	0	0	28	76	0	154	249	0	190	0	0	0	0	0	0	0	0	0	0	0	0	0	0	0	0	0	0	0	0	0	0	310	173	0	0	0	0	0	0	70	0	0	167	0	0	0	0
ASV001583	0	0	82	0	0	0	0	0	0	0	0	0	0	52	0	0	323	0	6	0	0	0	0	24	0	0	0	54	135	0	0	7	0	0	20	0	0	66	0	0	35	0	0	0	0	0	0	0	0
ASV001647	94	4	0	0	0	12	0	0	52	0	12	84	123	0	0	0	0	0	0	613	0	0	0	0	35	0	13	0	0	24	18	8	0	0	11	8	0	0	0	0	0	0	15	90	4	82	0	0	0
ASV001784	0	0	0	0	0	0	7	150	99	121	224	7	98	235	0	0	136	0	0	0	0	0	0	0	0	0	0	0	0	60	0	0	0	0	0	0	0	0	0	0	0	36	0	0	0	0	18	0	0
ASV002327	0	0	0	0	0	0	0	0	0	0	0	0	0	0	43	0	0	310	29	0	0	0	0	0	0	0	0	0	0	0	0	0	0	0	0	0	0	0	592	0	0	0	0	0	0	0	0	0	0
ASV002297	46	0	68	0	0	18	0	0	0	0	0	0	0	0	0	0	0	0	0	45	64	57	0	0	0	0	38	0	103	72	49	29	0	0	0	0	0	0	0	0	0	0	0	0	0	40	0	0	81
ASV002336	0	0	274	0	0	0	0	0	0	0	0	0	0	0	0	0	0	0	0	0	0	316	0	0	0	0	0	0	0	0	0	0	0	0	0	0	0	0	0	0	11	0	0	0	0	0	108	0	0
ASV001655	0	0	23	24	0	0	0	0	0	0	0	0	0	53	0	0	0	0	0	0	0	0	0	28	0	0	30	0	203	0	0	0	11	0	0	0	15	0	0	0	0	0	0	0	0	0	62	0	155
ASV001807	0	0	0	13	0	14	0	0	0	0	0	0	0	0	0	0	0	177	121	60	10	0	0	73	9	61	0	0	0	0	0	0	0	0	0	0	0	5	0	0	0	159	0	0	0	0	0	53	0
ASV001868	0	0	0	0	0	0	0	0	0	0	0	0	0	0	0	0	0	0	0	0	0	0	0	0	0	0	0	0	0	0	0	0	0	0	0	0	0	1097	0	0	0	0	0	0	0	0	0	0	0
ASV001893	0	0	29	0	0	0	0	0	0	0	0	0	0	0	0	0	0	93	77	0	0	0	9	0	0	0	57	0	0	121	251	0	0	0	0	0	0	111	25	0	99	0	23	47	0	0	0	0	134
ASV001715	7	10	83	130	0	0	0	24	19	10	7	26	66	49	15	0	15	0	29	36	8	80	9	23	0	0	37	56	17	6	30	79	16	25	0	0	0	0	26	0	199	0	5	0	0	0	49	0	0
ASV001297	0	0	0	0	0	0	0	0	0	0	0	0	0	0	0	0	0	23	160	292	103	0	79	83	0	0	11	238	401	0	0	0	0	0	69	0	0	0	237	76	0	0	0	149	0	0	0	7	80
ASV001724	30	41	6	0	47	11	14	109	0	0	20	0	169	0	62	0	122	18	10	6	89	0	0	46	0	0	0	0	31	0	11	59	30	0	0	42	0	0	8	23	0	18	7	0	50	0	0	0	0
ASV001751	0	32	0	0	0	11	0	56	0	0	44	54	51	0	28	0	0	0	42	158	0	0	0	0	0	0	33	0	62	0	0	0	0	0	0	0	0	0	84	0	0	47	429	127	27	0	0	0	0
ASV001798	0	84	67	0	45	0	0	0	0	0	162	0	0	0	0	0	0	254	0	0	0	0	0	0	0	0	0	0	0	0	31	110	0	44	107	0	0	0	0	0	0	0	0	0	0	0	0	0	0
ASV002096	0	17	0	0	0	0	0	0	0	0	0	0	26	0	0	0	0	0	0	433	140	0	0	0	0	10	63	0	0	53	0	0	0	164	0	0	0	0	0	0	0	0	16	0	0	0	0	0	0
ASV001185	132	32	14	151	20	0	0	193	0	115	0	0	0	53	27	0	0	0	45	178	42	0	44	58	80	0	89	0	26	67	22	13	0	0	0	55	18	37	40	0	0	0	0	84	0	54	0	0	0
ASV001953	0	0	0	0	0	0	0	0	0	0	0	0	0	0	0	0	0	0	0	0	0	0	0	0	0	0	0	0	0	0	0	0	0	0	0	0	0	0	0	0	0	0	0	0	0	0	0	0	0
ASV002578	0	25	0	0	0	0	0	0	0	0	0	94	0	0	0	0	0	0	0	58	0	24	188	0	0	0	0	0	0	0	0	32	0	0	0	24	0	0	0	0	0	12	0	0	26	0	0	78	0
ASV001773	0	42	0	0	0	27	0	27	0	0	0	0	11	0	0	0	53	0	22	67	0	0	0	71	33	0	0	41	0	0	174	0	31	0	0	0	0	0	169	4	42	0	216	0	0	0	0	0	0
ASV001920	0	0	0	0	0	0	0	0	0	0	50	0	36	0	0	0	0	0	0	0	0	0	0	0	0	0	0	0	0	13	0	0	48	72	0	0	0	0	0	0	0	78	0	581	0	0	0	0	0
ASV002243	0	0	0	0	0	0	0	0	0	0	0	0	0	0	0	0	0	0	0	0	0	0	0	0	0	0	0	0	0	0	0	0	0	0	0	0	0	0	0	0	0	0	0	898	0	74	0	0	0
ASV002712	0	0	20	0	7	49	0	11	0	0	12	43	39	0	4	29	0	0	0	0	0	14	0	0	0	0	0	0	7	0	0	90	0	24	0	0	0	0	0	31	20	38	0	0	0	0	0	0	0
ASV001495	0	0	0	0	600	0	0	0	0	0	0	0	0	0	0	0	0	0	0	0	0	0	0	0	0	0	0	0	0	0	155	0	0	0	0	0	0	0	0	0	0	0	0	0	0	0	0	66	0
ASV001841	0	0	0	0	0	0	0	0	0	0	0	0	0	0	0	0	0	0	0	0	0	0	0	0	1071	0	0	0	0	16	0	0	0	35	0	0	0	0	0	0	0	0	0	0	0	0	0	0	0
ASV001948	0	0	0	0	0	0	0	0	0	0	0	0	0	0	0	0	0	0	0	613	0	56	51	0	50	261	0	0	0	0	0	0	0	28	0	0	0	0	0	0	0	0	0	21	0	0	0	0	0
ASV001939	14	4	2	12	53	0	0	0	0	0	8	31	117	127	228	0	58	0	0	0	16	10	0	46	0	0	0	6	12	6	57	15	21	0	0	0	18	0	0	0	5	0	10	13	0	0	62	0	0
ASV001981	0	0	0	0	0	0	0	0	0	0	0	0	0	0	0	0	0	0	0	0	0	0	0	0	0	24	0	0	0	0	0	0	0	27	0	0	0	0	0	0	0	0	76	0	3	48	0	0	16
ASV001839	0	0	7	91	23	0	0	0	0	35	0	0	0	0	143	0	0	55	0	23	65	42	4	19	0	0	0	0	0	0	57	0	0	0	0	0	0	0	24	59	0	0	0	72	0	30	0	65	0
ASV001105	0	0	0	0	0	0	0	0	0	0	0	0	32	2234	0	0	0	0	0	0	0	0	0	0	0	0	0	0	0	201	0	0	0	0	0	0	0	0	0	0	0	0	0	0	0	0	0	0	0
ASV001906	0	140	0	0	0	0	12	0	0	0	0	0	0	0	7	0	0	0	44	202	0	0	0	0	0	0	0	46	0	0	97	0	0	0	0	0	0	0	0	38	0	0	0	0	0	48	0	0	138
ASV001342	35	42	113	0	0	0	0	73	4	33	0	33	77	47	104	0	0	0	135	91	244	0	60	140	0	0	108	0	62	22	35	0	0	18	32	0	0	0	104	0	0	0	96	41	0	18	0	35	38
ASV001887	0	0	0	0	0	71	0	0	0	0	0	0	0	0	0	0	0	0	0	0	0	0	10	42	0	79	505	108	0	0	0	32	0	0	0	0	0	0	0	0	0	0	0	0	0	0	0	74	0
ASV001894	0	0	0	0	84	134	13	0	0	0	0	43	44	0	0	0	0	0	0	192	221	46	0	51	0	0	0	0	76	0	0	18	0	0	0	0	0	0	0	70	0	0	0	26	0	0	0	0	0
ASV001940	0	0	0	0	0	26	0	0	0	0	0	10	0	0	0	0	0	224	0	0	0	0	0	0	0	0	125	49	0	154	0	92	0	53	81	0	0	0	0	0	0	0	73	0	123	0	0	0	0
ASV002007	0	0	0	0	0	0	0	0	0	0	0	0	0	0	0	0	0	0	0	0	0	0	0	0	185	0	0	0	0	0	0	0	0	25	0	0	0	0	0	0	0	0	0	0	0	0	0	0	0
ASV004589	0	0	0	0	887	0	0	0	0	0	0	0	0	0	0	0	0	0	0	0	0	0	0	0	0	0	0	0	0	0	0	0	0	0	0	0	0	0	0	0	0	0	0	0	0	0	0	0	0
ASV001663	0	0	0	0	0	0	0	0	0	0	0	0	0	0	0	0	0	0	0	0	0	0	0	0	0	0	0	0	0	0	624	0	0	0	0	0	0	0	0	0	0	0	0	0	0	0	0	708	0
ASV001873	0	0	0	8	43	0	0	0	44	99	0	0	0	0	0	0	10	30	0	0	0	0	0	0	0	0	0	0	11	0	770	0	0	0	0	0	0	0	43	0	0	0	0	0	0	0	0	0	0
ASV001804	56	186	18	0	0	27	0	22	103	72	0	0	0	0	0	0	0	0	68	18	57	148	25	0	0	0	0	0	38	0	10	0	0	0	0	0	30	0	32	0	0	0	0	14	0	0	202	0	0
ASV002084	0	0	0	0	0	0	0	0	0	0	0	14	0	0	0	60	405	0	0	0	0	0	11	0	0	0	0	0	0	0	0	0	0	0	0	0	0	542	0	0	0	0	0	0	53	0	0	0	0
ASV002127	0	0	0	0	0	0	0	6	0	0	0	0	0	396	0	0	311	0	0	0	0	0	0	0	161	28	0	0	0	0	0	0	0	0	0	0	0	0	0	0	0	0	0	0	2	0	0	0	0
ASV001767	0	0	0	0	0	0	0	0	0	0	0	0	0	0	0	0	0	0	0	0	1244	0	0	0	0	0	0	0	0	0	0	0	0	0	0	0	0	0	0	0	0	0	0	0	0	0	0	0	0
ASV001921	12	275	0	0	7	0	0	0	54	0	27	33	0	95	0	0	0	0	62	0	0	7	0	12	0	0	0	40	0	24	8	99	0	0	0	0	0	0	77	33	0	61	0	39	31	0	0	0	0
ASV002147	0	0	0	0	49	0	0	0	0	0	0	0	0	0	0	0	0	0	0	0	0	0	0	0	0	382	130	0	225	0	0	0	0	0	0	0	0	0	0	0	0	0	0	0	28	0	0	208	0
ASV002102	0	0	0	0	0	0	0	0	0	0	0	0	0	0	0	0	0	0	0	0	0	0	0	0	0	0	0	0	0	0	0	0	0	0	0	0	0	0	0	0	0	0	0	0	0	0	0	0	0
ASV002246	0	0	32	0	84	41	0	0	0	0	0	10	20	0	0	0	57	0	53	4	0	0	23	0	0	0	239	56	34	14	12	20	0	0	5	0	31	0	0	6	26	0	89	0	0	0	33	0	0
ASV001727	0	0	50	111	31	29	21	8	0	0	5	19	8	0	14	7	7	69	45	131	28	31	29	36	0	0	0	15	107	21	6	14	0	8	6	13	0	0	0	0	0	39	11	27	18	40	0	0	0
ASV002170	0	0	0	0	0	0	0	0	1403	0	0	0	0	0	0	0	0	0	0	0	0	0	0	0	0	0	0	0	0	0	0	0	0	0	0	0	0	0	0	0	0	0	0	0	0	0	0	0	0
ASV001332	119	138	45	9	81	0	9	30	0	0	0	18	84	22	52	0	0	71	24	61	51	0	6	110	0	0	39	49	0	246	116	37	0	0	0	19	0	0	0	0	6	0	80	28	6	0	0	0	0
ASV001643	0	0	0	0	0	0	0	0	0	0	0	0	0	0	0	0	42	0	0	0	0	0	0	0	0	0	0	0	0	0	109	0	0	0	0	0	0	0	0	0	0	0	1246	0	0	0	0	0	0
ASV001769	0	143	122	0	0	0	0	0	0	0	0	0	0	0	0	0	0	168	0	20	0	0	0	299	0	0	0	0	0	0	16	0	0	0	0	0	0	0	0	0	0	0	0	9	0	0	0	71	0
ASV002414	0	0	27	0	0	46	0	0	4	0	0	395	0	0	0	0	11	0	0	0	0	10	5	9	0	0	29	0	68	0	9	0	14	22	0	0	0	0	0	0	23	0	0	0	0	0	12	0	0
ASV001757	0	3	0	36	82	9	14	139	72	21	0	11	0	42	106	0	0	0	0	49	0	45	0	34	0	0	0	0	20	0	0	0	0	0	12	0	0	0	0	26	0	0	0	0	0	0	0	0	34
ASV001749	52	63	0	0	0	55	79	0	0	0	0	0	0	13	0	0	0	0	91	120	33	8	12	60	0	0	37	69	0	159	0	17	0	9	0	0	0	0	57	0	29	0	0	99	33	60	0	3	49
ASV002066	38	0	22	0	303	23	0	32	0	0	0	0	0	0	0	0	0	0	0	130	0	0	0	0	16	0	0	0	0	0	0	0	0	358	0	0	0	0	0	0	0	12	0	0	0	0	0	0	0
ASV002448	11	0	5	0	0	0	0	0	0	53	0	27	21	0	0	0	2	0	12	9	12	0	7	8	14	0	5	53	24	17	0	18	9	0	0	17	0	0	16	0	0	0	74	0	18	18	0	0	21
ASV001509	0	0	33	0	0	0	0	0	0	0	112	0	0	23	0	0	382	0	0	14	0	97	179	0	0	0	0	17	0	0	0	0	32	0	0	0	63	587	0	0	13	0	0	0	0	0	11	7	0
ASV001745	70	21	0	0	0	0	0	0	0	0	0	0	42	0	0	66	0	0	0	0	0	7	0	0	0	25	22	0	0	15	330	0	29	30	0	22	0	0	0	0	0	43	0	22	0	0	0	273	27
ASV002080	0	0	0	128	0	0	0	0	0	0	0	0	0	0	0	0	412	0	0	0	0	0	0	0	78	0	0	0	0	0	0	0	0	0	0	0	0	0	0	105	15	0	0	26	39	31	0	0	0
ASV002200	0	6	10	400	0	0	0	62	0	5	0	18	24	6	41	0	0	0	0	65	5	7	0	20	2	0	13	0	0	0	0	2	0	0	0	0	0	0	6	7	0	0	19	0	0	11	21	0	19
ASV001907	0	30	60	41	0	34	0	0	140	0	0	0	202	0	0	0	129	0	0	49	0	32	34	0	0	0	0	0	79	0	0	44	97	0	0	0	26	0	0	22	29	0	0	0	24	0	33	0	0
ASV002122	0	0	0	0	0	0	0	25	59	0	0	0	0	0	0	284	0	0	37	0	0	0	0	37	0	42	0	0	0	0	15	0	0	0	0	12	0	0	0	0	0	242	32	0	66	0	108	0	0
ASV001956	0	0	0	0	0	0	0	0	0	0	0	0	0	0	0	0	0	0	0	0	0	0	0	0	0	0	0	0	0	0	0	0	0	0	0	0	0	0	0	0	0	0	0	0	0	0	0	0	1038
ASV001817	0	6	0	0	36	0	5	208	0	74	4	0	0	0	41	0	0	0	5	13	17	13	25	8	10	0	0	0	0	25	91	0	0	0	0	0	0	0	0	10	0	0	124	29	0	16	0	137	0
ASV001589	0	0	0	0	0	0	0	0	0	0	0	0	0	0	0	0	0	0	0	0	0	0	0	0	0	0	0	0	0	0	0	0	0	0	0	0	0	0	0	0	0	0	0	0	0	0	0	0	0
ASV002045	0	0	0	0	0	0	0	0	0	0	0	0	0	0	0	0	0	0	0	0	0	0	0	0	0	0	80	0	0	0	0	0	0	0	0	0	0	443	0	0	0	0	0	86	63	327	0	0	28
ASV001896	0	0	0	0	192	0	0	0	0	0	0	0	0	0	0	0	0	0	0	196	0	31	0	0	51	0	112	0	0	0	15	0	0	62	212	0	7	0	0	0	0	0	140	42	0	43	0	0	0
ASV001891	0	0	0	0	0	0	0	0	0	1131	0	0	0	0	0	0	0	0	0	0	0	0	0	0	0	0	0	0	0	0	0	0	0	0	0	0	0	0	0	0	0	0	0	0	0	0	0	0	0
ASV001041	0	0	0	0	0	0	253	0	0	0	0	0	0	0	0	0	0	0	0	829	0	0	192	0	0	0	71	0	0	389	0	0	627	56	0	46	0	0	0	0	0	59	41	0	0	0	0	0	138
ASV001722	0	0	0	0	0	0	0	0	0	0	0	0	0	0	0	0	0	0	0	0	0	0	0	0	0	0	0	0	0	0	0	0	0	0	0	0	0	0	0	0	0	0	0	0	0	0	0	0	0
ASV001777	0	0	0	0	0	0	0	0	0	0	0	0	0	0	0	0	0	0	0	0	0	0	0	0	0	495	10	0	0	0	0	0	0	0	0	33	0	0	0	0	0	0	711	0	0	0	0	0	0
ASV001838	40	0	0	0	0	0	0	0	0	0	0	309	0	0	0	0	0	0	0	0	0	0	0	0	78	0	0	0	0	0	0	0	0	0	0	0	0	0	0	0	0	0	0	566	0	169	0	0	0
ASV002021	93	86	14	0	0	0	39	0	0	0	0	0	0	0	0	0	0	0	0	49	8	0	0	19	64	0	0	0	0	29	37	0	0	0	30	0	0	16	0	0	0	0	0	0	0	0	0	0	118
ASV002017	18	29	0	0	99	55	0	172	0	0	82	0	35	0	0	0	0	0	0	59	30	0	13	0	0	0	4	0	0	23	63	0	18	49	110	0	0	0	0	0	0	0	9	10	26	0	0	0	0
ASV001681	0	0	0	0	0	0	0	0	0	0	0	0	0	0	0	0	0	499	100	0	0	0	0	0	0	0	0	0	0	3	71	0	0	0	0	0	0	0	0	0	0	0	0	0	0	0	0	35	0
ASV001787	0	0	30	0	0	0	0	0	0	53	130	0	0	0	0	93	0	0	0	0	80	497	0	0	0	0	0	0	0	0	0	0	0	0	0	0	0	0	0	0	234	114	0	0	0	0	0	0	0
ASV002064	0	0	0	0	0	0	0	0	0	0	0	0	301	0	0	0	0	0	0	234	0	0	0	0	0	0	238	0	0	0	0	161	0	0	0	24	0	0	25	0	0	75	0	0	0	0	0	0	0
ASV001826	9	26	0	279	21	40	10	0	0	0	0	14	41	11	126	0	0	72	170	7	20	32	9	20	0	0	0	8	0	19	19	25	0	0	0	0	4	0	0	0	37	0	0	18	0	0	72	0	0
ASV001970	0	0	0	0	124	71	0	0	0	0	0	0	0	0	0	0	0	0	0	14	0	0	0	0	0	0	0	0	0	0	646	0	0	0	0	0	0	0	0	0	0	0	16	0	0	0	0	15	0
ASV001860	0	0	40	0	0	0	0	0	0	0	0	0	8	0	0	0	0	19	214	9	103	0	0	359	0	0	0	204	0	0	0	41	0	0	0	0	0	0	144	0	0	0	0	0	0	0	0	0	0
ASV002031	0	0	0	84	0	0	0	0	0	0	0	0	0	0	0	0	0	0	0	0	0	0	0	0	0	0	0	0	0	402	0	0	0	0	0	0	0	0	0	0	0	0	0	246	0	0	0	0	0
ASV002222	0	0	0	0	0	61	15	97	0	0	0	0	0	0	0	0	0	0	0	7	281	77	16	7	0	0	0	0	0	22	0	55	0	0	0	0	6	0	9	0	113	0	0	0	0	0	0	9	57
ASV001710	85	23	408	79	0	41	0	0	0	0	0	0	0	15	0	0	0	0	0	0	30	106	40	17	8	0	0	76	98	0	0	60	0	0	25	0	23	0	108	0	30	0	0	0	6	0	0	0	0
ASV002161	0	0	0	0	0	0	0	0	0	0	0	0	0	0	0	822	37	0	0	0	0	0	0	0	0	0	0	0	0	0	0	0	0	0	0	0	0	0	0	0	0	0	0	0	0	0	29	0	0
ASV001429	24	162	0	115	15	0	88	0	6	41	0	0	166	60	32	0	0	103	81	0	100	26	19	16	0	0	0	0	0	0	0	190	0	0	47	0	0	11	0	37	43	0	0	0	0	0	10	0	0
ASV001958	0	0	0	39	0	0	0	0	0	0	79	0	73	0	116	95	0	19	0	0	0	76	0	0	0	11	112	61	118	0	0	46	0	0	0	0	0	35	88	0	80	36	0	5	106	21	0	0	5
ASV002525	8	0	0	0	0	3	8	24	0	141	0	0	5	26	26	0	0	0	0	14	0	0	0	2	0	0	0	0	0	23	9	0	0	0	0	0	0	0	0	7	25	0	32	117	0	4	0	0	0
ASV001238	0	0	0	0	0	0	0	0	0	0	0	0	990	0	0	0	0	237	0	0	0	0	0	0	0	0	0	0	25	0	0	0	0	0	0	0	300	0	0	0	0	626	0	0	0	0	0	0	0
ASV001765	0	0	0	0	64	0	29	0	0	0	0	41	141	28	51	0	0	0	98	0	0	0	0	32	0	0	0	0	114	42	349	0	0	0	0	0	0	0	224	5	26	0	0	0	0	0	11	0	0
ASV002081	0	0	0	94	0	19	0	72	208	37	0	9	59	25	106	0	0	0	0	0	0	68	0	0	0	0	0	0	0	0	0	0	0	17	0	0	0	0	0	125	0	0	0	0	0	0	0	0	0
ASV001713	0	27	0	0	0	0	0	0	17	0	0	0	113	0	169	0	253	0	43	0	159	0	0	48	0	0	19	97	11	13	162	29	0	11	0	0	0	0	0	0	0	0	70	0	30	0	0	0	36
ASV001772	78	10	142	236	0	57	0	0	0	0	20	50	91	9	93	0	48	0	0	23	0	10	0	0	0	0	17	10	33	0	0	0	36	0	0	0	0	0	0	0	28	122	64	35	10	0	14	0	0
ASV001908	0	118	0	0	0	0	0	35	142	0	0	122	79	76	52	0	0	0	0	0	26	58	0	95	0	0	0	0	236	0	0	0	29	0	27	0	0	0	0	23	0	0	0	0	0	0	78	0	0
ASV002030	0	0	0	0	0	0	0	0	0	0	0	0	0	0	928	0	0	0	0	0	0	0	0	0	0	0	0	0	0	0	0	0	0	0	0	0	0	0	0	0	0	0	0	0	0	0	0	0	0
ASV002005	0	39	0	95	59	42	0	36	0	0	0	0	18	69	0	0	0	0	85	0	13	0	0	0	0	0	0	116	0	46	47	65	16	0	0	0	0	0	91	0	0	0	0	0	0	0	0	0	0
ASV002136	0	0	0	0	0	0	0	0	0	0	0	0	0	0	0	0	0	0	0	0	0	0	0	0	0	0	0	0	0	0	0	0	0	0	0	0	0	0	0	0	0	914	0	0	0	0	0	0	0
ASV001854	0	44	13	0	77	159	90	113	0	0	84	0	80	0	0	0	0	0	0	20	13	0	27	0	0	0	0	0	15	61	28	0	128	199	0	0	0	0	30	0	0	0	0	0	43	0	0	0	0
ASV001928	0	0	0	0	0	0	0	0	0	0	0	0	0	0	0	0	0	0	0	0	0	0	0	0	0	0	0	0	0	0	1254	0	0	0	0	0	0	0	0	0	0	0	0	0	0	0	0	0	0
ASV002240	0	0	0	0	0	84	0	0	0	0	0	0	0	0	0	0	0	0	27	0	20	0	0	0	0	0	0	0	0	0	422	0	0	0	0	0	0	0	0	0	0	0	0	0	0	0	0	0	16
ASV002091	0	4	0	11	6	0	0	0	0	0	0	0	0	9	0	0	0	0	0	0	0	0	0	0	0	0	0	0	0	0	77	0	0	0	0	0	0	0	0	0	0	0	0	0	0	0	0	35	0
ASV001744	0	16	9	0	0	0	0	0	0	49	0	0	0	0	0	0	0	0	69	37	0	0	0	0	28	0	0	0	0	6	0	0	0	0	0	0	0	283	0	15	0	0	19	50	0	60	8	0	34
ASV001825	0	0	0	0	0	0	0	0	0	0	0	0	0	0	0	0	0	0	0	967	0	76	0	0	16	22	0	0	0	0	0	0	0	0	0	0	0	0	0	0	0	0	0	0	0	0	0	25	0
ASV001732	0	0	0	0	0	0	0	0	0	0	0	0	0	0	0	0	0	0	0	0	0	0	0	0	0	0	0	0	0	0	0	0	0	0	0	0	0	1227	0	0	0	0	97	0	0	0	0	0	0
ASV001965	0	0	0	0	0	0	0	0	0	0	0	0	234	0	0	0	0	0	283	0	0	0	0	0	0	0	0	0	0	0	126	0	101	0	0	0	0	0	0	0	0	0	241	0	79	0	0	0	0
ASV001754	0	0	0	0	0	0	0	0	0	0	0	0	0	0	0	0	0	0	0	0	0	0	0	0	0	239	0	0	191	0	0	0	0	0	0	18	0	0	0	0	0	0	0	0	207	48	0	0	0
ASV001695	0	0	0	0	0	4	0	205	38	0	90	31	0	0	0	0	0	0	0	0	0	0	0	0	0	0	0	0	224	0	0	0	0	152	0	0	0	0	0	0	0	453	0	0	172	0	0	0	0
ASV001502	0	24	108	52	0	0	21	30	0	60	26	83	23	72	0	0	15	13	55	25	110	19	22	0	0	0	68	16	62	41	0	102	65	56	0	0	0	0	42	38	83	0	91	0	48	0	48	0	0
ASV001833	0	0	0	0	0	0	0	0	0	0	0	0	772	0	0	0	0	0	0	0	0	0	0	0	0	0	0	0	0	0	0	0	0	0	0	160	0	0	0	0	0	0	0	0	0	0	0	0	254
ASV002612	31	0	0	0	0	8	0	0	0	0	0	0	0	0	0	0	0	0	0	5	12	0	64	0	0	0	100	0	0	0	0	0	0	112	9	6	13	0	0	0	0	0	0	9	0	0	0	0	0
ASV002058	0	0	0	0	0	0	0	0	0	0	79	0	0	0	0	1120	0	0	0	0	0	0	0	0	0	0	0	0	0	0	0	0	0	49	0	0	0	0	0	0	0	5	0	0	38	0	0	0	0
ASV001869	0	0	0	5	322	9	0	20	245	0	33	3	50	16	24	0	0	0	0	0	0	14	0	0	0	0	0	0	80	0	0	0	0	0	0	0	12	0	0	58	0	87	0	0	70	0	0	0	0
ASV001888	0	0	0	0	0	0	0	0	0	0	0	52	0	140	25	0	0	0	99	0	0	19	43	11	0	0	0	56	97	0	0	0	0	0	16	0	0	0	66	0	0	0	88	93	59	0	0	62	69
ASV002157	0	4	15	0	0	0	0	0	0	0	12	0	386	0	0	0	0	0	0	12	51	0	317	0	10	0	38	0	0	23	0	14	50	0	25	0	0	0	0	0	0	0	20	0	0	0	0	0	29
ASV001870	14	0	0	0	15	27	0	0	0	0	0	0	26	0	0	0	83	0	0	0	0	0	94	215	68	0	0	7	0	9	49	0	0	0	0	0	0	0	0	14	11	0	0	27	0	0	0	47	0
ASV001962	0	14	0	0	0	0	0	0	0	0	0	11	0	0	0	0	0	0	0	8	0	19	0	0	0	0	0	0	398	40	0	0	374	0	7	0	11	0	0	0	0	0	0	0	172	0	0	0	0
ASV002131	0	6	0	0	0	0	0	0	0	0	17	0	0	0	0	57	0	0	0	21	0	0	12	0	0	0	0	0	0	289	0	0	446	0	0	0	15	0	0	0	0	29	35	0	0	0	0	0	0
ASV002004	0	1008	0	0	0	0	0	0	0	0	0	0	0	0	0	0	0	0	0	0	0	0	0	0	0	0	0	0	0	0	0	0	0	0	0	0	0	0	0	0	0	0	0	0	0	0	0	0	0
ASV001548	42	0	0	0	0	0	0	0	0	0	5	11	0	0	0	0	0	0	0	0	0	0	0	0	0	0	0	0	0	0	0	0	25	0	0	440	0	0	0	0	0	0	65	71	0	13	0	0	0
ASV002270	0	0	0	0	0	0	0	0	0	0	0	0	121	0	0	50	0	0	0	0	0	0	0	0	0	0	0	0	0	0	0	0	0	0	0	1267	0	0	0	0	0	0	0	0	0	0	0	0	0
ASV001879	0	9	0	0	0	427	0	0	0	0	0	10	207	0	0	0	146	0	0	0	0	0	0	0	0	0	0	0	272	0	0	0	0	0	0	0	7	0	0	0	0	0	0	0	0	0	0	0	0
ASV001966	36	61	0	0	10	21	0	0	0	0	0	5	51	0	43	0	0	0	100	0	0	0	0	12	0	0	99	48	7	0	104	0	0	0	0	0	0	0	4	0	0	0	188	174	0	11	0	30	0
ASV001536	0	0	180	0	0	0	0	0	0	0	0	16	0	0	0	0	0	257	0	150	163	0	94	130	0	0	62	17	0	10	0	66	0	0	0	0	0	0	0	0	79	0	54	0	0	0	0	0	30
ASV001659	0	0	0	0	0	0	0	0	0	0	0	0	0	0	0	0	0	0	0	0	0	0	0	0	0	0	0	0	0	0	0	0	0	0	0	0	1419	0	0	0	0	0	0	0	0	0	0	0	0
ASV001917	0	0	0	0	0	0	0	0	0	0	0	0	0	0	0	0	0	0	1115	0	0	0	0	0	0	0	0	0	0	0	0	0	0	0	0	0	0	0	0	0	0	0	0	0	0	0	0	0	0
ASV001951	0	0	0	0	0	0	0	0	0	0	8	0	66	56	9	0	673	0	0	0	0	0	0	0	0	0	0	0	0	247	0	4	0	0	0	0	0	0	0	0	0	0	0	0	0	0	11	0	0
ASV001737	0	0	0	0	0	0	0	0	0	0	0	0	0	0	0	0	0	0	0	43	0	23	1261	0	0	0	0	0	0	0	0	0	0	0	0	0	0	0	0	0	0	0	0	0	0	0	0	0	0
ASV002039	0	0	0	0	0	0	0	0	0	0	0	0	0	0	0	0	0	0	0	0	0	0	22	49	0	0	0	0	0	52	0	0	0	0	0	0	0	0	0	0	0	0	0	0	0	468	0	0	0
ASV001591	50	42	22	0	14	0	0	7	0	47	0	68	6	0	0	0	0	0	36	79	8	0	33	0	0	0	0	0	237	11	22	11	0	0	112	0	0	0	12	0	26	0	68	106	0	16	135	22	0
ASV001999	110	0	52	0	7	0	6	0	17	0	7	65	41	11	0	0	0	0	0	0	0	0	23	0	0	0	0	0	205	0	17	0	0	0	48	0	0	0	0	0	5	236	0	0	5	0	152	0	17
ASV001729	0	0	0	86	111	7	48	0	0	0	0	0	9	0	36	0	0	96	55	0	92	0	0	36	0	0	0	6	0	28	169	7	0	0	0	0	0	0	21	19	0	16	0	125	0	50	0	64	0
ASV001998	0	0	0	0	0	0	0	0	0	0	0	10	88	0	0	0	0	0	0	0	0	0	0	0	0	0	0	0	0	0	0	0	0	0	0	0	0	0	0	0	0	0	0	0	0	0	0	0	0
ASV001693	0	116	50	0	83	57	51	14	0	29	31	106	0	0	0	0	0	0	23	27	0	0	0	8	0	0	59	21	0	147	0	0	0	0	0	27	0	0	106	0	0	17	168	11	46	0	0	0	0
ASV002357	0	0	0	0	0	0	0	0	0	0	0	42	0	0	0	0	0	0	0	0	0	0	0	0	0	96	0	0	265	0	0	0	0	0	0	0	0	0	0	0	0	0	0	0	22	0	0	0	0
ASV001975	0	0	0	0	0	0	0	0	0	591	65	0	0	0	0	0	0	0	0	0	0	0	0	0	0	0	0	0	0	0	0	0	0	0	0	0	0	0	0	0	0	397	0	0	0	0	0	0	0
ASV002188	58	28	4	18	31	0	23	47	0	5	0	0	0	22	0	0	0	0	4	60	66	11	14	23	0	10	4	39	16	25	11	17	0	0	0	0	0	25	35	0	36	0	0	0	0	30	0	29	15
ASV001730	0	0	0	0	0	0	0	0	0	0	0	26	0	0	0	0	14	0	30	5	0	0	0	0	14	49	0	0	0	0	0	0	0	0	0	14	0	19	27	0	0	0	146	236	0	158	0	0	246
ASV001872	0	0	0	0	0	0	0	0	0	0	0	115	0	0	0	0	0	0	160	0	0	0	0	56	35	0	12	253	0	0	4	0	0	0	0	0	0	0	0	0	0	0	184	140	0	63	0	0	99
ASV002332	0	0	0	0	0	0	0	0	0	0	0	0	0	0	0	0	0	0	0	0	0	0	0	0	0	0	0	0	0	159	269	0	0	0	0	0	0	0	0	0	358	0	0	0	0	0	0	0	0
ASV002511	32	30	60	0	26	0	22	64	0	0	8	0	16	24	0	0	0	0	0	22	32	0	0	23	0	0	0	0	0	0	0	88	0	11	16	18	0	0	0	0	0	0	31	12	0	0	26	0	0
ASV002201	0	0	0	0	0	107	56	0	0	0	0	20	93	0	0	0	0	0	0	29	0	36	70	0	0	0	75	0	62	0	35	70	47	111	22	0	0	0	49	0	0	10	0	0	103	0	0	0	0
ASV001667	0	0	0	0	0	0	0	0	0	0	0	0	0	0	0	0	0	0	0	0	0	0	0	0	0	0	0	0	0	407	0	0	1011	0	0	0	0	0	0	0	0	0	0	0	0	0	0	0	0
ASV001708	52	0	0	0	0	0	0	0	0	0	12	67	20	0	0	0	0	0	0	0	0	0	0	0	58	172	23	0	67	42	0	16	0	0	94	51	0	73	0	0	0	0	44	200	135	53	0	0	116
ASV002178	51	0	0	0	0	0	0	0	0	0	0	19	0	0	0	0	0	0	0	0	0	0	0	0	0	0	0	0	0	0	0	0	0	74	0	161	0	0	0	0	0	0	0	100	0	0	0	0	0
ASV003435	0	0	0	4	0	0	0	0	4	0	0	16	0	0	4	7	0	0	0	0	0	4	15	0	0	0	6	0	3	26	26	0	0	0	0	11	0	63	0	0	0	12	0	0	0	0	0	0	3
ASV002219	0	0	0	0	0	0	0	726	84	0	0	0	107	0	0	0	0	0	0	0	0	0	0	0	0	0	0	0	0	0	27	0	0	0	0	0	0	0	0	0	0	0	0	0	0	0	0	0	0
ASV001796	12	21	0	0	0	0	0	0	0	0	0	0	0	0	0	0	0	0	0	73	0	0	0	42	0	28	135	11	16	235	0	79	0	0	49	0	0	0	0	0	0	0	335	77	119	0	0	0	9
ASV001829	0	0	0	0	0	0	0	0	0	0	0	0	0	0	0	0	0	0	0	1200	0	0	8	0	0	0	0	0	0	0	0	0	0	0	0	0	0	0	0	0	0	0	0	0	0	0	0	0	0
ASV001990	13	61	0	0	34	0	0	165	0	0	27	53	0	0	0	0	0	0	44	0	0	28	17	33	0	0	130	0	42	16	65	0	0	0	0	0	15	0	6	0	103	0	0	0	0	0	0	0	29
ASV002020	21	44	31	0	0	0	11	0	0	0	0	59	0	0	0	0	0	0	12	0	10	278	10	0	49	0	19	0	35	29	72	11	0	0	6	0	0	41	19	0	15	0	32	0	6	0	30	0	17
ASV001842	116	43	15	0	0	10	0	13	0	12	0	0	0	0	0	0	202	0	103	37	0	2	15	12	0	0	19	11	4	0	0	6	0	5	0	0	0	102	0	0	0	0	45	24	0	31	0	11	0
ASV001950	0	0	0	0	0	0	0	0	0	0	0	0	0	0	0	0	0	0	0	0	0	0	0	0	0	0	0	1004	73	0	0	0	0	0	0	0	0	0	20	0	0	0	0	0	0	0	0	0	0
ASV001610	63	0	87	0	13	22	0	0	0	0	0	11	22	16	112	0	0	0	98	22	0	0	0	0	0	34	66	0	144	0	78	10	0	21	0	102	0	22	0	23	10	0	216	36	18	153	0	52	0
ASV002036	0	0	0	0	0	0	0	0	0	0	0	0	0	0	0	0	0	0	0	0	0	0	0	0	0	0	0	0	666	0	0	0	0	0	348	0	0	0	0	0	0	0	0	0	0	0	0	0	0
ASV002028	0	14	4	0	7	0	0	49	135	0	9	14	36	29	130	0	29	0	0	0	8	0	20	14	0	0	24	0	5	6	0	0	66	46	11	0	5	0	0	174	0	0	244	0	6	0	0	0	0
ASV001642	0	0	0	0	9	0	0	0	0	0	0	33	12	0	0	0	0	0	0	0	1344	0	0	0	0	0	0	0	0	0	0	0	0	0	0	0	0	0	0	0	0	0	0	0	0	0	0	0	0
ASV001823	0	62	0	0	53	0	19	0	2	0	67	0	0	30	6	0	0	0	65	0	0	0	5	46	0	0	11	54	0	39	4	105	0	59	0	0	0	0	146	28	0	10	436	31	0	0	0	0	0
ASV001945	0	37	28	0	0	0	0	0	0	0	0	48	0	0	0	0	30	0	35	30	37	17	0	21	0	0	5	0	0	39	38	82	0	0	0	0	0	0	0	63	0	0	260	47	0	0	47	0	0
ASV002185	0	5	0	0	64	0	0	0	79	0	4	73	214	0	0	0	0	0	0	0	0	0	0	0	0	0	0	0	566	0	0	0	122	46	0	0	3	0	0	0	0	108	0	0	0	0	0	0	0
ASV001545	62	0	0	48	0	35	0	0	0	0	6	32	16	0	0	0	0	0	0	262	0	0	64	26	0	0	0	0	0	0	41	122	61	17	61	20	0	65	67	0	15	0	40	0	80	0	23	0	48
ASV001774	0	109	0	14	0	102	0	0	0	0	0	0	0	0	0	0	0	75	0	59	0	25	222	289	0	0	0	0	0	0	112	22	25	0	0	0	55	0	0	0	0	0	0	0	0	0	0	0	100
ASV001943	0	0	0	0	226	0	0	0	0	0	67	119	72	0	0	0	0	0	0	0	0	0	0	0	0	0	0	0	66	0	0	0	101	69	0	0	0	0	0	0	0	366	0	0	26	0	0	0	0
ASV002314	0	0	0	0	0	0	0	0	0	0	365	0	0	0	0	423	195	0	0	0	0	0	0	0	0	0	0	0	0	0	0	0	0	0	0	0	0	0	0	0	0	0	0	0	0	0	0	0	0
ASV001660	149	0	0	0	0	6	66	0	0	0	0	0	0	0	0	0	0	0	0	120	0	0	0	0	0	152	82	0	0	0	0	0	0	0	0	24	0	0	0	0	0	0	0	94	0	111	0	244	0
ASV001549	45	0	0	0	0	42	38	0	25	0	77	0	0	0	0	0	0	0	49	164	156	0	0	0	0	0	119	69	0	0	225	56	0	0	0	0	0	0	62	0	0	0	258	0	0	0	0	51	0
ASV001699	0	0	0	0	0	0	0	0	0	0	0	0	0	0	0	0	0	0	0	0	0	0	0	0	0	0	0	1397	0	0	0	0	0	0	0	0	0	0	0	0	0	0	0	0	0	0	0	0	0
ASV002051	0	0	0	0	0	0	0	0	0	0	0	37	0	0	30	0	0	0	90	49	0	0	0	0	0	11	24	35	5	16	66	46	0	43	0	0	0	0	44	0	0	37	33	0	168	22	0	0	3
ASV001606	0	0	0	0	254	0	0	0	0	0	0	0	0	96	0	0	60	0	0	0	0	0	0	0	0	0	0	0	0	0	0	0	0	0	0	0	0	0	0	0	0	0	759	0	361	0	0	0	0
ASV001919	0	0	0	0	0	0	0	0	127	0	0	0	0	0	20	0	639	0	76	0	162	0	0	0	0	0	0	0	0	40	70	0	0	0	0	0	0	0	0	0	0	0	0	0	0	0	0	0	0
ASV002062	0	0	0	0	0	0	0	0	0	0	0	0	0	0	0	0	0	0	0	0	0	0	0	0	0	11	0	0	0	0	0	0	0	0	0	36	0	0	0	0	0	0	0	0	0	812	0	0	0
ASV002175	0	0	0	0	138	43	36	73	0	0	14	28	76	65	0	0	25	0	0	95	0	0	0	0	0	0	0	0	0	0	111	0	45	0	0	0	0	0	0	0	0	0	0	0	0	0	40	55	0
ASV001568	14	32	0	27	53	13	0	0	0	0	0	26	90	85	0	0	0	0	0	23	17	47	0	251	0	0	83	120	45	13	18	15	12	0	131	0	0	0	19	0	32	0	14	0	52	0	128	0	0
ASV002105	0	0	0	0	0	0	0	290	28	59	0	0	0	0	0	0	0	0	0	81	41	23	126	192	0	0	0	0	0	0	0	0	0	0	0	0	0	0	0	0	34	0	0	0	0	0	15	0	0
ASV001707	0	252	42	0	59	106	56	142	0	0	31	42	45	0	0	0	0	0	0	0	25	7	0	69	0	0	0	0	0	78	75	63	52	0	0	0	0	0	0	0	0	0	19	0	51	0	0	0	33
ASV001821	0	0	0	250	51	125	0	0	0	0	0	13	0	129	24	0	0	0	0	0	0	0	0	121	0	0	0	0	41	0	0	251	14	0	0	0	0	0	46	0	0	0	0	0	0	0	0	0	0
ASV002052	0	12	0	0	0	0	0	0	0	0	33	0	0	0	85	0	0	531	210	0	0	0	0	0	0	0	0	0	20	17	0	0	0	0	0	0	0	0	20	0	0	0	0	0	0	0	0	0	0
ASV001782	0	0	0	0	0	0	0	0	0	0	0	0	0	0	0	0	0	0	0	39	0	0	0	0	0	0	0	0	0	0	0	0	0	0	0	0	0	439	130	0	0	0	0	0	0	0	0	0	0
ASV001845	25	0	64	0	0	0	0	0	0	0	18	28	11	16	0	0	0	0	37	40	8	4	14	12	38	0	27	25	20	91	9	49	42	45	56	0	0	0	0	0	2	32	109	0	114	20	8	13	20
ASV002209	0	0	0	0	0	0	0	0	0	0	67	18	179	18	0	0	0	0	0	0	0	0	0	0	0	0	283	0	0	16	0	0	0	0	0	0	0	0	268	0	0	88	0	0	0	0	0	0	0
ASV001815	0	0	0	0	0	0	0	0	0	0	0	0	0	0	0	1241	0	0	0	0	0	0	0	0	0	0	0	0	0	0	0	0	0	0	0	0	0	0	0	0	0	0	0	0	0	0	0	0	0
ASV002169	0	0	0	0	0	0	0	0	0	0	0	0	0	0	0	0	0	0	0	0	0	0	0	0	0	0	0	0	0	0	0	0	0	0	0	0	0	0	0	0	0	0	0	0	0	0	0	0	0
ASV001912	0	0	0	0	0	0	0	0	0	59	48	0	0	0	0	0	894	0	0	0	0	0	0	0	0	0	0	0	0	0	0	0	0	0	0	0	0	33	0	0	0	0	0	0	0	0	0	0	0
ASV002601	0	0	0	0	0	0	0	0	0	0	0	0	0	0	0	0	0	0	0	44	0	0	0	0	0	0	0	0	0	0	0	0	230	145	0	0	519	0	0	0	0	0	0	0	0	0	0	0	0
ASV001865	97	0	0	0	0	0	0	27	0	0	0	132	0	0	0	0	0	0	52	37	0	0	0	14	63	32	0	0	0	0	0	0	0	0	0	22	0	70	0	0	0	0	0	213	0	61	0	28	23
ASV001850	356	0	12	0	39	0	0	58	0	0	0	72	0	0	15	0	95	0	34	0	0	0	0	0	0	0	0	0	108	6	0	8	0	0	0	0	0	0	0	0	0	0	276	44	46	0	0	0	0
ASV001875	0	21	0	0	23	0	0	0	61	0	0	23	0	0	0	0	0	117	46	0	294	259	14	132	0	0	0	79	0	0	0	0	0	0	0	0	0	0	15	0	0	0	0	0	0	0	0	0	0
ASV002006	0	0	0	0	0	0	0	0	0	0	0	0	0	0	0	0	36	0	169	0	0	418	0	0	0	0	24	0	0	0	0	0	0	0	114	0	148	0	120	0	0	0	0	0	0	0	0	0	26
ASV002118	0	14	17	27	0	0	14	10	0	0	0	8	41	0	76	0	21	11	44	21	0	0	12	0	0	0	0	30	5	0	8	13	0	0	0	0	0	0	9	15	19	0	7	24	0	17	0	61	86
ASV002165	23	63	0	16	80	230	0	0	0	0	0	0	0	0	0	0	0	0	0	55	0	47	0	0	0	0	0	0	38	79	70	0	48	0	0	0	0	0	0	0	0	0	0	0	0	0	0	0	0
ASV002059	0	0	0	0	0	0	0	0	0	0	0	0	0	0	0	0	0	0	0	0	0	0	0	0	0	0	0	0	0	0	0	0	0	0	0	0	0	0	0	26	0	0	0	0	0	0	0	0	0
ASV002342	0	0	0	0	0	0	0	0	0	0	0	0	0	0	0	0	0	0	0	0	0	0	0	0	0	0	0	0	0	0	0	0	0	0	0	0	0	0	0	0	0	0	0	800	0	0	0	0	0
ASV001801	111	64	0	50	0	0	10	0	0	0	0	0	0	119	0	0	0	0	0	0	0	0	0	72	0	0	0	0	12	0	12	9	0	0	0	0	0	0	18	0	0	0	165	110	0	223	0	0	32
ASV002604	0	0	0	0	0	0	0	0	60	0	0	0	0	0	0	0	0	0	0	0	0	0	0	0	0	0	330	0	0	21	68	0	0	0	0	0	0	0	0	0	0	0	722	0	0	0	0	0	0
ASV001844	0	0	0	0	0	0	0	0	0	0	0	0	0	0	0	472	0	0	0	38	0	0	36	0	0	43	416	0	81	0	0	0	0	93	0	0	0	0	0	0	11	0	0	0	27	0	0	0	0
ASV001903	419	70	12	0	0	43	0	0	0	0	0	0	12	0	0	0	0	0	0	83	47	0	54	8	22	0	120	0	0	0	0	0	0	0	0	40	0	0	0	0	0	0	122	0	0	0	0	0	0
ASV001743	0	0	0	0	0	0	0	57	0	15	0	0	0	0	0	0	0	0	0	0	0	0	0	138	0	0	0	0	107	0	189	25	0	0	0	0	0	0	660	0	0	0	0	0	0	0	0	0	0
ASV001955	25	0	59	0	0	0	0	0	0	0	79	0	0	0	0	79	255	0	0	0	41	304	89	0	0	0	0	0	0	0	0	0	68	0	0	0	0	34	0	0	0	0	37	0	0	0	0	0	0
ASV001991	0	21	15	88	15	0	0	0	0	0	0	9	0	0	22	0	148	0	68	0	0	0	0	51	0	0	0	0	7	0	0	0	0	0	0	0	0	0	0	44	0	0	0	0	0	46	0	0	0
ASV002237	0	11	0	0	14	63	0	45	31	0	0	0	74	0	0	50	13	0	0	0	0	0	0	0	0	0	0	0	63	49	68	47	103	0	0	0	0	0	0	0	10	189	0	0	15	0	0	0	0
ASV002644	0	0	0	0	0	0	0	0	0	0	0	0	0	0	0	0	0	0	0	68	0	0	0	0	154	0	0	0	0	0	0	0	0	0	0	0	0	0	0	0	0	0	171	0	0	0	0	158	0
ASV001612	188	92	47	0	55	0	0	0	0	0	26	0	30	142	0	0	0	0	51	61	90	0	0	58	0	15	0	103	0	0	16	0	0	65	0	0	0	30	0	0	0	0	99	42	38	0	0	0	42
ASV001818	0	58	50	104	37	13	23	80	20	0	0	0	0	75	62	0	0	65	17	27	124	0	4	15	0	0	7	0	0	0	18	0	74	0	0	0	0	0	11	12	12	0	0	0	6	0	0	0	54
ASV002205	0	0	0	0	0	0	0	0	0	0	0	0	0	0	0	109	0	0	0	0	0	217	41	0	0	0	0	0	0	0	0	0	0	0	0	0	0	0	0	0	550	0	0	0	0	0	0	0	0
ASV002108	0	0	0	0	0	0	0	0	0	0	0	0	0	0	0	0	0	0	0	0	0	0	0	0	0	0	0	0	0	0	0	0	0	0	0	0	0	0	0	0	0	0	0	0	659	0	0	590	0
ASV001874	16	9	0	0	13	31	0	0	0	0	18	0	162	41	0	0	21	0	0	0	30	0	0	121	0	0	75	6	34	8	48	131	33	0	56	7	0	0	48	0	0	0	0	0	12	0	5	0	73
ASV001984	472	0	8	0	0	0	0	0	0	0	0	0	0	0	0	0	0	0	0	0	0	0	0	0	0	0	0	169	0	0	0	0	0	0	0	0	0	0	25	0	0	0	0	119	3	60	0	0	31
ASV001800	60	76	0	0	25	0	0	0	0	0	0	9	0	0	0	0	0	0	0	84	0	0	63	12	68	49	47	0	0	68	17	0	32	74	102	0	17	0	10	0	0	0	0	0	0	0	0	59	32
ASV001760	0	35	22	32	64	31	0	0	0	0	0	64	153	23	0	0	0	0	70	44	28	0	0	0	0	0	0	0	19	0	0	173	0	0	0	0	0	0	23	0	20	0	0	18	0	0	62	0	0
ASV001941	0	72	137	0	0	37	0	0	35	22	0	39	141	118	0	0	98	0	0	0	0	0	0	0	0	0	103	97	74	4	0	0	90	0	0	0	0	0	0	0	45	0	0	0	0	0	0	0	0
ASV002035	0	36	5	0	30	0	0	0	0	0	10	30	19	20	0	0	183	0	0	0	0	11	0	0	0	0	82	0	29	12	8	90	12	0	0	31	0	0	31	0	59	0	65	18	34	0	204	0	0
ASV002437	0	24	0	0	75	0	0	24	0	0	48	0	49	21	0	0	141	0	0	0	0	0	0	0	0	0	1	0	36	0	0	52	35	51	0	0	0	0	0	0	31	10	25	32	0	0	0	0	0
ASV001846	8	160	0	0	0	124	0	0	0	0	3	0	0	0	0	0	80	0	0	40	99	0	92	0	18	26	87	0	28	136	208	22	12	5	19	0	3	0	0	0	0	0	14	32	16	19	0	12	0
ASV001972	0	69	0	0	0	31	0	0	0	0	10	0	0	0	0	0	0	0	0	251	62	161	58	0	0	0	0	0	0	43	0	160	151	0	0	0	90	0	0	0	0	0	0	0	0	0	6	0	0
ASV001977	0	0	0	0	57	172	0	24	0	0	57	29	67	0	0	0	0	0	0	0	0	0	0	0	0	0	0	0	37	6	243	0	165	0	50	0	0	0	0	0	0	56	0	0	73	0	0	0	0
ASV002189	0	4	39	65	0	0	9	0	0	0	0	0	0	6	0	0	0	0	15	68	0	0	0	0	0	0	0	45	0	0	0	0	0	0	0	0	0	0	0	0	0	0	0	0	0	4	39	88	0
ASV003014	0	0	0	0	0	0	0	0	0	0	23	0	0	0	0	0	0	0	0	0	0	0	0	0	0	0	0	0	0	0	0	0	707	197	0	0	0	0	0	0	0	21	0	0	0	0	0	0	0
ASV002283	0	0	0	0	0	0	0	31	0	0	0	0	0	0	0	0	0	0	0	0	0	0	0	0	0	0	0	0	0	0	164	0	0	0	0	0	0	0	0	0	0	0	0	0	0	0	0	443	0
ASV001813	0	24	0	0	116	0	0	0	0	67	10	0	0	0	59	0	0	0	21	47	57	15	27	0	24	69	0	0	0	42	205	14	0	0	0	0	0	0	0	0	15	0	73	22	0	52	28	38	16
ASV002009	0	0	0	0	0	298	0	0	0	0	0	0	0	0	0	0	0	0	0	0	0	0	0	0	0	0	0	0	0	0	8	757	0	0	0	0	0	0	0	0	0	0	0	0	0	0	0	0	0
ASV002019	0	0	0	0	0	0	0	0	0	0	0	0	0	0	0	0	0	0	0	0	0	0	0	0	0	0	34	0	0	0	0	0	0	662	222	0	43	0	0	0	0	0	0	0	0	0	0	0	92
ASV001836	0	0	22	0	23	0	0	0	0	0	0	0	0	0	0	0	0	0	366	0	0	0	0	9	0	0	0	220	0	0	216	0	0	0	0	0	0	0	111	0	29	0	0	0	0	0	0	0	0
ASV002067	56	133	65	46	62	0	64	0	0	0	0	0	65	0	0	0	0	0	0	82	0	47	0	0	0	0	0	0	0	0	0	0	0	0	0	0	0	0	35	0	0	0	0	0	0	21	0	0	11
ASV002217	0	0	0	0	50	60	0	0	0	0	30	0	0	0	0	0	0	0	0	0	0	0	81	0	0	0	156	0	0	0	0	0	0	288	0	0	0	0	0	0	0	0	0	331	0	0	0	0	0
ASV002056	0	0	0	0	0	0	0	0	0	0	0	0	0	0	0	0	0	0	0	0	0	0	0	0	0	0	0	0	0	0	0	0	0	37	0	0	0	0	50	0	0	0	0	0	0	0	0	0	0
ASV001802	0	28	0	0	0	0	0	0	0	0	302	0	804	0	0	0	0	0	0	0	0	0	0	0	0	0	0	0	26	0	0	0	0	0	0	0	0	0	0	0	12	0	0	0	0	0	0	0	0
ASV001960	0	0	0	0	0	0	0	0	0	0	0	0	0	0	0	1034	0	0	0	0	0	0	0	0	0	0	0	0	0	0	0	0	0	0	0	0	0	0	0	0	0	69	0	0	0	0	0	0	0
ASV001938	25	3	0	39	59	7	0	47	0	0	0	5	8	10	61	0	18	68	141	0	0	0	0	0	0	35	0	0	0	0	122	0	0	0	0	0	0	6	0	11	44	0	0	0	0	0	9	18	59
ASV002014	0	0	0	8	0	0	0	0	0	0	0	0	0	0	0	0	0	0	0	0	0	8	0	0	0	0	5	0	0	0	0	0	0	0	0	0	0	0	0	0	0	0	0	0	0	0	0	151	0
ASV001876	0	0	0	0	0	0	0	0	37	678	0	0	0	0	0	0	26	0	171	0	32	0	0	0	0	0	0	0	0	0	0	0	0	0	0	0	0	0	7	0	0	0	0	0	0	0	0	0	0
ASV001864	0	0	0	30	0	0	29	2	244	0	177	155	145	27	0	417	0	0	56	0	0	0	0	0	0	0	0	0	0	0	0	0	0	0	0	0	0	0	0	0	0	0	0	0	0	0	0	0	0
ASV002137	0	0	8	0	0	0	0	0	0	0	0	0	16	0	0	0	0	0	0	0	0	0	0	0	0	0	0	0	755	0	0	0	0	0	0	0	0	35	241	0	0	0	0	0	42	0	0	0	0
ASV002063	0	0	70	0	176	0	0	0	0	0	11	0	16	0	0	0	203	0	0	0	0	0	0	0	0	21	134	66	55	0	0	0	0	0	0	38	0	0	0	0	0	12	129	0	70	0	0	0	0
ASV002226	0	0	0	0	0	0	0	0	0	16	0	11	0	0	0	0	0	0	15	0	0	0	0	0	0	0	0	63	85	0	0	0	0	0	0	0	0	81	115	0	0	0	243	0	0	0	0	0	77
ASV001946	0	0	0	0	0	164	0	0	0	0	0	0	0	0	830	0	0	76	0	0	0	0	41	11	0	0	0	0	0	0	0	0	0	0	0	0	0	0	0	0	0	0	0	0	0	0	4	0	0
ASV002085	65	0	0	0	0	0	0	37	0	13	0	0	0	0	59	0	0	0	0	0	0	0	0	0	17	7	129	0	0	94	0	0	0	0	0	0	0	7	30	0	0	0	340	142	0	0	0	0	0
ASV001910	0	0	0	0	0	0	0	338	107	56	0	0	0	21	0	0	0	0	0	0	0	0	0	0	0	0	0	33	17	25	0	18	0	0	0	173	0	0	0	0	0	52	365	0	0	0	0	0	0
[truncated: 101,647 more rows]
[truncated: 71 more columns]
